# Supplementary material for: The Plasmodium falciparum Nuclear Protein Phosphatase NIF4 Is Required for Efficient Merozoite Invasion and Regulates Artemisinin Sensitivity
Source: mBio. 2022 Aug 8;13(4):e01897-22. doi: 10.1128/mbio.01897-22 (PMC9426563; doi:10.1128/mbio.01897-22)
Supplement: TABLE S2 [file mbio.01897-22-s0007.xlsx]

## Sheet: Table S2A
Table S2. Transcriptome analysis of NIF4iKD parasites cultured with (GlcN+) or without GlcN (GlcN-) supplement. A. Genes with significantly altered expression (Log2 fold change >1 and adjusted p-value < 0.05) between the GlcN+ and GlcN- parasites at the ring, trophozoite, and schizont stages
Gene ID	baseMean	log2FoldChange	lfcSE	stat	p value	padj	Gene name or Symbol	Product Description	Sample stage
PF3D7_0626400	28.1037	-1.46905	0.496149	-2.9609	0.00306737	0.0240053	N/A	CRAL/TRIO domain-containing protein	Ring
PF3D7_0515600	88.2383	-2.43178	0.557687	-4.36047	1.29785e-05	0.000403002	GEP	gamete egress protein GEP	Ring
PF3D7_1338800	96.7573	-1.78391	0.391095	-4.56131	5.08359e-06	0.000182592	N/A	CPW-WPC family protein	Ring
PF3D7_1035200	325.831	-1.26699	0.362208	-3.49796	0.000468828	0.00604952	N/A	S-antigen	Ring
PF3D7_0928100	89.64	-3.64403	0.595134	-6.12305	9.17995e-10	1.46062e-07	N/A	conserved Plasmodium protein	Ring
PF3D7_1319600	83.3131	-1.68977	0.430873	-3.92174	8.79124e-05	0.00162116	N/A	ACDC domain-containing protein	Ring
PF3D7_1432700	40.0801	-2.06832	0.568714	-3.63685	0.000275996	0.0040376	N/A	protein-L-isoaspartate(D-aspartate) O-methyltransferase	Ring
PF3D7_0504700	974.839	-2.05158	0.38692	-5.30234	1.14329e-07	9.60734e-06	CEP120	centrosomal protein CEP120	Ring
PF3D7_0425100	994.2	1.5194	0.346488	4.38513	1.15915e-05	0.000369224	N/A	Plasmodium exported protein (hyp6)	Ring
PF3D7_0731000	515.888	1.26799	0.274901	4.61255	3.97757e-06	0.000150741	N/A	non-coding RNA	Ring
PF3D7_0311800	116.921	-1.31425	0.371946	-3.53344	0.000410195	0.00545378	N/A	ATP synthase F0 subunit d-like protein	Ring
PF3D7_0424900	4766.08	1.68105	0.407432	4.12598	3.6916e-05	0.000875254	N/A	Plasmodium exported protein (PHISTa)	Ring
PF3D7_1451600	15.0418	-2.08362	0.680584	-3.06151	0.00220224	0.0186188	LAP5	LCCL domain-containing protein	Ring
PF3D7_1344600	54.0902	-2.38213	0.563836	-4.22486	2.39093e-05	0.000632284	LipA	lipoyl synthase	Ring
PF3D7_1363700	25.6841	-1.37478	0.466042	-2.94991	0.00317866	0.0246349	AMR1	protein AMR1	Ring
PF3D7_0615200	44.9038	-1.33596	0.409172	-3.26503	0.00109453	0.0112804	N/A	conserved protein	Ring
PF3D7_1343500	26.189	-1.39364	0.458324	-3.04074	0.00235994	0.0197881	N/A	conserved protein	Ring
PF3D7_0728800	47.409	-1.28332	0.374518	-3.4266	0.000611198	0.00735424	N/A	conserved Plasmodium protein	Ring
PF3D7_0209000	17.7707	-2.13311	0.625997	-3.40755	0.000655496	0.00774161	P230	6-cysteine protein P230	Ring
PF3D7_0605600	92.9651	-2.75909	0.507023	-5.44175	5.27607e-08	4.88341e-06	N/A	nucleoside diphosphate kinase	Ring
PF3D7_1210000	55.8843	-1.03728	0.327171	-3.17046	0.00152198	0.014458	RPL1	50S ribosomal protein L1	Ring
PF3D7_0926500	181.461	-1.73406	0.461574	-3.75685	0.000172066	0.00274223	N/A	tetratricopeptide repeat protein	Ring
PF3D7_1248400	60.088	-1.16954	0.443133	-2.63924	0.00830909	0.0493623	N/A	conserved Plasmodium protein	Ring
PF3D7_1367200	18.1172	-3.30178	0.842587	-3.91862	8.90579e-05	0.00162979	N/A	CLAMP domain-containing protein	Ring
PF3D7_0105700	77.2773	-1.68022	0.492227	-3.41352	0.000641302	0.00765902	N/A	asparagine-rich antigen Pfa35-2	Ring
PF3D7_1008600	18.3607	-2.32903	0.738111	-3.15539	0.00160283	0.01506	N/A	zinc finger (CCCH type) protein	Ring
PF3D7_0810200	27.5629	-1.37292	0.489153	-2.80673	0.00500475	0.0343132	ABCK1	ABC1 family	Ring
PF3D7_1454900	35.098	-1.86522	0.623113	-2.99339	0.00275896	0.0223927	N/A	conserved protein	Ring
PF3D7_0406200	15417.9	-1.00366	0.361805	-2.77404	0.00553653	0.0371015	Pfs16	parasitophorous vacuole membrane protein S16	Ring
PF3D7_0605300	71.1947	-1.75269	0.376886	-4.65046	3.31191e-06	0.000131738	ARK1	serine/threonine protein kinase ARK1	Ring
PF3D7_1231200	181.516	1.47266	0.246097	5.98407	2.17635e-09	2.90966e-07	N/A	conserved Plasmodium protein	Ring
PF3D7_1308500	29.4643	-1.91834	0.503329	-3.81131	0.000138235	0.00228634	N/A	conserved Plasmodium protein	Ring
PF3D7_0214300	349.034	-1.45741	0.464496	-3.13761	0.00170333	0.0156752	N/A	conserved Plasmodium protein	Ring
PF3D7_0522900	176.403	-1.55974	0.496471	-3.14166	0.00167993	0.0155568	N/A	zinc finger protein	Ring
PF3D7_1205600	480.691	-1.01931	0.316625	-3.2193	0.00128503	0.0126479	N/A	tetratricopeptide repeat protein	Ring
PF3D7_1439000	17.1065	1.34611	0.491571	2.73839	0.00617408	0.0403748	CTR1	copper transporter	Ring
PF3D7_1140500	46.9091	-1.15345	0.355903	-3.2409	0.00119154	0.0119726	MyoK	myosin K	Ring
PF3D7_0422300	942.419	-2.06774	0.449977	-4.59522	4.32299e-06	0.000161291	N/A	alpha tubulin 2	Ring
PF3D7_0716600	17.011	-1.4503	0.492394	-2.9454	0.00322536	0.0248364	SufS	cysteine desulfurase	Ring
PF3D7_0530300	44.4281	-1.20774	0.370831	-3.25684	0.0011266	0.0114433	N/A	conserved Plasmodium membrane protein	Ring
PF3D7_1469900	80.3141	-2.67196	0.714526	-3.73949	0.000184396	0.00289087	MGET	protein MGET	Ring
PF3D7_0417600	49.0964	-2.58365	0.51618	-5.00533	5.57676e-07	3.13001e-05	N/A	conserved Plasmodium protein	Ring
PF3D7_1020300	47.0352	-2.21369	0.516247	-4.28805	1.80249e-05	0.000507332	N/A	cytoplasmic dynein intermediate chain	Ring
PF3D7_0728300	10.1318	-3.34482	0.876462	-3.81627	0.000135483	0.00225259	N/A	conserved protein	Ring
PF3D7_1128600	54.8431	-1.94587	0.472879	-4.11493	3.87293e-05	0.00089494	NOT2	CCR4-NOT transcription complex subunit 2	Ring
PF3D7_1221500	13.8184	-3.50782	0.828267	-4.23513	2.28417e-05	0.000617211	N/A	heptatricopeptide repeat-containing protein	Ring
PF3D7_1403200	70.476	-2.81215	0.574199	-4.89752	9.70522e-07	5.02271e-05	N/A	EGF domain-containing protein	Ring
PF3D7_1242400	14.7806	-2.24394	0.703885	-3.18793	0.00143294	0.013766	N/A	GAS8-like protein	Ring
PF3D7_1117200	25.8534	-2.08366	0.621118	-3.3547	0.000794523	0.00885195	N/A	conserved Plasmodium protein	Ring
PF3D7_1421100	778.958	1.10356	0.346003	3.18945	0.00142542	0.0137211	N/A	conserved Plasmodium protein	Ring
PF3D7_1241400	72.8994	-2.02534	0.403575	-5.01849	5.20786e-07	2.98398e-05	N/A	RNA-binding protein	Ring
PF3D7_1359700	72.4557	1.0081	0.282575	3.56754	0.000360349	0.00494762	N/A	conserved Plasmodium protein	Ring
PF3D7_0817700	96.8778	-1.25361	0.378507	-3.31198	0.000926396	0.00976507	RON5	rhoptry neck protein 5	Ring
PF3D7_0904200	239.685	-2.44553	0.567833	-4.30679	1.65643e-05	0.000474547	PH	PH domain-containing protein	Ring
PF3D7_0904300	11.4635	-1.80177	0.614825	-2.93054	0.0033837	0.0256066	N/A	conserved protein	Ring
PF3D7_1216700	22.5583	-2.3241	0.649682	-3.57729	0.000347176	0.00484336	PLP2	perforin-like protein 2	Ring
PF3D7_0310000	18.1721	-1.37965	0.519573	-2.65534	0.00792278	0.0480539	N/A	50S ribosomal protein L9	Ring
PF3D7_1418800	36.7855	1.50804	0.548676	2.7485	0.00598684	0.039257	N/A	signal recognition particle RNA	Ring
PF3D7_1228100	13.0876	-3.49243	1.11731	-3.12574	0.0017736	0.0160752	LRR13	leucine-rich repeat protein	Ring
PF3D7_0626600	56.0951	1.26	0.437075	2.8828	0.00394155	0.0287871	N/A	conserved Plasmodium protein	Ring
PF3D7_1430800	37.4953	-2.24488	0.642883	-3.4919	0.000479593	0.006105	PIP3	PhIL1 interacting protein PIP3	Ring
PF3D7_0803400	341.187	-1.78413	0.420646	-4.2414	2.22125e-05	0.000604323	RAD54	DNA repair and recombination protein RAD54	Ring
PF3D7_1020100	20.1114	-2.14733	0.616058	-3.4856	0.000491041	0.00618186	N/A	flagellar outer arm dynein-associated protein	Ring
PF3D7_0318400	47.0741	-2.07766	0.667393	-3.11309	0.00185137	0.0165318	N/A	coiled-coil domain-containing protein CCDC148/CCDC112	Ring
PF3D7_1112900	26.0435	-2.18644	0.684804	-3.19279	0.00140905	0.0135907	N/A	conserved protein	Ring
PF3D7_1321600	16.5148	-3.04695	0.790324	-3.85531	0.000115583	0.00200831	PDEgamma	cGMP-specific 3'	Ring
PF3D7_1239500	16.6759	-1.8539	0.673553	-2.75242	0.00591564	0.0388431	GyrB	DNA gyrase subunit B	Ring
PF3D7_1031000	223.039	-1.28304	0.359991	-3.5641	0.000365102	0.00496394	P25	ookinete surface protein P25	Ring
PF3D7_1215800	10.1677	-5.66944	1.34968	-4.20057	2.66241e-05	0.000688933	RSPH9	radial spoke head protein 9	Ring
PF3D7_1207800	87.3048	-1.39051	0.464297	-2.99488	0.00274554	0.0223214	N/A	conserved Plasmodium protein	Ring
PF3D7_0922000	29.61	-1.37132	0.452661	-3.02948	0.00244977	0.0203771	N/A	dynein intermediate chain	Ring
PF3D7_1102600	16.8143	1.57182	0.545542	2.88121	0.00396152	0.0288891	GEXP14	Plasmodium exported protein	Ring
PF3D7_0215000	385.694	-1.91111	0.342649	-5.57746	2.4406e-08	2.61212e-06	ACS9	acyl-CoA synthetase	Ring
PF3D7_1466500	41.1342	-1.2152	0.416607	-2.9169	0.00353527	0.0264623	N/A	conserved Plasmodium protein	Ring
PF3D7_0513700	31.9293	-1.41506	0.482075	-2.93535	0.00333176	0.0254536	PSOP12	secreted ookinete protein	Ring
PF3D7_0305100	201.152	-1.1872	0.270814	-4.38384	1.16605e-05	0.000369224	N/A	conserved Plasmodium protein	Ring
PF3D7_1350800	36.6172	-1.80918	0.471852	-3.83422	0.000125966	0.00213783	N/A	conserved Plasmodium protein	Ring
PF3D7_1102900	109.381	1.27447	0.425377	2.99608	0.00273471	0.0223087	N/A	Plasmodium exported protein (hyp11)	Ring
PF3D7_1416700	31.7015	-1.40582	0.49825	-2.82151	0.00477977	0.0330058	N/A	conserved protein	Ring
PF3D7_0722800	102.925	-2.19811	0.318337	-6.90498	5.02107e-12	1.25583e-09	N/A	conserved protein	Ring
PF3D7_0928800	33.1299	-1.93653	0.473758	-4.08759	4.35885e-05	0.000957952	N/A	serine/threonine protein kinase	Ring
PF3D7_1470500	67.9214	-1.59507	0.323379	-4.93249	8.11863e-07	4.39045e-05	PDEdelta	cGMP-specific 3'	Ring
PF3D7_0717800	57.4856	-1.63068	0.4648	-3.50835	0.00045089	0.0058971	N/A	conserved Plasmodium protein	Ring
PF3D7_0205300	12.2193	-2.22378	0.825017	-2.69544	0.00702963	0.0444735	N/A	conserved Plasmodium protein	Ring
PF3D7_0319400	79.2039	-1.17277	0.294967	-3.97593	7.01037e-05	0.00138851	N/A	kinesin-8X	Ring
PF3D7_1136000	78.7212	1.13878	0.368803	3.08778	0.00201659	0.0176584	N/A	conserved Plasmodium protein	Ring
PF3D7_1204400	26.5954	-1.23289	0.428998	-2.87389	0.00405444	0.0292564	G37	sexual stage-specific protein G37	Ring
PF3D7_0615900	1168.25	-1.03759	0.166919	-6.21612	5.09596e-10	9.08401e-08	N/A	protein phosphatase	Ring
PF3D7_0422900	67.5166	1.08339	0.271353	3.99254	6.53683e-05	0.00133312	N/A	methyltransferase	Ring
PF3D7_1208200	41.3153	-1.36812	0.494754	-2.76525	0.00568788	0.0378118	CRMP3	cysteine repeat modular protein 3	Ring
PF3D7_1428600	30.4542	-1.42058	0.439384	-3.23312	0.00122445	0.0122014	RF1	peptide chain release factor 1	Ring
PF3D7_1478100	462.399	1.29378	0.212688	6.08301	1.17947e-09	1.74282e-07	N/A	Plasmodium exported protein (hyp13)	Ring
PF3D7_1133600	218.373	1.30023	0.248144	5.23981	1.60741e-07	1.19023e-05	N/A	conserved Plasmodium protein	Ring
PF3D7_1138100	147.415	1.12169	0.314199	3.57001	0.000356969	0.00494762	URM1	ubiquitin-related modifier 1	Ring
PF3D7_0614600	16.8627	-3.03993	0.882584	-3.44435	0.000572426	0.00701039	N/A	conserved Plasmodium protein	Ring
PF3D7_0310100	24.4536	-2.94041	0.877651	-3.35032	0.000807189	0.00895162	CDPK3	calcium-dependent protein kinase 3	Ring
PF3D7_1137600	6.05762	-2.83116	1.01603	-2.78649	0.00532815	0.0360681	N/A	conserved Plasmodium protein	Ring
PF3D7_0409700	31.8176	-1.07831	0.374642	-2.87824	0.00399896	0.0290301	RF2	peptide chain release factor 2	Ring
PF3D7_0114000	1348.71	-3.46091	0.569143	-6.08092	1.19495e-09	1.74282e-07	EPF1	exported protein family 1	Ring
PF3D7_1440200	55.1029	-1.24095	0.461585	-2.68847	0.00717809	0.0449846	SPP	stromal-processing peptidase	Ring
PF3D7_1232100	222.196	-1.27541	0.252737	-5.04638	4.50257e-07	2.67541e-05	CPN60	60 kDa chaperonin	Ring
PF3D7_1122900	60.9025	-2.1761	0.470348	-4.62656	3.71788e-06	0.000144766	N/A	dynein heavy chain	Ring
PF3D7_1135600	38.4515	-1.47287	0.479291	-3.07301	0.0021191	0.0181642	CAPD3	condensin-2 complex subunit D3	Ring
PF3D7_0614900	58.193	-1.17427	0.294745	-3.98401	6.7762e-05	0.00135327	N/A	conserved Plasmodium membrane protein	Ring
PF3D7_0616200	90.0053	-1.31489	0.466429	-2.81907	0.00481633	0.0332106	NDC80	kinetochore protein NDC80	Ring
PF3D7_1026200	15.6663	-1.79875	0.596158	-3.01724	0.00255091	0.0211317	N/A	conserved protein	Ring
PF3D7_0217100	122.873	-1.30297	0.352356	-3.69788	0.000217409	0.00326996	N/A	ATP synthase subunit alpha	Ring
PF3D7_0509100	138.908	-1.05739	0.269053	-3.93004	8.49305e-05	0.00160393	SMC4	structural maintenance of chromosomes protein 4	Ring
PF3D7_1404300	33.4789	2.25902	0.514381	4.39172	1.12457e-05	0.000363257	SOAP	secreted ookinete adhesive protein	Ring
PF3D7_1403300	18.8702	-2.24943	0.568544	-3.95647	7.60663e-05	0.00148222	N/A	tetratricopeptide repeat protein	Ring
PF3D7_0605900	341.604	1.97492	0.286414	6.89531	5.37492e-12	1.25583e-09	N/A	elongation of fatty acids protein	Ring
PF3D7_0825700	29.4114	-1.69077	0.41074	-4.11641	3.84827e-05	0.000894769	CryPH	crystalloid-specific PH domain-containing protein	Ring
PF3D7_1428400	61.4633	-2.1347	0.52918	-4.03398	5.48397e-05	0.00114758	WDTC1	WD and tetratricopeptide repeats protein 1	Ring
PF3D7_1467600	2565.5	-1.65779	0.317794	-5.21655	1.82286e-07	1.3293e-05	N/A	conserved Plasmodium protein	Ring
PF3D7_1004600	52.6877	-1.04323	0.308669	-3.37978	0.000725438	0.00829858	N/A	conserved Plasmodium membrane protein	Ring
PF3D7_0724900	68.8954	-1.70986	0.549088	-3.114	0.00184568	0.0165318	N/A	kinesin-20	Ring
PF3D7_1471500	5.97186	-3.98406	1.37773	-2.89176	0.00383096	0.0281933	TMEM43	transmembrane protein 43	Ring
PF3D7_0614700	23.3512	-1.61326	0.554066	-2.91167	0.00359499	0.0267843	N/A	F-box protein FBXO6	Ring
PF3D7_1420500	11.4078	-2.57061	0.769852	-3.33909	0.000840522	0.00925026	N/A	protein GPR89	Ring
PF3D7_1010300	1503.71	1.25775	0.225511	5.57734	2.44225e-08	2.61212e-06	SDH4	succinate dehydrogenase subunit 4	Ring
PF3D7_0603600	270.78	-1.65056	0.29346	-5.62448	1.86071e-08	2.13229e-06	N/A	AT-rich interactive domain-containing protein	Ring
PF3D7_1476500	222.169	-2.23508	0.566161	-3.94778	7.888e-05	0.00151255	N/A	probable protein	Ring
PF3D7_0631100	14.625	-3.62772	1.08058	-3.35718	0.000787409	0.00879304	N/A	Plasmodium exported protein (PHISTb)	Ring
PF3D7_0706100	70.503	1.06504	0.3401	3.13154	0.00173893	0.0159419	N/A	conserved Plasmodium protein	Ring
PF3D7_0902400	26.6862	1.90179	0.595036	3.1961	0.00139301	0.0134962	FIKK9.5	serine/threonine protein kinase	Ring
PF3D7_1240100	191.267	1.21895	0.338571	3.60028	0.000317869	0.00452634	ETRAMP12	early transcribed membrane protein 12	Ring
PF3D7_1467000	22.0945	-2.95886	0.762171	-3.88215	0.000103539	0.00183887	N/A	magnesium transporter	Ring
PF3D7_0826000	26.0413	-1.58401	0.486468	-3.25615	0.00112935	0.0114433	N/A	conserved Plasmodium protein	Ring
PF3D7_1425800	104.88	-1.32387	0.418464	-3.16363	0.00155813	0.0147333	N/A	conserved Plasmodium protein	Ring
PF3D7_0525900	59.6253	-2.17054	0.572376	-3.79216	0.000149343	0.00241204	NEK2	NIMA related kinase 2	Ring
PF3D7_0416100	125.825	-1.1477	0.308535	-3.71984	0.000199352	0.00307526	GATA	glutamyl-tRNA(Gln) amidotransferase subunit A	Ring
PF3D7_0722700	77.2446	1.57528	0.483521	3.25792	0.00112231	0.0114433	N/A	conserved protein	Ring
PF3D7_1024100	38.0998	-1.70661	0.419852	-4.06478	4.80781e-05	0.00104234	N/A	conserved Plasmodium protein	Ring
PF3D7_1243900	87.8612	-1.74866	0.425954	-4.10529	4.03816e-05	0.000908208	DOC2	double C2-like domain-containing protein	Ring
PF3D7_0817100	22.2169	-1.92438	0.722897	-2.66204	0.00776683	0.0473786	N/A	tRNA modification GTPase	Ring
PF3D7_0211700	56.1122	-1.44801	0.426872	-3.39215	0.000693471	0.00808154	TKL1	tyrosine kinase-like protein	Ring
PF3D7_1303900	16.4523	-2.19641	0.624099	-3.51933	0.00043264	0.00570492	N/A	GINS complex subunit Psf3	Ring
PF3D7_0805100	59.6447	-1.58692	0.491005	-3.23198	0.00122937	0.0122182	N/A	conserved protein	Ring
PF3D7_1238700	53.1483	-1.6239	0.415868	-3.90484	9.42892e-05	0.00170607	N/A	BTB/POZ domain-containing protein	Ring
PF3D7_1319800	31.7779	-1.50754	0.467174	-3.22693	0.00125125	0.0123661	Pfg17	conserved Plasmodium protein	Ring
PF3D7_0407600	21.1692	-1.99521	0.581308	-3.43228	0.000598537	0.00727357	N/A	conserved Plasmodium protein	Ring
PF3D7_1443500	42.8873	-1.17668	0.347165	-3.3894	0.00070047	0.00814338	PARN	poly(A)-specific ribonuclease PARN	Ring
PF3D7_1312700	77.9994	-1.15494	0.278402	-4.14848	3.34691e-05	0.000820416	N/A	conserved Plasmodium protein	Ring
PF3D7_0108600	59.2252	-1.24668	0.325363	-3.83165	0.000127288	0.00214961	N/A	DnaJ domain-containing protein	Ring
PF3D7_1221400	154.339	-2.02072	0.366331	-5.51612	3.46564e-08	3.4041e-06	IMC1h	inner membrane complex protein 1h	Ring
PF3D7_0719200	32.5382	-1.33823	0.463441	-2.88759	0.00388203	0.0284387	NEK4	NIMA related kinase 4	Ring
PF3D7_1105200	15.9368	-1.49877	0.547973	-2.73511	0.00623587	0.0406133	WDR8	WD repeat-containing protein WRAP73	Ring
PF3D7_0320000	118.355	-1.31971	0.475255	-2.77685	0.00548891	0.0368968	I2	protein phosphatase inhibitor 2	Ring
PF3D7_0828700	36.0366	-1.38911	0.476708	-2.91396	0.00356877	0.0266715	N/A	conserved protein	Ring
PF3D7_1368800	54.1614	-1.2815	0.37943	-3.37744	0.000731649	0.00832489	ERCC4	DNA repair endonuclease XPF	Ring
PF3D7_0303200	240.66	-1.11648	0.211026	-5.29074	1.2182e-07	9.9106e-06	N/A	HAD superfamily protein	Ring
PF3D7_1440600	51.9018	-2.29828	0.413336	-5.56031	2.69298e-08	2.81768e-06	SOC3	protein SOC3	Ring
PF3D7_1148900	1831.43	1.05024	0.262322	4.00365	6.23729e-05	0.00128291	N/A	Plasmodium exported protein	Ring
PF3D7_1200600	1334.46	-1.16967	0.165427	-7.0706	1.54266e-12	4.64051e-10	VAR2CSA	erythrocyte membrane protein 1	Ring
PF3D7_1428900	112.938	-1.16858	0.42179	-2.77052	0.0055967	0.0373605	N/A	conserved Plasmodium protein	Ring
PF3D7_0831600	52.8322	1.00899	0.376321	2.68119	0.00733606	0.0457363	CLAG8	cytoadherence linked asexual protein 8	Ring
PF3D7_0408700	29.5722	-3.31045	0.617053	-5.36494	8.0974e-08	7.08597e-06	PLP1	perforin-like protein 1	Ring
PF3D7_1321100	86.9227	1.04233	0.252794	4.12324	3.73574e-05	0.000881378	N/A	protein kinase domain-containing protein	Ring
PF3D7_1232700	52.0874	-1.95113	0.594273	-3.28322	0.00102627	0.0106683	N/A	conserved protein	Ring
PF3D7_0322200	47.7183	-1.85147	0.519135	-3.56645	0.000361846	0.00494762	N/A	conserved Plasmodium protein	Ring
PF3D7_1430700	61.3422	-3.85901	0.79781	-4.83701	1.3181e-06	6.51023e-05	GDH2	NADP-specific glutamate dehydrogenase	Ring
PF3D7_0112100	28.5237	1.65822	0.43182	3.84008	0.000122992	0.00210663	N/A	conserved Plasmodium protein	Ring
PF3D7_0929600	50.8625	-1.52469	0.447575	-3.40656	0.000657868	0.00774161	N/A	G2 protein	Ring
PF3D7_1002300	15.5875	1.64655	0.535738	3.07343	0.00211614	0.0181642	N/A	conserved Plasmodium protein	Ring
PF3D7_0712400	280.4	3.53549	0.384252	9.20096	3.54776e-20	3.41507e-17	VAR	erythrocyte membrane protein 1	Ring
PF3D7_0515500	15.1891	-2.10486	0.612385	-3.43715	0.000587872	0.00716311	GEP1	gametogenesis essential protein 1	Ring
PF3D7_1026000	3774.88	-1.00803	0.243143	-4.14584	3.38575e-05	0.000820416	N/A	conserved Plasmodium protein	Ring
PF3D7_1330500	173.415	-1.40974	0.529497	-2.66242	0.00775811	0.0473786	N/A	CTLH domain-containing protein	Ring
PF3D7_1309800	26.4733	-1.64071	0.487098	-3.36833	0.000756257	0.00854429	N/A	conserved protein	Ring
PF3D7_0217000	20.7429	-1.44921	0.503789	-2.87661	0.00401966	0.0291365	N/A	conserved Plasmodium membrane protein	Ring
PF3D7_0204800	17.0313	-1.76431	0.630783	-2.79701	0.00515776	0.0352118	N/A	3'-5' exonuclease	Ring
PF3D7_1136900	458.684	1.22776	0.237891	5.16102	2.45614e-07	1.68877e-05	SUB2	subtilisin-like protease 2	Ring
PF3D7_1474400	215.457	-1.55837	0.431745	-3.60946	0.000306837	0.00440838	N/A	conserved Plasmodium protein	Ring
PF3D7_1365600	42.7777	-1.55764	0.419396	-3.714	0.000204006	0.0031188	TOP6B	DNA topoisomerase 6 subunit B	Ring
PF3D7_0805500	661.13	1.07581	0.202981	5.30004	1.15775e-07	9.60734e-06	N/A	conserved Plasmodium protein	Ring
PF3D7_1357400	121.271	-1.59496	0.276937	-5.75928	8.44733e-09	1.01643e-06	N/A	conserved Plasmodium protein	Ring
PF3D7_1036700	102.958	-1.32576	0.276958	-4.78686	1.69413e-06	7.91636e-05	PhLP2	phosducin-like protein 2	Ring
PF3D7_0516000	52.299	-1.45385	0.490864	-2.96182	0.00305824	0.0239728	N/A	RAP protein	Ring
PF3D7_0532000	3403.7	1.29767	0.325374	3.98822	6.65701e-05	0.00134059	N/A	28S ribosomal RNA	Ring
PF3D7_0622100	163.056	1.1842	0.286573	4.13228	3.59178e-05	0.000860061	N/A	conserved Plasmodium protein	Ring
PF3D7_0414500	42.988	-2.52602	0.633794	-3.98555	6.73239e-05	0.00135012	N/A	RNA-binding protein	Ring
PF3D7_0607800	44.5175	-2.04323	0.546994	-3.73539	0.000187425	0.00292882	N/A	GTP-binding protein	Ring
PF3D7_0309100	28.2346	-2.84739	0.692097	-4.11414	3.88619e-05	0.00089494	OMD	OMD protein	Ring
PF3D7_1104300	85.5917	-1.16749	0.326665	-3.57396	0.000351624	0.00489124	N/A	conserved Plasmodium protein	Ring
PF3D7_1005900	22.3607	-1.79192	0.480877	-3.72635	0.000194271	0.00301622	N/A	conserved protein	Ring
PF3D7_0419000	19.9923	-1.54118	0.52655	-2.92694	0.00342317	0.025824	N/A	conserved Plasmodium protein	Ring
PF3D7_1324600	51.4366	-2.18933	0.404829	-5.40804	6.37194e-08	5.78644e-06	N/A	conserved Plasmodium protein	Ring
PF3D7_1223900	14.1353	-1.84018	0.627282	-2.93358	0.00335078	0.0255295	N/A	50S ribosomal protein L24	Ring
PF3D7_0718000	53.8346	-1.24859	0.420338	-2.97045	0.00297368	0.0233788	N/A	dynein heavy chain	Ring
PF3D7_1415300	105.763	-1.87011	0.504262	-3.70861	0.0002084	0.00316413	N/A	RNA-binding protein Nova-1	Ring
PF3D7_1021900	433.559	-1.23711	0.398014	-3.1082	0.00188232	0.0167151	N/A	PHAX domain-containing protein	Ring
PF3D7_0311400	107.097	-2.20766	0.473192	-4.66547	3.07906e-06	0.000125589	PKRP	kinase-related protein PKRP	Ring
PF3D7_1362700	755.074	-2.02751	0.599637	-3.38123	0.000721609	0.00828903	N/A	conserved Plasmodium protein	Ring
PF3D7_1449400	69.3047	-1.8558	0.529883	-3.50228	0.000461297	0.00601687	MUS81	crossover junction endonuclease MUS81	Ring
PF3D7_0728600	343.26	-2.14678	0.446879	-4.80395	1.55566e-06	7.41327e-05	N/A	RING zinc finger protein	Ring
PF3D7_0514000	41.4076	-3.46815	0.790865	-4.38527	1.15844e-05	0.000369224	TTL	tubulin--tyrosine ligase	Ring
PF3D7_0936600	20557.8	1.02532	0.217316	4.7181	2.38059e-06	0.000105117	GEXP5	gametocyte exported protein 5	Ring
PF3D7_0607700	118.41	-1.21836	0.234743	-5.19018	2.10092e-07	1.48702e-05	N/A	conserved Plasmodium protein	Ring
PF3D7_1145000	25.4773	-1.64101	0.616309	-2.66265	0.00775287	0.0473786	N/A	conserved Plasmodium protein	Ring
PF3D7_1430200	99.4913	-1.4734	0.356683	-4.13083	3.61451e-05	0.000861221	PMIX	plasmepsin IX	Ring
PF3D7_1240600	1533.17	2.21169	0.202817	10.9049	1.09263e-27	2.62942e-24	VAR	erythrocyte membrane protein 1	Ring
PF3D7_1016600	632.443	1.01456	0.267227	3.79661	0.00014669	0.00237716	N/A	Plasmodium exported protein (PHISTc)	Ring
PF3D7_0715200	174.194	-1.53933	0.422494	-3.64343	0.00026903	0.00395976	N/A	conserved Plasmodium protein	Ring
PF3D7_0313600	283.43	-3.19954	0.61586	-5.19524	2.0446e-07	1.46876e-05	N/A	conserved Plasmodium protein	Ring
PF3D7_0411300	53.2456	-1.0076	0.318463	-3.16396	0.00155637	0.0147333	N/A	conserved Plasmodium protein	Ring
PF3D7_0205200	19.137	-3.0474	0.740261	-4.11666	3.84399e-05	0.000894769	N/A	MORN repeat protein	Ring
PF3D7_1026300	50.5024	-1.58147	0.344817	-4.5864	4.5096e-06	0.000166959	N/A	conserved Plasmodium protein	Ring
PF3D7_1413200	126.87	-2.48773	0.605802	-4.1065	4.01695e-05	0.00090768	N/A	conserved Plasmodium protein	Ring
PF3D7_1228300	125.699	-1.33092	0.46662	-2.85225	0.00434111	0.0307714	NEK1	NIMA related kinase 1	Ring
PF3D7_0108900	54.5625	1.20788	0.389543	3.10076	0.00193024	0.0170463	N/A	non-coding RNA	Ring
PF3D7_0628000	8.91201	1.89862	0.710458	2.67238	0.00753146	0.0462949	PTPS	6-pyruvoyltetrahydropterin synthase	Ring
PF3D7_0825900	61.1463	-1.28325	0.38085	-3.36942	0.00075326	0.00853044	N/A	conserved Plasmodium protein	Ring
PF3D7_0808700	109.447	-1.96764	0.534597	-3.6806	0.000232682	0.00347794	VAR	erythrocyte membrane protein 1	Ring
PF3D7_0311700	49.0615	-1.41753	0.505611	-2.80359	0.00505374	0.0345998	PM6	plasmepsin VI	Ring
PF3D7_1429200	83.3903	-1.36973	0.407039	-3.36511	0.00076513	0.00862428	ApiAP2	AP2 domain transcription factor AP2-O3	Ring
PF3D7_0628900	34.3682	-1.69638	0.500901	-3.38665	0.000707522	0.00818146	N/A	RAP protein	Ring
PF3D7_1442800	99.3444	1.13927	0.242081	4.70616	2.52427e-06	0.000110158	N/A	conserved Plasmodium protein	Ring
PF3D7_0619300	64.6777	-1.40243	0.3076	-4.55926	5.13333e-06	0.000183013	N/A	conserved Plasmodium protein	Ring
PF3D7_1140200	590.89	-1.32474	0.189849	-6.97785	2.99728e-12	8.48583e-10	N/A	conserved Plasmodium protein	Ring
PF3D7_1453500	75.325	-1.04263	0.2979	-3.49993	0.000465386	0.00603278	NTH	NAD(P) transhydrogenase	Ring
PF3D7_0205100	201.23	-3.15247	0.378339	-8.33238	7.92347e-17	4.76696e-14	N/A	conserved Plasmodium protein	Ring
PF3D7_1208400	203.402	1.42996	0.241949	5.91017	3.41758e-09	4.44562e-07	N/A	amino acid transporter	Ring
PF3D7_1479000	64.0519	1.8181	0.327257	5.55557	2.76708e-08	2.8336e-06	ACS1a	acyl-CoA synthetase	Ring
PF3D7_0932500	17.3095	-2.30219	0.568826	-4.04726	5.18201e-05	0.0011087	DHHC6	palmitoyltransferase DHHC6	Ring
PF3D7_1346800	21.0454	-1.306	0.460548	-2.83576	0.00457166	0.0320283	P47	6-cysteine protein P47	Ring
PF3D7_1479200	33.5557	4.4751	1.04713	4.27369	1.92262e-05	0.000535908	N/A	Plasmodium exported protein (PHISTa)	Ring
PF3D7_0111000	109.466	-1.91138	0.35089	-5.44723	5.11609e-08	4.82819e-06	N/A	kinesin-8B	Ring
PF3D7_0608600	82.0577	-1.61059	0.423161	-3.8061	0.000141175	0.00231903	N/A	conserved Plasmodium protein	Ring
PF3D7_1431500	320.57	-1.58904	0.283663	-5.60188	2.12044e-08	2.37341e-06	MAPK1	mitogen-activated protein kinase 1	Ring
PF3D7_1201600	9.71935	-2.31526	0.744511	-3.10978	0.00187228	0.0166567	NEK3	NIMA related kinase 3	Ring
PF3D7_0928700	22.2096	-1.20709	0.432094	-2.79358	0.00521289	0.0355377	N/A	conserved Plasmodium protein	Ring
PF3D7_1431600	57.9838	-1.13351	0.382928	-2.96011	0.0030753	0.0240282	SCS-beta	succinate--CoA ligase [ADP-forming] subunit beta	Ring
PF3D7_1139400	536.07	1.72712	0.609916	2.83173	0.00462972	0.032294	N/A	non-coding RNA	Ring
PF3D7_1476600	958.4	-1.37931	0.200115	-6.89257	5.47941e-12	1.25583e-09	N/A	Plasmodium exported protein	Ring
PF3D7_0714100	14.5351	-1.95129	0.64728	-3.0146	0.00257319	0.0212796	N/A	MAATS1 domain-containing protein	Ring
PF3D7_1101800	35.7735	1.31917	0.39417	3.3467	0.000817805	0.0090485	EPF1	exported protein family 1	Ring
PF3D7_1355200	133.945	1.02716	0.297893	3.44809	0.00056456	0.00694327	N/A	RAP protein	Ring
PF3D7_1012700	181.749	-1.91607	0.216387	-8.85484	8.38002e-19	6.72217e-16	NIF4	NLI interacting factor-like phosphatase	Ring
PF3D7_1413100	15.5985	-6.29882	1.69776	-3.71008	0.000207196	0.00315581	N/A	conserved Plasmodium protein	Ring
PF3D7_0219500	53.9551	-1.676	0.479839	-3.49284	0.000477906	0.00610344	N/A	pseudouridine synthase	Ring
PF3D7_0610400	2441.04	2.27829	0.379488	6.00359	1.93003e-09	2.65407e-07	H3	histone H3	Ring
PF3D7_1006000	103.685	-2.31473	0.566204	-4.08815	4.34821e-05	0.000957952	IMP4	IMP1-like protein	Ring
PF3D7_1014300	296.319	-1.79876	0.456531	-3.94007	8.1457e-05	0.00155576	N/A	SPRY domain-containing protein	Ring
PF3D7_1403800	53.8742	-1.36269	0.324369	-4.20106	2.65668e-05	0.000688933	MISFIT	nuclear formin-like protein MISFIT	Ring
PF3D7_0828800	318.822	1.14446	0.218314	5.24225	1.58632e-07	1.19023e-05	GAMA	GPI-anchored micronemal antigen	Ring
PF3D7_0100300	41.5276	2.57939	0.412731	6.24956	4.116e-10	8.25429e-08	VAR	erythrocyte membrane protein 1	Ring
PF3D7_1355600	69.4171	-1.04054	0.339038	-3.0691	0.00214706	0.0183356	PIP1	PhIL1 interacting protein PIP1	Ring
PF3D7_1473700	5583.09	-1.01854	0.222205	-4.5838	4.56592e-06	0.000167754	NUP116	nucleoporin NUP116/NSP116	Ring
PF3D7_1016900	456.081	-1.276	0.318671	-4.00414	6.22441e-05	0.00128291	ETRAMP10.3	early transcribed membrane protein 10.3	Ring
PF3D7_1116900	17.3285	-1.6701	0.605044	-2.76029	0.00577502	0.0381335	N/A	conserved protein	Ring
PF3D7_1346700	92.3066	-2.25392	0.387343	-5.81893	5.92265e-09	7.30916e-07	P48/45	6-cysteine protein	Ring
PF3D7_1461800	449.316	-1.94548	0.477347	-4.07561	4.58933e-05	0.00100402	N/A	conserved Plasmodium protein	Ring
PF3D7_0416300	32.8561	-1.09973	0.391217	-2.81104	0.00493817	0.033905	MCM9	DNA helicase MCM9	Ring
PF3D7_1214800	10.3127	-1.90538	0.69068	-2.75871	0.00580305	0.0382376	OBC13	conserved Plasmodium protein	Ring
PF3D7_1326600	109.34	-1.54299	0.386763	-3.98951	6.62108e-05	0.00134059	N/A	conserved Plasmodium protein	Ring
PF3D7_1023100	35.6915	-2.21409	0.635774	-3.48251	0.000496737	0.00622604	N/A	dynein heavy chain	Ring
PF3D7_0827700	15.1097	-3.03638	0.778868	-3.89845	9.68096e-05	0.00173214	N/A	magnesium transporter	Ring
PF3D7_0524500	72.9899	1.23988	0.460101	2.6948	0.00704314	0.0444735	N/A	conserved Plasmodium protein	Ring
PF3D7_0826300	53.7934	-1.65338	0.454962	-3.63411	0.000278941	0.00406831	N/A	SPRY domain	Ring
PF3D7_0726700	58.4456	-1.25065	0.313541	-3.98879	6.64116e-05	0.00134059	N/A	conserved Plasmodium protein	Ring
PF3D7_1104500	15.0686	-2.40648	0.629255	-3.82432	0.000131132	0.00220678	N/A	WD repeat-containing protein	Ring
PF3D7_1347100	44.7378	-1.26321	0.454628	-2.77856	0.00546012	0.0367546	TOP3	DNA topoisomerase 3	Ring
PF3D7_0531600	129.416	1.1316	0.378416	2.99036	0.00278653	0.0224344	N/A	18S ribosomal RNA	Ring
PF3D7_1216500	450.422	-2.07762	0.394992	-5.2599	1.44132e-07	1.10112e-05	MDV1	male development gene 1	Ring
PF3D7_0314700	294.196	-1.82457	0.517632	-3.52485	0.00042373	0.00560278	RNF1	RING finger protein RNF1	Ring
PF3D7_0405700	328.905	-1.14759	0.2384	-4.81372	1.48144e-06	7.13017e-05	N/A	lysine decarboxylase	Ring
PF3D7_0816600	91.6368	-1.14996	0.420586	-2.73418	0.00625354	0.0406734	ClpB1	chaperone protein ClpB1	Ring
PF3D7_0107100	14.4564	-1.86572	0.694343	-2.68702	0.00720918	0.0450378	N/A	conserved protein	Ring
PF3D7_1407000	32.2343	-1.54043	0.462643	-3.32962	0.000869645	0.00939493	CCp3	LCCL domain-containing protein	Ring
PF3D7_1421800	97.6184	-2.20649	0.571228	-3.86271	0.000112138	0.00196261	N/A	conserved Plasmodium protein	Ring
PF3D7_1252900	291.63	1.32695	0.349482	3.7969	0.000146518	0.00237716	N/A	Plasmodium exported protein	Ring
PF3D7_0514100	42.7359	-1.46988	0.465934	-3.1547	0.00160663	0.01506	UvrD	ATP-dependent DNA helicase UvrD	Ring
PF3D7_0907100	79.1397	-1.16252	0.297706	-3.90493	9.42508e-05	0.00170607	N/A	conserved Plasmodium protein	Ring
PF3D7_1020200	22.0746	-1.77473	0.578298	-3.06888	0.00214862	0.0183356	N/A	conserved Plasmodium protein	Ring
PF3D7_1210200	140.462	-2.25767	0.444902	-5.07454	3.88434e-07	2.42796e-05	N/A	zinc finger protein	Ring
PF3D7_0624900	59.7874	-2.04975	0.517119	-3.96378	7.37733e-05	0.00144338	N/A	GAS8-like protein	Ring
PF3D7_0426000	106.301	-1.60231	0.598056	-2.67919	0.00738011	0.0459225	VAR	erythrocyte membrane protein 1	Ring
PF3D7_1301400	123.788	10.5502	1.21855	8.65798	4.80177e-18	3.30156e-15	HYP12	Plasmodium exported protein (hyp12)	Ring
PF3D7_1245400	44.5322	-1.30699	0.363338	-3.59717	0.000321703	0.00456743	N/A	50S ribosomal protein L3	Ring
PF3D7_1025600	37.6212	-2.18454	0.670841	-3.25642	0.00112829	0.0114433	COX17	cytochrome c oxidase copper chaperone	Ring
PF3D7_0216500	56.6409	-1.82605	0.374726	-4.87302	1.09907e-06	5.56823e-05	N/A	conserved Plasmodium protein	Ring
PF3D7_0707500	1058.03	1.04684	0.130673	8.01117	1.13621e-15	6.07618e-13	N/A	conserved Plasmodium protein	Ring
PF3D7_0715800	26.2601	-1.291	0.463171	-2.7873	0.0053149	0.036029	DMT1	drug/metabolite transporter DMT1	Ring
PF3D7_1203300	38.8972	-1.2346	0.379406	-3.25404	0.00113776	0.0115043	N/A	TBCC domain-containing protein	Ring
PF3D7_1336200	110.169	-1.31435	0.254301	-5.16847	2.36015e-07	1.64629e-05	N/A	conserved Plasmodium protein	Ring
PF3D7_1035900	276.584	-1.11994	0.268562	-4.17013	3.04422e-05	0.000767113	MAAP	merozoites-associated armadillo repeats protein	Ring
PF3D7_1251300	49.9598	-1.2012	0.361829	-3.31981	0.000900803	0.00957078	TMK	thymidylate kinase	Ring
PF3D7_1325200	17.3686	-2.77366	0.722124	-3.84098	0.000122544	0.00210645	N/A	lactate dehydrogenase	Ring
PF3D7_1027000	36.558	-1.46168	0.491914	-2.97141	0.00296438	0.0233788	N/A	conserved Plasmodium protein	Ring
PF3D7_1010400	35.822	-2.68988	0.665619	-4.04117	5.31862e-05	0.00112769	N/A	MORN repeat protein	Ring
PF3D7_0607100	15.3143	-1.79035	0.573817	-3.12007	0.00180808	0.016327	N/A	MYND-type zinc finger protein	Ring
PF3D7_0305800	65.8031	-2.40077	0.477178	-5.0312	4.87431e-07	2.82651e-05	N/A	P-loop containing nucleoside triphosphate hydrolase	Ring
PF3D7_0614800	95.5851	-1.50201	0.256082	-5.86533	4.48244e-09	5.67736e-07	NTHL1	endonuclease III-like protein 1	Ring
PF3D7_1222600	416.192	-1.68091	0.218592	-7.68971	1.47471e-14	5.91482e-12	AP2-G	AP2 domain transcription factor AP2-G	Ring
PF3D7_1103500	81.209	-1.77964	0.440812	-4.03717	5.40991e-05	0.00114018	N/A	CPW-WPC family protein	Ring
PF3D7_1252600	1260.24	1.02946	0.239166	4.30437	1.67459e-05	0.000476911	N/A	esterase	Ring
PF3D7_1314700	171.439	-1.84255	0.46897	-3.92893	8.53257e-05	0.00160393	N/A	pinin/SDK/MemA domain-containing protein	Ring
PF3D7_0800700	253.494	-1.50823	0.198283	-7.60642	2.81791e-14	1.04328e-11	SURF8.3	surface-associated interspersed protein 8.3 (SURFIN 8.3)	Ring
PF3D7_1362600	140.592	-2.0427	0.573534	-3.5616	0.000368595	0.00499732	N/A	conserved protein	Ring
PF3D7_0601500	8.47491	-2.033	0.749839	-2.71124	0.00670314	0.0430163	N/A	Plasmodium exported protein (PHISTb)	Ring
PF3D7_1144800	46.6162	-1.5776	0.465899	-3.38614	0.000708845	0.00818146	N/A	conserved Plasmodium protein	Ring
PF3D7_1108100	60.9599	-1.2054	0.441656	-2.72928	0.00634719	0.0411712	N/A	conserved Plasmodium protein	Ring
PF3D7_0424800	257.724	2.30864	0.373688	6.17799	6.49211e-10	1.07747e-07	N/A	Plasmodium exported protein (PHISTb)	Ring
PF3D7_1358600	164.551	-1.46476	0.421735	-3.47317	0.00051434	0.00639669	N/A	zinc finger protein	Ring
PF3D7_1130900	14.1018	-2.06019	0.778693	-2.6457	0.00815215	0.0487408	N/A	conserved Plasmodium protein	Ring
PF3D7_0517800	18.1864	-1.81573	0.544054	-3.3374	0.00084565	0.00925026	DCX	doublecortin domain-containing protein	Ring
PF3D7_1014800	19.6295	-1.93428	0.672618	-2.87574	0.00403078	0.0291731	N/A	conserved Plasmodium protein	Ring
PF3D7_0213600	85.4825	-1.42233	0.416652	-3.4137	0.000640872	0.00765902	N/A	conserved Plasmodium protein	Ring
PF3D7_1318100	34.641	-1.65288	0.495252	-3.33745	0.000845512	0.00925026	FD	ferredoxin	Ring
PF3D7_0515400	78.8241	-1.42999	0.395106	-3.61925	0.000295458	0.00426184	N/A	conserved protein	Ring
PF3D7_1318500	12.3075	-1.91533	0.655815	-2.92054	0.00349427	0.0261961	N/A	conserved Plasmodium protein	Ring
PF3D7_1316000	47.053	-1.44096	0.366891	-3.92747	8.58429e-05	0.00160393	N/A	protein kinase	Ring
PF3D7_0518600	141.419	-1.27513	0.383191	-3.32765	0.000875805	0.00939493	WDR26	WD repeat-containing protein 26	Ring
PF3D7_0925000	79.0762	-3.22526	0.71054	-4.53916	5.64779e-06	0.000199874	N/A	conserved Plasmodium protein	Ring
PF3D7_1240400	3697.1	3.36544	0.20776	16.1987	5.14924e-59	2.47833e-55	VAR	erythrocyte membrane protein 1	Ring
PF3D7_0517500	80.439	-1.09756	0.350596	-3.13055	0.00174477	0.0159649	N/A	UTP--glucose-1-phosphate uridylyltransferase	Ring
PF3D7_0204500	774.268	1.00851	0.257354	3.91878	8.89975e-05	0.00162979	AspAT	aspartate transaminase	Ring
PF3D7_1147200	50.1189	-1.76265	0.381039	-4.6259	3.72968e-06	0.000144766	N/A	tubulin--tyrosine ligase	Ring
PF3D7_1477600	62.4215	-1.58364	0.297622	-5.32098	1.03211e-07	8.87065e-06	SURF14.1	surface-associated interspersed protein 14.1 (SURFIN 14.1)	Ring
PF3D7_1110800	33.1283	-2.42527	0.647727	-3.74427	0.000180917	0.00285493	N/A	conserved Plasmodium protein	Ring
PF3D7_1322000	55.816	1.17395	0.380863	3.08235	0.00205376	0.0178748	N/A	nucleoside-diphosphatase	Ring
PF3D7_0501800	124.923	-1.24526	0.257505	-4.83588	1.32558e-06	6.51023e-05	CAF1A	chromatin assembly factor 1 subunit A	Ring
PF3D7_1475500	42.3769	-1.30378	0.452924	-2.87859	0.00399454	0.0290301	CCp1	LCCL domain-containing protein	Ring
PF3D7_1019700	127.188	-1.35545	0.33092	-4.096	4.20359e-05	0.000936661	N/A	conserved Plasmodium protein	Ring
PF3D7_1037200	16.0614	-2.16726	0.548102	-3.95412	7.68156e-05	0.00149078	N/A	conserved Plasmodium protein	Ring
PF3D7_1115900	162.68	1.21771	0.351857	3.4608	0.000538579	0.0066637	DHHC9	palmitoyltransferase DHHC9	Ring
PF3D7_0819500	151.773	-1.08327	0.405158	-2.67369	0.00750223	0.0462333	N/A	conserved protein	Ring
PF3D7_1471800	59.3599	-2.03471	0.647593	-3.14196	0.00167823	0.0155568	N/A	conserved Plasmodium protein	Ring
PF3D7_1401100	10506.5	1.25816	0.385703	3.262	0.0011063	0.0113295	N/A	DnaJ protein	Ring
PF3D7_1206500	109.192	-3.25488	0.698864	-4.65739	3.20248e-06	0.000128446	N/A	Tat binding protein 1(TBP-1)-interacting protein	Ring
PF3D7_0827200	124.022	-1.54655	0.541244	-2.8574	0.00427123	0.0304554	N/A	conserved Plasmodium protein	Ring
PF3D7_1120700	249.702	-1.60394	0.461652	-3.47436	0.000512077	0.00638505	N/A	conserved Plasmodium protein	Ring
PF3D7_1334300	55.5366	-1.81624	0.465026	-3.90568	9.39615e-05	0.00170607	MSRP5	MSP7-like protein	Ring
PF3D7_1403700	22.4049	-1.84119	0.687497	-2.6781	0.00740412	0.045982	TRAM	translocation associated membrane protein	Ring
PF3D7_0412000	125.78	-1.10669	0.35568	-3.11148	0.00186152	0.0165917	N/A	LITAF-like zinc finger protein	Ring
PF3D7_0113100	42.7955	-2.54623	0.742025	-3.43146	0.000600343	0.00727357	SURF1.1	surface-associated interspersed protein 1.1 (SURFIN 1.1)	Ring
PF3D7_1132900	80.2552	-1.09492	0.351683	-3.11338	0.0018496	0.0165318	GCVH	glycine cleavage system H protein	Ring
PF3D7_1348000	41.1495	-2.18772	0.53455	-4.09265	4.26479e-05	0.000945919	N/A	conserved Plasmodium protein	Ring
PF3D7_0420700	66.2014	-2.20925	0.690941	-3.19745	0.00138646	0.0134809	VAR	erythrocyte membrane protein 1	Ring
PF3D7_0417900	70.4203	-1.29874	0.390664	-3.32444	0.000885968	0.00947592	N/A	conserved Plasmodium protein	Ring
PF3D7_0922300	48.4945	-1.67089	0.561704	-2.97468	0.00293294	0.0232558	N/A	conserved protein	Ring
PF3D7_1235800	59.771	-2.49168	0.493531	-5.04868	4.44875e-07	2.67541e-05	N/A	peptidase	Ring
PF3D7_0510800	41.1717	-2.51304	0.543774	-4.62148	3.8102e-06	0.000146708	N/A	WD repeat-containing protein	Ring
PF3D7_1369300	22.5044	-1.21005	0.450366	-2.68682	0.00721365	0.0450378	N/A	conserved Plasmodium protein	Ring
PF3D7_1474000	180.926	-1.49651	0.439833	-3.40245	0.000667839	0.00783978	N/A	conserved Plasmodium protein	Ring
PF3D7_1118700	117.327	-1.61586	0.366412	-4.40996	1.03389e-05	0.00034798	MLC-B	myosin light chain B	Ring
PF3D7_0406900	68.6125	-1.53211	0.381704	-4.01387	5.97307e-05	0.00123916	N/A	conserved Plasmodium protein	Ring
PF3D7_1141500	11.681	-2.44564	0.881199	-2.77535	0.00551416	0.0370149	N/A	conserved Plasmodium protein	Ring
PF3D7_1213400	30.4773	-1.48595	0.483222	-3.07509	0.00210437	0.0181642	N/A	kelch domain-containing protein	Ring
PF3D7_0824300	42.3136	-1.70521	0.52647	-3.23895	0.0011997	0.0120045	Obg2	GTP-binding protein Obg2	Ring
PF3D7_0219900	582.801	1.04538	0.150889	6.92811	4.2651e-12	1.14044e-09	N/A	Plasmodium exported protein	Ring
PF3D7_1149300	99.4019	1.32403	0.265733	4.98257	6.27448e-07	3.43171e-05	FIKK11	serine/threonine protein kinase	Ring
PF3D7_1209300	654.741	-1.12699	0.25784	-4.37088	1.23747e-05	0.000389279	TRZ	telomere repeat-binding zinc finger protein	Ring
PF3D7_1319000	57.2216	-2.6261	0.411961	-6.37464	1.83395e-10	3.83774e-08	N/A	conserved Plasmodium protein	Ring
PF3D7_1403000	22.6009	-2.54881	0.749281	-3.40167	0.000669752	0.0078431	N/A	radial spoke protein 3	Ring
PF3D7_0320400	75.6751	1.31911	0.303249	4.34992	1.36185e-05	0.000414847	Cap380	oocyst capsule protein Cap380	Ring
PF3D7_1477800	339.623	1.05406	0.291105	3.62089	0.000293595	0.00425624	ACBP	acyl-CoA binding protein	Ring
PF3D7_0602000	67.5922	-2.29319	0.489788	-4.682	2.84095e-06	0.0001189	N/A	zinc finger protein	Ring
PF3D7_1421300	47.4112	-1.95456	0.535661	-3.64888	0.00026339	0.00388864	N/A	conserved Plasmodium protein	Ring
PF3D7_1337700	49.1465	-1.2063	0.409621	-2.94492	0.00323033	0.0248364	PH2	phosphoinositide-binding protein PH2	Ring
PF3D7_1427600	31.3356	-1.58074	0.428135	-3.69215	0.000222364	0.00333408	MIT3	CorA-like Mg2+ transporter protein	Ring
PF3D7_1455800	56.7071	-2.48669	0.385144	-6.45652	1.0714e-10	2.34393e-08	CCp2	LCCL domain-containing protein	Ring
PF3D7_0110000	244.713	-1.74585	0.424598	-4.11177	3.92631e-05	0.000899873	N/A	conserved Plasmodium protein	Ring
PF3D7_0205000	83.045	-1.89633	0.608376	-3.11704	0.00182677	0.0164341	N/A	conserved Plasmodium protein	Ring
PF3D7_1475900	18.6432	-2.0789	0.715746	-2.90453	0.00367808	0.0272767	N/A	KELT protein	Ring
PF3D7_0403900	28.4259	-1.61668	0.526134	-3.07275	0.00212098	0.0181642	SET8	SET domain protein	Ring
PF3D7_0316200	93.918	-1.28943	0.337916	-3.81583	0.000135726	0.00225259	N/A	conserved Plasmodium protein	Ring
PF3D7_0816800	123.723	-2.00211	0.419633	-4.7711	1.83227e-06	8.39877e-05	DMC1	meiotic recombination protein DMC1	Ring
PF3D7_1304600	25.7086	-1.10212	0.409837	-2.68917	0.00716301	0.0449486	N/A	conserved Plasmodium protein	Ring
PF3D7_1211000	140.81	-1.44229	0.371757	-3.87966	0.000104603	0.00185093	N/A	kinesin-X3	Ring
PF3D7_1471600	41.7287	-1.34339	0.451075	-2.97819	0.00289955	0.0231052	N/A	conserved Plasmodium protein	Ring
PF3D7_1215400	60.5022	-1.37267	0.384878	-3.5665	0.000361778	0.00494762	N/A	conserved Plasmodium protein	Ring
PF3D7_0211500	37.745	-2.07181	0.410546	-5.04647	4.50047e-07	2.67541e-05	N/A	GAF domain-related protein	Ring
PF3D7_1342500	39.447	1.69198	0.348354	4.85708	1.19129e-06	5.97257e-05	SPECT1	sporozoite protein essential for cell traversal	Ring
PF3D7_1141400	55.338	-1.22815	0.431967	-2.84316	0.00446691	0.0314776	PIGH	phosphatidylinositol N-acetylglucosaminyltransferase subunit H	Ring
PF3D7_0308000	22.6594	-1.4088	0.522128	-2.69819	0.0069718	0.0443267	N/A	DNA polymerase delta small subunit	Ring
PF3D7_0315700	26.4747	-1.51877	0.456204	-3.32914	0.000871151	0.00939493	N/A	conserved Plasmodium membrane protein	Ring
PF3D7_1129600	102.608	-2.29436	0.455675	-5.03508	4.77644e-07	2.80354e-05	N/A	phosphatidylinositol-4-phosphate 5-kinase	Ring
PF3D7_0400400	35.4697	-1.5689	0.531626	-2.95113	0.00316612	0.0245783	VAR	erythrocyte membrane protein 1	Ring
PF3D7_1215700	6.4601	-3.4105	1.13671	-3.00034	0.00269679	0.0220742	N/A	conserved Plasmodium protein	Ring
PF3D7_0629400	67.3882	-1.22373	0.288482	-4.24195	2.21588e-05	0.000604323	PABP3	polyadenylate-binding protein 3	Ring
PF3D7_1207400	27.1011	-1.84934	0.628871	-2.94073	0.00327438	0.0250949	N/A	conserved Plasmodium protein	Ring
PF3D7_0914800	43.0794	-1.15382	0.43463	-2.65472	0.00793743	0.0480539	N/A	GINS complex subunit Psf3	Ring
PF3D7_0611200	29.9768	-1.59078	0.555813	-2.86207	0.00420885	0.0301447	ApiAP2	AP2 domain transcription factor	Ring
PF3D7_0425200	305.68	1.75725	0.177016	9.92708	3.17414e-23	5.09238e-20	N/A	Plasmodium exported protein (hyp15)	Ring
PF3D7_1037800	49.6154	-2.38868	0.47728	-5.00477	5.59279e-07	3.13001e-05	N/A	dynein intermediate chain	Ring
PF3D7_0303500	50.1529	-1.05182	0.356233	-2.95262	0.00315093	0.0244999	N/A	spindle pole body protein	Ring
PF3D7_1308700	91.1452	-2.04156	0.525288	-3.88655	0.000101678	0.00181251	N/A	conserved Plasmodium protein	Ring
PF3D7_1438800	162.446	-3.13911	0.404244	-7.76538	8.14013e-15	3.56168e-12	N/A	OST-HTH associated domain protein	Ring
PF3D7_0307900	113.379	-1.28953	0.338955	-3.80443	0.000142128	0.00232511	N/A	conserved Plasmodium protein	Ring
PF3D7_1311000	86.3952	1.52151	0.507928	2.99553	0.0027397	0.0223116	ISD11	protein ISD11	Ring
PF3D7_1348800	33.5033	-2.52844	0.723861	-3.49299	0.00047764	0.00610344	N/A	E1-E2 ATPase	Ring
PF3D7_1406500	15.166	-2.40897	0.617718	-3.89978	9.62784e-05	0.00172906	WDR65	WD repeat-containing protein 65	Ring
PF3D7_1406600	76.0659	-1.06416	0.262937	-4.04722	5.183e-05	0.0011087	ClpC	ATP-dependent Clp protease regulatory subunit ClpC	Ring
PF3D7_0831300	335.774	-2.3838	0.53649	-4.44332	8.85799e-06	0.000304525	GEXP13	Plasmodium exported protein	Ring
PF3D7_1432900	110.688	1.39919	0.401154	3.48792	0.000486795	0.00614946	N/A	SF-assemblin	Ring
PF3D7_0204100	174.269	-1.04597	0.355512	-2.94214	0.00325955	0.0250211	N/A	Sel1 repeat-containing protein	Ring
PF3D7_0809600	54.0285	-1.67779	0.386622	-4.33962	1.42729e-05	0.000426418	N/A	peptidase family C50	Ring
PF3D7_0725400	463.538	1.0028	0.238031	4.21287	2.52147e-05	0.000663161	N/A	conserved Plasmodium protein	Ring
PF3D7_1307400	16.0643	-3.7448	0.911746	-4.10728	4.00338e-05	0.00090768	N/A	conserved Plasmodium protein	Ring
PF3D7_0718100	87.9321	-2.12334	0.512358	-4.14426	3.40917e-05	0.000820416	EST	exported serine/threonine protein kinase	Ring
PF3D7_1128300	64.9057	-1.78304	0.496534	-3.59098	0.00032944	0.00465109	PFK11	ATP-dependent 6-phosphofructokinase	Ring
PF3D7_0927200	86.9691	-1.43933	0.470097	-3.06178	0.00220021	0.0186188	N/A	zinc finger protein	Ring
PF3D7_1143600	49.626	-2.3214	0.473437	-4.90329	9.42442e-07	4.9304e-05	N/A	conserved Plasmodium protein	Ring
PF3D7_1005200	10.3956	-1.77252	0.67067	-2.6429	0.00821988	0.0489632	N/A	conserved Plasmodium protein	Ring
PF3D7_1433200	58.5509	-1.29928	0.371284	-3.49942	0.000466278	0.00603278	N/A	conserved Plasmodium protein	Ring
PF3D7_1122600	39.0563	-1.67465	0.527342	-3.17564	0.00149505	0.0142488	N/A	conserved Plasmodium protein	Ring
PF3D7_1463900	80.2174	1.25898	0.302994	4.15513	3.25105e-05	0.000806562	RON11	rhoptry neck protein 11	Ring
PF3D7_1320800	46.3924	-1.17356	0.423133	-2.7735	0.00554561	0.0371015	N/A	dihydrolipoyllysine-residue succinyltransferase component of 2-oxoglutarate dehydrogenase complex	Ring
PF3D7_0800200	40.3035	-2.08243	0.686636	-3.0328	0.00242297	0.020211	VAR	erythrocyte membrane protein 1	Ring
PF3D7_1466200	918.383	-1.08491	0.276515	-3.92353	8.72622e-05	0.00161536	EGXP	early gametocyte enriched phosphoprotein EGXP	Ring
PF3D7_1247800	81.6399	-1.33614	0.29644	-4.50728	6.56625e-06	0.00022901	DPAP2	dipeptidyl aminopeptidase 2	Ring
PF3D7_1146800	342.172	-2.42099	0.524268	-4.61784	3.87758e-06	0.000148117	N/A	conserved Plasmodium protein	Ring
PF3D7_0609300	10.5651	-2.62647	0.949711	-2.76554	0.00568278	0.0378118	N/A	conserved Plasmodium protein	Ring
PF3D7_1348400	164.424	-1.17633	0.42617	-2.76024	0.00577588	0.0381335	N/A	conserved Plasmodium membrane protein	Ring
PF3D7_0709900	173.029	-3.48837	0.637127	-5.47516	4.37107e-08	4.2076e-06	N/A	hydrolase	Ring
PF3D7_0202100	18.5653	2.49661	0.814085	3.06677	0.00216387	0.0184331	LSAP2	liver stage associated protein 2	Ring
PF3D7_1233300	44.542	-1.8644	0.471958	-3.95034	7.80395e-05	0.00150625	PPR2	pentatricopeptide repeat domain-containing protein 2	Ring
PF3D7_0418000	102.341	-1.75494	0.356932	-4.91675	8.79936e-07	4.7057e-05	N/A	conserved Plasmodium protein	Ring
PF3D7_1102500	4270.96	-2.07234	0.34288	-6.04393	1.50403e-09	2.12909e-07	GEXP02	gametocyte exported protein 2	Ring
PF3D7_0926300	99.9803	-1.29032	0.35801	-3.60416	0.000313169	0.00448596	N/A	protein kinase	Ring
PF3D7_1225000	46.2417	-1.72047	0.570883	-3.0137	0.00258081	0.021306	N/A	conserved Plasmodium protein	Ring
PF3D7_1330600	34.9668	-1.68859	0.439566	-3.84148	0.000122294	0.00210645	N/A	elongation factor Tu	Ring
PF3D7_0802800	95.2991	-1.20453	0.401735	-2.99832	0.00271475	0.0221835	CNA	serine/threonine protein phosphatase 2B catalytic subunit A	Ring
PF3D7_0506300	18.124	-1.70715	0.543846	-3.13903	0.0016951	0.0156293	N/A	conserved protein	Ring
PF3D7_1140400	39.8157	1.5896	0.393186	4.04286	5.28033e-05	0.00112452	N/A	conserved Plasmodium protein	Ring
PF3D7_1348700	20.8896	-2.56118	0.832836	-3.07525	0.00210327	0.0181642	WDR16	WD repeat-containing protein 16	Ring
PF3D7_0107400	27.9372	-2.11877	0.564302	-3.75467	0.000173569	0.00275706	N/A	ATP synthase-associated protein	Ring
PF3D7_0113800	139.205	-1.37346	0.247961	-5.539	3.04207e-08	3.05031e-06	N/A	DBL containing protein	Ring
PF3D7_0827600	80.3512	-1.37996	0.326233	-4.22998	2.33707e-05	0.000624906	N/A	conserved Plasmodium protein	Ring
PF3D7_0315200	614.55	1.59181	0.301186	5.28514	1.25607e-07	9.9106e-06	CTRP	circumsporozoite- and TRAP-related protein	Ring
PF3D7_0728200	20.4632	-1.79869	0.572093	-3.14404	0.00166632	0.0155426	ALP3	actin-like protein	Ring
PF3D7_1474200	65.7932	-1.44456	0.436194	-3.31173	0.000927205	0.00976507	N/A	conserved Plasmodium membrane protein	Ring
PF3D7_1241500	119.366	-1.57704	0.460008	-3.4283	0.000607376	0.00732657	N/A	conserved Plasmodium protein	Ring
PF3D7_0503200	59.0917	-1.14651	0.404793	-2.83234	0.00462081	0.0322786	CDC6	cell division control protein 6	Ring
PF3D7_0203800	78.8153	-1.20481	0.44999	-2.67741	0.0074194	0.0460175	N/A	conserved Plasmodium protein	Ring
PF3D7_1207700	58.7939	-1.82751	0.501934	-3.64095	0.000271639	0.00398597	N/A	41-3 protein	Ring
PF3D7_0208600	31.9131	-1.30917	0.425903	-3.07388	0.00211298	0.0181642	RRF1	ribosome-recycling factor	Ring
PF3D7_1013600	70.934	-1.34383	0.320604	-4.19156	2.77043e-05	0.000713052	N/A	conserved Plasmodium protein	Ring
PF3D7_1229800	100.506	-1.14339	0.279083	-4.09696	4.18612e-05	0.000936661	MyoJ	myosin J	Ring
PF3D7_1426500	51.981	-2.15351	0.467778	-4.6037	4.15052e-06	0.000156066	ABCG2	ABC transporter G family member 2	Ring
PF3D7_0303700	61.3764	-1.54595	0.477497	-3.23761	0.00120535	0.012036	BCKDH-E2	lipoamide acyltransferase component of branched-chain alpha-keto acid dehydrogenase complex	Ring
PF3D7_0412400	680.834	1.48839	0.161114	9.23811	2.50881e-20	3.01872e-17	VAR	erythrocyte membrane protein 1	Ring
PF3D7_0805200	408.331	2.01608	0.395073	5.10304	3.34233e-07	2.17387e-05	GAMER	gamete release protein	Ring
PF3D7_0504300	11.1215	-2.69037	0.778815	-3.45445	0.000551426	0.00680516	N/A	conserved Plasmodium protein	Ring
PF3D7_0530400	32.7471	-1.26266	0.35913	-3.51588	0.000438295	0.0057637	N/A	conserved Plasmodium protein	Ring
PF3D7_1351600	71.7657	-1.5767	0.480645	-3.28038	0.00103668	0.0107533	GK	glycerol kinase	Ring
PF3D7_0424400	207.878	-1.51264	0.38494	-3.92955	8.51049e-05	0.00160393	SURF4.2	surface-associated interspersed protein 4.2 (SURFIN 4.2)	Ring
PF3D7_1416400	236.718	-1.29452	0.430362	-3.00798	0.00262988	0.021674	N/A	conserved protein	Ring
PF3D7_1329700	48.0734	-2.42002	0.522416	-4.63235	3.61532e-06	0.000142627	ACBP1	apicoplast calcium binding protein 1	Ring
PF3D7_1456500	84.6777	-1.6819	0.382359	-4.39874	1.08881e-05	0.000356494	N/A	STAG domain-containing protein	Ring
PF3D7_1038400	667.03	-3.35935	0.472564	-7.10878	1.17076e-12	3.75657e-10	Pf11-1	gametocyte-specific protein	Ring
PF3D7_0616500	21.1011	-2.37719	0.676597	-3.51345	0.000442326	0.00580085	TLP	TRAP-like protein	Ring
PF3D7_1334000	34.3078	-2.08523	0.524682	-3.97428	7.05931e-05	0.00139248	N/A	RING zinc finger protein	Ring
PF3D7_1131400	27.1138	-1.73759	0.554531	-3.13343	0.00172774	0.0158695	N/A	conserved Plasmodium protein	Ring
PF3D7_0624100	38.0485	-1.77784	0.526928	-3.37398	0.000740901	0.00841028	N/A	conserved protein	Ring
PF3D7_0320800	53.206	-1.80021	0.349643	-5.14872	2.62267e-07	1.77787e-05	DOZI	ATP-dependent RNA helicase DDX6	Ring
PF3D7_0818100	89.7336	1.37999	0.373123	3.69848	0.000216891	0.00326996	N/A	zinc finger protein	Ring
PF3D7_0808200	672.472	1.55637	0.213451	7.29149	3.06557e-13	1.0539e-10	PMX	plasmepsin X	Ring
PF3D7_0309900	45.5635	-1.78932	0.599364	-2.98536	0.00283245	0.0226832	N/A	conserved Plasmodium protein	Ring
PF3D7_0923700	14.7829	-2.01562	0.712124	-2.83043	0.00464854	0.0323783	N/A	conserved protein	Ring
PF3D7_0406700	52.7213	-1.44002	0.435263	-3.30838	0.000938359	0.00986097	N/A	KLRAQ domain-containing protein	Ring
PF3D7_1019400	6192.45	1.01722	0.230514	4.41283	1.02027e-05	0.000345812	N/A	60S ribosomal protein L30e	Ring
PF3D7_1350000	41.9318	-1.77043	0.548759	-3.22624	0.00125427	0.0123705	N/A	conserved Plasmodium protein	Ring
PF3D7_0825800	160.701	-1.54668	0.515052	-3.00295	0.00267374	0.0219603	N/A	PH-like domain-containing protein	Ring
PF3D7_0904900	84.6406	-1.20513	0.404801	-2.97709	0.00290997	0.0231499	CuTP	copper-transporting ATPase	Ring
PF3D7_1358700	1216.85	1.55578	0.197878	7.86232	3.77085e-15	1.81491e-12	YOP1L	YOP1-like protein	Ring
PF3D7_0713200	99.1544	1.83197	0.348282	5.26002	1.44036e-07	1.10112e-05	EPF1	exported protein family 1	Ring
PF3D7_1126700	339.66	-1.49918	0.320677	-4.67504	2.93896e-06	0.000121942	ATG23	autophagy-related protein 23	Ring
PF3D7_0503400	482.311	1.04964	0.169574	6.18986	6.02174e-10	1.03509e-07	ADF1	actin-depolymerizing factor 1	Ring
PF3D7_1137000	23.9682	2.5108	0.525043	4.78207	1.73498e-06	8.0293e-05	N/A	U2 spliceosomal RNA	Ring
PF3D7_1401900	133.662	-1.36163	0.314326	-4.33192	1.47818e-05	0.000433809	N/A	conserved protein	Ring
PF3D7_0728700	59.0947	-2.07412	0.436589	-4.75074	2.02675e-06	9.20258e-05	N/A	alpha/beta hydrolase	Ring
PF3D7_1435200	104.285	-1.71858	0.396132	-4.33839	1.43527e-05	0.000426418	N/A	conserved protein	Ring
PF3D7_1431100	279.646	-3.05491	0.600176	-5.09002	3.58026e-07	2.29757e-05	PIP2	PhIL1 interacting protein PIP2	Ring
PF3D7_1369000	301.019	1.96909	0.321792	6.11915	9.40768e-10	1.46062e-07	GPAA1	glycosylphosphatidylinositol anchor attachment 1 protein	Ring
PF3D7_0909000	37.9602	-2.67617	0.609324	-4.39204	1.12293e-05	0.000363257	N/A	conserved Plasmodium protein	Ring
PF3D7_1338400	60.2329	-2.32382	0.536354	-4.33263	1.47341e-05	0.000433809	N/A	SprT-like domain-containing protein	Ring
PF3D7_1106300	111.48	-1.35921	0.257165	-5.28536	1.25459e-07	9.9106e-06	XRN1	5'-3' exoribonuclease 1	Ring
PF3D7_0526600	86.8047	-1.39219	0.375769	-3.70491	0.000211466	0.00320059	N/A	conserved Plasmodium protein	Ring
PF3D7_1131000	37.4357	-1.56008	0.552551	-2.82342	0.00475147	0.0329048	N/A	RNA-binding protein s1	Ring
PF3D7_0624300	68.5246	-1.91236	0.485718	-3.93719	8.24427e-05	0.00156837	N/A	CPW-WPC family protein	Ring
PF3D7_1423400	31.7744	-1.79511	0.454489	-3.94973	7.82385e-05	0.00150625	N/A	conserved Plasmodium membrane protein	Ring
PF3D7_0609600	11.2187	-2.20772	0.799229	-2.76231	0.0057394	0.0380492	N/A	conserved Plasmodium protein	Ring
PF3D7_0726000	6740.21	1.23929	0.30702	4.03652	5.42493e-05	0.00114018	N/A	28S ribosomal RNA	Ring
PF3D7_0508200	63.0077	-2.03983	0.463371	-4.40216	1.07181e-05	0.000354703	N/A	longevity-assurance (LAG1) protein	Ring
PF3D7_1341800	32.9086	-1.81485	0.416731	-4.35498	1.33082e-05	0.000410592	IMC1k	inner membrane complex protein 1k	Ring
PF3D7_0304100	168.404	-1.20821	0.241778	-4.99721	5.81666e-07	3.21789e-05	IMC1e	inner membrane complex protein 1e	Ring
PF3D7_0908500	91.1433	-1.33792	0.373	-3.58692	0.00033461	0.00470901	N/A	conserved Plasmodium protein	Ring
PF3D7_0803900	15.1965	1.68868	0.526265	3.2088	0.00133291	0.0130587	N/A	C/D small nucleolar RNA	Ring
PF3D7_0402900	24.4933	1.32327	0.430486	3.07389	0.00211287	0.0181642	N/A	probable protein	Ring
PF3D7_0630800	69.8623	-2.79113	0.751543	-3.71386	0.000204118	0.0031188	N/A	TPH domain-containing protein	Ring
PF3D7_1345000	45.0617	-2.28925	0.52691	-4.34467	1.39488e-05	0.000419597	N/A	conserved Plasmodium protein	Ring
PF3D7_1017100	57.8555	1.04255	0.313282	3.32784	0.000875209	0.00939493	RON12	rhoptry neck protein 12	Ring
PF3D7_1409800	58.4113	-1.17808	0.337515	-3.49046	0.000482187	0.00610728	CELF2	CUGBP Elav-like family member 2	Ring
PF3D7_0723300	186.873	-1.495	0.316212	-4.72783	2.26934e-06	0.000101133	N/A	conserved protein	Ring
PF3D7_1104600	28.4491	-2.92463	0.695165	-4.2071	2.58665e-05	0.000676605	N/A	radial spoke head protein	Ring
PF3D7_0318500	127.351	-1.55225	0.326884	-4.74862	2.04804e-06	9.21237e-05	N/A	conserved Plasmodium protein	Ring
PF3D7_0519000	15.0714	-1.55603	0.535513	-2.90567	0.00366462	0.0272609	SLBP	histone RNA hairpin-binding protein	Ring
PF3D7_0824000	12.3214	-2.20555	0.640895	-3.44136	0.000578789	0.00707034	N/A	conserved Plasmodium protein	Ring
PF3D7_1306500	84.8622	-1.17333	0.328952	-3.56688	0.000361252	0.00494762	N/A	MORN repeat protein	Ring
PF3D7_1149700	7.68081	2.48968	0.857806	2.90238	0.00370335	0.0273797	N/A	Plasmodium exported protein (PHISTa)	Ring
PF3D7_0731500	4599.15	1.40129	0.225414	6.21654	5.08252e-10	9.08401e-08	EBA175	erythrocyte binding antigen-175	Ring
PF3D7_0518800	107.386	-1.81107	0.434975	-4.16361	3.13255e-05	0.000781189	PSOP13	secreted ookinete protein	Ring
PF3D7_0308500	433.712	1.05729	0.295284	3.5806	0.000342806	0.0047963	N/A	activator of Hsp90 ATPase	Ring
PF3D7_1149000	712.209	-1.28953	0.43369	-2.9734	0.00294522	0.0233147	Pf332	antigen 332	Ring
PF3D7_1125800	122.983	1.16101	0.263287	4.40968	1.04e-05	8.39e-05	N/A	kelch domain-containing protein	Trophozoite
PF3D7_1026600	569.093	1.73858	0.311656	5.57852	2.43e-08	3.56e-07	N/A	conserved Plasmodium protein	Trophozoite
PF3D7_0515600	65.4609	-1.25928	0.370319	-3.40054	0.00067254	0.00310224	GEP	gamete egress protein GEP	Trophozoite
PF3D7_1132800	806.721	-1.09117	0.27204	-4.01106	6.04e-05	0.00039807	AQP	aquaglyceroporin	Trophozoite
PF3D7_0509400	16776.9	1.58395	0.159308	9.94267	2.71e-23	3.96e-21	RNAPI	RNA polymerase I	Trophozoite
PF3D7_0605500	74.7059	-1.33738	0.298288	-4.48352	7.34e-06	6.24e-05	N/A	cyclin dependent kinase binding protein	Trophozoite
PF3D7_0901500	16.4074	1.79928	0.576287	3.12219	0.00179512	0.00712423	RIF	rifin	Trophozoite
PF3D7_0504700	746.861	1.80255	0.342592	5.26151	1.43e-07	1.81e-06	CEP120	centrosomal protein CEP120	Trophozoite
PF3D7_0405300	32.3335	1.49496	0.509452	2.93446	0.0033413	0.0118621	LISP2	liver specific protein 2	Trophozoite
PF3D7_0425100	25.228	1.53218	0.454103	3.37409	0.0007406	0.00336344	N/A	Plasmodium exported protein (hyp6)	Trophozoite
PF3D7_0104300	3522.46	1.70952	0.189889	9.00275	2.2e-19	1.61e-17	UBP1	ubiquitin carboxyl-terminal hydrolase 1	Trophozoite
PF3D7_1024800	5896.14	1.27098	0.191805	6.62641	3.44e-11	7.88e-10	EXP3	exported protein 3	Trophozoite
PF3D7_0717500	523.208	1.00531	0.165992	6.05635	1.39e-09	2.53e-08	CDPK4	calcium-dependent protein kinase 4	Trophozoite
PF3D7_0417400	5811.59	1.77074	0.210846	8.39826	4.53e-17	2.37e-15	N/A	conserved Plasmodium protein	Trophozoite
PF3D7_0712600	11.4051	3.18654	0.794563	4.01044	6.06e-05	0.00039858	VAR	erythrocyte membrane protein 1	Trophozoite
PF3D7_1103800	6773.43	1.41385	0.185736	7.61215	2.7e-14	9.47e-13	NOT1	CCR4-NOT transcription complex subunit 1	Trophozoite
PF3D7_0505100	3862.18	1.44244	0.185148	7.79076	6.66e-15	2.69e-13	TRS85	trafficking protein particle complex subunit 8	Trophozoite
PF3D7_1321000	13.4968	-1.64114	0.667872	-2.45727	0.0139998	0.0378131	N/A	conserved Plasmodium protein	Trophozoite
PF3D7_0528500	44.4357	-2.19039	0.497075	-4.40656	1.05e-05	8.5e-05	CPalpha	F-actin-capping protein subunit alpha	Trophozoite
PF3D7_1451800	3278.36	1.1743	0.157709	7.44599	9.62e-14	3.13e-12	SORTLR	sortilin	Trophozoite
PF3D7_1363800	74.4043	-1.8001	0.438207	-4.10787	3.99e-05	0.00027501	GEX1	nuclear fusion protein	Trophozoite
PF3D7_1344600	41.6168	-1.80753	0.398221	-4.53901	5.65e-06	4.94e-05	LipA	lipoyl synthase	Trophozoite
PF3D7_0919400	230.711	-1.31078	0.234738	-5.584	2.35e-08	3.46e-07	PDI-Trans	protein disulfide-isomerase PDI-Trans	Trophozoite
PF3D7_1030100	3901.94	1.4024	0.194521	7.20951	5.62e-13	1.7e-11	PRP22	pre-mRNA-splicing factor ATP-dependent RNA helicase PRP22	Trophozoite
PF3D7_1448000	3612.74	1.2658	0.136095	9.30084	1.39e-20	1.29e-18	UTP12	U3 small nucleolar RNA-associated protein 12	Trophozoite
PF3D7_1340300	7711.52	1.03686	0.183157	5.66107	1.5e-08	2.29e-07	N/A	nucleolar complex protein 2	Trophozoite
PF3D7_0423700	271.073	-1.09824	0.197531	-5.55983	2.7e-08	3.92e-07	ETRAMP4	early transcribed membrane protein 4	Trophozoite
PF3D7_1349900	309.177	-1.01115	0.299789	-3.37288	0.00074386	0.00337508	N/A	conserved Plasmodium protein	Trophozoite
PF3D7_1360000	52.5316	-1.10147	0.400294	-2.75165	0.00592967	0.019005	N/A	ATP synthase-associated protein	Trophozoite
PF3D7_1332900	7077.1	1.05172	0.189862	5.53938	3.04e-08	4.32e-07	cyto-IRS	isoleucine--tRNA ligase	Trophozoite
PF3D7_0203100	440.696	1.53249	0.276878	5.53491	3.11e-08	4.42e-07	N/A	protein kinase	Trophozoite
PF3D7_0420000	9127.58	1.50267	0.229639	6.54364	6e-11	1.33e-09	N/A	zinc finger protein	Trophozoite
PF3D7_1123000	5446.03	1.19393	0.245351	4.8662	1.14e-06	1.16e-05	N/A	conserved Plasmodium protein	Trophozoite
PF3D7_0511200	282.751	-1.35455	0.3184	-4.25422	2.1e-05	0.00015536	SCD	stearoyl-CoA desaturase	Trophozoite
PF3D7_0519800	1715.66	1.03672	0.211117	4.91062	9.08e-07	9.54e-06	N/A	EELM2 domain-containing protein	Trophozoite
PF3D7_1205300	92.35	-2.11486	0.376884	-5.61144	2.01e-08	2.98e-07	N/A	conserved Plasmodium protein	Trophozoite
PF3D7_1353200	250.136	1.08575	0.207174	5.24077	1.6e-07	1.98e-06	MAHRP2	membrane associated histidine-rich protein 2	Trophozoite
PF3D7_1000500	10.8097	2.04214	0.701166	2.91249	0.00358559	0.0125809	RIF	rifin	Trophozoite
PF3D7_1412400	3474.33	1.59981	0.264723	6.04334	1.51e-09	2.72e-08	N/A	conserved Plasmodium protein	Trophozoite
PF3D7_1107800	11397.8	1.26102	0.151474	8.32497	8.43e-17	4.14e-15	ApiAP2	AP2 domain transcription factor	Trophozoite
PF3D7_0912600	31.626	-1.06416	0.426449	-2.4954	0.0125813	0.0348025	N/A	conserved Plasmodium protein	Trophozoite
PF3D7_0604500	19342.1	1.73848	0.170669	10.1862	2.28e-24	4.23e-22	N/A	GYF domain-containing protein	Trophozoite
PF3D7_0310200	6574.59	2.37008	0.282719	8.38318	5.15e-17	2.66e-15	N/A	phd finger protein	Trophozoite
PF3D7_0915800	15.1021	-2.56725	0.796424	-3.22347	0.00126648	0.00527418	GLTP	glycolipid transfer protein	Trophozoite
PF3D7_0605300	179.566	-1.05859	0.236996	-4.4667	7.94e-06	6.63e-05	ARK1	serine/threonine protein kinase ARK1	Trophozoite
PF3D7_1339700	652.378	1.14794	0.231866	4.95088	7.39e-07	7.83e-06	N/A	conserved Plasmodium protein	Trophozoite
PF3D7_0824700	97.2857	-1.24644	0.377565	-3.30126	0.00096253	0.0042162	LMF1	lipase maturation factor	Trophozoite
PF3D7_0806400	23.7999	-1.5204	0.501965	-3.02891	0.00245442	0.00917731	ALG13	UDP-N-acetylglucosamine transferase subunit ALG13	Trophozoite
PF3D7_1205500	1049.13	1.1171	0.177097	6.30782	2.83e-10	5.63e-09	N/A	zinc finger protein	Trophozoite
PF3D7_0931900	7.77674	-2.48758	0.933477	-2.66485	0.00770219	0.0234822	AKLP2	adenylate kinase-like protein 2	Trophozoite
PF3D7_0214300	320.078	1.04909	0.234646	4.47097	7.79e-06	6.54e-05	N/A	conserved Plasmodium protein	Trophozoite
PF3D7_0719100	163.459	-1.2435	0.354086	-3.51185	0.000445	0.00219079	N/A	ATP synthase F0 subunit a-like protein	Trophozoite
PF3D7_1442400	4954.57	1.13955	0.179073	6.36359	1.97e-10	4.07e-09	KIC9	protein KIC9	Trophozoite
PF3D7_1306200	279.759	-1.05947	0.22134	-4.78662	1.7e-06	1.67e-05	N/A	conserved protein	Trophozoite
PF3D7_1019000	4064.99	1.6479	0.183912	8.96027	3.24e-19	2.26e-17	N/A	eukaryotic translation initiation factor subunit eIF2A	Trophozoite
PF3D7_0611000	81.1637	-1.7792	0.405862	-4.38376	1.17e-05	9.22e-05	N/A	SNARE associated Golgi protein	Trophozoite
PF3D7_0103600	1018.8	1.0413	0.213765	4.87121	1.11e-06	1.14e-05	PSH1	ATP-dependent DNA/RNA helicase PSH1	Trophozoite
PF3D7_0732400	22.1312	1.28625	0.470704	2.73261	0.00628338	0.019887	RIF	rifin	Trophozoite
PF3D7_1140500	148.685	-1.09971	0.255498	-4.30416	1.68e-05	0.00012687	MyoK	myosin K	Trophozoite
PF3D7_0907500	41.4854	-1.2802	0.41894	-3.05582	0.00224449	0.00855503	N/A	conserved protein	Trophozoite
PF3D7_1467300	593.534	-1.08442	0.174139	-6.22732	4.74e-10	9.14e-09	DXR	1-deoxy-D-xylulose 5-phosphate reductoisomerase	Trophozoite
PF3D7_0903500	2183.58	1.6736	0.168566	9.92849	3.13e-23	4.43e-21	NUP138	nucleoporin NUP138	Trophozoite
PF3D7_0511500	23451	1.99361	0.233158	8.55047	1.23e-17	6.94e-16	N/A	RNA pseudouridylate synthase	Trophozoite
PF3D7_1101100	22.4887	3.0755	0.58998	5.21289	1.86e-07	2.28e-06	RIF	rifin	Trophozoite
PF3D7_0936100	245.555	-1.68135	0.286055	-5.87772	4.16e-09	6.9e-08	ETRAMP9	early transcribed membrane protein	Trophozoite
PF3D7_0908200	140.313	-1.23548	0.234062	-5.27845	1.3e-07	1.65e-06	N/A	conserved Plasmodium protein	Trophozoite
PF3D7_1246300	300.069	1.04207	0.190949	5.45735	4.83e-08	6.67e-07	KIC4	protein KIC4	Trophozoite
PF3D7_0417600	19.5789	-1.60229	0.554515	-2.88952	0.00385825	0.0134009	N/A	conserved Plasmodium protein	Trophozoite
PF3D7_0318200	15468.7	2.31253	0.22922	10.0887	6.2e-24	1.03e-21	RPB1	DNA-directed RNA polymerase II subunit RPB1	Trophozoite
PF3D7_1239400	27.7556	-1.17469	0.480158	-2.44647	0.0144264	0.0387118	N/A	conserved protein	Trophozoite
PF3D7_0415300	6484.46	2.1213	0.241568	8.78137	1.61e-18	1.05e-16	CRK3	cdc2-related protein kinase 3	Trophozoite
PF3D7_1236800	59.8494	-1.33658	0.343865	-3.88694	0.00010152	0.00061471	ICMT	protein-S-isoprenylcysteine O-methyltransferase	Trophozoite
PF3D7_1128600	64.4038	-1.74048	0.337093	-5.16321	2.43e-07	2.91e-06	NOT2	CCR4-NOT transcription complex subunit 2	Trophozoite
PF3D7_0829700	174.3	-1.08224	0.385167	-2.80979	0.00495741	0.01647	N/A	non-coding RNA	Trophozoite
PF3D7_0212500	6821.19	1.6643	0.184871	9.0025	2.21e-19	1.61e-17	N/A	conserved Plasmodium protein	Trophozoite
PF3D7_0507800	8840.75	1.50742	0.16337	9.22706	2.78e-20	2.35e-18	N/A	conserved protein	Trophozoite
PF3D7_1110600	368.158	-1.19456	0.238595	-5.00664	5.54e-07	6.13e-06	N/A	ribosomal protein L11	Trophozoite
PF3D7_0831500	6113.08	1.28153	0.218558	5.86355	4.53e-09	7.44e-08	N/A	Plasmodium exported protein (PHIST)	Trophozoite
PF3D7_0207700	26.4927	1.20072	0.511763	2.34624	0.0189639	0.0482516	SERA4	serine repeat antigen 4	Trophozoite
PF3D7_0314900	112.6	-1.53634	0.260207	-5.90429	3.54e-09	5.96e-08	N/A	conserved Plasmodium membrane protein	Trophozoite
PF3D7_1115500	536.922	-1.00816	0.19909	-5.06385	4.11e-07	4.7e-06	ApiAP2	AP2 domain transcription factor	Trophozoite
PF3D7_1303700	46.4081	-1.00416	0.334446	-3.00246	0.00267803	0.00987895	N/A	tetratricopeptide repeat protein	Trophozoite
PF3D7_1235900	3017.28	1.02449	0.157059	6.52299	6.89e-11	1.51e-09	XAB2	pre-mRNA-splicing factor SYF1	Trophozoite
PF3D7_1467700	79.2749	-1.3301	0.390693	-3.40447	0.00066294	0.0030722	N/A	conserved Plasmodium protein	Trophozoite
PF3D7_1478600	3826.48	1.15425	0.205392	5.61975	1.91e-08	2.87e-07	PTP3	EMP1-trafficking protein	Trophozoite
PF3D7_0608800	2436.16	1.34229	0.261144	5.14002	2.75e-07	3.28e-06	OAT	ornithine aminotransferase	Trophozoite
PF3D7_0115400	84.6937	1.06366	0.346245	3.07198	0.00212646	0.00820256	N/A	stevor	Trophozoite
PF3D7_1437500	207.533	-1.02631	0.220949	-4.64502	3.4e-06	3.1e-05	N/A	conserved Plasmodium membrane protein	Trophozoite
PF3D7_0817800	105.93	-1.47193	0.389758	-3.77653	0.00015903	0.00091467	N/A	conserved Plasmodium protein	Trophozoite
PF3D7_0416900	1582.29	1.25186	0.187876	6.6632	2.68e-11	6.26e-10	N/A	conserved Plasmodium protein	Trophozoite
PF3D7_0703500	23744.9	1.4103	0.116853	12.0691	1.54e-33	1.23e-30	N/A	erythrocyte membrane-associated antigen	Trophozoite
PF3D7_0109300	30.8482	-2.04318	0.610425	-3.34713	0.00081652	0.00364857	N/A	elongation of fatty acids protein	Trophozoite
PF3D7_1228100	37.5302	-1.21697	0.453171	-2.68545	0.00724328	0.0224062	LRR13	leucine-rich repeat protein	Trophozoite
PF3D7_1248600	397.651	-1.07558	0.187901	-5.72418	1.04e-08	1.63e-07	N/A	conserved Plasmodium protein	Trophozoite
PF3D7_1230700	3417.13	1.23861	0.368603	3.36028	0.00077862	0.00350308	SEC13	protein transport protein SEC13	Trophozoite
PF3D7_1414500	2763.82	1.56958	0.247738	6.33564	2.36e-10	4.8e-09	ABCk2	atypical protein kinase	Trophozoite
PF3D7_1425400	799.192	1.04756	0.161329	6.49329	8.4e-11	1.83e-09	N/A	DEAD/DEAH box helicase	Trophozoite
PF3D7_1322100	2592.36	1.33557	0.192909	6.92329	4.41e-12	1.15e-10	SET2	histone-lysine N-methyltransferase SET2	Trophozoite
PF3D7_0831100	73.3037	1.2054	0.3653	3.29976	0.00096767	0.00423486	SURF8.1	surface-associated interspersed protein 8.1 (SURFIN 8.1)	Trophozoite
PF3D7_0405400	12784.4	2.31533	0.248796	9.30617	1.33e-20	1.25e-18	PRPF8	pre-mRNA-processing-splicing factor 8	Trophozoite
PF3D7_1031200	21.6781	1.55479	0.533782	2.91277	0.00358236	0.0125787	MORN1	MORN repeat-containing protein 1	Trophozoite
PF3D7_1145600	11.2228	-1.60676	0.686226	-2.34145	0.0192092	0.0487469	N/A	TMEM65 domain-containing protein	Trophozoite
PF3D7_1439400	528.134	-1.08493	0.223108	-4.86279	1.16e-06	1.18e-05	N/A	cytochrome b-c1 complex subunit Rieske	Trophozoite
PF3D7_0922000	59.222	-1.20199	0.33523	-3.58555	0.00033636	0.00171349	N/A	dynein intermediate chain	Trophozoite
PF3D7_1301700	454.068	1.06025	0.156347	6.78138	1.19e-11	2.87e-10	CBP2	CX3CL1-binding protein 2	Trophozoite
PF3D7_1145700	53.3896	-1.00524	0.338016	-2.97393	0.0029401	0.0106418	N/A	bicoid-interacting protein BIN3	Trophozoite
PF3D7_1477300	150.204	-1.60201	0.46208	-3.46695	0.00052639	0.00251968	Pfg14-744	Plasmodium exported protein (PHIST)	Trophozoite
PF3D7_1000200	148.256	2.05533	0.408726	5.02863	4.94e-07	5.6e-06	RIF	rifin	Trophozoite
PF3D7_1437100	41.587	-1.5558	0.437528	-3.55589	0.0003767	0.00188897	N/A	conserved protein	Trophozoite
PF3D7_0526400	85.1352	-1.36201	0.329608	-4.13221	3.59e-05	0.00024887	N/A	conserved Plasmodium protein	Trophozoite
PF3D7_1102600	83.3061	-2.19252	0.358854	-6.10977	9.98e-10	1.85e-08	GEXP14	Plasmodium exported protein	Trophozoite
PF3D7_0919600	593.326	-1.08835	0.363859	-2.99112	0.00277954	0.0101567	WBP1	dolichyl-diphosphooligosaccharide--protein glycosyltransferase subunit WBP1	Trophozoite
PF3D7_0930200	69.6085	-1.48148	0.292629	-5.06265	4.13e-07	4.72e-06	LRR8	leucine-rich repeat protein	Trophozoite
PF3D7_0305100	2837.53	1.89637	0.203593	9.31448	1.23e-20	1.2e-18	N/A	conserved Plasmodium protein	Trophozoite
PF3D7_1102900	97.8882	-1.14929	0.44221	-2.59898	0.00935013	0.0274628	N/A	Plasmodium exported protein (hyp11)	Trophozoite
PF3D7_0421100	8.50175	3.81606	0.980167	3.89327	9.89e-05	0.00060344	VAR	erythrocyte membrane protein 1	Trophozoite
PF3D7_1318200	30.6923	-1.32057	0.431678	-3.05915	0.00221968	0.00849408	G3PAT	glycerol-3-phosphate 1-O-acyltransferase	Trophozoite
PF3D7_0626300	15.013	-2.47701	0.761107	-3.25449	0.00113598	0.00486529	FabB/FabF	3-oxoacyl-acyl-carrier protein synthase I/II	Trophozoite
PF3D7_0602300	23.9785	-1.52107	0.465246	-3.2694	0.00107778	0.00465328	PALM	liver merozoite formation protein	Trophozoite
PF3D7_0936800	7717.06	1.35863	0.229382	5.92299	3.16e-09	5.42e-08	N/A	Plasmodium exported protein (PHISTc)	Trophozoite
PF3D7_1449000	9.79372	-2.1702	0.924123	-2.34839	0.0188548	0.0480758	GEST	gamete egress and sporozoite traversal protein	Trophozoite
PF3D7_1342600	247.098	1.23916	0.297497	4.1653	3.11e-05	0.00021798	MyoA	myosin A	Trophozoite
PF3D7_1016700	2322.75	1.1898	0.218747	5.43916	5.35e-08	7.25e-07	N/A	Plasmodium exported protein (PHISTc)	Trophozoite
PF3D7_0205300	33.9663	-2.40304	0.439408	-5.46883	4.53e-08	6.28e-07	N/A	conserved Plasmodium protein	Trophozoite
PF3D7_1121200	60.6979	-1.16635	0.347477	-3.35661	0.00078904	0.00354334	N/A	conserved protein	Trophozoite
PF3D7_0724100	5798.98	1.35059	0.562025	2.40308	0.0162578	0.0424661	N/A	conserved Plasmodium protein	Trophozoite
PF3D7_0221400	27.2933	1.77604	0.465789	3.81297	0.0001373	0.00080119	N/A	stevor	Trophozoite
PF3D7_0532300	9291.4	1.01182	0.140679	7.19242	6.37e-13	1.89e-11	N/A	Plasmodium exported protein (PHISTb)	Trophozoite
PF3D7_0910900	336.756	-1.63944	0.275031	-5.96091	2.51e-09	4.38e-08	N/A	DNA primase large subunit	Trophozoite
PF3D7_0108300	40684.6	1.91392	0.171938	11.1314	8.82e-29	2.79e-26	ARP	conserved Plasmodium protein	Trophozoite
PF3D7_1340500	222.863	1.14142	0.191713	5.9538	2.62e-09	4.52e-08	N/A	conserved Plasmodium protein	Trophozoite
PF3D7_1123100	3586.11	1.5913	0.20541	7.74696	9.41e-15	3.74e-13	CDPK7	calcium-dependent protein kinase 7	Trophozoite
PF3D7_0708900	189.414	-1.21717	0.215881	-5.63814	1.72e-08	2.59e-07	SCO1	protein SCO1	Trophozoite
PF3D7_0713900	12455.9	1.63994	0.192228	8.5312	1.45e-17	8.11e-16	N/A	conserved Plasmodium protein	Trophozoite
PF3D7_0106300	6751.71	1.11089	0.162876	6.82044	9.08e-12	2.22e-10	ATP6	calcium-transporting ATPase	Trophozoite
PF3D7_1142300	966.606	1.14905	0.212986	5.39495	6.85e-08	9.12e-07	N/A	conserved Plasmodium membrane protein	Trophozoite
PF3D7_0108700	1978.12	1.77393	0.210582	8.42394	3.64e-17	1.97e-15	PSOP24	secreted ookinete protein	Trophozoite
PF3D7_1476200	4074.43	1.04603	0.24513	4.26726	1.98e-05	0.00014746	N/A	Plasmodium exported protein (PHISTb)	Trophozoite
PF3D7_0421300	24.994	1.60408	0.506169	3.16907	0.00152928	0.00621262	VAR	erythrocyte membrane protein 1	Trophozoite
PF3D7_1222400	3703.1	1.03654	0.203279	5.09912	3.41e-07	4.01e-06	ApiAP2	AP2 domain transcription factor	Trophozoite
PF3D7_1015800	1351.32	-1.04333	0.288843	-3.61208	0.00030375	0.00157231	N/A	ribonucleoside-diphosphate reductase small chain	Trophozoite
PF3D7_0114000	107.876	2.14379	0.50864	4.21475	2.5e-05	0.00018157	EPF1	exported protein family 1	Trophozoite
PF3D7_1354300	8471.36	1.10182	0.216955	5.07857	3.8e-07	4.39e-06	N/A	large subunit rRNA methyltransferase	Trophozoite
PF3D7_0806200	12.4083	-1.88693	0.766854	-2.46061	0.0138702	0.0376176	DPY19	Dpy-19-like C-mannosyltransferase	Trophozoite
PF3D7_1310700	117.176	1.03035	0.281603	3.65887	0.00025333	0.00135805	N/A	RNA-binding protein	Trophozoite
PF3D7_0109700	731.154	1.21748	0.248134	4.90655	9.27e-07	9.72e-06	RRP36	rRNA biogenesis protein RRP36	Trophozoite
PF3D7_0308800	164.419	-1.31111	0.344325	-3.80777	0.00014023	0.00081627	N/A	conserved protein	Trophozoite
PF3D7_1206400	10.331	-2.45886	0.811398	-3.0304	0.00244232	0.00914365	TUM1	thiosulfate sulfurtransferase	Trophozoite
PF3D7_1245000	16.543	-1.85193	0.602444	-3.07403	0.00211186	0.00815929	N/A	5-formyltetrahydrofolate cyclo-ligase	Trophozoite
PF3D7_1326300	3289.18	1.68749	0.214658	7.8613	3.8e-15	1.61e-13	N/A	RNA-binding protein	Trophozoite
PF3D7_0202500	4184.22	1.13155	0.165809	6.82443	8.83e-12	2.17e-10	ETRAMP2	early transcribed membrane protein 2	Trophozoite
PF3D7_0324100	94.1442	1.55247	0.262349	5.91758	3.27e-09	5.58e-08	MC-2TM	Pfmc-2TM Maurer's cleft two transmembrane protein	Trophozoite
PF3D7_1403300	25.669	-1.06652	0.44434	-2.40023	0.0163849	0.0427518	N/A	tetratricopeptide repeat protein	Trophozoite
PF3D7_1364100	104.09	-1.35713	0.34063	-3.98419	6.77e-05	0.00043578	P92	6-cysteine protein P92	Trophozoite
PF3D7_0624600	13349.8	1.88639	0.220393	8.55918	1.14e-17	6.59e-16	ISWI	ISWI chromatin-remodeling complex ATPase	Trophozoite
PF3D7_1467600	737.661	1.01305	0.254169	3.98575	6.73e-05	0.00043351	N/A	conserved Plasmodium protein	Trophozoite
PF3D7_0606800	136.994	-1.26772	0.391237	-3.24029	0.00119406	0.00502906	VFT1	VFT protein	Trophozoite
PF3D7_1320700	248.973	-1.13161	0.199138	-5.68253	1.33e-08	2.04e-07	N/A	conserved Plasmodium protein	Trophozoite
PF3D7_0214800	997.023	1.39317	0.169236	8.23213	1.84e-16	8.6e-15	N/A	conserved Plasmodium membrane protein	Trophozoite
PF3D7_1016300	174563	1.60596	0.205343	7.82089	5.25e-15	2.16e-13	GBP130	GBP130 protein	Trophozoite
PF3D7_1237000	1970.42	1.0737	0.17037	6.30218	2.93e-10	5.77e-09	UBA2	SUMO-activating enzyme subunit 2	Trophozoite
PF3D7_0801800	7482.55	1.18298	0.165368	7.1536	8.45e-13	2.45e-11	N/A	mannose-6-phosphate isomerase	Trophozoite
PF3D7_1322200	2618.98	1.07052	0.185016	5.78611	7.2e-09	1.16e-07	N/A	TOG domain-containing protein	Trophozoite
PF3D7_1465700	48.2586	-1.45478	0.441472	-3.29529	0.00098321	0.00429507	PM8	plasmepsin VIII	Trophozoite
PF3D7_0215400	1544.22	1.65069	0.228108	7.23644	4.61e-13	1.41e-11	N/A	conserved Plasmodium protein	Trophozoite
PF3D7_0821300	967.197	1.32055	0.14331	9.21463	3.12e-20	2.59e-18	DHX36	ATP-dependent RNA helicase DHX36	Trophozoite
PF3D7_0927300	193.143	-1.08136	0.202982	-5.32735	9.97e-08	1.29e-06	FH	fumarate hydratase	Trophozoite
PF3D7_0501300	4213.68	1.31776	0.186026	7.0837	1.4e-12	4e-11	SBP1	skeleton-binding protein 1	Trophozoite
PF3D7_0115600	76.8104	1.25715	0.325203	3.86572	0.00011076	0.00066237	RIF	rifin	Trophozoite
PF3D7_1138300	163.497	-1.16188	0.36938	-3.14548	0.00165817	0.00664262	N/A	conserved protein	Trophozoite
PF3D7_1012300	614.224	-1.01498	0.157126	-6.45966	1.05e-10	2.25e-09	QCR7	cytochrome b-c1 complex subunit 7	Trophozoite
PF3D7_0902400	222.996	-1.37577	0.383256	-3.5897	0.00033106	0.00168828	FIKK9.5	serine/threonine protein kinase	Trophozoite
PF3D7_1028600	110.81	-1.18595	0.242518	-4.89015	1.01e-06	1.05e-05	N/A	conserved Plasmodium protein	Trophozoite
PF3D7_0112800	39.1382	-1.10799	0.399137	-2.77597	0.00550365	0.0178415	N/A	Plasmodium exported protein (hyp11)	Trophozoite
PF3D7_1021800	1434.47	1.40949	0.244285	5.76986	7.93e-09	1.26e-07	SEA1	schizont egress antigen-1	Trophozoite
PF3D7_1140700	12890.3	1.52993	0.294554	5.19407	2.06e-07	2.5e-06	N/A	chromo domain-containing protein	Trophozoite
PF3D7_1003800	6827.16	1.34941	0.184484	7.31454	2.58e-13	8.07e-12	EFTUD2	U5 small nuclear ribonucleoprotein component	Trophozoite
PF3D7_0415800	134.255	-1.07725	0.264606	-4.07114	4.68e-05	0.00031676	N/A	RING zinc finger protein	Trophozoite
PF3D7_1372200	7277.02	1.85147	0.174022	10.6392	1.96e-26	4.49e-24	HRPIII	histidine-rich protein III	Trophozoite
PF3D7_0808900	54.2842	1.38948	0.325978	4.26251	2.02e-05	0.00015017	RIF	rifin	Trophozoite
PF3D7_1466100	269.824	1.44794	0.276433	5.23796	1.62e-07	2.01e-06	PPKL	protein phosphatase containing kelch-like domains	Trophozoite
PF3D7_1024100	434.819	1.02843	0.24747	4.1558	3.24e-05	0.00022616	N/A	conserved Plasmodium protein	Trophozoite
PF3D7_0903400	13111.1	1.12622	0.169656	6.63829	3.17e-11	7.31e-10	DDX60	ATP-dependent RNA helicase DDX60	Trophozoite
PF3D7_1332200	24.7612	1.54516	0.476201	3.24476	0.0011755	0.004977	N/A	conserved protein	Trophozoite
PF3D7_1409500	84.0896	-1.24998	0.279149	-4.47782	7.54e-06	6.38e-05	N/A	conserved Plasmodium protein	Trophozoite
PF3D7_0424700	5742.79	2.4901	0.215915	11.5328	9.02e-31	3.95e-28	FIKK4.2	serine/threonine protein kinase	Trophozoite
PF3D7_1303500	1712.5	1.16394	0.185247	6.28315	3.32e-10	6.49e-09	NHE	sodium/hydrogen exchanger	Trophozoite
PF3D7_1361200	3333.99	1.20843	0.219823	5.49729	3.86e-08	5.38e-07	N/A	conserved Plasmodium protein	Trophozoite
PF3D7_1322500	144.503	-1.2023	0.320375	-3.75279	0.00017488	0.00099043	DHHC5	palmitoyltransferase DHHC5	Trophozoite
PF3D7_1303800	7036.38	1.15737	0.175826	6.58244	4.63e-11	1.05e-09	N/A	conserved Plasmodium protein	Trophozoite
PF3D7_0405900	56.9355	-1.12378	0.3083	-3.64508	0.00026731	0.00141483	ASP	apical sushi protein	Trophozoite
PF3D7_0920500	128.055	-1.6576	0.349177	-4.74717	2.06e-06	1.99e-05	N/A	ADP-ribosylation factor	Trophozoite
PF3D7_1133700	2233.02	1.27525	0.317017	4.02265	5.75e-05	0.00038055	N/A	FHA domain-containing protein	Trophozoite
PF3D7_1305600	112.41	-1.9185	0.557103	-3.44371	0.00057378	0.00272137	S2P	site-2 protease S2P	Trophozoite
PF3D7_0114500	57.166	1.8625	0.340054	5.47706	4.32e-08	6.02e-07	N/A	Plasmodium exported protein (hyp10)	Trophozoite
PF3D7_1039000	15632.3	1.45305	0.218292	6.65645	2.81e-11	6.49e-10	FIKK10.2	serine/threonine protein kinase	Trophozoite
PF3D7_1331700	1307.51	1.10382	0.144789	7.62362	2.47e-14	8.73e-13	N/A	glutamine--tRNA ligase	Trophozoite
PF3D7_1407300	6264.09	1.09137	0.213254	5.1177	3.09e-07	3.67e-06	PRP38B	pre-mRNA-splicing factor 38B	Trophozoite
PF3D7_0424000	4812.25	1.22488	0.230522	5.3135	1.08e-07	1.38e-06	N/A	Plasmodium exported protein (PHISTc)	Trophozoite
PF3D7_1007700	19614.9	1.33274	0.131512	10.1339	3.91e-24	6.72e-22	AP2-I	AP2 domain transcription factor AP2-I	Trophozoite
PF3D7_1319800	19.4859	-2.27577	0.828243	-2.7477	0.00600144	0.0191966	Pfg17	conserved Plasmodium protein	Trophozoite
PF3D7_0210200	3697.35	1.01062	0.180006	5.61436	1.97e-08	2.95e-07	N/A	conserved Plasmodium protein	Trophozoite
PF3D7_1451200	12499.5	1.25794	0.218371	5.76055	8.38e-09	1.33e-07	N/A	conserved Plasmodium protein	Trophozoite
PF3D7_1127500	169.865	-1.13004	0.30705	-3.6803	0.00023296	0.00125865	N/A	protein disulfide-isomerase	Trophozoite
PF3D7_1429300	106.773	-1.33103	0.384646	-3.46039	0.00053939	0.00257348	N/A	CPW-WPC family protein	Trophozoite
PF3D7_0404200	67.2794	-1.06388	0.311856	-3.41146	0.00064616	0.00300832	N/A	conserved Plasmodium protein	Trophozoite
PF3D7_0815900	44.344	-1.43768	0.451252	-3.18599	0.00144261	0.0059306	aLipDH	dihydrolipoyl dehydrogenase	Trophozoite
PF3D7_0719200	30.0376	-1.77985	0.518369	-3.43355	0.00059573	0.00280754	NEK4	NIMA related kinase 4	Trophozoite
PF3D7_1344500	48.6147	-1.2477	0.350331	-3.56148	0.00036877	0.00185834	USB1	U6 snRNA phosphodiesterase	Trophozoite
PF3D7_1444700	211.203	-1.09212	0.419265	-2.60485	0.00919134	0.027079	N/A	shikimate dehydrogenase	Trophozoite
PF3D7_1426300	37.3309	-1.43886	0.500995	-2.872	0.00407885	0.0140455	N/A	dynein intermediate chain	Trophozoite
PF3D7_0729100	947.574	1.11506	0.235088	4.74317	2.1e-06	2.03e-05	N/A	conserved Plasmodium protein	Trophozoite
PF3D7_1105200	44.8617	-1.48083	0.408018	-3.62932	0.00028417	0.00148532	WDR8	WD repeat-containing protein WRAP73	Trophozoite
PF3D7_1329000	3874.88	1.45842	0.152091	9.5891	8.89e-22	9.95e-20	N/A	DNA-directed RNA polymerase III subunit RPC1	Trophozoite
PF3D7_1135900	349.932	-1.23868	0.365286	-3.39098	0.00069642	0.00320187	N/A	3-oxo-5-alpha-steroid 4-dehydrogenase	Trophozoite
PF3D7_1032400	490.303	-1.01008	0.202818	-4.9802	6.35e-07	6.89e-06	PIGA	phosphatidylinositol N-acetylglucosaminyltransferase subunit A	Trophozoite
PF3D7_1327300	1749.52	1.8643	0.26973	6.9117	4.79e-12	1.24e-10	N/A	conserved Plasmodium protein	Trophozoite
PF3D7_1316400	13.8791	-3.46092	0.821868	-4.21105	2.54e-05	0.00018429	SAS6L	SAS6-like protein	Trophozoite
PF3D7_0813300	71763.6	1.0332	0.253028	4.08333	4.44e-05	0.00030358	N/A	NPL domain-containing protein	Trophozoite
PF3D7_1420400	7510.71	1.15248	0.190413	6.05251	1.43e-09	2.58e-08	GlyRS	glycine--tRNA ligase	Trophozoite
PF3D7_1201100	1287.13	1.77209	0.218105	8.12494	4.48e-16	2.03e-14	N/A	RESA-like protein with PHIST and DnaJ domains	Trophozoite
PF3D7_0812200	60.5775	-1.2234	0.356321	-3.43341	0.00059603	0.00280754	N/A	trypsin-like serine protease	Trophozoite
PF3D7_1445000	54.6623	-1.05454	0.324722	-3.24751	0.0011642	0.0049422	N/A	prolyl hydroxylase-like protein	Trophozoite
PF3D7_1144700	476.647	-1.37842	0.379709	-3.63021	0.00028319	0.00148345	TIC20	apicoplast import protein Tic20	Trophozoite
PF3D7_1362400	1232.87	1.27308	0.154393	8.24568	1.64e-16	7.83e-15	Pcalp	calpain	Trophozoite
PF3D7_0611100	95.2721	-1.12117	0.249583	-4.49218	7.05e-06	6.03e-05	SDH3	succinate dehydrogenase subunit 3	Trophozoite
PF3D7_1200600	68.5025	3.13184	0.500599	6.25619	3.94e-10	7.63e-09	VAR2CSA	erythrocyte membrane protein 1	Trophozoite
PF3D7_1468100	14402.1	1.87418	0.243869	7.68521	1.53e-14	5.7e-13	N/A	MORC family protein	Trophozoite
PF3D7_1467800	160.047	-1.073	0.317483	-3.37971	0.00072561	0.00331414	N/A	conserved Plasmodium protein	Trophozoite
PF3D7_1331600	131.491	-1.49816	0.442205	-3.38792	0.00070425	0.00323191	DEH	3-hydroxyacyl-CoA dehydratase DEH	Trophozoite
PF3D7_1357000	13881.2	1.03323	0.148593	6.95343	3.57e-12	9.43e-11	N/A	elongation factor 1-alpha	Trophozoite
PF3D7_0804500	8084.98	1.87874	0.175826	10.6852	1.19e-26	3.02e-24	N/A	conserved Plasmodium membrane protein	Trophozoite
PF3D7_1118800	61.3424	-1.40898	0.363796	-3.87299	0.00010751	0.00064532	ARC40	actin-related protein 2/3 complex subunit 1	Trophozoite
PF3D7_0518200	56.0324	-1.31123	0.388256	-3.37722	0.00073223	0.00333486	MDM2	SWIB/MDM2 domain-containing protein	Trophozoite
PF3D7_0418600	72.3817	1.44967	0.321871	4.50388	6.67e-06	5.76e-05	N/A	regulator of chromosome condensation	Trophozoite
PF3D7_1011000	165.484	-1.49511	0.256842	-5.82112	5.85e-09	9.54e-08	ISP1	inner membrane complex sub-compartment protein 1	Trophozoite
PF3D7_0518500	2980.73	1.19839	0.169155	7.08459	1.39e-12	4e-11	DDX23	ATP-dependent RNA helicase DDX23	Trophozoite
PF3D7_1326200	173.54	1.09378	0.25308	4.32186	1.55e-05	0.00011898	N/A	conserved Plasmodium protein	Trophozoite
PF3D7_1002300	67.4447	-1.20885	0.327646	-3.68949	0.00022471	0.00122093	N/A	conserved Plasmodium protein	Trophozoite
PF3D7_0712400	16.8311	2.67739	0.761638	3.5153	0.00043926	0.00216657	VAR	erythrocyte membrane protein 1	Trophozoite
PF3D7_1106800	1466.86	1.15085	0.132678	8.67405	4.17e-18	2.57e-16	pTKL	pseudo-tyrosine kinase-like protein	Trophozoite
PF3D7_0515500	13.1396	-2.76036	0.866748	-3.18474	0.00144886	0.00594718	GEP1	gametogenesis essential protein 1	Trophozoite
PF3D7_1210700	114.308	-1.84424	0.256348	-7.19429	6.28e-13	1.89e-11	N/A	conserved Plasmodium protein	Trophozoite
PF3D7_1011800	86167.8	1.17019	0.239788	4.88009	1.06e-06	1.1e-05	PREBP	PRE-binding protein	Trophozoite
PF3D7_1459300	58.5608	-1.34006	0.436634	-3.06906	0.00214732	0.00826974	N/A	OPA3-like protein	Trophozoite
PF3D7_1026000	4261.92	1.02449	0.269367	3.80333	0.00014276	0.00082903	N/A	conserved Plasmodium protein	Trophozoite
PF3D7_1122100	122.622	-1.43592	0.358758	-4.00248	6.27e-05	0.00040999	GPI16	GPI transamidase component GPI16	Trophozoite
PF3D7_1323700	57.7853	-1.17273	0.454428	-2.58066	0.00986107	0.0288053	GAPM1	glideosome associated protein with multiple membrane spans 1	Trophozoite
PF3D7_1031900	142.993	-1.23021	0.334679	-3.67579	0.00023712	0.00127825	N/A	conserved Plasmodium protein	Trophozoite
PF3D7_0217000	39.3425	-1.18877	0.494939	-2.40185	0.0163124	0.0425856	N/A	conserved Plasmodium membrane protein	Trophozoite
PF3D7_0203700	5484.26	1.00826	0.312919	3.22212	0.00127248	0.00529448	MAK16	protein MAK16	Trophozoite
PF3D7_0932000	122.648	-1.13547	0.255385	-4.44613	8.74e-06	7.22e-05	N/A	conserved Plasmodium protein	Trophozoite
PF3D7_0416500	59.5596	-1.10365	0.322092	-3.42652	0.00061136	0.00286662	MAF1	repressor of RNA polymerase III transcription MAF1	Trophozoite
PF3D7_0500800	163469	2.08423	0.565187	3.68767	0.00022631	0.00122688	MESA	mature parasite-infected erythrocyte surface antigen	Trophozoite
PF3D7_1137200	35.939	-1.0576	0.377848	-2.79901	0.00512599	0.0169017	AEP	apical exonemal protein	Trophozoite
PF3D7_1412700	2123.89	1.12338	0.161447	6.95821	3.45e-12	9.17e-11	N/A	AAA family ATPase	Trophozoite
PF3D7_1035800	986.239	3.12723	0.248046	12.6075	1.92e-36	2.31e-33	M712	probable protein	Trophozoite
PF3D7_1346900	265.134	-1.10282	0.203791	-5.41154	6.25e-08	8.33e-07	N/A	conserved Plasmodium protein	Trophozoite
PF3D7_0607300	126.053	-1.35488	0.416438	-3.25349	0.00113997	0.0048699	UROD	uroporphyrinogen III decarboxylase	Trophozoite
PF3D7_1437600	242.105	-1.01504	0.360129	-2.81856	0.004824	0.0161269	N/A	conserved protein	Trophozoite
PF3D7_0918700	40.1268	1.19422	0.354892	3.36503	0.00076535	0.00345952	N/A	conserved Plasmodium protein	Trophozoite
PF3D7_1434500	5868.51	1.95994	0.236789	8.27717	1.26e-16	6.07e-15	N/A	dynein-related AAA-type ATPase	Trophozoite
PF3D7_1334600	22.2926	-1.22514	0.525424	-2.33171	0.0197158	0.049692	MSRP3	MSP7-like protein	Trophozoite
PF3D7_1021700	9611.12	1.25003	0.165729	7.5426	4.61e-14	1.56e-12	N/A	VPS13 domain-containing protein	Trophozoite
PF3D7_1121800	35.5737	-1.06245	0.375253	-2.8313	0.00463593	0.015563	N/A	peptidase M16	Trophozoite
PF3D7_1238600	81.7156	-1.02814	0.302051	-3.40386	0.00066441	0.00307546	NSM	sphingomyelin phosphodiesterase	Trophozoite
PF3D7_0700200	15.0868	1.95733	0.763827	2.56253	0.0103913	0.0300082	RIF	rifin	Trophozoite
PF3D7_0806600	140.858	-1.03779	0.242164	-4.28546	1.82e-05	0.00013674	N/A	kinesin-like protein	Trophozoite
PF3D7_0603100	230.659	-1.01841	0.187007	-5.44583	5.16e-08	7.05e-07	N/A	RNA-binding protein	Trophozoite
PF3D7_1009400	983.053	1.22344	0.207805	5.88745	3.92e-09	6.56e-08	ZNF2	zinc finger protein	Trophozoite
PF3D7_0701900	169.226	2.20376	0.315738	6.97973	2.96e-12	7.91e-11	N/A	Plasmodium exported protein	Trophozoite
PF3D7_1110200	4862.87	1.5401	0.133929	11.4994	1.33e-30	5.33e-28	PRPF6	pre-mRNA-processing factor 6	Trophozoite
PF3D7_0815500	72.1685	-1.53299	0.310822	-4.93206	8.14e-07	8.57e-06	N/A	conserved Plasmodium protein	Trophozoite
PF3D7_1440000	253.985	-1.00811	0.185442	-5.43624	5.44e-08	7.34e-07	N/A	conserved Plasmodium protein	Trophozoite
PF3D7_0805000	31.0113	-2.22606	0.526267	-4.22991	2.34e-05	0.00017235	N/A	alpha/beta hydrolase	Trophozoite
PF3D7_0807600	11976.2	1.15398	0.191437	6.028	1.66e-09	2.96e-08	N/A	conserved Plasmodium protein	Trophozoite
PF3D7_1021900	11343.9	2.21826	0.241701	9.17771	4.4e-20	3.59e-18	N/A	PHAX domain-containing protein	Trophozoite
PF3D7_1202600	6070.47	2.11099	0.23567	8.95738	3.32e-19	2.29e-17	NEMF	nuclear export mediator factor NEMF	Trophozoite
PF3D7_1328600	39.2458	-1.21197	0.433198	-2.79773	0.00514631	0.0169455	N/A	conserved Plasmodium protein	Trophozoite
PF3D7_0311400	28.0813	1.39371	0.47559	2.93049	0.00338425	0.0119793	PKRP	kinase-related protein PKRP	Trophozoite
PF3D7_0418900	164.221	-1.13119	0.300244	-3.76756	0.00016485	0.00094363	N/A	conserved protein	Trophozoite
PF3D7_1252500	40.1329	-1.13575	0.385202	-2.94845	0.00319374	0.011431	N/A	Plasmodium exported protein	Trophozoite
PF3D7_1111900	86.1423	-1.17431	0.420233	-2.79443	0.00519915	0.0170961	N/A	Josephin domain-containing protein	Trophozoite
PF3D7_1472200	5657.68	1.23857	0.165195	7.49765	6.5e-14	2.16e-12	HDA1	histone deacetylase	Trophozoite
PF3D7_0516600	2083.67	1.10756	0.206693	5.35847	8.39e-08	1.1e-06	MB2	sporozoite surface antigen MB2	Trophozoite
PF3D7_0802700	20.1939	-1.58447	0.529668	-2.99143	0.00277675	0.0101567	N/A	conserved Plasmodium protein	Trophozoite
PF3D7_0818700	1133.91	1.12232	0.209507	5.35698	8.46e-08	1.1e-06	N/A	DNA helicase	Trophozoite
PF3D7_0505300	52.5076	-1.89152	0.381394	-4.95947	7.07e-07	7.56e-06	N/A	UDP-N-acetylglucosamine transporter	Trophozoite
PF3D7_1006100	91.9449	-1.34645	0.384458	-3.50221	0.00046141	0.00224862	NOT5	CCR4-NOT transcription complex subunit 5	Trophozoite
PF3D7_1403100	2806.17	1.2576	0.231229	5.43878	5.36e-08	7.25e-07	CAPD2	condensin complex subunit 1	Trophozoite
PF3D7_0403200	3734.25	1.29358	0.362453	3.56897	0.00035839	0.0018142	N/A	pre-mRNA splicing factor	Trophozoite
PF3D7_1302700	3943.26	1.28229	0.185734	6.9039	5.06e-12	1.3e-10	N/A	ATP-dependent RNA helicase DHR1	Trophozoite
PF3D7_0921500	250.331	-1.33095	0.205786	-6.46761	9.96e-11	2.14e-09	N/A	conserved Plasmodium protein	Trophozoite
PF3D7_0702300	259.607	1.25624	0.246444	5.09746	3.44e-07	4.03e-06	STARP	sporozoite threonine and asparagine-rich protein	Trophozoite
PF3D7_1358400	25.6887	-1.42546	0.544917	-2.61593	0.00889843	0.02641	N/A	conserved Plasmodium protein	Trophozoite
PF3D7_1240600	430.309	1.90589	0.247366	7.70473	1.31e-14	4.97e-13	VAR	erythrocyte membrane protein 1	Trophozoite
PF3D7_0302100	5152.02	1.80012	0.190194	9.46463	2.95e-21	3.15e-19	SRPK1	serine/threonine protein kinase	Trophozoite
PF3D7_0418300	12357.4	1.94208	0.235609	8.2428	1.68e-16	7.94e-15	N/A	conserved Plasmodium protein	Trophozoite
PF3D7_1251200	90.2434	1.60558	0.260938	6.1531	7.6e-10	1.43e-08	N/A	coronin	Trophozoite
PF3D7_0313600	899.588	1.12655	0.282823	3.98324	6.8e-05	0.00043694	N/A	conserved Plasmodium protein	Trophozoite
PF3D7_0726200	4615.27	1.21143	0.173411	6.98591	2.83e-12	7.61e-11	FIKK7.1	serine/threonine protein kinase	Trophozoite
PF3D7_0625900	43.085	-1.34181	0.369209	-3.63428	0.00027875	0.00146482	N/A	conserved Plasmodium protein	Trophozoite
PF3D7_1125000	205.705	-1.14039	0.271157	-4.20563	2.6e-05	0.00018706	N/A	conserved protein	Trophozoite
PF3D7_1239200	3936.95	1.29079	0.167993	7.68356	1.55e-14	5.73e-13	ApiAP2	AP2 domain transcription factor	Trophozoite
PF3D7_0623300	285.567	-1.20445	0.292665	-4.11545	3.86e-05	0.0002669	N/A	EGF-like membrane protein	Trophozoite
PF3D7_0719300	3776.89	1.0291	0.180232	5.70987	1.13e-08	1.76e-07	ARP6	actin-related protein ARP6	Trophozoite
PF3D7_1459700	437.313	-1.18569	0.243374	-4.87186	1.11e-06	1.14e-05	N/A	pyridoxal 5'-phosphate synthase	Trophozoite
PF3D7_1443700	253.689	-1.07801	0.381036	-2.82916	0.00466703	0.0156456	DPCK	dephospho-CoA kinase	Trophozoite
PF3D7_0618400	11.5116	-1.89125	0.798517	-2.36845	0.0178626	0.0459842	N/A	LMBR1 domain-containing protein	Trophozoite
PF3D7_0305500	8438.39	1.30257	0.170238	7.65144	1.99e-14	7.25e-13	N/A	protein dopey homolog	Trophozoite
PF3D7_0506500	3793.72	1.83125	0.218053	8.39818	4.53e-17	2.37e-15	N/A	conserved Plasmodium protein	Trophozoite
PF3D7_0717000	62.4166	-1.6054	0.476844	-3.36671	0.0007607	0.00344172	N/A	conserved Plasmodium membrane protein	Trophozoite
PF3D7_1304300	39.3076	-1.25533	0.49338	-2.54435	0.0109483	0.0312048	N/A	conserved Plasmodium protein	Trophozoite
PF3D7_1461900	8227.11	1.08564	0.140821	7.70933	1.26e-14	4.83e-13	N/A	valine--tRNA ligase	Trophozoite
PF3D7_1017200	96.6378	-1.25934	0.289415	-4.35131	1.35e-05	0.00010541	N/A	enoyl-CoA hydratase-related protein	Trophozoite
PF3D7_0107500	11698.5	1.70653	0.184202	9.26445	1.96e-20	1.75e-18	NCR1	Niemann-Pick type C1-related protein	Trophozoite
PF3D7_1358300	64.305	-1.57593	0.421672	-3.73733	0.00018599	0.00104194	ROM7	rhomboid protease ROM7	Trophozoite
PF3D7_1123200	46.3428	-1.44198	0.436488	-3.3036	0.00095451	0.0041849	LRR11	leucine-rich repeat protein	Trophozoite
PF3D7_0405100	2640.46	1.42432	0.217773	6.54037	6.14e-11	1.36e-09	SEC24B	protein transport protein Sec24B	Trophozoite
PF3D7_1308400	5483.07	1.2362	0.183043	6.7536	1.44e-11	3.45e-10	N/A	conserved Plasmodium protein	Trophozoite
PF3D7_1408700	3882.73	1.12575	0.165737	6.79238	1.1e-11	2.68e-10	N/A	conserved protein	Trophozoite
PF3D7_0723900	2422.81	1.86333	0.218593	8.52418	1.54e-17	8.52e-16	N/A	RNA-binding protein	Trophozoite
PF3D7_1451700	55.1121	-1.50676	0.468015	-3.21948	0.00128424	0.00533882	CNB	calcineurin subunit B	Trophozoite
PF3D7_1205800	11357.2	1.65119	0.165082	10.0022	1.49e-23	2.39e-21	HMGB3	high mobility group protein B3	Trophozoite
PF3D7_0609700	1526.06	2.14519	0.200127	10.7192	8.27e-27	2.21e-24	KIC6	protein KIC6	Trophozoite
PF3D7_1334800	249.511	-1.27379	0.198615	-6.41334	1.42e-10	2.98e-09	MSRP2	MSP7-like protein	Trophozoite
PF3D7_1432100	204.559	-1.02443	0.287657	-3.56129	0.00036904	0.00185834	N/A	voltage-dependent anion-selective channel protein	Trophozoite
PF3D7_1222800	86.3267	-1.15089	0.346972	-3.31695	0.00091005	0.00401925	N/A	conserved Plasmodium protein	Trophozoite
PF3D7_1140200	4254.77	1.07387	0.255502	4.20299	2.63e-05	0.00018898	N/A	conserved Plasmodium protein	Trophozoite
PF3D7_1419500	14.7135	-1.91135	0.630169	-3.03307	0.00242079	0.00908314	N/A	conserved Plasmodium protein	Trophozoite
PF3D7_1149900	313.061	1.00154	0.190876	5.24708	1.55e-07	1.93e-06	N/A	stevor	Trophozoite
PF3D7_1432400	467.368	-1.01372	0.214062	-4.73564	2.18e-06	2.09e-05	LRR5	leucine-rich repeat protein	Trophozoite
PF3D7_1321700	10154.5	1.85208	0.242474	7.63823	2.2e-14	7.97e-13	SF1	splicing factor 1	Trophozoite
PF3D7_1465000	203.657	-1.31493	0.359574	-3.65691	0.00025527	0.00136542	ApiCOX25	cytochrome c oxidase subunit ApiCOX25	Trophozoite
PF3D7_1359600	20693.1	1.35715	0.244302	5.55521	2.77e-08	3.97e-07	N/A	conserved Plasmodium protein	Trophozoite
PF3D7_1212800	363.496	-1.17156	0.165518	-7.07814	1.46e-12	4.14e-11	SDHB	succinate dehydrogenase [ubiquinone] iron-sulfur subunit	Trophozoite
PF3D7_0915000	396.745	-1.01726	0.235816	-4.31381	1.6e-05	0.00012256	NDH2	type II NADH:ubiquinone oxidoreductase	Trophozoite
PF3D7_0937200	20.3382	-2.26664	0.57215	-3.96162	7.44e-05	0.00047263	N/A	lysophospholipase	Trophozoite
PF3D7_1346800	7.9923	-2.58944	1.04791	-2.47105	0.0134718	0.0368067	P47	6-cysteine protein P47	Trophozoite
PF3D7_1372600	76.7741	1.00054	0.296194	3.37798	0.00073021	0.00332882	RIF	rifin	Trophozoite
PF3D7_1212700	51090.6	1.81522	0.274636	6.60955	3.85e-11	8.79e-10	EIF3A	eukaryotic translation initiation factor 3 subunit A	Trophozoite
PF3D7_1236300	185.148	-1.00146	0.24997	-4.00632	6.17e-05	0.00040448	N/A	conserved protein	Trophozoite
PF3D7_0206700	1635.53	1.10168	0.163728	6.72872	1.71e-11	4.08e-10	ADSL	adenylosuccinate lyase	Trophozoite
PF3D7_1427700	50.6884	-1.47865	0.467273	-3.16442	0.0015539	0.00628613	N/A	conserved Plasmodium protein	Trophozoite
PF3D7_0517400	3448.07	1.11479	0.198308	5.62151	1.89e-08	2.85e-07	FACT-L	FACT complex subunit SPT16	Trophozoite
PF3D7_0102600	1572.15	1.62086	0.19793	8.18906	2.63e-16	1.22e-14	FIKK1	serine/threonine protein kinase	Trophozoite
PF3D7_0606000	2176.69	1.51654	0.216457	7.0062	2.45e-12	6.7e-11	KIC1	protein KIC1	Trophozoite
PF3D7_0609000	9302.07	1.50553	0.188395	7.99133	1.33e-15	5.74e-14	NUP637	nucleoporin NUP637	Trophozoite
PF3D7_0811300	8355.81	1.59682	0.141449	11.289	1.49e-29	5.11e-27	CAF1	CCR4-associated factor 1	Trophozoite
PF3D7_1201600	19.3957	-2.08857	0.553482	-3.7735	0.00016097	0.00092363	NEK3	NIMA related kinase 3	Trophozoite
PF3D7_0934100	1304.46	1.04992	0.226508	4.63525	3.57e-06	3.24e-05	XPD	TFIIH basal transcription factor complex helicase XPD subunit	Trophozoite
PF3D7_0613900	171.29	1.05284	0.337111	3.12313	0.00178936	0.00710724	MyoE	myosin E	Trophozoite
PF3D7_0624700	122.86	-1.36651	0.318632	-4.28869	1.8e-05	0.00013519	PIGL	N-acetylglucosaminyl-phosphatidylinositol de-N-acetylase	Trophozoite
PF3D7_1250400	158.77	-1.07719	0.301992	-3.56696	0.00036114	0.00182428	N/A	conserved Plasmodium protein	Trophozoite
PF3D7_1127000	393.38	1.17011	0.222792	5.25203	1.5e-07	1.89e-06	N/A	protein phosphatase	Trophozoite
PF3D7_0618500	44.707	-1.39774	0.428207	-3.26417	0.00109784	0.00473143	MDH	malate dehydrogenase	Trophozoite
PF3D7_1427100	1741.36	1.16787	0.233176	5.00854	5.48e-07	6.11e-06	N/A	lipase	Trophozoite
PF3D7_0823400	9.22207	-2.07261	0.774184	-2.67715	0.00742518	0.022815	N/A	alpha/beta hydrolase	Trophozoite
PF3D7_0109850	36.4655	-1.937	0.538072	-3.59988	0.00031836	0.00163388	N/A	phosphatidate cytidylyltransferase	Trophozoite
PF3D7_0629700	2952.81	1.27546	0.228797	5.57466	2.48e-08	3.63e-07	SET1	SET domain protein	Trophozoite
PF3D7_0732900	29.7594	2.54517	0.644	3.95213	7.75e-05	0.00048679	RIF	rifin	Trophozoite
PF3D7_1012700	141.653	-1.37596	0.238215	-5.77611	7.64e-09	1.22e-07	NIF4	NLI interacting factor-like phosphatase	Trophozoite
PF3D7_0318700	15.5728	1.64537	0.584088	2.81698	0.00484769	0.0161836	N/A	conserved Plasmodium protein	Trophozoite
PF3D7_1014300	2130.3	1.16728	0.27056	4.31432	1.6e-05	0.00012253	N/A	SPRY domain-containing protein	Trophozoite
PF3D7_1249800	1464.11	1.61963	0.138327	11.7087	1.15e-31	5.54e-29	THO2	THO complex subunit 2	Trophozoite
PF3D7_1237900	9055.75	1.40073	0.310238	4.51501	6.33e-06	5.5e-05	N/A	conserved Plasmodium protein	Trophozoite
PF3D7_0904400	151.567	-1.23671	0.424373	-2.91421	0.00356589	0.0125392	SPC3	signal peptidase complex subunit 3	Trophozoite
PF3D7_1473700	704.966	1.0902	0.236617	4.60743	4.08e-06	3.65e-05	NUP116	nucleoporin NUP116/NSP116	Trophozoite
PF3D7_1456400	17.6315	-1.35142	0.547542	-2.46816	0.0135809	0.0369998	N/A	conserved Plasmodium protein	Trophozoite
PF3D7_1133400	50.3398	1.07977	0.370792	2.91206	0.00359057	0.0125892	AMA1	apical membrane antigen 1	Trophozoite
PF3D7_0724700	3294.67	1.3941	0.136424	10.2189	1.63e-24	3.27e-22	BDP6	bromodomain protein 6	Trophozoite
PF3D7_1007200	45.3893	-1.82948	0.424909	-4.30559	1.67e-05	0.00012626	N/A	rho GTPase-activating protein	Trophozoite
PF3D7_0831800	12746.4	3.25061	0.332435	9.77819	1.4e-22	1.82e-20	HRP2	histidine-rich protein II	Trophozoite
PF3D7_0416400	2792.58	1.72387	0.24229	7.11488	1.12e-12	3.23e-11	HAT1	histone acetyltransferase	Trophozoite
PF3D7_1346700	97.1189	-1.75546	0.474479	-3.69976	0.0002158	0.00117785	P48/45	6-cysteine protein	Trophozoite
PF3D7_1248700	10114.2	1.94998	0.255775	7.6238	2.46e-14	8.73e-13	N/A	conserved protein	Trophozoite
PF3D7_0822900	41.2908	1.06349	0.428665	2.48094	0.0131036	0.0359025	N/A	conserved Plasmodium protein	Trophozoite
PF3D7_0727000	1421.5	1.46438	0.212825	6.88064	5.96e-12	1.52e-10	VPS53	vacuolar protein sorting-associated protein 53	Trophozoite
PF3D7_0527200	5088.86	1.26602	0.241341	5.24578	1.56e-07	1.94e-06	USP14	ubiquitin carboxyl-terminal hydrolase 14	Trophozoite
PF3D7_1214800	20.5732	-2.12934	0.768864	-2.76946	0.00561485	0.0181338	OBC13	conserved Plasmodium protein	Trophozoite
PF3D7_1326600	2888.37	1.05496	0.204369	5.16205	2.44e-07	2.93e-06	N/A	conserved Plasmodium protein	Trophozoite
PF3D7_1420000	3003.52	1.83314	0.198436	9.23791	2.51e-20	2.16e-18	SF3B4	splicing factor 3B subunit 4	Trophozoite
PF3D7_1439600	705.381	-1.05141	0.290373	-3.62089	0.0002936	0.00152797	N/A	cytochrome c oxidase subunit ApiCOX26	Trophozoite
PF3D7_1422900	42.5028	-1.68744	0.431154	-3.91378	9.09e-05	0.00056151	N/A	14-3-3 protein	Trophozoite
PF3D7_0712000	49.6569	1.34337	0.322423	4.16649	3.09e-05	0.00021738	VAR	erythrocyte membrane protein 1	Trophozoite
PF3D7_1018600	5305.38	1.47961	0.193377	7.65143	1.99e-14	7.25e-13	N/A	tRNA wybutosine-synthesizing protein	Trophozoite
PF3D7_1415100	183.551	-1.01327	0.322933	-3.13769	0.00170283	0.00680284	N/A	conserved protein	Trophozoite
PF3D7_0300900	90.0744	1.34885	0.27061	4.98448	6.21e-07	6.8e-06	N/A	stevor	Trophozoite
PF3D7_1361400	26.785	-1.78959	0.470532	-3.80333	0.00014276	0.00082903	ADF2	actin-depolymerizing factor 2	Trophozoite
PF3D7_1008200	28.541	-1.45708	0.433505	-3.36117	0.00077613	0.00349513	N/A	flap endonuclease	Trophozoite
PF3D7_1433400	15576.4	1.76217	0.182042	9.67998	3.67e-22	4.41e-20	PHD2	PHD finger protein PHD2	Trophozoite
PF3D7_1131800	9454.78	1.5783	0.180462	8.7459	2.21e-18	1.42e-16	N/A	oxysterol-binding protein	Trophozoite
PF3D7_1001300	186.741	-1.41057	0.424745	-3.32099	0.00089699	0.00397883	N/A	Plasmodium exported protein (PHISTa)	Trophozoite
PF3D7_1405800	6052.98	1.06519	0.19543	5.45049	5.02e-08	6.89e-07	BOP1	ribosome biogenesis protein BOP1	Trophozoite
PF3D7_0820000	7611.41	1.32844	0.18933	7.01654	2.27e-12	6.26e-11	SRCAP	Snf2-related CBP activator	Trophozoite
PF3D7_1210900	188.076	-1.16628	0.434723	-2.6828	0.00730087	0.0225009	PIGM	GPI mannosyltransferase 1	Trophozoite
PF3D7_1033100	29915.8	1.27419	0.17373	7.33432	2.23e-13	7.06e-12	AdoMetDC/ODC	S-adenosylmethionine decarboxylase/ornithine decarboxylase	Trophozoite
PF3D7_0422200	4842.65	1.27013	0.168144	7.55382	4.23e-14	1.45e-12	N/A	erythrocyte membrane-associated antigen	Trophozoite
PF3D7_0917400	27.3028	-1.69428	0.546315	-3.10129	0.00192682	0.00755351	N/A	conserved Plasmodium protein	Trophozoite
PF3D7_0935200	3331.47	1.13776	0.188463	6.03704	1.57e-09	2.82e-08	VPS33	vacuolar protein sorting-associated protein 33	Trophozoite
PF3D7_1359900	423.402	1.02118	0.187566	5.44435	5.2e-08	7.09e-07	N/A	conserved Plasmodium membrane protein	Trophozoite
PF3D7_1038700	112.432	-1.82526	0.29866	-6.11149	9.87e-10	1.84e-08	N/A	Plasmodium exported protein	Trophozoite
PF3D7_0719900	3220.38	1.47897	0.159093	9.29629	1.45e-20	1.32e-18	N/A	conserved Plasmodium membrane protein	Trophozoite
PF3D7_1350100	6518.67	1.04478	0.183705	5.68726	1.29e-08	2e-07	KRS1	lysine--tRNA ligase	Trophozoite
PF3D7_0915700	187.609	-1.04105	0.20486	-5.08176	3.74e-07	4.33e-06	N/A	cytochrome c oxidase subunit ApiCOX30	Trophozoite
PF3D7_0318600	705.417	1.19227	0.169694	7.02598	2.13e-12	5.88e-11	N/A	cleavage and polyadenylation specificity factor	Trophozoite
PF3D7_1216500	163.534	-1.20295	0.453704	-2.6514	0.00801578	0.0242692	MDV1	male development gene 1	Trophozoite
PF3D7_1447200	1821.43	1.2585	0.264135	4.76463	1.89e-06	1.85e-05	N/A	conserved protein	Trophozoite
PF3D7_0933800	33.7643	-1.09974	0.41563	-2.64596	0.00814601	0.0245707	N/A	tubulin delta chain	Trophozoite
PF3D7_0405700	4985.56	1.87055	0.174296	10.732	7.2e-27	2.04e-24	N/A	lysine decarboxylase	Trophozoite
PF3D7_0816600	3390.62	1.11432	0.210349	5.29747	1.17e-07	1.5e-06	ClpB1	chaperone protein ClpB1	Trophozoite
PF3D7_0308900	1503.4	1.29011	0.151757	8.50117	1.88e-17	1.03e-15	SF3B1	splicing factor 3B subunit 1	Trophozoite
PF3D7_0109100	20.8648	-1.80088	0.771413	-2.33452	0.0195683	0.0494238	CCp5	LCCL domain-containing protein	Trophozoite
PF3D7_1417200	6256.19	1.95453	0.18605	10.5054	8.16e-26	1.71e-23	N/A	NOT family protein	Trophozoite
PF3D7_0102200	862.379	3.56257	0.302323	11.784	4.72e-32	2.84e-29	RESA	ring-infected erythrocyte surface antigen	Trophozoite
PF3D7_1115800	659.064	1.47648	0.211255	6.98911	2.77e-12	7.48e-11	N/A	conserved Plasmodium protein	Trophozoite
PF3D7_0420300	6700.04	2.14353	0.237417	9.02854	1.74e-19	1.33e-17	ApiAP2	AP2 domain transcription factor	Trophozoite
PF3D7_0402000	86293.1	1.13423	0.277197	4.09178	4.28e-05	0.00029397	N/A	Plasmodium exported protein (PHISTa)	Trophozoite
PF3D7_1359400	4463.19	1.21852	0.221047	5.5125	3.54e-08	4.95e-07	CELF1	CUGBP Elav-like family member 1	Trophozoite
PF3D7_0509800	910.444	1.27672	0.201204	6.34541	2.22e-10	4.56e-09	PI4KB	phosphatidylinositol 4-kinase beta	Trophozoite
PF3D7_0607000	17607.1	1.29796	0.160877	8.068	7.15e-16	3.16e-14	N/A	translation initiation factor IF-2	Trophozoite
PF3D7_1028100	47.2233	-1.28657	0.529515	-2.42971	0.015111	0.0402125	PPO	protoporphyrinogen oxidase	Trophozoite
PF3D7_0624900	147.51	-1.20945	0.242523	-4.98694	6.13e-07	6.73e-06	N/A	GAS8-like protein	Trophozoite
PF3D7_1229700	87.208	-1.08013	0.387802	-2.78528	0.00534822	0.0175145	N/A	conserved protein	Trophozoite
PF3D7_0106500	187.678	-1.38283	0.232253	-5.95399	2.62e-09	4.52e-08	N/A	conserved Plasmodium protein	Trophozoite
PF3D7_0623600	1931.1	1.56333	0.267784	5.83804	5.28e-09	8.65e-08	N/A	splicing factor-like protein 1	Trophozoite
PF3D7_1250800	3309.05	1.25351	0.221575	5.65729	1.54e-08	2.34e-07	N/A	DNA repair protein rhp16	Trophozoite
PF3D7_1301400	76.8813	8.09561	1.07115	7.55788	4.1e-14	1.42e-12	HYP12	Plasmodium exported protein (hyp12)	Trophozoite
PF3D7_1004200	5049.47	1.557	0.178282	8.73332	2.47e-18	1.57e-16	N/A	WD repeat-containing protein	Trophozoite
PF3D7_1442600	312.657	1.51862	0.390505	3.88886	0.00010072	0.00061142	TREP	TRAP-like protein	Trophozoite
PF3D7_0202900	61.7498	-1.54684	0.549289	-2.81608	0.00486142	0.0162182	DHHC12	palmitoyltransferase DHHC12	Trophozoite
PF3D7_0400800	14.8004	2.28885	0.615371	3.71947	0.00019964	0.00110468	N/A	stevor	Trophozoite
PF3D7_0810600	18522.8	1.18686	0.129707	9.15032	5.68e-20	4.55e-18	DBP1	ATP-dependent RNA helicase DBP1	Trophozoite
PF3D7_1364400	3906.14	1.13173	0.247172	4.57871	4.68e-06	4.13e-05	N/A	conserved Plasmodium protein	Trophozoite
PF3D7_1114000	31.1044	-1.68239	0.416741	-4.037	5.41e-05	0.00036181	N/A	dynein light chain Tctex-type	Trophozoite
PF3D7_1362200	1334.2	1.11185	0.182048	6.10744	1.01e-09	1.87e-08	RUVB3	RuvB-like helicase 3	Trophozoite
PF3D7_0929700	110.848	-1.25323	0.280083	-4.4745	7.66e-06	6.45e-05	N/A	conserved Plasmodium protein	Trophozoite
PF3D7_1000600	849.805	1.20676	0.180825	6.67366	2.49e-11	5.86e-10	RIF	rifin	Trophozoite
PF3D7_1370300	1074.21	1.41769	0.176933	8.01259	1.12e-15	4.92e-14	MAHRP1	membrane associated histidine-rich protein 1	Trophozoite
PF3D7_1455300	90.2392	2.08383	0.349649	5.95978	2.53e-09	4.39e-08	N/A	conserved protein	Trophozoite
PF3D7_0704600	13588.6	2.02711	0.217724	9.31042	1.27e-20	1.23e-18	UT	HECT-type E3 ubiquitin ligase UT	Trophozoite
PF3D7_1307900	15.1683	-1.77558	0.609879	-2.91137	0.00359852	0.0126079	N/A	tripartite motif protein	Trophozoite
PF3D7_1028800	142.773	-1.2422	0.269935	-4.60184	4.19e-06	3.73e-05	N/A	conserved protein	Trophozoite
PF3D7_0504000	5497.67	1.24027	0.148621	8.34521	7.11e-17	3.53e-15	ATPase3	cation transporting P-ATPase	Trophozoite
PF3D7_0815400	228.327	-1.02374	0.236008	-4.33774	1.44e-05	0.00011141	N/A	ATP synthase-associated protein	Trophozoite
PF3D7_1426600	183.945	-1.15146	0.225685	-5.10205	3.36e-07	3.96e-06	N/A	conserved Plasmodium protein	Trophozoite
PF3D7_1358100	7327.47	1.01607	0.301435	3.37079	0.00074954	0.00339762	N/A	Sas10 domain-containing protein	Trophozoite
PF3D7_0826400	113.809	-1.22598	0.292109	-4.19701	2.7e-05	0.00019289	CPT	cis-prenyltransferase	Trophozoite
PF3D7_0607200	68.4059	-1.44735	0.464387	-3.11669	0.00182892	0.0072286	N/A	RING zinc finger protein	Trophozoite
PF3D7_0317800	1090.4	1.27525	0.201149	6.33984	2.3e-10	4.71e-09	N/A	26S proteasome non-ATPase regulatory subunit 9	Trophozoite
PF3D7_0218600	6259.46	2.11385	0.200146	10.5615	4.49e-26	9.83e-24	N/A	patatin-like phospholipase	Trophozoite
PF3D7_1428000	51.4867	-2.0657	0.614213	-3.36317	0.00077054	0.00347645	N/A	conserved Plasmodium membrane protein	Trophozoite
PF3D7_0202400	13868.8	2.63965	0.32355	8.15839	3.4e-16	1.56e-14	PTEF	translation-enhancing factor	Trophozoite
PF3D7_0920300	69.2184	-1.08075	0.295811	-3.65351	0.00025868	0.00137903	N/A	conserved Plasmodium protein	Trophozoite
PF3D7_0716100	4756.73	1.66341	0.220832	7.53244	4.98e-14	1.68e-12	SDA1	protein SDA1	Trophozoite
PF3D7_0802300	6544.78	1.13413	0.167195	6.78331	1.17e-11	2.84e-10	PWP2	periodic tryptophan protein 2	Trophozoite
PF3D7_0308200	10384.8	1.69789	0.234119	7.25222	4.1e-13	1.27e-11	CCT7	T-complex protein 1 subunit eta	Trophozoite
PF3D7_1223400	11566.9	1.03564	0.143985	7.19273	6.35e-13	1.89e-11	N/A	phospholipid-transporting ATPase	Trophozoite
PF3D7_0823500	15.9759	-2.11967	0.654287	-3.23966	0.00119671	0.00503579	IMC1i	inner membrane complex protein 1i	Trophozoite
PF3D7_0406500	6135.82	1.53748	0.302485	5.08283	3.72e-07	4.31e-06	N/A	NYN domain-containing protein	Trophozoite
PF3D7_0617600	106.965	1.15442	0.261127	4.42093	9.83e-06	8.01e-05	N/A	stevor	Trophozoite
PF3D7_0705500	2334.99	1.88974	0.211341	8.94168	3.83e-19	2.6e-17	N/A	inositol-phosphate phosphatase	Trophozoite
PF3D7_0935600	373.346	1.19825	0.163094	7.34695	2.03e-13	6.46e-12	GIG	gametocytogenesis-implicated protein	Trophozoite
PF3D7_1238500	6338.2	1.08965	0.194148	5.61248	1.99e-08	2.97e-07	N/A	conserved Plasmodium protein	Trophozoite
PF3D7_1464000	1921.87	1.22883	0.245129	5.01298	5.36e-07	5.99e-06	N/A	YL1 nuclear protein	Trophozoite
PF3D7_0723400	7447.44	1.86494	0.21755	8.57246	1.01e-17	6.02e-16	N/A	conserved Plasmodium protein	Trophozoite
PF3D7_1022300	138.939	-1.91856	0.475405	-4.03563	5.45e-05	0.00036309	ZIPCO	ZIP domain-containing protein	Trophozoite
PF3D7_0620100	51.2884	-1.49022	0.459541	-3.24284	0.00118347	0.00500633	N/A	ATP synthase-associated protein	Trophozoite
PF3D7_0401900	10.1597	2.63528	0.795525	3.31263	0.00092424	0.00407442	ACS6	acyl-CoA synthetase	Trophozoite
PF3D7_0217500	54.6102	1.69511	0.340356	4.98039	6.35e-07	6.89e-06	CDPK1	calcium-dependent protein kinase 1	Trophozoite
PF3D7_0725300	4206.25	1.26131	0.223258	5.64957	1.61e-08	2.44e-07	N/A	conserved protein	Trophozoite
PF3D7_1441100	20018.8	1.4959	0.310069	4.8244	1.4e-06	1.4e-05	N/A	conserved Plasmodium protein	Trophozoite
PF3D7_1477400	74.5156	-2.32734	0.500103	-4.65372	3.26e-06	3e-05	N/A	Plasmodium exported protein (PHIST)	Trophozoite
PF3D7_1231800	891.438	1.04234	0.206041	5.05888	4.22e-07	4.8e-06	N/A	asparagine-rich protein	Trophozoite
PF3D7_0103400	6065.45	1.28232	0.186016	6.8936	5.44e-12	1.39e-10	N/A	zinc-carboxypeptidase	Trophozoite
PF3D7_1106700	1799.62	1.01326	0.220183	4.6019	4.19e-06	3.73e-05	DNA2	DNA replication ATP-dependent helicase/nuclease DNA2	Trophozoite
PF3D7_1227200	1530.37	1.36252	0.136878	9.95427	2.42e-23	3.63e-21	K1	potassium channel K1	Trophozoite
PF3D7_1023800	17.0546	-1.30015	0.549915	-2.36428	0.018065	0.0463926	N/A	conserved Plasmodium protein	Trophozoite
PF3D7_1351000	6443.67	1.17282	0.182236	6.43574	1.23e-10	2.62e-09	N/A	phosphatidylinositol transfer protein	Trophozoite
PF3D7_1305300	9789.26	1.54445	0.21529	7.17384	7.29e-13	2.14e-11	GCN1	translational activator GCN1	Trophozoite
PF3D7_1119200	793.997	1.10427	0.306493	3.60291	0.00031468	0.00162016	N/A	conserved protein	Trophozoite
PF3D7_0800700	68.7734	1.4702	0.44702	3.2889	0.0010058	0.00437027	SURF8.3	surface-associated interspersed protein 8.3 (SURFIN 8.3)	Trophozoite
PF3D7_0603500	144.097	-1.39292	0.364585	-3.82056	0.00013315	0.00078073	CAX	cation/H+ antiporter	Trophozoite
PF3D7_0813800	41.508	-1.42896	0.42864	-3.33369	0.00085701	0.00381652	GMD	GDP-mannose 4	Trophozoite
PF3D7_0216300	1785.6	1.0058	0.153412	6.55616	5.52e-11	1.24e-09	N/A	conserved Plasmodium protein	Trophozoite
PF3D7_1211900	10414.4	1.27902	0.162423	7.87464	3.42e-15	1.46e-13	ATP4	non-SERCA-type Ca2+ -transporting P-ATPase	Trophozoite
PF3D7_1337500	6417.86	1.36378	0.217203	6.27883	3.41e-10	6.65e-09	N/A	conserved Plasmodium protein	Trophozoite
PF3D7_0827000	5388.71	1.12833	0.214611	5.25756	1.46e-07	1.83e-06	DBP10	ATP-dependent RNA helicase DBP10	Trophozoite
PF3D7_1004300	6876.18	1.6499	0.211994	7.78278	7.1e-15	2.85e-13	N/A	E3 ubiquitin-protein ligase	Trophozoite
PF3D7_1014800	33.252	-1.38419	0.39672	-3.48908	0.00048468	0.00234734	N/A	conserved Plasmodium protein	Trophozoite
PF3D7_1012800	150.695	-1.46029	0.264042	-5.53053	3.19e-08	4.51e-07	N/A	conserved Plasmodium protein	Trophozoite
PF3D7_1310400	2554.04	1.87573	0.208871	8.98033	2.7e-19	1.91e-17	N/A	conserved Plasmodium protein	Trophozoite
PF3D7_1004400	16852.1	1.78524	0.303928	5.8739	4.26e-09	7.04e-08	N/A	RNA-binding protein	Trophozoite
PF3D7_0213600	141.295	-1.05976	0.227953	-4.64901	3.34e-06	3.06e-05	N/A	conserved Plasmodium protein	Trophozoite
PF3D7_0921400	67.5157	-1.8054	0.427869	-4.21953	2.45e-05	0.00017911	NifU	NifU-like scaffold protein	Trophozoite
PF3D7_0818600	44.3346	-1.13216	0.371985	-3.04357	0.00233791	0.00884109	PBLP	BEM46-like protein	Trophozoite
PF3D7_0830800	704.982	1.22625	0.308349	3.97684	6.98e-05	0.00044708	SURF8.2	surface-associated interspersed protein 8.2 (SURFIN 8.2)	Trophozoite
PF3D7_0515400	47.8669	-1.03646	0.340289	-3.04581	0.00232053	0.00880618	N/A	conserved protein	Trophozoite
PF3D7_1316000	35.3293	-1.35068	0.534959	-2.52483	0.0115753	0.0325108	N/A	protein kinase	Trophozoite
PF3D7_0504900	22.146	-2.29997	0.644625	-3.56792	0.00035983	0.00181956	N/A	transmembrane protein TMEM222	Trophozoite
PF3D7_0930000	65.8227	-1.09999	0.436515	-2.51993	0.0117377	0.0327946	N/A	procollagen lysine 5-dioxygenase	Trophozoite
PF3D7_0928500	507.239	1.19156	0.254558	4.68092	2.86e-06	2.67e-05	N/A	conserved Plasmodium protein	Trophozoite
PF3D7_0317200	2990.55	1.01697	0.230988	4.40271	1.07e-05	8.62e-05	CRK4	cdc2-related protein kinase 4	Trophozoite
PF3D7_0508100	38.1125	2.04717	0.435237	4.70358	2.56e-06	2.41e-05	SET9	SET domain protein	Trophozoite
PF3D7_1128700	147.616	-1.09541	0.246653	-4.44111	8.95e-06	7.35e-05	GPI8	GPI-anchor transamidase	Trophozoite
PF3D7_1240400	880.97	4.07433	0.296103	13.7598	4.45e-43	1.07e-39	VAR	erythrocyte membrane protein 1	Trophozoite
PF3D7_0622600	353.426	-1.27861	0.299344	-4.27136	1.94e-05	0.00014523	QCR9	cytochrome b-c1 complex subunit 9	Trophozoite
PF3D7_1120600	2196.1	1.2665	0.29603	4.27828	1.88e-05	0.00014101	N/A	DDRGK domain-containing protein	Trophozoite
PF3D7_1110800	59.147	-1.2308	0.329348	-3.73708	0.00018617	0.00104194	N/A	conserved Plasmodium protein	Trophozoite
PF3D7_1219000	4266.36	2.44529	0.241212	10.1375	3.76e-24	6.71e-22	FRM2	formin 2	Trophozoite
PF3D7_0705900	1319.8	-1.27024	0.369551	-3.43726	0.00058764	0.00277887	N/A	ATP synthase subunit C	Trophozoite
PF3D7_1406200	15331.1	1.22387	0.22501	5.43917	5.35e-08	7.25e-07	SPT6	transcription elongation factor SPT6	Trophozoite
PF3D7_1206200	21425.2	1.37658	0.243016	5.66459	1.47e-08	2.25e-07	EIF3C	eukaryotic translation initiation factor 3 subunit C	Trophozoite
PF3D7_0106700	8041.24	1.68016	0.23193	7.24426	4.35e-13	1.34e-11	AARP2	small ribosomal subunit assembling AARP2 protein	Trophozoite
PF3D7_0423800	46.3707	-1.15135	0.435269	-2.64514	0.00816583	0.0246131	CyRPA	cysteine-rich protective antigen	Trophozoite
PF3D7_1417600	2254.01	1.56153	0.20166	7.74339	9.68e-15	3.82e-13	N/A	conserved Plasmodium protein	Trophozoite
PF3D7_1206500	80.5422	-1.23273	0.347035	-3.55219	0.00038204	0.00191378	N/A	Tat binding protein 1(TBP-1)-interacting protein	Trophozoite
PF3D7_0422500	5368.04	1.50589	0.176064	8.55313	1.2e-17	6.87e-16	BRR2	pre-mRNA-splicing helicase BRR2	Trophozoite
PF3D7_1008100	8041.04	1.98574	0.200924	9.88305	4.93e-23	6.78e-21	PHD1	PHD finger protein PHD1	Trophozoite
PF3D7_0804300	1071.96	1.33096	0.278368	4.78129	1.74e-06	1.71e-05	N/A	zinc finger protein	Trophozoite
PF3D7_0801000	17023.1	1.59237	0.185613	8.57899	9.57e-18	5.76e-16	N/A	Plasmodium exported protein (PHISTc)	Trophozoite
PF3D7_0800800	67.4423	1.98808	0.342562	5.80356	6.49e-09	1.06e-07	N/A	Plasmodium exported protein (hyp7)	Trophozoite
PF3D7_1014000	55.9081	-2.43678	0.478605	-5.09142	3.55e-07	4.14e-06	FS	GDP-L-fucose synthase	Trophozoite
PF3D7_0730900	14378.3	1.84092	0.195648	9.40934	4.99e-21	5.11e-19	PTP4	EMP1-trafficking protein	Trophozoite
PF3D7_1235300	7955.68	1.67642	0.255023	6.57361	4.91e-11	1.1e-09	NOT4	CCR4-NOT transcription complex subunit 4	Trophozoite
PF3D7_0515000	4194.41	1.47924	0.178496	8.28723	1.16e-16	5.64e-15	CWC2	pre-mRNA-splicing factor CWC2	Trophozoite
PF3D7_0915400	14770.4	1.28986	0.258991	4.98031	6.35e-07	6.89e-06	PFK9	ATP-dependent 6-phosphofructokinase	Trophozoite
PF3D7_1138700	1239.17	1.2359	0.190358	6.49251	8.44e-11	1.83e-09	KIC5	protein KIC5	Trophozoite
PF3D7_0817000	107.987	-1.28654	0.264771	-4.85907	1.18e-06	1.2e-05	UBA3	NEDD8-activating enzyme E1 catalytic subunit	Trophozoite
PF3D7_0114800	9.21822	3.5903	0.920698	3.89954	9.64e-05	0.00059103	N/A	Plasmodium exported protein (hyp7)	Trophozoite
PF3D7_1309400	1299.58	1.17073	0.202983	5.76763	8.04e-09	1.28e-07	N/A	HORMA domain protein	Trophozoite
PF3D7_1033600	4092.08	1.01505	0.195588	5.18973	2.11e-07	2.55e-06	CEF1	pre-mRNA-splicing factor CEF1	Trophozoite
PF3D7_1430300	1077.93	1.35043	0.219021	6.16576	7.01e-10	1.33e-08	N/A	acid phosphatase	Trophozoite
PF3D7_0620000	29.8796	-1.30673	0.464175	-2.81516	0.00487534	0.0162534	PIMMS43	PIMMS43 protein	Trophozoite
PF3D7_0706500	9766.77	1.20365	0.24542	4.90445	9.37e-07	9.8e-06	N/A	conserved Plasmodium protein	Trophozoite
PF3D7_1330800	40832.6	1.0962	0.204965	5.34825	8.88e-08	1.16e-06	N/A	RNA-binding protein	Trophozoite
PF3D7_1209300	3819.58	1.29893	0.287956	4.51086	6.46e-06	5.59e-05	TRZ	telomere repeat-binding zinc finger protein	Trophozoite
PF3D7_1328500	2925.68	1.43321	0.218831	6.54939	5.78e-11	1.29e-09	N/A	alpha/beta-hydrolase	Trophozoite
PF3D7_0320400	26.6686	1.41091	0.469067	3.0079	0.00263061	0.00973387	Cap380	oocyst capsule protein Cap380	Trophozoite
PF3D7_1002500	1257.91	1.12707	0.220942	5.10122	3.37e-07	3.97e-06	N/A	conserved protein	Trophozoite
PF3D7_1477800	17.8991	1.35903	0.521186	2.60756	0.00911892	0.0269009	ACBP	acyl-CoA binding protein	Trophozoite
PF3D7_1423700	13031.3	1.0215	0.253047	4.03678	5.42e-05	0.00036181	N/A	conserved Plasmodium protein	Trophozoite
PF3D7_1234600	641.063	-1.22866	0.166731	-7.36909	1.72e-13	5.51e-12	TOC75	protein TOC75	Trophozoite
PF3D7_0317700	2223.51	1.38201	0.201975	6.84248	7.78e-12	1.92e-10	N/A	CPSF (cleavage and polyadenylation specific factor)	Trophozoite
PF3D7_1308200	21188.6	1.52589	0.156649	9.74084	2.02e-22	2.49e-20	cpsSII	carbamoyl phosphate synthetase	Trophozoite
PF3D7_0602000	415.918	1.26546	0.20577	6.14989	7.75e-10	1.46e-08	N/A	zinc finger protein	Trophozoite
PF3D7_0627200	15.8759	-2.52046	0.859683	-2.93185	0.00336945	0.0119444	N/A	myosin light chain	Trophozoite
PF3D7_0830500	1059.35	1.35225	0.281836	4.79801	1.6e-06	1.58e-05	TryThrA	sporozoite and liver stage tryptophan-rich protein	Trophozoite
PF3D7_1442900	4730.73	1.17582	0.203466	5.77894	7.52e-09	1.21e-07	ARFGEF	Sec7 domain-containing protein ARFGEF	Trophozoite
PF3D7_1463500	131.399	-1.24579	0.257003	-4.84736	1.25e-06	1.26e-05	N/A	fam-a protein	Trophozoite
PF3D7_1021300	94.3777	-1.04907	0.263093	-3.98745	6.68e-05	0.00043157	N/A	apicoplast integral membrane protein	Trophozoite
PF3D7_1371500	144.32	-1.53701	0.413843	-3.71399	0.00020402	0.00112158	N/A	probable protein	Trophozoite
PF3D7_0501400	1806.08	3.1943	0.268787	11.8841	1.43e-32	9.84e-30	FIRA	interspersed repeat antigen	Trophozoite
PF3D7_0504600	52.0896	-1.85176	0.469451	-3.94451	8e-05	0.00049992	BCKDHB	2-oxoisovalerate dehydrogenase subunit beta	Trophozoite
PF3D7_1366300	11043.6	1.56622	0.177789	8.80943	1.26e-18	8.3e-17	N/A	conserved Plasmodium protein	Trophozoite
PF3D7_0105100	82.989	-1.68679	0.456293	-3.69674	0.00021839	0.00118928	N/A	conserved Apicomplexan protein	Trophozoite
PF3D7_0606600	4706.05	1.98492	0.220221	9.01333	2e-19	1.5e-17	N/A	conserved Plasmodium protein	Trophozoite
PF3D7_1324000	1163.8	1.53178	0.198283	7.72524	1.12e-14	4.33e-13	N/A	conserved Plasmodium protein	Trophozoite
PF3D7_1312600	234.06	-1.13348	0.258548	-4.38402	1.17e-05	9.22e-05	BCKDHA	2-oxoisovalerate dehydrogenase subunit alpha	Trophozoite
PF3D7_1342500	13.7909	-1.67478	0.625488	-2.67755	0.00741629	0.0228128	SPECT1	sporozoite protein essential for cell traversal	Trophozoite
PF3D7_0711200	113.36	-1.23628	0.40416	-3.0589	0.00222155	0.00849447	N/A	conserved Plasmodium protein	Trophozoite
PF3D7_0110600	1409.07	1.69311	0.186903	9.05875	1.32e-19	1.02e-17	PIP5K	phosphatidylinositol-4-phosphate 5-kinase	Trophozoite
PF3D7_0315700	34.0433	-1.35274	0.411308	-3.28888	0.00100587	0.00437027	N/A	conserved Plasmodium membrane protein	Trophozoite
PF3D7_1447600	6.62244	-4.93107	1.65968	-2.9711	0.00296731	0.0107112	N/A	conserved protein	Trophozoite
PF3D7_0306000	214.57	-1.28117	0.385803	-3.3208	0.00089759	0.00397883	QCR8	cytochrome b-c1 complex subunit 8	Trophozoite
PF3D7_1402800	897.023	1.07656	0.200406	5.37189	7.79e-08	1.03e-06	N/A	conserved Plasmodium protein	Trophozoite
PF3D7_1143700	92.531	-1.35993	0.383343	-3.54756	0.00038882	0.00194168	N/A	conserved Plasmodium protein	Trophozoite
PF3D7_0217900	1195.66	-1.01459	0.260299	-3.89778	9.71e-05	0.00059382	N/A	thioesterase/thiol ester dehydrase-isomerase	Trophozoite
PF3D7_0317300	8579.99	1.60995	0.239576	6.71999	1.82e-11	4.31e-10	N/A	conserved Plasmodium protein	Trophozoite
PF3D7_1221900	1172.04	1.24135	0.250662	4.95227	7.34e-07	7.79e-06	N/A	conserved Plasmodium membrane protein	Trophozoite
PF3D7_0425200	8.47508	1.87636	0.760021	2.46883	0.0135555	0.0369578	N/A	Plasmodium exported protein (hyp15)	Trophozoite
PF3D7_1003100	68.5172	-1.69983	0.577223	-2.94484	0.00323121	0.0115223	N/A	conserved protein	Trophozoite
PF3D7_1119900	1665.91	1.93528	0.209035	9.25818	2.08e-20	1.82e-18	SEC16	protein transport protein SEC16	Trophozoite
PF3D7_0102500	39.2284	1.46235	0.400182	3.65422	0.00025796	0.00137675	EBA181	erythrocyte binding antigen-181	Trophozoite
PF3D7_0822700	170.058	-1.96697	0.260676	-7.54564	4.5e-14	1.54e-12	TRP1	thrombospondin-related protein 1	Trophozoite
PF3D7_0920000	56.8937	-1.84321	0.493731	-3.73324	0.00018903	0.00105569	ELO3	elongation of fatty acids protein	Trophozoite
PF3D7_1322800	50.5041	-1.72801	0.415269	-4.16119	3.17e-05	0.00022152	N/A	conserved protein	Trophozoite
PF3D7_0213900	2513.43	1.00768	0.249239	4.04303	5.28e-05	0.00035377	N/A	RTR1 domain-containing protein	Trophozoite
PF3D7_1409100	1296.49	1.02951	0.21194	4.85758	1.19e-06	1.2e-05	N/A	aldo-keto reductase	Trophozoite
PF3D7_0412700	36.1527	3.34596	0.482764	6.93085	4.18e-12	1.1e-10	VAR	erythrocyte membrane protein 1	Trophozoite
PF3D7_0425900	84.2063	1.88779	0.450539	4.19006	2.79e-05	0.00019801	RIF	rifin	Trophozoite
PF3D7_1113900	51.2531	-1.2974	0.332636	-3.90036	9.6e-05	0.00058977	MAPK2	mitogen-activated protein kinase 2	Trophozoite
PF3D7_1025800	31.4014	-1.53682	0.608276	-2.52652	0.01152	0.0324381	N/A	conserved protein	Trophozoite
PF3D7_0721000	3480.81	1.47821	0.1759	8.40366	4.33e-17	2.31e-15	N/A	conserved Plasmodium membrane protein	Trophozoite
PF3D7_0513300	20434.5	1.27583	0.268849	4.74554	2.08e-06	2.01e-05	PNP	purine nucleoside phosphorylase	Trophozoite
PF3D7_1236900	95.2263	-1.27643	0.376186	-3.39307	0.00069114	0.00318081	N/A	conserved Plasmodium protein	Trophozoite
PF3D7_1215000	69.954	-1.60373	0.510639	-3.14064	0.0016858	0.00674039	Trx-Px2	thioredoxin peroxidase 2	Trophozoite
PF3D7_0901400	17.3181	2.63814	0.595742	4.42833	9.5e-06	7.75e-05	RIF	rifin	Trophozoite
PF3D7_0801900	749.375	1.85223	0.207941	8.9075	5.22e-19	3.49e-17	LSD2	lysine-specific histone demethylase	Trophozoite
PF3D7_1234100	8017.51	2.00071	0.208541	9.59388	8.48e-22	9.72e-20	BDP5	bromodomain protein 5	Trophozoite
PF3D7_1361700	316.218	-1.35942	0.337377	-4.02937	5.59e-05	0.00037187	COX2A	cytochrome c oxidase subunit 2A	Trophozoite
PF3D7_1237100	3555.99	1.31885	0.137638	9.58205	9.51e-22	1.04e-19	N/A	conserved Plasmodium protein	Trophozoite
PF3D7_1468600	118.313	-1.43988	0.240866	-5.97792	2.26e-09	3.97e-08	N/A	aminophospholipid transporter	Trophozoite
PF3D7_1128300	239.928	1.22931	0.202916	6.05821	1.38e-09	2.51e-08	PFK11	ATP-dependent 6-phosphofructokinase	Trophozoite
PF3D7_1010200	4256.82	1.05507	0.194365	5.42828	5.69e-08	7.63e-07	N/A	DNA2/NAM7 helicase	Trophozoite
PF3D7_0814100	102.019	-1.1477	0.457669	-2.5077	0.0121521	0.0338346	N/A	conserved Plasmodium protein	Trophozoite
PF3D7_1372800	22.6256	1.94852	0.491434	3.96497	7.34e-05	0.00046742	N/A	stevor	Trophozoite
PF3D7_1436300	4918.7	1.30099	0.184274	7.06007	1.66e-12	4.66e-11	PTEX150	translocon component PTEX150	Trophozoite
PF3D7_1233600	8530.84	1.83451	0.19389	9.46162	3.03e-21	3.17e-19	AARP1	asparagine and aspartate rich protein 1	Trophozoite
PF3D7_0416000	1904.11	1.09192	0.251067	4.34912	1.37e-05	0.0001063	N/A	RNA-binding protein	Trophozoite
PF3D7_0816400	154.819	-1.56014	0.285944	-5.4561	4.87e-08	6.69e-07	N/A	EF-hand calcium-binding domain-containing protein	Trophozoite
PF3D7_0214100	4175.3	1.68523	0.267324	6.30406	2.9e-10	5.74e-09	SEC31	protein transport protein SEC31	Trophozoite
PF3D7_0729200	147.626	-1.13365	0.29708	-3.81598	0.00013565	0.00079247	AOP	1-cys peroxiredoxin	Trophozoite
PF3D7_1228800	6422.19	1.58663	0.184667	8.59183	8.56e-18	5.22e-16	N/A	WD repeat-containing protein	Trophozoite
PF3D7_0726500	7526.16	1.67506	0.171543	9.76465	1.6e-22	2.02e-20	N/A	ubiquitin carboxyl-terminal hydrolase	Trophozoite
PF3D7_1105500	269.351	-1.32496	0.271345	-4.88291	1.05e-06	1.08e-05	CEN4	centrin-4	Trophozoite
PF3D7_1466200	1222.87	1.18368	0.226737	5.22049	1.78e-07	2.2e-06	EGXP	early gametocyte enriched phosphoprotein EGXP	Trophozoite
PF3D7_1358900	2266.69	1.00702	0.207452	4.85424	1.21e-06	1.22e-05	N/A	GTP-binding protein	Trophozoite
PF3D7_1361600	132.465	-1.34353	0.295809	-4.54188	5.58e-06	4.88e-05	YfhJ	Fe-S assembly protein IscX	Trophozoite
PF3D7_1240900	7180.63	2.6555	0.209072	12.7014	5.81e-37	9.32e-34	VAR	erythrocyte membrane protein 1	Trophozoite
PF3D7_1250200	1107.37	1.23716	0.144495	8.56201	1.11e-17	6.51e-16	N/A	CSC1-like protein	Trophozoite
PF3D7_0202100	11.5826	6.25152	1.32637	4.71325	2.44e-06	2.31e-05	LSAP2	liver stage associated protein 2	Trophozoite
PF3D7_1233300	3009.24	1.02257	0.299243	3.41718	0.00063274	0.00294869	PPR2	pentatricopeptide repeat domain-containing protein 2	Trophozoite
PF3D7_0832400	14.0354	1.36482	0.573637	2.37923	0.0173488	0.0448053	N/A	stevor	Trophozoite
PF3D7_0408600	35.0209	-1.87096	0.488406	-3.83074	0.00012776	0.00075186	SIAP1	sporozoite invasion-associated protein 1	Trophozoite
PF3D7_1473300	36.6768	-1.05679	0.385682	-2.74005	0.00614295	0.0195196	N/A	CKK domain-containing protein	Trophozoite
PF3D7_0731100	4381.35	1.22637	0.146486	8.37194	5.67e-17	2.87e-15	PTP2	EMP1-trafficking protein	Trophozoite
PF3D7_0213800	75.9283	-1.69077	0.282074	-5.99408	2.05e-09	3.61e-08	N/A	conserved protein	Trophozoite
PF3D7_0709300	2339.29	1.33991	0.182905	7.32575	2.38e-13	7.48e-12	CG2	Cg2 protein	Trophozoite
PF3D7_0823300	9610.79	1.3491	0.174707	7.72207	1.14e-14	4.41e-13	GCN5	histone acetyltransferase GCN5	Trophozoite
PF3D7_0926300	245.704	-1.24699	0.196717	-6.33898	2.31e-10	4.72e-09	N/A	protein kinase	Trophozoite
PF3D7_0615400	8932.74	1.72964	0.179174	9.6534	4.76e-22	5.58e-20	N/A	ribonuclease	Trophozoite
PF3D7_0107400	235.819	-1.16353	0.2106	-5.52483	3.3e-08	4.64e-07	N/A	ATP synthase-associated protein	Trophozoite
PF3D7_0419900	7289.05	1.18109	0.157483	7.4998	6.39e-14	2.14e-12	N/A	phosphatidylinositol 4-kinase	Trophozoite
PF3D7_0624500	162.311	-1.23458	0.435688	-2.83364	0.00460207	0.0154851	APC11	anaphase-promoting complex subunit 11	Trophozoite
PF3D7_1118300	4604.29	1.17776	0.159521	7.38311	1.55e-13	5e-12	N/A	insulinase	Trophozoite
PF3D7_1437700	106.472	-1.07769	0.305443	-3.52828	0.00041827	0.00206944	N/A	succinyl-CoA ligase	Trophozoite
PF3D7_1107300	26914.6	1.64028	0.228649	7.17378	7.3e-13	2.14e-11	PAIP1	polyadenylate-binding protein-interacting protein 1	Trophozoite
PF3D7_0710200	5807.24	1.03246	0.296788	3.47877	0.00050372	0.00242975	N/A	conserved Plasmodium protein	Trophozoite
PF3D7_0315200	20.25	2.55761	0.587393	4.35418	1.34e-05	0.00010438	CTRP	circumsporozoite- and TRAP-related protein	Trophozoite
PF3D7_1406800	194.174	-1.75254	0.342908	-5.11083	3.21e-07	3.79e-06	GAPM3	glideosome associated protein with multiple membrane spans 3	Trophozoite
PF3D7_1202200	241.949	-1.49313	0.260414	-5.73365	9.83e-09	1.55e-07	PIC	mitochondrial phosphate carrier protein	Trophozoite
PF3D7_0935900	3551.84	2.69021	0.252492	10.6547	1.66e-26	3.99e-24	REX1	ring-exported protein 1	Trophozoite
PF3D7_1130800	46.7751	-1.0005	0.352895	-2.83513	0.00458074	0.015464	N/A	armadillo repeat protein PF16	Trophozoite
PF3D7_1465600	24.8082	-1.07803	0.449958	-2.39584	0.0165822	0.043173	N/A	conserved Plasmodium protein	Trophozoite
PF3D7_0321800	4712	1.61081	0.210986	7.63469	2.26e-14	8.13e-13	N/A	WD repeat-containing protein	Trophozoite
PF3D7_1149600	1168.24	1.3256	0.198963	6.66258	2.69e-11	6.26e-10	N/A	DnaJ protein	Trophozoite
PF3D7_1014600	14616.9	1.94728	0.207664	9.3771	6.78e-21	6.8e-19	ADA2	transcriptional coactivator ADA2	Trophozoite
PF3D7_1226100	68.5592	-1.36479	0.356487	-3.82845	0.00012895	0.00075798	HAD3	haloacid dehalogenase-like hydrolase	Trophozoite
PF3D7_1143000	88.2301	-1.16839	0.383836	-3.04397	0.00233481	0.00884109	N/A	alpha/beta hydrolase	Trophozoite
PF3D7_1234800	5112.72	1.22852	0.17935	6.84984	7.39e-12	1.83e-10	SF3B3	splicing factor 3B subunit 3	Trophozoite
PF3D7_0628200	4472.05	1.55303	0.224395	6.92096	4.49e-12	1.17e-10	PK4	eukaryotic translation initiation factor 2-alpha kinase	Trophozoite
PF3D7_1029900	128.877	1.47484	0.27451	5.37264	7.76e-08	1.03e-06	N/A	ORC3 domain-containing protein	Trophozoite
PF3D7_1229100	6602.52	2.19041	0.152522	14.3613	9.05e-47	4.36e-43	MRP2	multidrug resistance-associated protein 2	Trophozoite
PF3D7_1439100	1361.21	1.09558	0.140089	7.82057	5.26e-15	2.16e-13	N/A	DEAD/DEAH box helicase	Trophozoite
PF3D7_0521800	80.5871	-1.30184	0.296637	-4.38864	1.14e-05	9.08e-05	N/A	AFG1-like ATPase	Trophozoite
PF3D7_0222800	11.6459	1.96029	0.659609	2.97189	0.00295972	0.0106967	N/A	stevor	Trophozoite
PF3D7_1426500	32.297	-2.09553	0.628736	-3.33292	0.00085938	0.00382354	ABCG2	ABC transporter G family member 2	Trophozoite
PF3D7_0412400	95.9279	2.91465	0.347721	8.38216	5.2e-17	2.66e-15	VAR	erythrocyte membrane protein 1	Trophozoite
PF3D7_0805200	27.6016	1.37122	0.458861	2.98832	0.00280519	0.0102119	GAMER	gamete release protein	Trophozoite
PF3D7_0623800	3987.71	2.0814	0.177331	11.7373	8.2e-32	4.39e-29	TKL4	tyrosine kinase-like protein	Trophozoite
PF3D7_0620700	181.813	-1.18328	0.371034	-3.18914	0.00142698	0.00587134	N/A	DnaJ protein	Trophozoite
PF3D7_1136100	58.0727	-1.79866	0.455064	-3.95254	7.73e-05	0.0004866	N/A	conserved Plasmodium protein	Trophozoite
PF3D7_1122800	866.514	1.14535	0.207645	5.51589	3.47e-08	4.87e-07	CDPK6	calcium-dependent protein kinase 6	Trophozoite
PF3D7_1351600	82.7694	-1.3391	0.372804	-3.59198	0.00032817	0.0016771	GK	glycerol kinase	Trophozoite
PF3D7_0623700	1139.6	1.09883	0.186881	5.87985	4.11e-09	6.84e-08	SUV3	ATP-dependent RNA helicase SUV3	Trophozoite
PF3D7_0711700	34.5638	3.13982	0.496112	6.32885	2.47e-10	4.97e-09	VAR	erythrocyte membrane protein 1	Trophozoite
PF3D7_0424400	28.6422	1.54307	0.477225	3.23342	0.00122316	0.00513365	SURF4.2	surface-associated interspersed protein 4.2 (SURFIN 4.2)	Trophozoite
PF3D7_1413300	19.6041	-1.56118	0.549604	-2.84056	0.00450344	0.0152479	N/A	conserved Plasmodium protein	Trophozoite
PF3D7_1361800	128.709	1.45438	0.376092	3.86708	0.00011015	0.00065952	GAC	glideosome-associated connector	Trophozoite
PF3D7_1224300	73607.2	1.67909	0.16446	10.2097	1.79e-24	3.45e-22	PABP1	polyadenylate-binding protein 1	Trophozoite
PF3D7_1038400	61.5735	1.75192	0.506789	3.45691	0.0005464	0.00259663	Pf11-1	gametocyte-specific protein	Trophozoite
PF3D7_1322900	50.7938	-1.23367	0.455148	-2.71047	0.00671874	0.0210026	N/A	conserved protein	Trophozoite
PF3D7_0832000	1092.12	1.38984	0.214491	6.47973	9.19e-11	1.98e-09	N/A	stevor	Trophozoite
PF3D7_1364900	99.6103	-1.40024	0.295422	-4.7398	2.14e-06	2.05e-05	FC	ferrochelatase	Trophozoite
PF3D7_0519500	987.784	1.89285	0.24482	7.7316	1.06e-14	4.16e-13	CCR4-1	CCR4 domain-containing protein 1	Trophozoite
PF3D7_1334000	124.198	-1.26186	0.26528	-4.75672	1.97e-06	1.92e-05	N/A	RING zinc finger protein	Trophozoite
PF3D7_0701100	44.5553	3.15321	0.451075	6.99044	2.74e-12	7.45e-11	RIF	rifin	Trophozoite
PF3D7_1458200	73.3818	-1.07668	0.439047	-2.45232	0.0141938	0.0382154	N/A	conserved Plasmodium protein	Trophozoite
PF3D7_1446500	7145.27	1.80325	0.180669	9.98096	1.85e-23	2.87e-21	NUP313	nucleoporin NUP313	Trophozoite
PF3D7_0215700	5467.26	1.50499	0.213151	7.06065	1.66e-12	4.66e-11	RPB2	DNA-directed RNA polymerase II subunit RPB2	Trophozoite
PF3D7_0529800	2274.21	1.12612	0.251423	4.479	7.5e-06	6.36e-05	N/A	conserved Plasmodium protein	Trophozoite
PF3D7_1149200	320.587	1.47162	0.367423	4.00526	6.2e-05	0.00040576	RESA3	ring-infected erythrocyte surface antigen	Trophozoite
PF3D7_1329100	4708.56	1.70666	0.195481	8.73058	2.53e-18	1.58e-16	MyoF	myosin F	Trophozoite
PF3D7_0632700	9.08612	4.34111	1.1553	3.75756	0.00017158	0.00097518	RIF	rifin	Trophozoite
PF3D7_0218100	79.0031	-1.16552	0.366681	-3.17855	0.00148012	0.00605892	N/A	conserved protein	Trophozoite
PF3D7_1372000	383.889	1.25438	0.276562	4.53564	5.74e-06	5e-05	N/A	Plasmodium exported protein (PHISTa)	Trophozoite
PF3D7_1127100	953.22	-1.10844	0.262291	-4.226	2.38e-05	0.00017457	dUTPase	deoxyuridine 5'-triphosphate nucleotidohydrolase	Trophozoite
PF3D7_0500900	17.5588	-1.39807	0.534919	-2.61362	0.00895889	0.0265567	FIKK5	serine/threonine protein kinase	Trophozoite
PF3D7_1131700	6.90574	-2.06734	0.885902	-2.3336	0.0196166	0.0494938	N/A	conserved Plasmodium protein	Trophozoite
PF3D7_0808200	75.4645	1.31715	0.283567	4.64494	3.4e-06	3.1e-05	PMX	plasmepsin X	Trophozoite
PF3D7_1106400	194.239	-1.11519	0.253976	-4.39092	1.13e-05	9e-05	N/A	conserved Plasmodium protein	Trophozoite
PF3D7_0926400	109.07	-1.22162	0.339128	-3.60224	0.00031548	0.00162227	N/A	monocarboxylate transporter	Trophozoite
PF3D7_1235600	1777.78	-1.017	0.191165	-5.32001	1.04e-07	1.34e-06	SHMT	serine hydroxymethyltransferase	Trophozoite
PF3D7_1302100	1288.76	-1.51741	0.236429	-6.41801	1.38e-10	2.9e-09	G27/25	gamete antigen 27/25	Trophozoite
PF3D7_0816200	95.6309	-1.14819	0.281274	-4.08209	4.46e-05	0.00030477	VPS2	vacuolar protein sorting-associated protein 2	Trophozoite
PF3D7_0413500	72.378	-1.33246	0.417092	-3.19465	0.0014	0.0057801	PGM2	phosphoglucomutase-2	Trophozoite
PF3D7_1121900	21.6032	-2.03198	0.507935	-4.00047	6.32e-05	0.00041237	N/A	serine/threonine protein kinase	Trophozoite
PF3D7_0934300	174.395	-1.08841	0.251884	-4.32109	1.55e-05	0.0001192	N/A	ATP synthase-associated protein	Trophozoite
PF3D7_1025000	1796.28	1.39646	0.184511	7.56845	3.78e-14	1.32e-12	EPS15	Eps15-like protein	Trophozoite
PF3D7_1455600	48.562	-1.23908	0.329748	-3.75765	0.00017151	0.00097518	FER2	ferlin	Trophozoite
PF3D7_1023900	62292.5	2.41939	0.26676	9.06953	1.2e-19	9.43e-18	CHD1	chromodomain-helicase-DNA-binding protein 1 homolog	Trophozoite
PF3D7_1230100	12.8639	-1.991	0.699586	-2.84598	0.00442753	0.0150311	TLAP1	thioredoxin-like associated protein 1	Trophozoite
PF3D7_0703900	7585.16	1.77956	0.181462	9.80679	1.05e-22	1.41e-20	N/A	conserved Plasmodium membrane protein	Trophozoite
PF3D7_1373000	35.0552	2.22441	0.439932	5.05627	4.28e-07	4.85e-06	RIF	rifin	Trophozoite
PF3D7_0717400	3667.02	1.01412	0.174916	5.79774	6.72e-09	1.09e-07	N/A	queuine tRNA-ribosyltransferase	Trophozoite
PF3D7_0424500	358.73	1.01199	0.203244	4.97918	6.39e-07	6.91e-06	FIKK4.1	serine/threonine protein kinase	Trophozoite
PF3D7_0423500	67.2322	-1.16898	0.328531	-3.55822	0.00037338	0.00187822	GAPM2	glideosome associated protein with multiple membrane spans 2	Trophozoite
PF3D7_1435200	49.692	-1.43988	0.457123	-3.14987	0.00163343	0.00656371	N/A	conserved protein	Trophozoite
PF3D7_0802000	21764.7	1.79073	0.228012	7.85368	4.04e-15	1.69e-13	GDH3	glutamate dehydrogenase	Trophozoite
PF3D7_1431100	75.0685	-1.13659	0.370542	-3.06738	0.00215947	0.00829664	PIP2	PhIL1 interacting protein PIP2	Trophozoite
PF3D7_1369000	414.306	-1.71379	0.2982	-5.74714	9.08e-09	1.43e-07	GPAA1	glycosylphosphatidylinositol anchor attachment 1 protein	Trophozoite
PF3D7_0936000	635.242	1.28692	0.187523	6.86273	6.76e-12	1.69e-10	REX2	ring-exported protein 2	Trophozoite
PF3D7_0927100	51.6593	-1.24521	0.382396	-3.25634	0.00112859	0.0048466	N/A	conserved protein	Trophozoite
PF3D7_0106200	28.7468	-1.1775	0.430598	-2.73457	0.00624615	0.0197988	N/A	EF hand domain-containing protein	Trophozoite
PF3D7_1338400	128.101	-1.06481	0.264633	-4.02372	5.73e-05	0.00037985	N/A	SprT-like domain-containing protein	Trophozoite
PF3D7_0526600	638.972	1.50674	0.202316	7.44743	9.52e-14	3.12e-12	N/A	conserved Plasmodium protein	Trophozoite
PF3D7_0708500	1751.98	1.1324	0.261217	4.33507	1.46e-05	0.00011243	N/A	heat shock protein 86 family protein	Trophozoite
PF3D7_1200700	509.352	1.42844	0.207999	6.86752	6.53e-12	1.65e-10	ACS7	acyl-CoA synthetase	Trophozoite
PF3D7_1453100	22.745	-1.60538	0.647793	-2.47823	0.0132036	0.0361354	N/A	dynactin subunit 4	Trophozoite
PF3D7_1429900	392.495	1.13608	0.165623	6.85943	6.91e-12	1.72e-10	WRN	ADP-dependent DNA helicase RecQ	Trophozoite
PF3D7_0908500	190.596	-1.04368	0.221081	-4.72081	2.35e-06	2.23e-05	N/A	conserved Plasmodium protein	Trophozoite
PF3D7_1373400	16.232	2.44035	0.675115	3.61472	0.00030067	0.00155972	RIF	rifin	Trophozoite
PF3D7_1345000	46.5043	-1.89827	0.400329	-4.74177	2.12e-06	2.04e-05	N/A	conserved Plasmodium protein	Trophozoite
PF3D7_1346400	3514.05	1.98259	0.220696	8.98333	2.63e-19	1.89e-17	N/A	VPS13 domain-containing protein	Trophozoite
PF3D7_1110700	21.5793	-1.74393	0.540112	-3.22882	0.00124301	0.00519431	ALP1	actin-like protein	Trophozoite
PF3D7_0212100	1109.22	1.00085	0.214283	4.6707	3e-06	2.78e-05	N/A	conserved Plasmodium protein	Trophozoite
PF3D7_0217600	1186.68	1.31475	0.170928	7.69182	1.45e-14	5.46e-13	N/A	conserved Plasmodium protein	Trophozoite
PF3D7_1357600	67.4388	-1.04816	0.372396	-2.81465	0.004883	0.0162677	N/A	conserved protein	Trophozoite
PF3D7_1205100	1682.91	1.01003	0.198662	5.08419	3.69e-07	4.29e-06	SEPSECS	O-phosphoseryl-tRNA(Sec) selenium transferase	Trophozoite
PF3D7_0824000	50.0373	-1.00592	0.348964	-2.88259	0.00394422	0.0136428	N/A	conserved Plasmodium protein	Trophozoite
PF3D7_0611500	43.0172	-1.11629	0.342085	-3.26321	0.0011016	0.00474337	N/A	conserved protein	Trophozoite
PF3D7_1431900	26.5207	-1.37545	0.580107	-2.37103	0.0177387	0.0456897	ISC3	inner membrane complex suture component	Trophozoite
PF3D7_0731500	620.858	1.4254	0.178135	8.00182	1.23e-15	5.32e-14	EBA175	erythrocyte binding antigen-175	Trophozoite
PF3D7_1245500	89.3242	-1.21652	0.312438	-3.89363	9.88e-05	0.0006033	N/A	conserved Plasmodium protein	Trophozoite
PF3D7_1115100	27.0884	-1.67559	0.658123	-2.54601	0.0108962	0.0311303	N/A	conserved protein	Trophozoite
PF3D7_0401800	23622.5	2.30089	0.202786	11.3464	7.73e-30	2.86e-27	PfD80	Plasmodium exported protein (PHISTb)	Trophozoite
PF3D7_0828000	15.7894	-2.06129	0.813166	-2.5349	0.011248	0.0318892	ROM3	rhomboid protease ROM3	Trophozoite
PF3D7_0521100	49.5708	-1.19558	0.456964	-2.61634	0.00888773	0.0263945	N/A	conserved Plasmodium protein	Trophozoite
PF3D7_0826100	19402.3	2.12587	0.191056	11.127	9.27e-29	2.79e-26	HEUL	HECT-like E3 ubiquitin ligase	Trophozoite
PF3D7_0307700	5421.86	1.50958	0.180461	8.36509	6.01e-17	3.01e-15	N/A	conserved Plasmodium protein	Trophozoite
PF3D7_0104800	70.38	-1.28089	0.34762	-3.68474	0.00022894	0.00123972	NPT1	novel putative transporter 1	Trophozoite
PF3D7_1110400	46402.7	1.61994	0.258241	6.27297	3.54e-10	6.88e-09	N/A	RNA-binding protein	Trophozoite
PF3D7_1149000	37347.6	3.27908	0.26521	12.3641	4.09e-35	3.94e-32	Pf332	antigen 332	Trophozoite
PF3D7_1252200	50.5428	-1.71008	0.351484	-4.86532	1.14274e-06	4.70828e-06	CHT1	chitinase	Schizont
PF3D7_1430100	218.476	1.36323	0.367117	3.71333	0.000204548	0.000577753	PTPA	serine/threonine protein phosphatase 2A activator	Schizont
PF3D7_1340600	1054.64	1.27493	0.219534	5.80743	6.34378e-09	3.63917e-08	DBR1	RNA lariat debranching enzyme	Schizont
PF3D7_1218400	3017.97	-1.14013	0.157032	-7.26047	3.85749e-13	3.5364e-12	N/A	triose or hexose phosphate/phosphate translocator	Schizont
PF3D7_0525500	338.847	1.95209	0.227651	8.57493	9.9151e-18	1.51017e-16	N/A	WD repeat-containing protein	Schizont
PF3D7_1125800	836.065	-2.72565	0.333782	-8.16597	3.18865e-16	4.22782e-15	N/A	kelch domain-containing protein	Schizont
PF3D7_1026600	1539.91	-2.16148	0.34701	-6.22887	4.69799e-10	3.09322e-09	N/A	conserved Plasmodium protein	Schizont
PF3D7_1359800	177.551	-3.34678	0.360241	-9.29039	1.53724e-20	3.05732e-19	N/A	ADP-ribosylation factor	Schizont
PF3D7_0718800	57.4866	1.89707	0.389429	4.87142	1.10798e-06	4.57742e-06	N/A	conserved protein	Schizont
PF3D7_1338800	233.77	2.21015	0.217413	10.1657	2.82152e-24	7.46153e-23	N/A	CPW-WPC family protein	Schizont
PF3D7_1132800	8647.18	-1.90605	0.272498	-6.99472	2.65786e-12	2.28433e-11	AQP	aquaglyceroporin	Schizont
PF3D7_1035200	173877	-3.57538	0.378749	-9.43997	3.72871e-21	7.66936e-20	N/A	S-antigen	Schizont
PF3D7_1226000	100.838	1.24575	0.276123	4.51156	6.43519e-06	2.33932e-05	N/A	conserved protein	Schizont
PF3D7_1224500	2872.35	-1.24839	0.219412	-5.6897	1.2726e-08	7.00806e-08	ASF1	histone chaperone ASF1	Schizont
PF3D7_0821000	2517.35	-1.2521	0.138153	-9.06313	1.26759e-19	2.35556e-18	N/A	conserved Plasmodium protein	Schizont
PF3D7_0509400	2779.38	1.96606	0.183269	10.7278	7.53983e-27	2.66832e-25	RNAPI	RNA polymerase I	Schizont
PF3D7_1324500	1550.23	1.67806	0.171543	9.78215	1.34326e-22	3.16918e-21	N/A	DEAD box helicase	Schizont
PF3D7_0828200	1698.25	1.06937	0.199682	5.35535	8.53919e-08	4.16405e-07	N/A	leucine--tRNA ligase	Schizont
PF3D7_1131900	91.5036	2.34992	0.329428	7.13333	9.79673e-13	8.73179e-12	N/A	conserved Plasmodium protein	Schizont
PF3D7_0612700	3057.06	-1.9643	0.385688	-5.09297	3.52488e-07	1.57231e-06	P12	6-cysteine protein P12	Schizont
PF3D7_1012200	2194.58	-3.00667	0.248302	-12.1089	9.47024e-34	5.84362e-32	RA	rhoptry associated adhesin	Schizont
PF3D7_1144400	66.5432	2.69265	0.414749	6.49224	8.45705e-11	6.11168e-10	N/A	conserved Plasmodium protein	Schizont
PF3D7_0504700	1007.93	2.76152	0.270032	10.2266	1.50657e-24	4.07366e-23	CEP120	centrosomal protein CEP120	Schizont
PF3D7_0405300	42.4675	3.36965	0.506722	6.64989	2.93306e-11	2.2092e-10	LISP2	liver specific protein 2	Schizont
PF3D7_1349700	1018.05	-1.13285	0.280394	-4.0402	5.34067e-05	0.000167239	N/A	peptidase	Schizont
PF3D7_0509200	95.8318	1.27096	0.361636	3.51447	0.000440625	0.00116014	LRR2	leucine-rich repeat protein	Schizont
PF3D7_0425100	15.8673	-1.78143	0.674952	-2.63935	0.00830659	0.0165616	N/A	Plasmodium exported protein (hyp6)	Schizont
PF3D7_1130400	10706.9	-1.07775	0.159879	-6.74105	1.57245e-11	1.22463e-10	RPT5	26S protease regulatory subunit 6A	Schizont
PF3D7_1024800	3396.02	1.18147	0.238798	4.94758	7.51418e-07	3.20051e-06	EXP3	exported protein 3	Schizont
PF3D7_0731000	340.147	-3.90008	0.44461	-8.77192	1.7565e-18	2.92527e-17	N/A	non-coding RNA	Schizont
PF3D7_0604100	6657.28	-2.02591	0.168958	-11.9906	3.97997e-33	2.36489e-31	SIP2	AP2 domain transcription factor	Schizont
PF3D7_0414900	690.312	-3.49791	0.300566	-11.6378	2.64834e-31	1.37059e-29	ARO	armadillo-domain containing rhoptry protein	Schizont
PF3D7_1356700	320.123	-1.76466	0.304273	-5.79958	6.64806e-09	3.80268e-08	N/A	DnaJ protein	Schizont
PF3D7_1435600	3486.79	-2.61939	0.219619	-11.927	8.56181e-33	4.96482e-31	N/A	conserved Plasmodium protein	Schizont
PF3D7_0424900	122.375	-1.49049	0.360995	-4.12884	3.64598e-05	0.000117143	N/A	Plasmodium exported protein (PHISTa)	Schizont
PF3D7_1370900	550.589	1.27872	0.201412	6.34876	2.17059e-10	1.49031e-09	N/A	non-coding RNA	Schizont
PF3D7_1013800	2000.99	-2.5411	0.274026	-9.2732	1.80638e-20	3.56316e-19	N/A	conserved Plasmodium protein	Schizont
PF3D7_1451600	35.6909	-1.43694	0.547323	-2.6254	0.00865462	0.0171419	LAP5	LCCL domain-containing protein	Schizont
PF3D7_1037000	2107.71	1.56559	0.209376	7.47739	7.58154e-14	7.55486e-13	REV3	DNA polymerase zeta catalytic subunit	Schizont
PF3D7_1131600	258.399	1.53852	0.284813	5.40187	6.59497e-08	3.28248e-07	N/A	kelch domain-containing protein	Schizont
PF3D7_1115600	12094.3	-1.38649	0.173929	-7.97158	1.56656e-15	1.94828e-14	CYP19B	peptidyl-prolyl cis-trans isomerase	Schizont
PF3D7_1451800	4534.71	1.20565	0.183228	6.58005	4.70281e-11	3.493e-10	SORTLR	sortilin	Schizont
PF3D7_1026900	84.2216	1.60008	0.352263	4.54227	5.56506e-06	2.05089e-05	HCS1	biotin--protein ligase 1	Schizont
PF3D7_1344600	754.734	-1.08759	0.224599	-4.84238	1.28294e-06	5.23289e-06	LipA	lipoyl synthase	Schizont
PF3D7_1030100	2907.52	1.66324	0.152235	10.9255	8.70991e-28	3.35366e-26	PRP22	pre-mRNA-splicing factor ATP-dependent RNA helicase PRP22	Schizont
PF3D7_0411400	562.358	1.39419	0.173491	8.03612	9.27272e-16	1.17756e-14	N/A	DEAD box ATP-dependent RNA helicase	Schizont
PF3D7_1448000	617.231	1.82856	0.213918	8.54796	1.25288e-17	1.87854e-16	UTP12	U3 small nucleolar RNA-associated protein 12	Schizont
PF3D7_0423700	4291.09	-1.55683	0.288924	-5.38836	7.11042e-08	3.50999e-07	ETRAMP4	early transcribed membrane protein 4	Schizont
PF3D7_1343700	2256.63	-1.42198	0.20362	-6.98352	2.87877e-12	2.45665e-11	Kelch13	kelch protein K13	Schizont
PF3D7_1332900	3168.33	1.82099	0.185955	9.79266	1.21069e-22	2.89904e-21	cyto-IRS	isoleucine--tRNA ligase	Schizont
PF3D7_0420600	4285.73	-1.50256	0.158993	-9.45046	3.37335e-21	6.96821e-20	N/A	conserved Plasmodium protein	Schizont
PF3D7_1007300	949.519	-4.05771	0.255554	-15.8781	8.984e-57	7.20666e-54	N/A	RING zinc finger protein	Schizont
PF3D7_1004500	1939.52	-1.23584	0.211682	-5.83821	5.27645e-09	3.04869e-08	N/A	conserved Plasmodium protein	Schizont
PF3D7_0811700	649.401	-2.23697	0.279558	-8.00182	1.22598e-15	1.54872e-14	N/A	conserved Plasmodium protein	Schizont
PF3D7_1251500	289.694	1.13015	0.21294	5.30736	1.11223e-07	5.32122e-07	DRS1	ATP-dependent RNA helicase DRS1	Schizont
PF3D7_0605600	134.526	3.03788	0.397427	7.64386	2.10797e-14	2.27993e-13	N/A	nucleoside diphosphate kinase	Schizont
PF3D7_1459400	1557.43	-1.69265	0.271804	-6.22747	4.74019e-10	3.11249e-09	N/A	conserved protein	Schizont
PF3D7_1476300	7177.82	-3.24998	0.242437	-13.4055	5.61475e-41	7.21705e-39	N/A	Plasmodium exported protein (PHISTb)	Schizont
PF3D7_0607600	8136.47	-1.16315	0.130894	-8.88616	6.32587e-19	1.10313e-17	SAS6	spindle assembly abnormal protein 6	Schizont
PF3D7_0800400	14.6519	-1.82835	0.627022	-2.91593	0.00354632	0.00768848	RIF	rifin	Schizont
PF3D7_0519800	1096.98	1.10116	0.248931	4.42354	9.70969e-06	3.44891e-05	N/A	EELM2 domain-containing protein	Schizont
PF3D7_1237700	6031.21	-1.21949	0.236864	-5.14848	2.62602e-07	1.19349e-06	N/A	conserved protein	Schizont
PF3D7_1409600	459.01	-1.28608	0.247767	-5.1907	2.095e-07	9.71412e-07	N/A	histidine phosphatase	Schizont
PF3D7_1367800	20.8588	2.44564	0.689796	3.54545	0.000391947	0.00104454	PSOP2	secreted ookinete protein	Schizont
PF3D7_0604600	265.451	1.2368	0.341474	3.62194	0.000292397	0.00080006	N/A	DNA helicase	Schizont
PF3D7_0930500	4028.93	-1.53298	0.187278	-8.18557	2.71012e-16	3.63337e-15	DGK1	diacylglycerol kinase	Schizont
PF3D7_1367700	4208.91	1.32807	0.208569	6.36754	1.92083e-10	1.33405e-09	AlaRS	alanine--tRNA ligase	Schizont
PF3D7_1366400	4916.89	1.09496	0.225551	4.85461	1.20626e-06	4.93683e-06	RHOP148	rhoptry protein RHOP148	Schizont
PF3D7_1367200	54.828	2.21801	0.475244	4.6671	3.05479e-06	1.17716e-05	N/A	CLAMP domain-containing protein	Schizont
PF3D7_0105700	941.202	1.09564	0.270101	4.05641	4.98331e-05	0.000157071	N/A	asparagine-rich antigen Pfa35-2	Schizont
PF3D7_1353200	75.9114	-1.39415	0.430933	-3.23519	0.0012156	0.00289925	MAHRP2	membrane associated histidine-rich protein 2	Schizont
PF3D7_1412400	3793.16	1.21775	0.224689	5.41972	5.96912e-08	2.98953e-07	N/A	conserved Plasmodium protein	Schizont
PF3D7_1107800	5522.96	-1.52516	0.219583	-6.94571	3.7655e-12	3.16289e-11	ApiAP2	AP2 domain transcription factor	Schizont
PF3D7_0503000	2241.65	-1.13873	0.166517	-6.83852	8.00159e-12	6.51635e-11	N/A	50S ribosomal protein L28	Schizont
PF3D7_0912600	115.918	1.56128	0.312614	4.99427	5.90586e-07	2.54704e-06	N/A	conserved Plasmodium protein	Schizont
PF3D7_1310200	1453.2	-4.58978	0.329074	-13.9476	3.25587e-44	5.80389e-42	N/A	conserved Plasmodium protein	Schizont
PF3D7_0900100	31.0663	-1.53232	0.440743	-3.47668	0.000507665	0.00131295	VAR	erythrocyte membrane protein 1	Schizont
PF3D7_0909100	1019.23	-1.53299	0.224094	-6.84085	7.87249e-12	6.44322e-11	N/A	conserved Plasmodium membrane protein	Schizont
PF3D7_0604500	13410.1	1.00814	0.159915	6.30423	2.89627e-10	1.95509e-09	N/A	GYF domain-containing protein	Schizont
PF3D7_0310200	3741.61	1.65384	0.235078	7.03525	1.98902e-12	1.728e-11	N/A	phd finger protein	Schizont
PF3D7_0406200	8608.06	-1.2534	0.269134	-4.65718	3.20572e-06	1.22843e-05	Pfs16	parasitophorous vacuole membrane protein S16	Schizont
PF3D7_0915800	99.2656	-1.00869	0.340968	-2.9583	0.00309339	0.00678291	GLTP	glycolipid transfer protein	Schizont
PF3D7_1231200	315.127	-1.70734	0.310402	-5.5004	3.78921e-08	1.95262e-07	N/A	conserved Plasmodium protein	Schizont
PF3D7_1253100	789.935	-1.45142	0.264536	-5.48665	4.09624e-08	2.09736e-07	N/A	Plasmodium exported protein (PHISTa)	Schizont
PF3D7_1205200	132.309	-2.09149	0.332213	-6.29563	3.06161e-10	2.06092e-09	HADO	HAD domain ookinete protein	Schizont
PF3D7_0806400	695.416	-1.73005	0.223191	-7.75143	9.08646e-15	1.0266e-13	ALG13	UDP-N-acetylglucosamine transferase subunit ALG13	Schizont
PF3D7_0931900	96.768	-1.15301	0.467745	-2.46503	0.0137001	0.0258582	AKLP2	adenylate kinase-like protein 2	Schizont
PF3D7_0214300	372.132	1.14362	0.274084	4.1725	3.0128e-05	9.86435e-05	N/A	conserved Plasmodium protein	Schizont
PF3D7_0522900	317.433	2.57035	0.282583	9.09589	9.38125e-20	1.76375e-18	N/A	zinc finger protein	Schizont
PF3D7_1343400	593.355	1.02854	0.182197	5.64524	1.64952e-08	8.93043e-08	RAD5	DNA repair protein RAD5	Schizont
PF3D7_0733000	351.184	-1.13282	0.249539	-4.53966	5.63446e-06	2.07329e-05	VAR	erythrocyte membrane protein 1	Schizont
PF3D7_0611000	688.302	-1.06605	0.380367	-2.80269	0.00506777	0.0106095	N/A	SNARE associated Golgi protein	Schizont
PF3D7_0103600	760.629	1.36297	0.185827	7.33462	2.2235e-13	2.09427e-12	PSH1	ATP-dependent DNA/RNA helicase PSH1	Schizont
PF3D7_1037400	976.57	-2.10843	0.315523	-6.68232	2.35189e-11	1.79677e-10	N/A	conserved Plasmodium protein	Schizont
PF3D7_1439000	4237.91	-1.8562	0.178499	-10.399	2.50614e-25	7.31032e-24	CTR1	copper transporter	Schizont
PF3D7_1339800	235.807	-1.17774	0.223197	-5.2767	1.3153e-07	6.24928e-07	MZT1	mitotic-spindle organizing protein 1	Schizont
PF3D7_0817200	1491.26	-1.08232	0.207338	-5.2201	1.78823e-07	8.37232e-07	N/A	conserved protein	Schizont
PF3D7_1335100	59049.5	-2.87795	0.279392	-10.3008	6.99007e-25	1.956e-23	MSP7	merozoite surface protein 7	Schizont
PF3D7_0308300	297.61	-3.8915	0.368206	-10.5688	4.15773e-26	1.33408e-24	N/A	conserved Plasmodium protein	Schizont
PF3D7_1333700	3545.97	-1.6154	0.257519	-6.27293	3.54323e-10	2.36855e-09	CenH3	histone H3-like centromeric protein CSE4	Schizont
PF3D7_0507300	71.2318	-1.05954	0.469737	-2.2556	0.0240958	0.0427	SOPT	subtilisin-like ookinete protein SOPT	Schizont
PF3D7_0907500	1179.53	-3.44579	0.317546	-10.8513	1.96591e-27	7.16813e-26	N/A	conserved protein	Schizont
PF3D7_1143100	580.284	-1.68827	0.285009	-5.92356	3.1505e-09	1.87433e-08	ApiAP2	AP2 domain transcription factor AP2-O	Schizont
PF3D7_1020900	6255.33	-1.55707	0.165175	-9.42675	4.22993e-21	8.62656e-20	ARF1	ADP-ribosylation factor	Schizont
PF3D7_0422300	2033.53	2.65523	0.280888	9.45301	3.29236e-21	6.8598e-20	N/A	alpha tubulin 2	Schizont
PF3D7_0524800	336.937	-1.51693	0.300819	-5.04268	4.59061e-07	2.01226e-06	UFD1	ubiquitin fusion degradation protein 1	Schizont
PF3D7_1408200	262.437	1.03507	0.222221	4.65786	3.19519e-06	1.22538e-05	AP2-G2	AP2 domain transcription factor AP2-G2	Schizont
PF3D7_1356800	2349.36	-1.10345	0.197113	-5.59803	2.16798e-08	1.15426e-07	ARK3	serine/threonine protein kinase ARK3	Schizont
PF3D7_0903500	1882.57	1.53352	0.184505	8.3115	9.45021e-17	1.31077e-15	NUP138	nucleoporin NUP138	Schizont
PF3D7_1248900	16344.6	-1.23031	0.196879	-6.24906	4.12919e-10	2.74121e-09	RPT6	26S protease regulatory subunit 8	Schizont
PF3D7_0511500	10792.1	1.12042	0.210417	5.32478	1.01077e-07	4.86969e-07	N/A	RNA pseudouridylate synthase	Schizont
PF3D7_1246300	3321.73	-1.63586	0.186638	-8.76487	1.86998e-18	3.09285e-17	KIC4	protein KIC4	Schizont
PF3D7_0318200	9095.95	2.09524	0.191433	10.945	7.0224e-28	2.77039e-26	RPB1	DNA-directed RNA polymerase II subunit RPB1	Schizont
PF3D7_0415300	2159.58	2.27946	0.252134	9.04065	1.55737e-19	2.83926e-18	CRK3	cdc2-related protein kinase 3	Schizont
PF3D7_0306800	2080.9	1.23535	0.263289	4.69197	2.7059e-06	1.05028e-05	CCT2	T-complex protein 1 subunit beta	Schizont
PF3D7_1221500	410.403	1.14006	0.212378	5.36808	7.95806e-08	3.89645e-07	N/A	heptatricopeptide repeat-containing protein	Schizont
PF3D7_0212500	5794.64	1.21721	0.201863	6.02987	1.64089e-09	1.01121e-08	N/A	conserved Plasmodium protein	Schizont
PF3D7_1110600	1507.1	-1.20447	0.259726	-4.63746	3.52714e-06	1.34093e-05	N/A	ribosomal protein L11	Schizont
PF3D7_0803200	5133.38	-1.74788	0.170627	-10.2439	1.26088e-24	3.4286e-23	N/A	filament assembling protein	Schizont
PF3D7_0831500	695.394	1.12356	0.244122	4.60247	4.17506e-06	1.57234e-05	N/A	Plasmodium exported protein (PHIST)	Schizont
PF3D7_1322700	137.232	1.19296	0.358363	3.32891	0.000871875	0.00214622	N/A	conserved Plasmodium protein	Schizont
PF3D7_0314900	2076.8	-1.02465	0.147139	-6.96384	3.3112e-12	2.80085e-11	N/A	conserved Plasmodium membrane protein	Schizont
PF3D7_1232500	3027.77	-1.38908	0.169353	-8.20227	2.3589e-16	3.19813e-15	N/A	CG2-related protein	Schizont
PF3D7_0517600	77.6951	-1.04196	0.407622	-2.55618	0.0105828	0.020541	CPbeta	F-actin-capping protein subunit beta	Schizont
PF3D7_1416100	3227.33	-1.29206	0.229417	-5.63193	1.78201e-08	9.62608e-08	SEY1	protein SEY1	Schizont
PF3D7_1429400	1050.83	1.04783	0.182593	5.7386	9.54601e-09	5.34865e-08	N/A	rRNA (adenosine-2'-O-)-methyltransferase	Schizont
PF3D7_1403200	53.9307	1.31041	0.441306	2.9694	0.00298384	0.00656364	N/A	EGF domain-containing protein	Schizont
PF3D7_0929400	24035.1	-1.61019	0.168975	-9.52916	1.58554e-21	3.39166e-20	RhopH2	high molecular weight rhoptry protein 2	Schizont
PF3D7_1034600	4721.53	-1.28189	0.250861	-5.10995	3.22241e-07	1.44813e-06	IF3b	translation initiation factor IF-3	Schizont
PF3D7_0602900	2118.85	-1.23309	0.181642	-6.78857	1.13251e-11	8.97984e-11	N/A	conserved Plasmodium protein	Schizont
PF3D7_1117200	195.07	1.31142	0.210219	6.23837	4.42156e-10	2.92321e-09	N/A	conserved Plasmodium protein	Schizont
PF3D7_0217300	1514.3	-2.02721	0.249829	-8.11438	4.88262e-16	6.36857e-15	AP2S	AP-2 complex subunit sigma	Schizont
PF3D7_1227700	4745.63	-1.46067	0.232556	-6.28095	3.3652e-10	2.25267e-09	KIC2	protein KIC2	Schizont
PF3D7_1211800	19941.9	-1.68952	0.267975	-6.30479	2.88588e-10	1.95081e-09	PfpUB	polyubiquitin	Schizont
PF3D7_1478600	584.594	1.29897	0.189903	6.84018	7.90965e-12	6.4524e-11	PTP3	EMP1-trafficking protein	Schizont
PF3D7_0608800	1309.01	1.63404	0.200266	8.15936	3.36795e-16	4.45328e-15	OAT	ornithine aminotransferase	Schizont
PF3D7_1241400	203.009	-1.685	0.284443	-5.92386	3.14462e-09	1.87315e-08	N/A	RNA-binding protein	Schizont
PF3D7_1318900	25.2258	1.65151	0.503993	3.27686	0.00104968	0.00254514	N/A	conserved Plasmodium protein	Schizont
PF3D7_0301300	71.5802	-1.13623	0.372628	-3.04923	0.0022943	0.00516002	EH1	epoxide hydrolase 1	Schizont
PF3D7_1359700	1430.05	-1.72642	0.148822	-11.6006	4.09364e-31	2.07397e-29	N/A	conserved Plasmodium protein	Schizont
PF3D7_0320200	77.61	1.48415	0.33649	4.41067	1.03053e-05	3.64968e-05	N/A	CPW-WPC family protein	Schizont
PF3D7_0817700	3726.48	-1.78824	0.205149	-8.7168	2.86182e-18	4.54586e-17	RON5	rhoptry neck protein 5	Schizont
PF3D7_1019300	2430.66	1.30506	0.177581	7.34911	1.99526e-13	1.89786e-12	N/A	zinc finger protein	Schizont
PF3D7_1437500	944.82	-1.22884	0.248869	-4.93768	7.90565e-07	3.34651e-06	N/A	conserved Plasmodium membrane protein	Schizont
PF3D7_0817800	599.327	-1.03685	0.370954	-2.79507	0.00518879	0.010844	N/A	conserved Plasmodium protein	Schizont
PF3D7_0416900	1168.16	1.62107	0.214548	7.55573	4.16506e-14	4.27429e-13	N/A	conserved Plasmodium protein	Schizont
PF3D7_0703500	11256.7	1.09995	0.179657	6.12248	9.21322e-10	5.847e-09	N/A	erythrocyte membrane-associated antigen	Schizont
PF3D7_0817900	15327.1	-1.69101	0.251858	-6.71415	1.89166e-11	1.4544e-10	HMGB2	high mobility group protein B2	Schizont
PF3D7_0904300	229.599	1.5174	0.206779	7.33827	2.16375e-13	2.04199e-12	N/A	conserved protein	Schizont
PF3D7_1025200	645.523	-1.06985	0.207527	-5.15523	2.53318e-07	1.15676e-06	ATP12	ATP synthase mitochondrial F1 complex assembly factor 2	Schizont
PF3D7_1216700	53.7616	3.15073	0.427001	7.37875	1.59787e-13	1.53811e-12	PLP2	perforin-like protein 2	Schizont
PF3D7_1308000	5694.14	-2.32746	0.222787	-10.447	1.51236e-25	4.54936e-24	N/A	conserved Plasmodium membrane protein	Schizont
PF3D7_1331100	2356.15	-1.4286	0.228574	-6.25005	4.10309e-10	2.72765e-09	POLQ	DNA polymerase theta	Schizont
PF3D7_1133300	1827.1	-1.74979	0.25753	-6.79452	1.08673e-11	8.66486e-11	CDC50B	LEM3/CDC50 family protein	Schizont
PF3D7_0814600	29.0806	-2.34966	0.596679	-3.93789	8.22016e-05	0.000248671	N/A	conserved protein	Schizont
PF3D7_0313900	61.4914	1.21192	0.370725	3.26905	0.0010791	0.00260859	N/A	conserved Plasmodium protein	Schizont
PF3D7_1015000	666.033	-1.48079	0.259925	-5.69699	1.21938e-08	6.73806e-08	N/A	FAD synthetase	Schizont
PF3D7_1230300	100.415	-2.31061	0.346278	-6.6727	2.51136e-11	1.90951e-10	SPM2	subpellicular microtubule protein 2	Schizont
PF3D7_0417000	50.0876	1.96773	0.47018	4.18506	2.85092e-05	9.38541e-05	N/A	conserved Plasmodium protein	Schizont
PF3D7_1228100	117.103	1.26991	0.313306	4.05325	5.05115e-05	0.000159001	LRR13	leucine-rich repeat protein	Schizont
PF3D7_1410800	2727.82	-2.41703	0.347904	-6.9474	3.72071e-12	3.13621e-11	N/A	ankyrin-repeat protein	Schizont
PF3D7_1230700	4740.67	1.05715	0.235109	4.49643	6.91033e-06	2.50448e-05	SEC13	protein transport protein SEC13	Schizont
PF3D7_0909600	2977.67	-1.12613	0.202357	-5.56506	2.62056e-08	1.37544e-07	N/A	conserved protein	Schizont
PF3D7_1036500	870.456	-2.79396	0.333129	-8.38704	4.98545e-17	7.07816e-16	N/A	conserved Plasmodium protein	Schizont
PF3D7_0704400	3207.97	-1.23347	0.202841	-6.08099	1.19443e-09	7.49516e-09	N/A	phosphoinositide-binding protein	Schizont
PF3D7_0404900	3129.66	-1.47303	0.242741	-6.0683	1.29273e-09	8.10147e-09	P41	6-cysteine protein P41	Schizont
PF3D7_1020100	16.1474	-2.26501	0.669147	-3.38492	0.000711984	0.00178757	N/A	flagellar outer arm dynein-associated protein	Schizont
PF3D7_0318400	142.946	1.46553	0.33527	4.37118	1.23575e-05	4.29635e-05	N/A	coiled-coil domain-containing protein CCDC148/CCDC112	Schizont
PF3D7_1112900	351.031	-2.51961	0.324664	-7.76066	8.4489e-15	9.61337e-14	N/A	conserved protein	Schizont
PF3D7_0215100	1111.71	-1.43619	0.280375	-5.12238	3.01697e-07	1.36344e-06	N/A	RING zinc finger protein	Schizont
PF3D7_1430400	215.273	1.45486	0.270909	5.37031	7.86008e-08	3.85633e-07	ATG5	autophagy protein 5	Schizont
PF3D7_1322100	749.273	1.81281	0.234681	7.72458	1.12227e-14	1.25616e-13	SET2	histone-lysine N-methyltransferase SET2	Schizont
PF3D7_0323400	575.87	-2.8737	0.320434	-8.96816	3.01509e-19	5.37686e-18	RIPR	Rh5 interacting protein	Schizont
PF3D7_0405400	8497.97	2.39164	0.186731	12.8079	1.48012e-37	1.31923e-35	PRPF8	pre-mRNA-processing-splicing factor 8	Schizont
PF3D7_0602100	637.985	1.71763	0.200772	8.55514	1.17727e-17	1.7761e-16	MTR4	ATP-dependent RNA helicase MTR4	Schizont
PF3D7_0317100	55.4705	1.7662	0.371126	4.75904	1.94514e-06	7.76282e-06	B9	6-cysteine protein	Schizont
PF3D7_1002900	2530.07	-1.35433	0.194257	-6.97185	3.12805e-12	2.65526e-11	N/A	conserved Plasmodium protein	Schizont
PF3D7_0506900	5483.52	-1.44748	0.165593	-8.74122	2.3061e-18	3.74974e-17	ROM4	rhomboid protease ROM4	Schizont
PF3D7_0420500	310.391	-1.72092	0.271976	-6.32749	2.49186e-10	1.69637e-09	N/A	conserved Plasmodium protein	Schizont
PF3D7_1031200	792.536	-2.35065	0.288851	-8.13793	4.02107e-16	5.28782e-15	MORN1	MORN repeat-containing protein 1	Schizont
PF3D7_1363000	252.346	1.09009	0.211217	5.16102	2.45608e-07	1.12475e-06	N/A	conserved Plasmodium protein	Schizont
PF3D7_1232900	102.98	1.00972	0.318062	3.17461	0.00150038	0.0035021	N/A	nucleotidyltransferase	Schizont
PF3D7_1017500	615.926	-4.14039	0.356562	-11.612	3.58304e-31	1.83459e-29	ELC	myosin essential light chain ELC	Schizont
PF3D7_1367300	12.0019	1.81179	0.732579	2.47317	0.013392	0.0253463	N/A	conserved Plasmodium protein	Schizont
PF3D7_1031000	97.7161	-1.87746	0.594438	-3.15838	0.00158651	0.00368718	P25	ookinete surface protein P25	Schizont
PF3D7_1335900	99.2536	1.3572	0.321754	4.21813	2.46336e-05	8.19361e-05	TRAP	thrombospondin-related anonymous protein	Schizont
PF3D7_1207800	148.026	2.47295	0.328883	7.51924	5.50955e-14	5.59441e-13	N/A	conserved Plasmodium protein	Schizont
PF3D7_1123400	6084.18	1.21564	0.207426	5.86062	4.61138e-09	2.69025e-08	ERF3	eukaryotic peptide chain release factor GTP-binding subunit	Schizont
PF3D7_0707300	67338.6	-3.29308	0.252901	-13.0212	9.26847e-39	9.69764e-37	RAMA	rhoptry-associated membrane antigen	Schizont
PF3D7_0922000	336.724	1.51115	0.253114	5.97023	2.36913e-09	1.42533e-08	N/A	dynein intermediate chain	Schizont
PF3D7_1227000	428.2	-1.83977	0.200423	-9.17943	4.33389e-20	8.34361e-19	N/A	conserved Plasmodium protein	Schizont
PF3D7_1477300	137.201	-2.39902	0.469606	-5.10859	3.2457e-07	1.45724e-06	Pfg14-744	Plasmodium exported protein (PHIST)	Schizont
PF3D7_1000200	93.9869	-1.17468	0.332748	-3.53023	0.000415197	0.00109739	RIF	rifin	Schizont
PF3D7_1102600	69.5436	-1.14307	0.35907	-3.1834	0.00145555	0.00341235	GEXP14	Plasmodium exported protein	Schizont
PF3D7_0508800	2898.84	-1.31105	0.167278	-7.83757	4.59352e-15	5.40553e-14	SSB	single-stranded DNA-binding protein	Schizont
PF3D7_1360500	489.524	2.38696	0.197799	12.0676	1.56582e-33	9.53962e-32	GCbeta	guanylyl cyclase beta	Schizont
PF3D7_0930200	455.907	-2.45241	0.288623	-8.49694	1.94659e-17	2.89165e-16	LRR8	leucine-rich repeat protein	Schizont
PF3D7_0513700	76.0511	1.43733	0.416987	3.44695	0.000566961	0.00145303	PSOP12	secreted ookinete protein	Schizont
PF3D7_0305100	2699.36	1.76516	0.217568	8.11313	4.93336e-16	6.41737e-15	N/A	conserved Plasmodium protein	Schizont
PF3D7_0311500	290.113	-1.06316	0.405751	-2.62024	0.0087868	0.0173822	N/A	conserved protein	Schizont
PF3D7_0630400	832.006	-2.60817	0.229501	-11.3645	6.28124e-30	2.8792e-28	N/A	conserved Plasmodium protein	Schizont
PF3D7_0818500	4184.84	-1.71703	0.239271	-7.17608	7.17369e-13	6.42961e-12	N/A	zinc finger protein	Schizont
PF3D7_0626300	98.0945	1.56558	0.391759	3.99629	6.43427e-05	0.000199024	FabB/FabF	3-oxoacyl-acyl-carrier protein synthase I/II	Schizont
PF3D7_0602300	119.862	1.13375	0.273849	4.14007	3.47195e-05	0.000112151	PALM	liver merozoite formation protein	Schizont
PF3D7_1217200	1194.08	1.2187	0.193522	6.29745	3.02581e-10	2.03967e-09	MRD1	multiple RNA-binding domain-containing protein 1	Schizont
PF3D7_1342600	626.639	-2.10464	0.317262	-6.63376	3.27252e-11	2.45337e-10	MyoA	myosin A	Schizont
PF3D7_0612400	755.133	-1.08884	0.296422	-3.67329	0.000239451	0.000667716	N/A	conserved Plasmodium protein	Schizont
PF3D7_0717800	232.11	1.90701	0.259552	7.34733	2.0221e-13	1.9196e-12	N/A	conserved Plasmodium protein	Schizont
PF3D7_1313500	1103.91	-2.65497	0.212107	-12.5172	6.0156e-36	4.82552e-34	N/A	conserved Plasmodium membrane protein	Schizont
PF3D7_0705100	1556.39	-1.49181	0.208802	-7.14461	9.02543e-13	8.05926e-12	N/A	conserved Plasmodium protein	Schizont
PF3D7_0724100	3717.76	1.00374	0.241498	4.15629	3.2345e-05	0.000105307	N/A	conserved Plasmodium protein	Schizont
PF3D7_0111500	8124.51	-1.8141	0.275977	-6.57338	4.91871e-11	3.63652e-10	N/A	UMP-CMP kinase	Schizont
PF3D7_1306400	23938.9	-1.22259	0.24448	-5.00078	5.70994e-07	2.47362e-06	RPT4	26S protease regulatory subunit 10B	Schizont
PF3D7_0413600	9301.95	-1.08892	0.124804	-8.72505	2.66063e-18	4.25069e-17	RPT3	26S protease regulatory subunit 6B	Schizont
PF3D7_1472500	68.5402	-1.54763	0.403814	-3.83254	0.000126829	0.000371305	N/A	conserved Plasmodium protein	Schizont
PF3D7_0925600	681.772	-1.4065	0.282313	-4.98207	6.29065e-07	2.70088e-06	N/A	zinc binding protein (Yippee)	Schizont
PF3D7_1327000	1131.43	1.3584	0.244352	5.55919	2.71023e-08	1.42095e-07	N/A	conserved Plasmodium protein	Schizont
PF3D7_1208200	147.528	1.26788	0.231617	5.47402	4.39929e-08	2.24299e-07	CRMP3	cysteine repeat modular protein 3	Schizont
PF3D7_0108300	16641.6	1.14544	0.184758	6.19966	5.65838e-10	3.69021e-09	ARP	conserved Plasmodium protein	Schizont
PF3D7_0206800	57790.2	-3.16755	0.249468	-12.6972	6.12548e-37	5.08309e-35	MSP2	merozoite surface protein 2	Schizont
PF3D7_1340500	166.23	1.48438	0.278614	5.32773	9.9447e-08	4.80561e-07	N/A	conserved Plasmodium protein	Schizont
PF3D7_0320900	15529.4	-1.54231	0.132272	-11.6602	2.03621e-31	1.06525e-29	H2A.Z	histone H2A.Z	Schizont
PF3D7_0105900	522.649	-1.08962	0.268117	-4.06398	4.82427e-05	0.000152658	N/A	3'-5' exonuclease	Schizont
PF3D7_1335000	184.388	-1.29643	0.39717	-3.26418	0.00109783	0.0026512	MSRP1	MSP7-like protein	Schizont
PF3D7_1478100	267.653	-1.69998	0.322022	-5.2791	1.29821e-07	6.1742e-07	N/A	Plasmodium exported protein (hyp13)	Schizont
PF3D7_1228600	146926	-2.31522	0.192734	-12.0125	3.05428e-33	1.83753e-31	MSP9	merozoite surface protein 9	Schizont
PF3D7_0805700	3130.27	-1.16308	0.138719	-8.3844	5.09844e-17	7.21729e-16	FIKK8	serine/threonine protein kinase	Schizont
PF3D7_1433300	616.44	-1.39625	0.204564	-6.82549	8.76227e-12	7.11177e-11	RBAP46	histone-binding protein RBBP7	Schizont
PF3D7_0316700	2629.48	-1.04488	0.19596	-5.33209	9.70881e-08	4.71258e-07	YOP1	protein YOP1	Schizont
PF3D7_1410300	2695.97	1.60785	0.177493	9.05865	1.32077e-19	2.43558e-18	N/A	WD repeat-containing protein	Schizont
PF3D7_0108700	2283.26	1.17557	0.255055	4.6091	4.04424e-06	1.52666e-05	PSOP24	secreted ookinete protein	Schizont
PF3D7_0614600	314.285	-2.9951	0.293803	-10.1942	2.10427e-24	5.59551e-23	N/A	conserved Plasmodium protein	Schizont
PF3D7_1476200	256.269	1.27961	0.277375	4.61327	3.96385e-06	1.49867e-05	N/A	Plasmodium exported protein (PHISTb)	Schizont
PF3D7_0310100	41.8131	1.46359	0.449984	3.25254	0.00114378	0.00274976	CDPK3	calcium-dependent protein kinase 3	Schizont
PF3D7_0810100	543.851	-1.02077	0.233236	-4.37653	1.20581e-05	4.20549e-05	N/A	ribosomal protein L33	Schizont
PF3D7_1137600	46.1921	2.83406	0.450387	6.2925	3.1239e-10	2.09991e-09	N/A	conserved Plasmodium protein	Schizont
PF3D7_1222400	3151.2	1.61677	0.184795	8.74896	2.15322e-18	3.53701e-17	ApiAP2	AP2 domain transcription factor	Schizont
PF3D7_0409700	651.54	-1.28265	0.199794	-6.4199	1.36368e-10	9.62374e-10	RF2	peptide chain release factor 2	Schizont
PF3D7_1000100	958.069	-1.84728	0.183673	-10.0575	8.51499e-24	2.17993e-22	VAR	erythrocyte membrane protein 1	Schizont
PF3D7_0801100	61.5041	1.07218	0.351782	3.04786	0.00230476	0.00518113	N/A	28S ribosomal RNA	Schizont
PF3D7_1432200	1179.27	-1.25781	0.233455	-5.38782	7.13165e-08	3.51687e-07	N/A	conserved Plasmodium protein	Schizont
PF3D7_0114000	466.604	3.38432	0.387898	8.72477	2.66717e-18	4.25069e-17	EPF1	exported protein family 1	Schizont
PF3D7_1354300	1144.63	1.37303	0.233423	5.88213	4.0501e-09	2.36855e-08	N/A	large subunit rRNA methyltransferase	Schizont
PF3D7_1440200	775.652	1.17542	0.190411	6.17307	6.69769e-10	4.31539e-09	SPP	stromal-processing peptidase	Schizont
PF3D7_0806200	2082.41	-1.53634	0.329927	-4.6566	3.21467e-06	1.23088e-05	DPY19	Dpy-19-like C-mannosyltransferase	Schizont
PF3D7_1102800	4743.26	-2.76681	0.692773	-3.99381	6.50198e-05	0.000200989	ETRAMP11.2	early transcribed membrane protein 11.2	Schizont
PF3D7_0204000	205.579	1.31185	0.214267	6.1225	9.21179e-10	5.847e-09	CAPH2	condensin-2 complex subunit H2	Schizont
PF3D7_1310700	3363.52	-4.37295	0.34126	-12.8141	1.36671e-37	1.24113e-35	N/A	RNA-binding protein	Schizont
PF3D7_1125300	479.148	1.74708	0.201491	8.67073	4.29365e-18	6.73137e-17	mtRNAP	DNA-directed RNA polymerase	Schizont
PF3D7_1317200	1272.35	1.07023	0.231856	4.61592	3.91354e-06	1.48081e-05	ApiAP2	AP2 domain transcription factor AP2-FG	Schizont
PF3D7_0531100	3543.39	-1.02586	0.160566	-6.38904	1.6693e-10	1.1644e-09	N/A	conserved Plasmodium protein	Schizont
PF3D7_0704500	5102.06	-1.68424	0.188209	-8.94879	3.59384e-19	6.35925e-18	N/A	serine/threonine protein kinase	Schizont
PF3D7_1409400	1593.78	-1.39067	0.235374	-5.90834	3.45578e-09	2.04584e-08	N/A	conserved protein	Schizont
PF3D7_0507500	622.303	-2.81912	0.302388	-9.32284	1.13267e-20	2.27742e-19	SUB1	subtilisin-like protease 1	Schizont
PF3D7_1122900	160.725	3.08851	0.300694	10.2713	9.49278e-25	2.62579e-23	N/A	dynein heavy chain	Schizont
PF3D7_1206400	232.055	-3.21683	0.393834	-8.16798	3.13585e-16	4.17995e-15	TUM1	thiosulfate sulfurtransferase	Schizont
PF3D7_0424200	662.083	-3.01229	0.336437	-8.95353	3.44302e-19	6.11485e-18	RH4	reticulocyte binding protein homologue 4	Schizont
PF3D7_1332500	173.807	1.0787	0.346999	3.10866	0.0018794	0.0043033	N/A	SAM-dependent RNA methyltransferase	Schizont
PF3D7_1326300	2512.12	1.87231	0.249394	7.50745	6.02891e-14	6.08325e-13	N/A	RNA-binding protein	Schizont
PF3D7_0202500	3003.27	-3.67463	0.698271	-5.26247	1.42132e-07	6.70748e-07	ETRAMP2	early transcribed membrane protein 2	Schizont
PF3D7_0509100	8340.2	1.09126	0.230928	4.72555	2.29498e-06	9.04649e-06	SMC4	structural maintenance of chromosomes protein 4	Schizont
PF3D7_1344000	483.805	1.67147	0.218498	7.64981	2.01275e-14	2.19074e-13	N/A	aminomethyltransferase	Schizont
PF3D7_1403300	348.315	1.34223	0.209093	6.41928	1.36917e-10	9.64831e-10	N/A	tetratricopeptide repeat protein	Schizont
PF3D7_1420300	241.135	-2.16052	0.283588	-7.61851	2.56625e-14	2.72657e-13	HEP1	DNL-type zinc finger protein	Schizont
PF3D7_1443000	1429.3	-1.43405	0.255327	-5.6165	1.94862e-08	1.0444e-07	SRPK2	serine/threonine protein kinase	Schizont
PF3D7_0520500	501.735	-1.21181	0.353973	-3.42345	0.000618307	0.00157539	N/A	phosphomethylpyrimidine kinase	Schizont
PF3D7_0625400	133.409	-1.82706	0.320168	-5.70658	1.15272e-08	6.40649e-08	N/A	conserved Plasmodium protein	Schizont
PF3D7_0517900	1685.55	-1.3393	0.224573	-5.96376	2.46499e-09	1.4793e-08	N/A	zinc finger protein	Schizont
PF3D7_1364100	6384.46	-1.01151	0.131091	-7.7161	1.19945e-14	1.33944e-13	P92	6-cysteine protein P92	Schizont
PF3D7_1121000	1973.93	-1.31881	0.250516	-5.26436	1.40675e-07	6.65751e-07	DHHC3	palmitoyltransferase DHHC3	Schizont
PF3D7_1428400	205.486	2.95923	0.303906	9.73733	2.0897e-22	4.83544e-21	WDTC1	WD and tetratricopeptide repeats protein 1	Schizont
PF3D7_0808000	155.502	1.24984	0.237807	5.25571	1.47457e-07	6.93754e-07	N/A	conserved Plasmodium protein	Schizont
PF3D7_1312450	150.896	-1.31071	0.378068	-3.46686	0.000526569	0.00135673	ARA1	apical ring associated protein 1	Schizont
PF3D7_1026100	104.656	1.50639	0.372484	4.04418	5.25071e-05	0.000164743	N/A	conserved Plasmodium protein	Schizont
PF3D7_0606800	3593.19	-1.0346	0.194053	-5.33156	9.73713e-08	4.71952e-07	VFT1	VFT protein	Schizont
PF3D7_1009900	144.524	1.29395	0.26425	4.89669	9.74644e-07	4.06958e-06	N/A	heptatricopeptide repeat-containing protein	Schizont
PF3D7_1320700	4972.4	-1.47928	0.16085	-9.19666	3.69253e-20	7.16619e-19	N/A	conserved Plasmodium protein	Schizont
PF3D7_1449200	11732.4	-3.63409	0.280064	-12.9759	1.67568e-38	1.68022e-36	N/A	conserved Plasmodium protein	Schizont
PF3D7_1311100	23.693	1.7731	0.553561	3.20307	0.00135969	0.00320952	N/A	meiosis-specific nuclear structural protein 1	Schizont
PF3D7_1019100	4297.29	-1.90887	0.206409	-9.24801	2.28721e-20	4.45682e-19	N/A	conserved Plasmodium protein	Schizont
PF3D7_0724900	84.2564	1.32945	0.3205	4.14805	3.3532e-05	0.000108753	N/A	kinesin-20	Schizont
PF3D7_1020500	304.134	1.61825	0.300955	5.37704	7.57209e-08	3.71882e-07	N/A	ribosomal silencing factor RsfS	Schizont
PF3D7_1422000	449.402	-1.29719	0.274923	-4.71838	2.37725e-06	9.34015e-06	COX14	cytochrome c oxidase assembly protein COX14	Schizont
PF3D7_0214800	286.516	1.06814	0.198947	5.36895	7.91973e-08	3.88163e-07	N/A	conserved Plasmodium membrane protein	Schizont
PF3D7_1016300	79488.3	2.06013	0.207393	9.93344	2.97797e-23	7.4264e-22	GBP130	GBP130 protein	Schizont
PF3D7_1468300	107.014	-1.05902	0.317088	-3.33983	0.000838297	0.00207441	LRR14.1	leucine-rich repeat protein	Schizont
PF3D7_1237000	1902.57	1.20657	0.158903	7.59317	3.12168e-14	3.26908e-13	UBA2	SUMO-activating enzyme subunit 2	Schizont
PF3D7_1327500	914.31	-2.0935	0.15299	-13.6839	1.26625e-42	1.84681e-40	N/A	conserved protein	Schizont
PF3D7_1244400	3123.98	1.26485	0.19376	6.52789	6.67021e-11	4.87158e-10	N/A	RNA-binding protein	Schizont
PF3D7_0722900	91.746	-1.56685	0.399195	-3.92502	8.67215e-05	0.000261359	N/A	conserved protein	Schizont
PF3D7_0408000	279.542	-3.58594	0.372945	-9.61522	6.89631e-22	1.55103e-20	N/A	conserved Plasmodium protein	Schizont
PF3D7_0713400	3191.99	-1.27193	0.167799	-7.58008	3.4533e-14	3.57435e-13	SR25	GPCR-like receptor SR25	Schizont
PF3D7_0515700	32227.2	-2.43938	0.18201	-13.4025	5.84802e-41	7.21705e-39	GAP40	glideosome-associated protein 40	Schizont
PF3D7_0927500	74.7038	-1.36911	0.368174	-3.71864	0.000200295	0.000566737	N/A	dynein light chain	Schizont
PF3D7_0614700	657.257	-3.11481	0.265508	-11.7315	8.7861e-32	4.7514e-30	N/A	F-box protein FBXO6	Schizont
PF3D7_1001600	39006.3	-1.52238	0.180821	-8.4193	3.78755e-17	5.40933e-16	XL2	exported lipase 2	Schizont
PF3D7_1118400	2017.76	-2.04965	0.210353	-9.74387	1.95949e-22	4.55604e-21	HAD4	haloacid dehalogenase-like hydrolase	Schizont
PF3D7_1453600	310.799	1.03193	0.187805	5.49466	3.9146e-08	2.00863e-07	N/A	RAP protein	Schizont
PF3D7_0502700	137.49	1.30897	0.275851	4.74521	2.08286e-06	8.28498e-06	N/A	conserved protein	Schizont
PF3D7_1010300	5411.35	-2.41333	0.206778	-11.6711	1.79036e-31	9.46921e-30	SDH4	succinate dehydrogenase subunit 4	Schizont
PF3D7_0821300	350.018	1.48643	0.195412	7.60667	2.81253e-14	2.96208e-13	DHX36	ATP-dependent RNA helicase DHX36	Schizont
PF3D7_0917600	897.984	1.27019	0.189828	6.69129	2.21219e-11	1.69543e-10	PRP43	pre-mRNA-splicing factor ATP-dependent RNA helicase PRP43	Schizont
PF3D7_1348600	2036.88	-3.55962	0.274692	-12.9586	2.10096e-38	2.06366e-36	N/A	conserved Plasmodium protein	Schizont
PF3D7_1206000	3042.43	-3.80776	0.261277	-14.5736	4.13451e-48	1.04734e-45	SHLP2	shewanella-like protein phosphatase 2	Schizont
PF3D7_1438100	5169.1	-1.29732	0.137103	-9.46243	3.00882e-21	6.29629e-20	SEC62	translocation protein SEC62	Schizont
PF3D7_1217400	919.97	-1.35592	0.22541	-6.01535	1.79494e-09	1.09912e-08	N/A	conserved protein	Schizont
PF3D7_1462400	674.767	1.3379	0.261015	5.12577	2.96328e-07	1.34044e-06	N/A	conserved Plasmodium protein	Schizont
PF3D7_0603600	503.74	1.72001	0.220766	7.79109	6.6431e-15	7.72301e-14	N/A	AT-rich interactive domain-containing protein	Schizont
PF3D7_1031700	726.818	-1.61297	0.219048	-7.36356	1.79075e-13	1.7101e-12	I3	protein phosphatase inhibitor 3	Schizont
PF3D7_0324900	1172.68	-1.15205	0.179152	-6.43053	1.27156e-10	8.98684e-10	VAR	erythrocyte membrane protein 1	Schizont
PF3D7_1233700	432.424	-1.07195	0.254174	-4.2174	2.4713e-05	8.21435e-05	N/A	homocysteine S-methyltransferase	Schizont
PF3D7_1036300	35.3765	-2.2706	0.436578	-5.2009	1.98331e-07	9.25865e-07	DBLMSP2	duffy binding-like merozoite surface protein 2	Schizont
PF3D7_0919200	369.359	-3.07617	0.367436	-8.37196	5.66654e-17	7.97458e-16	N/A	PPPDE peptidase	Schizont
PF3D7_1012300	3457.25	-1.25657	0.25528	-4.92233	8.55217e-07	3.6075e-06	QCR7	cytochrome b-c1 complex subunit 7	Schizont
PF3D7_0714000	19590.7	-1.96793	0.268385	-7.3325	2.25903e-13	2.12186e-12	H2B.Z	histone H2B variant	Schizont
PF3D7_1109100	60.3159	1.31463	0.419496	3.13382	0.00172546	0.00398417	N/A	conserved Plasmodium protein	Schizont
PF3D7_0613300	3479.64	-3.38747	0.218732	-15.4869	4.25514e-54	2.92571e-51	ROP14	rhoptry protein ROP14	Schizont
PF3D7_1035700	11562.7	-1.79364	0.255009	-7.03363	2.01225e-12	1.74504e-11	DBLMSP	duffy binding-like merozoite surface protein	Schizont
PF3D7_0528400	2651.86	-2.61818	0.238115	-10.9955	4.01848e-28	1.63906e-26	DHHC7	palmitoyltransferase DHHC7	Schizont
PF3D7_1240100	78.4086	-2.81359	0.550359	-5.11228	3.18301e-07	1.4331e-06	ETRAMP12	early transcribed membrane protein 12	Schizont
PF3D7_1363500	2695.94	-1.13909	0.13286	-8.57359	1.00309e-17	1.52299e-16	CCR4-2	CCR4 domain-containing protein 2	Schizont
PF3D7_0716000	2388.62	1.0495	0.240556	4.36284	1.28387e-05	4.4455e-05	N/A	RNA-binding protein	Schizont
PF3D7_0304200	450.884	-1.50865	0.261389	-5.77168	7.84864e-09	4.45466e-08	EHD	EH domain-containing protein	Schizont
PF3D7_1339400	1536.1	-1.54396	0.283199	-5.45185	4.98476e-08	2.51958e-07	N/A	cytochrome c oxidase subunit ApiCOX14	Schizont
PF3D7_0704200	386.259	1.74551	0.232522	7.50689	6.05498e-14	6.09679e-13	N/A	tRNA m5C-methyltransferase	Schizont
PF3D7_0934500	3115.59	-1.02589	0.152496	-6.72733	1.72807e-11	1.33503e-10	N/A	V-type proton ATPase subunit E	Schizont
PF3D7_1218900	188.081	1.09589	0.222419	4.92716	8.34333e-07	3.52559e-06	N/A	WD repeat-containing protein	Schizont
PF3D7_1411600	154.848	1.09322	0.26915	4.06175	4.87069e-05	0.000153924	Obg1	GTP-binding protein Obg1	Schizont
PF3D7_1022700	915.339	-3.12319	0.299483	-10.4286	1.83575e-25	5.42052e-24	N/A	phospholipid scramblase	Schizont
PF3D7_0530700	716.093	1.04068	0.242778	4.28654	1.81476e-05	6.14238e-05	N/A	conserved Plasmodium protein	Schizont
PF3D7_1241900	5195.72	-1.31902	0.225624	-5.84611	5.03187e-09	2.91437e-08	N/A	tetratricopeptide repeat protein	Schizont
PF3D7_0617400	413.635	-1.52416	0.183014	-8.32811	8.21416e-17	1.14262e-15	VAR	erythrocyte membrane protein 1	Schizont
PF3D7_1140700	1525.77	1.00456	0.218871	4.58975	4.43785e-06	1.6648e-05	N/A	chromo domain-containing protein	Schizont
PF3D7_1003800	2804.07	1.82531	0.222578	8.20076	2.38876e-16	3.22952e-15	EFTUD2	U5 small nuclear ribonucleoprotein component	Schizont
PF3D7_0415800	546.445	-2.26084	0.264278	-8.55479	1.18087e-17	1.7761e-16	N/A	RING zinc finger protein	Schizont
PF3D7_0214600	584.151	-2.3185	0.298231	-7.77419	7.59309e-15	8.70132e-14	STK2	serine/threonine protein kinase STK2	Schizont
PF3D7_1109000	12.8814	3.1097	0.904156	3.43933	0.000583145	0.00149371	N/A	small nucleolar RNA snoR07	Schizont
PF3D7_0902100	852.805	-2.62438	0.232714	-11.2773	1.69931e-29	7.64373e-28	FIKK9.2	serine/threonine protein kinase	Schizont
PF3D7_0612900	1820.55	1.37582	0.198807	6.92037	4.50466e-12	3.77059e-11	NOG1	nucleolar GTP-binding protein 1	Schizont
PF3D7_0525900	19.382	-2.67525	0.828213	-3.23015	0.00123727	0.00294364	NEK2	NIMA related kinase 2	Schizont
PF3D7_0722700	729.768	-1.62988	0.244316	-6.6712	2.5372e-11	1.92611e-10	N/A	conserved protein	Schizont
PF3D7_0419400	4469.77	-1.09394	0.138951	-7.87284	3.46678e-15	4.14035e-14	N/A	conserved Plasmodium protein	Schizont
PF3D7_1318000	321.483	-3.80728	0.333195	-11.4266	3.07942e-30	1.43896e-28	N/A	conserved protein	Schizont
PF3D7_0505000	204.17	1.56499	0.28602	5.47163	4.45927e-08	2.27116e-07	N/A	MMS19-like protein	Schizont
PF3D7_1024100	362.111	1.52146	0.246251	6.17852	6.47071e-10	4.18596e-09	N/A	conserved Plasmodium protein	Schizont
PF3D7_0903400	4803.05	1.07358	0.200439	5.35612	8.50259e-08	4.1504e-07	DDX60	ATP-dependent RNA helicase DDX60	Schizont
PF3D7_1105700	826.776	1.40798	0.179689	7.83563	4.66483e-15	5.47605e-14	RTCB	tRNA-splicing ligase RtcB	Schizont
PF3D7_1332200	710.517	-2.92732	0.323349	-9.05312	1.38939e-19	2.54263e-18	N/A	conserved protein	Schizont
PF3D7_1327400	3396.84	-1.18106	0.174824	-6.7557	1.42151e-11	1.10887e-10	N/A	conserved Plasmodium protein	Schizont
PF3D7_0926600	74.0854	2.84407	0.350704	8.1096	5.07862e-16	6.58852e-15	N/A	conserved Plasmodium membrane protein	Schizont
PF3D7_0816100	917.746	-1.34152	0.17594	-7.6249	2.44228e-14	2.60636e-13	PPCDC	phosphopantothenoylcysteine decarboxylase	Schizont
PF3D7_0424700	501.973	1.81728	0.308005	5.90018	3.63112e-09	2.13912e-08	FIKK4.2	serine/threonine protein kinase	Schizont
PF3D7_1437300	2953.27	-3.05777	0.258347	-11.8359	2.54638e-32	1.45902e-30	N/A	conserved Plasmodium protein	Schizont
PF3D7_1322500	4897.03	-1.02304	0.20014	-5.11162	3.19411e-07	1.43675e-06	DHHC5	palmitoyltransferase DHHC5	Schizont
PF3D7_1007400	806.109	-1.71267	0.212046	-8.07688	6.64429e-16	8.52772e-15	N/A	conserved protein	Schizont
PF3D7_0934200	662.597	-1.30834	0.172643	-7.57828	3.5016e-14	3.61657e-13	N/A	conserved protein	Schizont
PF3D7_0920700	2797.03	-2.19747	0.241132	-9.11314	8.00339e-20	1.51655e-18	N/A	CRAL/TRIO domain-containing protein	Schizont
PF3D7_1303800	10292.6	1.15916	0.198201	5.84843	4.96242e-09	2.88108e-08	N/A	conserved Plasmodium protein	Schizont
PF3D7_1243600	5244.51	-1.33943	0.222641	-6.01609	1.78683e-09	1.09554e-08	N/A	translation initiation factor SUI1	Schizont
PF3D7_0405900	5928.16	-3.151	0.204986	-15.3718	2.5307e-53	1.52253e-50	ASP	apical sushi protein	Schizont
PF3D7_0920500	653.667	-2.18746	0.34362	-6.36594	1.941e-10	1.34611e-09	N/A	ADP-ribosylation factor	Schizont
PF3D7_0113000	3922.83	1.19719	0.30401	3.93798	8.21714e-05	0.000248671	GARP	glutamic acid-rich protein GARP	Schizont
PF3D7_1238000	1304.78	-2.35686	0.321476	-7.33138	2.27798e-13	2.13306e-12	N/A	COPI associated protein	Schizont
PF3D7_1133700	865.843	1.22517	0.253436	4.83423	1.33664e-06	5.43807e-06	N/A	FHA domain-containing protein	Schizont
PF3D7_0409800	2414.35	-1.51835	0.220912	-6.8731	6.28199e-12	5.18614e-11	N/A	zinc finger protein	Schizont
PF3D7_1229500	3301.02	1.64189	0.239722	6.84914	7.4297e-12	6.11268e-11	CCT3	T-complex protein 1 subunit gamma	Schizont
PF3D7_1452000	3200.66	-1.99323	0.185986	-10.7171	8.46133e-27	2.97258e-25	RON2	rhoptry neck protein 2	Schizont
PF3D7_0424000	446.113	1.72429	0.298904	5.76872	7.98764e-09	4.52821e-08	N/A	Plasmodium exported protein (PHISTc)	Schizont
PF3D7_1238300	1556.31	1.14737	0.234152	4.9001	9.57883e-07	4.01244e-06	CWC22	pre-mRNA-splicing factor CWC22	Schizont
PF3D7_1413700	1065.69	-1.3205	0.315196	-4.18947	2.79606e-05	9.23006e-05	N/A	conserved Plasmodium protein	Schizont
PF3D7_1328800	985.826	-2.84336	0.205452	-13.8395	1.47153e-43	2.36083e-41	SIR2A	transcriptional regulatory protein sir2a	Schizont
PF3D7_1147500	136.714	1.00443	0.355197	2.82781	0.00468671	0.00989783	FTB	protein farnesyltransferase subunit beta	Schizont
PF3D7_1011900	3282.87	-1.45694	0.1642	-8.87298	7.12111e-19	1.22407e-17	HO	heme oxygenase	Schizont
PF3D7_0935700	110.325	-3.14253	0.41589	-7.55615	4.15165e-14	4.26963e-13	N/A	Plasmodium exported protein	Schizont
PF3D7_0410000	1458.69	-2.32256	0.235519	-9.86145	6.11601e-23	1.50186e-21	EVP1	erythrocyte vesicle protein 1	Schizont
PF3D7_1104900	1576.76	-2.41344	0.271616	-8.88546	6.36587e-19	1.1061e-17	N/A	calcium/calmodulin-dependent protein kinase	Schizont
PF3D7_0722200	21575.1	-3.54458	0.2391	-14.8247	1.0147e-49	3.05234e-47	RALP1	rhoptry-associated leucine zipper-like protein 1	Schizont
PF3D7_0820600	648.745	-1.15738	0.241706	-4.78836	1.68147e-06	6.76101e-06	N/A	conserved protein	Schizont
PF3D7_1252100	6328.39	-2.30345	0.181839	-12.6675	8.94998e-37	7.30106e-35	RON3	rhoptry neck protein 3	Schizont
PF3D7_1314200	1431.44	1.05911	0.188359	5.6228	1.87892e-08	1.01155e-07	TERT	telomerase reverse transcriptase	Schizont
PF3D7_1446700	1630.15	-1.15705	0.227987	-5.07506	3.8737e-07	1.71677e-06	N/A	conserved Plasmodium protein	Schizont
PF3D7_0308700	566.548	-2.47646	0.260274	-9.51482	1.82034e-21	3.84604e-20	N/A	conserved protein	Schizont
PF3D7_1472300	1772.78	-1.39944	0.245044	-5.71096	1.12342e-08	6.25087e-08	N/A	conserved protein	Schizont
PF3D7_0521000	1331.14	1.19883	0.24565	4.88023	1.05962e-06	4.41174e-06	N/A	conserved Plasmodium protein	Schizont
PF3D7_1429300	238.752	1.16339	0.361779	3.21576	0.00130102	0.00308159	N/A	CPW-WPC family protein	Schizont
PF3D7_0208900	29.7186	1.88338	0.490136	3.84256	0.000121759	0.000357332	P230p	6-cysteine protein P230p	Schizont
PF3D7_1402100	179.788	1.41061	0.240918	5.85516	4.76555e-09	2.77683e-08	N/A	pseudouridine synthase	Schizont
PF3D7_1221400	60.5798	1.27009	0.501682	2.53166	0.0113524	0.0218556	IMC1h	inner membrane complex protein 1h	Schizont
PF3D7_0815900	295.039	1.23453	0.183159	6.74024	1.5813e-11	1.22953e-10	aLipDH	dihydrolipoyl dehydrogenase	Schizont
PF3D7_1029300	945.03	1.53704	0.173994	8.83385	1.01136e-18	1.72612e-17	N/A	conserved protein	Schizont
PF3D7_0602400	1730.88	1.14416	0.255723	4.47423	7.66878e-06	2.76271e-05	EF-G	elongation factor G	Schizont
PF3D7_1013200	3591.54	-1.09821	0.185468	-5.9213	3.19402e-09	1.89788e-08	N/A	conserved Plasmodium protein	Schizont
PF3D7_0828900	1971.42	-1.83734	0.232225	-7.91188	2.53521e-15	3.06583e-14	N/A	conserved protein	Schizont
PF3D7_1028700	3842.49	-1.03811	0.285852	-3.63165	0.000281615	0.000773638	MTRAP	merozoite TRAP-like protein	Schizont
PF3D7_0306600	1121.74	-1.08557	0.245076	-4.42955	9.44316e-06	3.35672e-05	N/A	ATP synthase-associated protein	Schizont
PF3D7_1329000	1250.82	1.83898	0.202844	9.06599	1.23474e-19	2.30342e-18	N/A	DNA-directed RNA polymerase III subunit RPC1	Schizont
PF3D7_1018200	6529.19	-1.11939	0.218576	-5.1213	3.03436e-07	1.37002e-06	PPP8	serine/threonine protein phosphatase 8	Schizont
PF3D7_1016800	261.356	-1.66047	0.355939	-4.66504	3.0855e-06	1.18804e-05	N/A	Plasmodium exported protein (PHISTc)	Schizont
PF3D7_1135900	3211.64	-1.70822	0.27829	-6.13827	8.34232e-10	5.32514e-09	N/A	3-oxo-5-alpha-steroid 4-dehydrogenase	Schizont
PF3D7_0828700	1574.41	-1.52779	0.148197	-10.3092	6.40375e-25	1.80241e-23	N/A	conserved protein	Schizont
PF3D7_0503600	725.924	-2.45883	0.300206	-8.19048	2.60193e-16	3.49807e-15	MyoB	myosin B	Schizont
PF3D7_1420400	2571.51	1.86831	0.220014	8.49177	2.03516e-17	3.00467e-16	GlyRS	glycine--tRNA ligase	Schizont
PF3D7_1227100	1946.22	1.31307	0.250504	5.2417	1.59102e-07	7.4781e-07	DH60	DNA helicase 60	Schizont
PF3D7_1006400	260.282	1.06131	0.205485	5.1649	2.40567e-07	1.10271e-06	N/A	heptatricopeptide repeat-containing protein	Schizont
PF3D7_0705800	141.158	1.22327	0.235927	5.18497	2.16048e-07	1.00081e-06	N/A	cysteine-rich secretory protein	Schizont
PF3D7_1143200	11072.6	-1.70244	0.205479	-8.2852	1.17908e-16	1.61679e-15	N/A	DnaJ protein	Schizont
PF3D7_0904700	791.463	-1.16112	0.157628	-7.3662	1.7556e-13	1.68321e-12	HU	bacterial histone-like protein	Schizont
PF3D7_0729800	26.7866	-2.12768	0.586649	-3.62683	0.000286918	0.000785963	N/A	dynein light chain	Schizont
PF3D7_1225100	550.446	1.58788	0.196152	8.09513	5.72019e-16	7.38104e-15	api-IRS	isoleucine--tRNA ligase	Schizont
PF3D7_1005800	655.717	-3.93336	0.401195	-9.80411	1.081e-22	2.60142e-21	N/A	conserved Plasmodium membrane protein	Schizont
PF3D7_1031800	1293.53	-1.17555	0.15873	-7.40595	1.30217e-13	1.26613e-12	N/A	conserved protein	Schizont
PF3D7_1147400	734.267	-1.62515	0.34688	-4.68504	2.79899e-06	1.08379e-05	N/A	conserved Plasmodium protein	Schizont
PF3D7_1348100	390.746	-1.43927	0.308579	-4.66417	3.09863e-06	1.19214e-05	N/A	GTPase	Schizont
PF3D7_0831600	1875.05	-1.95482	0.159388	-12.2645	1.40521e-34	9.13958e-33	CLAG8	cytoadherence linked asexual protein 8	Schizont
PF3D7_1038300	53.9158	1.58283	0.477811	3.31266	0.00092413	0.00225893	N/A	conserved Plasmodium protein	Schizont
PF3D7_1364000	182.084	-1.15554	0.248659	-4.64709	3.36646e-06	1.2839e-05	N/A	conserved protein	Schizont
PF3D7_0718300	15.0538	1.3885	0.614054	2.2612	0.0237467	0.0422213	CRMP2	cysteine repeat modular protein 2	Schizont
PF3D7_1413000	12.6143	2.06153	0.839695	2.45509	0.0140847	0.0264908	N/A	conserved Plasmodium protein	Schizont
PF3D7_0622300	274.626	1.73311	0.254988	6.7968	1.06966e-11	8.56616e-11	N/A	vacuolar transporter chaperone	Schizont
PF3D7_1310600	1311.75	-1.91883	0.349796	-5.48559	4.12103e-08	2.10781e-07	RAB5b	ras-related protein Rab-5B	Schizont
PF3D7_1321100	5473.24	-1.9256	0.206853	-9.30904	1.2899e-20	2.57605e-19	N/A	protein kinase domain-containing protein	Schizont
PF3D7_1118800	482.35	1.36905	0.202032	6.77639	1.23216e-11	9.70605e-11	ARC40	actin-related protein 2/3 complex subunit 1	Schizont
PF3D7_0415200	1685.94	1.28287	0.231003	5.55347	2.80047e-08	1.46667e-07	N/A	conserved Plasmodium protein	Schizont
PF3D7_0407700	4590.64	-1.58886	0.180065	-8.82382	1.10623e-18	1.87475e-17	N/A	conserved Plasmodium protein	Schizont
PF3D7_1247500	788.822	-1.79493	0.164265	-10.927	8.56036e-28	3.32266e-26	N/A	serine/threonine protein kinase	Schizont
PF3D7_0711000	978.73	1.39425	0.239501	5.82149	5.83246e-09	3.35384e-08	CDC48	AAA family ATPase	Schizont
PF3D7_1229300	5422.01	-2.13356	0.152515	-13.9892	1.81455e-44	3.35901e-42	N/A	conserved Plasmodium protein	Schizont
PF3D7_0410700	6584.05	-1.01625	0.190929	-5.32263	1.02278e-07	4.92264e-07	RbgA	ribosome biogenesis GTPase A	Schizont
PF3D7_0706300	379.382	-4.3126	0.388314	-11.106	1.17322e-28	5.04172e-27	N/A	conserved Plasmodium protein	Schizont
PF3D7_0518200	3530.94	-1.68539	0.362409	-4.65053	3.31085e-06	1.26469e-05	MDM2	SWIB/MDM2 domain-containing protein	Schizont
PF3D7_1357800	2730.71	1.12154	0.190456	5.88868	3.89288e-09	2.27937e-08	CCT4	T-complex protein 1 subunit delta	Schizont
PF3D7_0418600	295.374	-1.45417	0.317911	-4.57413	4.78198e-06	1.78416e-05	N/A	regulator of chromosome condensation	Schizont
PF3D7_1141800	742.633	-1.03642	0.229589	-4.51423	6.35481e-06	2.31534e-05	N/A	EELM2 domain-containing protein	Schizont
PF3D7_0501500	8370.93	-4.05721	0.272077	-14.912	2.75473e-50	8.839e-48	RAP3	rhoptry-associated protein 3	Schizont
PF3D7_0929600	456.085	-2.82507	0.326831	-8.64381	5.43691e-18	8.46857e-17	N/A	G2 protein	Schizont
PF3D7_1326200	197.389	1.56159	0.212732	7.34065	2.12555e-13	2.00988e-12	N/A	conserved Plasmodium protein	Schizont
PF3D7_0611600	5249.95	-1.78843	0.176074	-10.1573	3.07602e-24	8.0901e-23	BTP1	basal complex transmembrane protein 1	Schizont
PF3D7_0726100	86.4058	-1.52527	0.428163	-3.56235	0.000367548	0.000985521	N/A	Plasmodium exported protein	Schizont
PF3D7_1434400	1417.03	-3.42991	0.287188	-11.9431	7.05488e-33	4.14087e-31	N/A	conserved protein	Schizont
PF3D7_1353600	1699.21	-1.57527	0.295437	-5.33201	9.71303e-08	4.71258e-07	ERD2	ER lumen protein retaining receptor	Schizont
PF3D7_1020700	452.427	1.56795	0.20998	7.46713	8.19653e-14	8.10059e-13	N/A	N-acetyltransferase	Schizont
PF3D7_1106800	1115.73	1.27121	0.145468	8.73877	2.35669e-18	3.8063e-17	pTKL	pseudo-tyrosine kinase-like protein	Schizont
PF3D7_0914900	4171.46	-1.31927	0.15058	-8.76126	1.93074e-18	3.18241e-17	N/A	BSD-domain protein	Schizont
PF3D7_0515500	49.4846	-1.37127	0.492857	-2.78229	0.00539774	0.0112367	GEP1	gametogenesis essential protein 1	Schizont
PF3D7_1113000	1517.46	-1.52629	0.199476	-7.65147	1.98688e-14	2.17338e-13	N/A	conserved Plasmodium protein	Schizont
PF3D7_0424100	610.777	-3.59606	0.321835	-11.1736	5.4891e-29	2.40173e-27	RH5	reticulocyte binding protein homologue 5	Schizont
PF3D7_1472600	791.068	-2.05082	0.234642	-8.74022	2.32649e-18	3.77017e-17	PDI-14	protein disulfide-isomerase	Schizont
PF3D7_0926000	811.216	1.55572	0.195741	7.94789	1.89714e-15	2.33528e-14	N/A	protein kinase	Schizont
PF3D7_1323700	7482.61	-2.26411	0.263174	-8.60312	7.75799e-18	1.20062e-16	GAPM1	glideosome associated protein with multiple membrane spans 1	Schizont
PF3D7_1031900	123.185	1.24409	0.347439	3.58075	0.000342613	0.000921743	N/A	conserved Plasmodium protein	Schizont
PF3D7_1309800	548.134	1.62503	0.230389	7.05341	1.74583e-12	1.53054e-11	N/A	conserved protein	Schizont
PF3D7_0605700	71.2626	-1.41388	0.357799	-3.95159	7.76332e-05	0.000236337	N/A	conserved Plasmodium protein	Schizont
PF3D7_1320000	1358.67	-1.01224	0.143437	-7.05701	1.70123e-12	1.49416e-11	GP1	golgi protein 1	Schizont
PF3D7_0209600	3266.58	-1.17168	0.178457	-6.56561	5.18206e-11	3.81949e-10	N/A	transporter	Schizont
PF3D7_0203700	965.232	1.29436	0.288831	4.48137	7.41646e-06	2.67685e-05	MAK16	protein MAK16	Schizont
PF3D7_0932000	842.291	-2.185	0.308532	-7.08194	1.42153e-12	1.25538e-11	N/A	conserved Plasmodium protein	Schizont
PF3D7_0416500	2247.56	-1.32475	0.273056	-4.85155	1.22497e-06	5.00492e-06	MAF1	repressor of RNA polymerase III transcription MAF1	Schizont
PF3D7_1124500	289.605	1.04857	0.184005	5.69862	1.20784e-08	6.682e-08	pdhA	pyruvate dehydrogenase E1 component subunit alpha	Schizont
PF3D7_0500800	40490.9	1.72887	0.274904	6.289	3.19514e-10	2.1448e-09	MESA	mature parasite-infected erythrocyte surface antigen	Schizont
PF3D7_0817600	3534.97	-2.005	0.208838	-9.60073	7.93775e-22	1.77695e-20	N/A	conserved protein	Schizont
PF3D7_1137200	1647.71	-3.01007	0.197857	-15.2133	2.88578e-52	1.27673e-49	AEP	apical exonemal protein	Schizont
PF3D7_1416600	193.779	1.87977	0.236588	7.94535	1.93643e-15	2.37152e-14	N/A	conserved Plasmodium protein	Schizont
PF3D7_1218300	1362.54	-1.68946	0.20255	-8.34094	7.37023e-17	1.03119e-15	AP2-MU	AP-2 complex subunit mu	Schizont
PF3D7_1136900	368.842	-1.48368	0.297831	-4.98162	6.3054e-07	2.7048e-06	SUB2	subtilisin-like protease 2	Schizont
PF3D7_0919100	6057.25	-1.01366	0.127328	-7.96105	1.70584e-15	2.1106e-14	N/A	DnaJ protein	Schizont
PF3D7_1139000	15.7017	1.73193	0.719975	2.40553	0.0161488	0.0299515	NA	NA	Schizont
PF3D7_1103900	25.9796	-2.85693	0.72391	-3.94652	7.9295e-05	0.000240787	N/A	RIIa domain-containing protein	Schizont
PF3D7_0823100	286.609	1.03416	0.278589	3.71213	0.000205522	0.000580163	N/A	RWD domain-containing protein	Schizont
PF3D7_0506400	95.381	-1.01978	0.384436	-2.65265	0.00798625	0.0160091	N/A	conserved Plasmodium protein	Schizont
PF3D7_1365600	462.774	-2.5267	0.37311	-6.77201	1.27005e-11	9.98813e-11	TOP6B	DNA topoisomerase 6 subunit B	Schizont
PF3D7_1412700	795.19	1.82243	0.223128	8.16768	3.14387e-16	4.17995e-15	N/A	AAA family ATPase	Schizont
PF3D7_1035800	61.2425	2.87551	0.42318	6.79499	1.08321e-11	8.66029e-11	M712	probable protein	Schizont
PF3D7_0500100	2031.64	-1.76191	0.210153	-8.38393	5.11905e-17	7.22521e-16	VAR	erythrocyte membrane protein 1	Schizont
PF3D7_1343100	2050.4	-1.94906	0.169159	-11.5221	1.02137e-30	4.98497e-29	N/A	conserved Plasmodium protein	Schizont
PF3D7_0511700	213.097	-1.16311	0.422011	-2.75613	0.00584905	0.0120822	CGI121	EKC/KEOPS complex subunit CGI121	Schizont
PF3D7_1346900	3635.89	-1.65195	0.187127	-8.82796	1.06606e-18	1.81306e-17	N/A	conserved Plasmodium protein	Schizont
PF3D7_1214900	1672.63	-1.09213	0.269459	-4.05303	5.05578e-05	0.000159042	N/A	conserved protein	Schizont
PF3D7_1227300	1336.4	-1.08647	0.166832	-6.51236	7.39807e-11	5.36249e-10	N/A	conserved Plasmodium protein	Schizont
PF3D7_0918700	206.583	-1.75597	0.335885	-5.2279	1.71448e-07	8.04269e-07	N/A	conserved Plasmodium protein	Schizont
PF3D7_1421500	110.003	1.08128	0.296239	3.65001	0.000262227	0.000725762	TIM8	mitochondrial import inner membrane translocase subunit TIM8	Schizont
PF3D7_1434500	1360.79	2.19098	0.230273	9.51473	1.82193e-21	3.84604e-20	N/A	dynein-related AAA-type ATPase	Schizont
PF3D7_1334600	2572.9	-1.65421	0.164028	-10.0849	6.44053e-24	1.66657e-22	MSRP3	MSP7-like protein	Schizont
PF3D7_1357100	6576.86	1.03661	0.166722	6.21761	5.04799e-10	3.30557e-09	N/A	elongation factor 1-alpha	Schizont
PF3D7_0516000	239.347	1.04916	0.23682	4.43021	9.41426e-06	3.34898e-05	N/A	RAP protein	Schizont
PF3D7_0410600	760.555	-1.03466	0.227765	-4.54265	5.55517e-06	2.04881e-05	ATRP	armadillo-type repeat protein ATRP	Schizont
PF3D7_0911100	1121.03	-3.12435	0.273693	-11.4155	3.49844e-30	1.61904e-28	N/A	conserved protein	Schizont
PF3D7_1313600	1098.27	-2.83457	0.159327	-17.7909	8.31334e-71	2.00061e-67	N/A	Clu domain-containing protein	Schizont
PF3D7_1146600	4210.37	-1.12173	0.151286	-7.41468	1.21921e-13	1.19028e-12	ORP1	oocyst rupture protein 1	Schizont
PF3D7_1003300	649.581	-1.69476	0.257289	-6.58699	4.48818e-11	3.33874e-10	ARD1	N-terminal acetyltransferase A complex catalytic subunit ARD1	Schizont
PF3D7_0814400	1149.23	-1.79654	0.193759	-9.27204	1.82625e-20	3.58764e-19	N/A	phospholipase DDHD1	Schizont
PF3D7_1121800	80.0077	2.05193	0.32996	6.21871	5.01254e-10	3.28683e-09	N/A	peptidase M16	Schizont
PF3D7_0927000	1572.84	-1.53595	0.212621	-7.22389	5.0523e-13	4.57942e-12	P23	HSP90 co-chaperone p23	Schizont
PF3D7_0404000	167.559	-4.71695	0.428504	-11.008	3.49809e-28	1.439e-26	N/A	conserved Plasmodium protein	Schizont
PF3D7_1478900	10194	1.83428	0.231524	7.92264	2.32523e-15	2.83325e-14	N/A	non-coding RNA	Schizont
PF3D7_1109200	129.539	1.3726	0.30252	4.53722	5.69994e-06	2.09418e-05	N/A	conserved Plasmodium protein	Schizont
PF3D7_0414500	36.1228	2.20123	0.496865	4.43024	9.41281e-06	3.34898e-05	N/A	RNA-binding protein	Schizont
PF3D7_1238600	2684.17	-2.02494	0.235634	-8.59359	8.4295e-18	1.28797e-16	NSM	sphingomyelin phosphodiesterase	Schizont
PF3D7_0423000	928.54	-1.43093	0.163845	-8.73342	2.47088e-18	3.96411e-17	N/A	conserved Plasmodium protein	Schizont
PF3D7_0607800	506.424	1.06487	0.285336	3.73199	0.000189971	0.000540064	N/A	GTP-binding protein	Schizont
PF3D7_1342900	879.463	1.41792	0.16833	8.42347	3.65497e-17	5.25115e-16	ApiAP2	AP2 domain transcription factor	Schizont
PF3D7_0702200	166.175	-1.88021	0.332878	-5.64835	1.61998e-08	8.79026e-08	N/A	lysophospholipase	Schizont
PF3D7_1335300	84.2843	-3.0435	0.390023	-7.80338	6.02718e-15	7.0581e-14	RH2b	reticulocyte binding protein 2 homologue b	Schizont
PF3D7_0309100	135.571	-1.2962	0.316156	-4.09986	4.13393e-05	0.000131853	OMD	OMD protein	Schizont
PF3D7_0704800	460.122	-1.1777	0.179128	-6.57461	4.87801e-11	3.61198e-10	PPM12	protein phosphatase PPM12	Schizont
PF3D7_1458300	6806.86	-1.10572	0.13718	-8.06039	7.60495e-16	9.73474e-15	N/A	alpha/beta hydrolase	Schizont
PF3D7_1029400	1634.49	-1.20372	0.144839	-8.31073	9.51119e-17	1.31544e-15	CDC50C	LEM3/CDC50 family protein	Schizont
PF3D7_0720400	1145.62	1.39815	0.197883	7.06553	1.60009e-12	1.41048e-11	AIF	apoptosis-inducing factor	Schizont
PF3D7_0214900	5327.73	-2.59204	0.203717	-12.7238	4.36358e-37	3.75034e-35	RON6	rhoptry neck protein 6	Schizont
PF3D7_0603000	923.737	-1.13907	0.189276	-6.01804	1.76543e-09	1.0838e-08	N/A	SDE2 domain-containing protein	Schizont
PF3D7_1461400	1499.22	-2.34446	0.295476	-7.93451	2.11328e-15	2.58153e-14	N/A	MORN repeat protein	Schizont
PF3D7_0701900	74.5949	-1.82624	0.508695	-3.59004	0.000330621	0.00089448	N/A	Plasmodium exported protein	Schizont
PF3D7_0918000	22819.3	-1.86242	0.175027	-10.6407	1.92593e-26	6.48216e-25	GAP50	glideosome-associated protein 50	Schizont
PF3D7_0922200	39932.7	-1.01319	0.13245	-7.64958	2.01641e-14	2.19074e-13	SAMS	S-adenosylmethionine synthetase	Schizont
PF3D7_1110200	3277.67	1.2103	0.16196	7.4728	7.85055e-14	7.80676e-13	PRPF6	pre-mRNA-processing factor 6	Schizont
PF3D7_1370500	1001.36	2.00946	0.175083	11.4772	1.7177e-30	8.18544e-29	N/A	non-coding RNA	Schizont
PF3D7_1009800	482.713	1.05022	0.203644	5.15715	2.50731e-07	1.14603e-06	N/A	conserved Plasmodium membrane protein	Schizont
PF3D7_1457500	858.351	-1.00538	0.173358	-5.79947	6.65252e-09	3.80268e-08	VPS4	vacuolar protein sorting-associated protein 4	Schizont
PF3D7_0907400	7167.18	-1.17704	0.157518	-7.47242	7.87362e-14	7.81355e-13	ClpY	ATP-dependent protease ATPase subunit ClpY	Schizont
PF3D7_1212300	843.517	1.14837	0.158807	7.23122	4.78659e-13	4.34676e-12	N/A	WD repeat-containing protein	Schizont
PF3D7_0718000	224.17	2.51763	0.2419	10.4077	2.28628e-25	6.70967e-24	N/A	dynein heavy chain	Schizont
PF3D7_0212600	848.24	-1.91572	0.306781	-6.24459	4.24926e-10	2.81703e-09	SPATR	secreted protein with altered thrombospondin repeat domain	Schizont
PF3D7_1415300	1689.94	-1.27039	0.228784	-5.5528	2.81126e-08	1.47072e-07	N/A	RNA-binding protein Nova-1	Schizont
PF3D7_1456200	191.411	1.11669	0.218242	5.11674	3.10867e-07	1.40094e-06	N/A	conserved Plasmodium protein	Schizont
PF3D7_1350600	25.8717	-1.3891	0.477727	-2.90772	0.0036408	0.00787912	N/A	conserved Plasmodium protein	Schizont
PF3D7_1423300	1337.15	-3.16118	0.2078	-15.2126	2.91793e-52	1.27673e-49	PP7	serine/threonine protein phosphatase 7	Schizont
PF3D7_1017600	3658.1	1.01622	0.275425	3.68965	0.000224563	0.000627289	N/A	conserved Plasmodium protein	Schizont
PF3D7_0609800	104.688	-1.08705	0.345413	-3.14711	0.00164892	0.00382102	DHHC2	palmitoyltransferase DHHC2	Schizont
PF3D7_1344300	1346.3	-1.9208	0.196685	-9.76587	1.57752e-22	3.68573e-21	N/A	zinc finger protein	Schizont
PF3D7_0708700	4804.04	-1.02323	0.259785	-3.93876	8.19035e-05	0.000248081	N/A	Cg8 protein	Schizont
PF3D7_1119800	826.428	-1.21214	0.174483	-6.94707	3.7294e-12	3.13804e-11	ASF1	alternative splicing factor ASF-1	Schizont
PF3D7_1021900	12399.3	1.25841	0.206795	6.08531	1.16265e-09	7.30525e-09	N/A	PHAX domain-containing protein	Schizont
PF3D7_1234700	85.7169	1.89635	0.349399	5.42745	5.71657e-08	2.87501e-07	ULG8	upregulated in late gametocytes ULG8	Schizont
PF3D7_0311400	148.113	1.15763	0.362961	3.18941	0.00142566	0.0033488	PKRP	kinase-related protein PKRP	Schizont
PF3D7_1035400	18528.4	-2.55732	0.312209	-8.19104	2.58973e-16	3.49142e-15	MSP3	merozoite surface protein 3	Schizont
PF3D7_0304700	70.6177	1.58073	0.341213	4.63269	3.60947e-06	1.36999e-05	N/A	conserved Plasmodium protein	Schizont
PF3D7_1362700	2664.49	1.03036	0.245978	4.18882	2.80415e-05	9.25042e-05	N/A	conserved Plasmodium protein	Schizont
PF3D7_0516600	2097.68	1.21405	0.213208	5.69418	1.23965e-08	6.84226e-08	MB2	sporozoite surface antigen MB2	Schizont
PF3D7_1016000	519.894	-1.89767	0.277412	-6.84062	7.88501e-12	6.44322e-11	N/A	conserved Plasmodium protein	Schizont
PF3D7_1106600	424.476	1.45465	0.213329	6.8188	9.1804e-12	7.4261e-11	N/A	DEAD/DEAH box helicase	Schizont
PF3D7_0728600	5237.53	1.37758	0.247259	5.57138	2.52732e-08	1.3294e-07	N/A	RING zinc finger protein	Schizont
PF3D7_0916900	3566.97	-1.19216	0.169435	-7.03609	1.97715e-12	1.72111e-11	N/A	zinc finger protein	Schizont
PF3D7_0220500	645.535	-3.73993	0.30313	-12.3377	5.67501e-35	3.90198e-33	N/A	Plasmodium exported protein (hyp2)	Schizont
PF3D7_0202200	42.1259	-1.40576	0.580527	-2.42153	0.0154554	0.0287542	PTP1	EMP1-trafficking protein	Schizont
PF3D7_0818700	2774.05	1.22994	0.187954	6.54386	5.99512e-11	4.40527e-10	N/A	DNA helicase	Schizont
PF3D7_1403100	7087.64	1.10868	0.249084	4.45103	8.54577e-06	3.06033e-05	CAPD2	condensin complex subunit 1	Schizont
PF3D7_1427200	649.217	-1.02311	0.224986	-4.54746	5.42968e-06	2.01023e-05	Sel4	selenoprotein	Schizont
PF3D7_0607700	4510	-1.40362	0.135682	-10.3449	4.41225e-25	1.27162e-23	N/A	conserved Plasmodium protein	Schizont
PF3D7_1302700	545.406	1.42818	0.203328	7.024	2.15611e-12	1.86643e-11	N/A	ATP-dependent RNA helicase DHR1	Schizont
PF3D7_1462800	37777.7	1.47089	0.245381	5.9943	2.04361e-09	1.24505e-08	GAPDH	glyceraldehyde-3-phosphate dehydrogenase	Schizont
PF3D7_1132200	2931.02	1.04823	0.207014	5.06357	4.11483e-07	1.81361e-06	TCP1	T-complex protein 1 subunit alpha	Schizont
PF3D7_1108600	51847.1	-1.36317	0.16435	-8.29433	1.09197e-16	1.50161e-15	ERC	endoplasmic reticulum-resident calcium binding protein	Schizont
PF3D7_1430200	1599.6	-1.98911	0.247989	-8.02094	1.04938e-15	1.32913e-14	PMIX	plasmepsin IX	Schizont
PF3D7_1358400	1014.07	-2.49452	0.288093	-8.65872	4.771e-18	7.45546e-17	N/A	conserved Plasmodium protein	Schizont
PF3D7_1240600	556.618	-1.07962	0.165953	-6.50557	7.73999e-11	5.60189e-10	VAR	erythrocyte membrane protein 1	Schizont
PF3D7_0316000	198.02	-1.71776	0.326516	-5.26087	1.43379e-07	6.75888e-07	MA	microneme associated antigen	Schizont
PF3D7_1329800	168.503	1.0596	0.268476	3.94671	7.92337e-05	0.000240752	N/A	conserved Plasmodium protein	Schizont
PF3D7_1204100	528.901	1.09003	0.257103	4.23969	2.2383e-05	7.47603e-05	N/A	conserved Plasmodium protein	Schizont
PF3D7_0927900	4048.04	-1.34122	0.185818	-7.21793	5.27867e-13	4.76665e-12	PSD	phosphatidylserine decarboxylase	Schizont
PF3D7_0302100	2230.2	2.28841	0.184357	12.413	2.22299e-35	1.57342e-33	SRPK1	serine/threonine protein kinase	Schizont
PF3D7_1019200	68.3375	-3.06835	0.44052	-6.96529	3.27726e-12	2.77702e-11	N/A	conserved Plasmodium protein	Schizont
PF3D7_0932700	160.064	1.2902	0.230412	5.59953	2.14928e-08	1.14684e-07	N/A	conserved Plasmodium protein	Schizont
PF3D7_1444300	1876.9	-1.051	0.288191	-3.64691	0.000265413	0.000732054	LPAAT	1-acyl-sn-glycerol-3-phosphate acyltransferase	Schizont
PF3D7_1251200	2002.73	-3.20638	0.277362	-11.5603	6.55001e-31	3.25002e-29	N/A	coronin	Schizont
PF3D7_0313600	1817.65	1.28792	0.259796	4.95745	7.14253e-07	3.05302e-06	N/A	conserved Plasmodium protein	Schizont
PF3D7_0905500	881.065	-2.77168	0.381736	-7.26073	3.8501e-13	3.53636e-12	N/A	conserved protein	Schizont
PF3D7_0625900	65.6163	1.34611	0.323203	4.16491	3.11476e-05	0.000101774	N/A	conserved Plasmodium protein	Schizont
PF3D7_0905400	41964.1	-1.34306	0.182006	-7.37917	1.59274e-13	1.53624e-12	RhopH3	high molecular weight rhoptry protein 3	Schizont
PF3D7_1117400	2550.82	-3.76848	0.258268	-14.5913	3.18895e-48	8.52691e-46	N/A	conserved Plasmodium protein	Schizont
PF3D7_0811000	4919.27	-1.39248	0.191469	-7.2726	3.52626e-13	3.25132e-12	CUL1	cullin-1	Schizont
PF3D7_1444200	604.974	-1.3043	0.358006	-3.64324	0.000269226	0.000740465	N/A	calmodulin-like protein	Schizont
PF3D7_0910600	302.334	-1.37441	0.318044	-4.32144	1.55012e-05	5.30633e-05	YKT6.1	SNARE protein	Schizont
PF3D7_1125000	2006.67	-1.09643	0.16415	-6.67946	2.39828e-11	1.8293e-10	N/A	conserved protein	Schizont
PF3D7_1026300	925.158	1.28556	0.210756	6.09977	1.06222e-09	6.68296e-09	N/A	conserved Plasmodium protein	Schizont
PF3D7_0719300	2094.57	1.46743	0.1967	7.46025	8.63604e-14	8.51747e-13	ARP6	actin-related protein ARP6	Schizont
PF3D7_0105800	7957.7	-1.06927	0.158879	-6.73006	1.69591e-11	1.3144e-10	N/A	cyclin-dependent kinases regulatory subunit	Schizont
PF3D7_1147900	1546.75	-1.88402	0.203461	-9.25987	2.04687e-20	4.0047e-19	PEX22	peroxisome assembly protein 22	Schizont
PF3D7_1443700	651.63	-1.20326	0.338327	-3.55649	0.000375847	0.001005	DPCK	dephospho-CoA kinase	Schizont
PF3D7_0826600	1103.72	-1.18585	0.258643	-4.58489	4.54231e-06	1.70001e-05	VAMP7	SNARE protein	Schizont
PF3D7_0820700	3619.48	1.00467	0.167906	5.98353	2.18357e-09	1.32195e-08	KDH	2-oxoglutarate dehydrogenase E1 component	Schizont
PF3D7_0618400	82.3731	1.24143	0.362652	3.42319	0.000618905	0.00157608	N/A	LMBR1 domain-containing protein	Schizont
PF3D7_1421900	2896.91	-1.12198	0.321834	-3.48622	0.000489905	0.00127249	CTR2	copper transporter	Schizont
PF3D7_1139300	1133.14	1.27335	0.210041	6.06239	1.34111e-09	8.37196e-09	ApiAP2	AP2 domain transcription factor	Schizont
PF3D7_0506500	3289.45	1.38593	0.186883	7.41599	1.20721e-13	1.18096e-12	N/A	conserved Plasmodium protein	Schizont
PF3D7_1218000	124.751	-1.78817	0.362135	-4.93785	7.89883e-07	3.34651e-06	TRAMP	thrombospondin-related apical membrane protein	Schizont
PF3D7_0916000	2144.02	-2.39295	0.191865	-12.4721	1.06037e-35	8.10092e-34	MFS2	major facilitator superfamily domain-containing protein	Schizont
PF3D7_1122000	141.814	1.29399	0.31499	4.10804	3.9903e-05	0.00012761	N/A	conserved protein	Schizont
PF3D7_0100100	838.967	-1.7135	0.231999	-7.38579	1.51546e-13	1.46464e-12	VAR	erythrocyte membrane protein 1	Schizont
PF3D7_1413200	420.563	1.77789	0.290783	6.11416	9.70673e-10	6.13104e-09	N/A	conserved Plasmodium protein	Schizont
PF3D7_1237200	835.764	1.31672	0.180305	7.30274	2.81973e-13	2.62502e-12	N/A	conserved Plasmodium protein	Schizont
PF3D7_1428200	1742.43	-1.19688	0.194556	-6.15188	7.65719e-10	4.8943e-09	MFS5	major facilitator superfamily domain-containing protein	Schizont
PF3D7_1461900	1860.64	1.95147	0.196982	9.90684	3.88732e-23	9.64416e-22	N/A	valine--tRNA ligase	Schizont
PF3D7_0108900	142.781	-3.95612	0.42436	-9.32256	1.13564e-20	2.27742e-19	N/A	non-coding RNA	Schizont
PF3D7_0504100	366.91	-1.34455	0.295279	-4.55349	5.27635e-06	1.95799e-05	N/A	AN1-type zinc finger protein	Schizont
PF3D7_0107500	2994.01	1.65296	0.186052	8.88437	6.42844e-19	1.11295e-17	NCR1	Niemann-Pick type C1-related protein	Schizont
PF3D7_1414200	3253.13	-1.5306	0.143091	-10.6967	1.0545e-26	3.6513e-25	N/A	conserved Plasmodium protein	Schizont
PF3D7_0923500	2178.17	-1.20941	0.177341	-6.81969	9.12344e-12	7.39244e-11	N/A	cyclin-dependent kinases regulatory subunit	Schizont
PF3D7_0300100	838.037	-2.15186	0.209477	-10.2725	9.37356e-25	2.6078e-23	VAR	erythrocyte membrane protein 1	Schizont
PF3D7_0808700	129.499	-1.84235	0.27609	-6.673	2.50633e-11	1.9087e-10	VAR	erythrocyte membrane protein 1	Schizont
PF3D7_0311700	64.5695	2.01133	0.399584	5.03355	4.81483e-07	2.1048e-06	PM6	plasmepsin VI	Schizont
PF3D7_1478000	109.988	-1.56549	0.427846	-3.659	0.000253198	0.000703197	GEXP17	Plasmodium exported protein (PHISTa)	Schizont
PF3D7_1429200	64.1123	1.73391	0.345301	5.02146	5.1281e-07	2.23767e-06	ApiAP2	AP2 domain transcription factor AP2-O3	Schizont
PF3D7_0404700	8301.65	-2.72976	0.257446	-10.6033	2.87784e-26	9.3588e-25	DPAP3	dipeptidyl aminopeptidase 3	Schizont
PF3D7_1030400	42.2272	1.18009	0.45655	2.58479	0.00974385	0.0191105	N/A	conserved protein	Schizont
PF3D7_0818200	47669.6	-1.10937	0.193872	-5.72217	1.05171e-08	5.86544e-08	14-3-3I	14-3-3 protein	Schizont
PF3D7_0207000	32578.8	-1.74352	0.308455	-5.65242	1.58202e-08	8.60367e-08	MSP4	merozoite surface protein 4	Schizont
PF3D7_0628900	583.982	1.02269	0.165431	6.18196	6.33114e-10	4.10671e-09	N/A	RAP protein	Schizont
PF3D7_0516300	222.648	1.79663	0.213357	8.42075	3.74084e-17	5.35853e-16	N/A	tRNA pseudouridine synthase	Schizont
PF3D7_1438400	3452.45	-1.56024	0.16801	-9.28657	1.59347e-20	3.15611e-19	MCA2	metacaspase-2	Schizont
PF3D7_0723900	2480.81	1.22846	0.246971	4.97409	6.55535e-07	2.80952e-06	N/A	RNA-binding protein	Schizont
PF3D7_0409400	539.482	1.03556	0.236104	4.38601	1.15447e-05	4.04431e-05	DnaJ	chaperone protein DnaJ	Schizont
PF3D7_0810300	4525.18	-1.70993	0.269779	-6.33828	2.32351e-10	1.58625e-09	PPM5	protein phosphatase PPM5	Schizont
PF3D7_1202300	539.333	1.4107	0.178977	7.882	3.22177e-15	3.86692e-14	N/A	dynein heavy chain	Schizont
PF3D7_1468000	208.567	1.04184	0.249287	4.17928	2.92428e-05	9.58103e-05	N/A	conserved Plasmodium protein	Schizont
PF3D7_0320100	2535.96	-1.08823	0.15533	-7.00592	2.45376e-12	2.11648e-11	SEC22	protein transport protein SEC22	Schizont
PF3D7_1451700	1872.19	-1.52633	0.243882	-6.25848	3.8876e-10	2.59156e-09	CNB	calcineurin subunit B	Schizont
PF3D7_0827400	86.5167	-1.34301	0.308033	-4.35997	1.30082e-05	4.49452e-05	N/A	conserved protein	Schizont
PF3D7_0619300	1288.12	1.55255	0.209452	7.41244	1.23993e-13	1.20805e-12	N/A	conserved Plasmodium protein	Schizont
PF3D7_1434200	23693.1	-1.55769	0.159127	-9.78894	1.256e-22	2.99265e-21	CAM	calmodulin	Schizont
PF3D7_1441900	473.742	-1.17574	0.208711	-5.63335	1.76744e-08	9.55806e-08	TFB5	RNA polymerase II transcription factor B subunit 5	Schizont
PF3D7_1025500	1093.82	1.42898	0.188279	7.58972	3.20596e-14	3.34121e-13	N/A	conserved Plasmodium protein	Schizont
PF3D7_0617900	4623.3	-1.29899	0.187925	-6.91227	4.76956e-12	3.97849e-11	H3.3	histone H3 variant	Schizont
PF3D7_1301900	94.6926	-1.0701	0.350096	-3.05659	0.00223871	0.00504915	N/A	Plasmodium exported protein	Schizont
PF3D7_0211000	71.753	1.52629	0.479367	3.18397	0.00145269	0.0034073	N/A	non-coding RNA	Schizont
PF3D7_1419500	418.363	-1.25506	0.193395	-6.48961	8.60616e-11	6.20082e-10	N/A	conserved Plasmodium protein	Schizont
PF3D7_0205100	303.644	2.00915	0.350978	5.72445	1.03769e-08	5.79399e-08	N/A	conserved Plasmodium protein	Schizont
PF3D7_1336300	81.5151	1.28677	0.411504	3.12699	0.00176607	0.00406704	N/A	conserved Plasmodium membrane protein	Schizont
PF3D7_1432400	860.598	1.13374	0.166429	6.81214	9.61562e-12	7.71333e-11	LRR5	leucine-rich repeat protein	Schizont
PF3D7_1321700	5142.35	1.57712	0.259929	6.06749	1.29923e-09	8.13162e-09	SF1	splicing factor 1	Schizont
PF3D7_0322400	829.866	1.04163	0.21427	4.86131	1.16609e-06	4.78212e-06	N/A	regulator of initiation factor 2 (eIF2)	Schizont
PF3D7_0317000	5764.88	-1.01118	0.213444	-4.73745	2.16424e-06	8.58032e-06	N/A	proteasome subunit alpha type-3	Schizont
PF3D7_1312200	388.221	-1.30602	0.28085	-4.65022	3.31573e-06	1.26555e-05	N/A	conserved protein	Schizont
PF3D7_1465000	1183.63	-1.06234	0.33985	-3.12593	0.00177246	0.0040798	ApiCOX25	cytochrome c oxidase subunit ApiCOX25	Schizont
PF3D7_1212800	2159.47	-1.34805	0.175888	-7.66424	1.79899e-14	1.97684e-13	SDHB	succinate dehydrogenase [ubiquinone] iron-sulfur subunit	Schizont
PF3D7_0804900	2306.84	-1.51126	0.153355	-9.85462	6.54612e-23	1.59931e-21	N/A	GTPase-activating protein	Schizont
PF3D7_0915000	2462.81	-1.01077	0.243965	-4.14309	3.42654e-05	0.000110907	NDH2	type II NADH:ubiquinone oxidoreductase	Schizont
PF3D7_0907800	1508.54	-1.12394	0.146253	-7.68489	1.53126e-14	1.69424e-13	N/A	ribosomal protein L35	Schizont
PF3D7_0937200	23.8654	-2.81003	0.594699	-4.72513	2.29968e-06	9.05757e-06	N/A	lysophospholipase	Schizont
PF3D7_1127600	1809.66	-1.1168	0.185706	-6.0138	1.81226e-09	1.10831e-08	N/A	CRAL/TRIO domain-containing protein	Schizont
PF3D7_0829900	3903.35	2.38607	0.168932	14.1244	2.68587e-45	5.62047e-43	N/A	non-coding RNA	Schizont
PF3D7_1212700	18857.7	1.68381	0.260934	6.45302	1.09646e-10	7.81815e-10	EIF3A	eukaryotic translation initiation factor 3 subunit A	Schizont
PF3D7_0206700	548.401	1.19741	0.203251	5.8913	3.83165e-09	2.25174e-08	ADSL	adenylosuccinate lyase	Schizont
PF3D7_0517200	44.3119	2.74975	0.478922	5.74153	9.38239e-09	5.26311e-08	N/A	conserved Plasmodium protein	Schizont
PF3D7_0517400	3038.01	1.21497	0.268329	4.52793	5.95645e-06	2.18343e-05	FACT-L	FACT complex subunit SPT16	Schizont
PF3D7_0102600	170.187	1.04252	0.287218	3.62972	0.000283726	0.000778547	FIKK1	serine/threonine protein kinase	Schizont
PF3D7_1131100	1488.71	-1.47667	0.223463	-6.60811	3.89264e-11	2.90469e-10	SR1	serpentine receptor 1	Schizont
PF3D7_0106000	2262.35	-1.30031	0.203835	-6.3792	1.7802e-10	1.23996e-09	N/A	conserved protein	Schizont
PF3D7_1436200	4225.37	-2.66027	0.202353	-13.1466	1.77904e-39	1.99129e-37	BCP1	basal complex protein BCP1	Schizont
PF3D7_1431500	1524.24	1.11035	0.252755	4.39298	1.11806e-05	3.9279e-05	MAPK1	mitogen-activated protein kinase 1	Schizont
PF3D7_0934100	1189.54	1.69901	0.200533	8.47247	2.40235e-17	3.52516e-16	XPD	TFIIH basal transcription factor complex helicase XPD subunit	Schizont
PF3D7_0613900	1845.74	-1.18811	0.278416	-4.26738	1.97778e-05	6.63812e-05	MyoE	myosin E	Schizont
PF3D7_1323000	76.5289	2.27533	0.4075	5.58363	2.35547e-08	1.24993e-07	FabZ	beta-hydroxyacyl-ACP dehydratase	Schizont
PF3D7_1129300	2439.45	-2.29991	0.220323	-10.4388	1.64839e-25	4.92776e-24	N/A	conserved Plasmodium protein	Schizont
PF3D7_1438500	492.693	1.33857	0.2092	6.39849	1.56918e-10	1.09774e-09	CPSF3	cleavage and polyadenylation specificity factor subunit 3	Schizont
PF3D7_1476600	1746.48	2.0782	0.194544	10.6824	1.23067e-26	4.23086e-25	N/A	Plasmodium exported protein	Schizont
PF3D7_1250400	1129.9	1.09419	0.202688	5.39841	6.72345e-08	3.33608e-07	N/A	conserved Plasmodium protein	Schizont
PF3D7_1127000	285.432	1.23092	0.319688	3.85037	0.000117942	0.000347302	N/A	protein phosphatase	Schizont
PF3D7_0918100	1489.46	-1.60197	0.258905	-6.1875	6.11255e-10	3.97027e-09	N/A	cytochrome b5-like heme/steroid binding protein	Schizont
PF3D7_0714100	28.6256	2.0021	0.653094	3.06556	0.00217263	0.00491857	N/A	MAATS1 domain-containing protein	Schizont
PF3D7_0308600	843.923	1.69363	0.307027	5.51622	3.46368e-08	1.79641e-07	PRPF19	pre-mRNA-processing factor 19	Schizont
PF3D7_0312900	44.4824	2.19017	0.438457	4.99518	5.87811e-07	2.5419e-06	N/A	hypothetical protein	Schizont
PF3D7_0709600	768.847	1.54184	0.261037	5.90659	3.49259e-09	2.06509e-08	POP1	ribonucleases P/MRP protein subunit POP1	Schizont
PF3D7_1217900	2416.58	-1.24526	0.19682	-6.32689	2.50149e-10	1.70052e-09	N/A	PPPDE peptidase domain-containing protein	Schizont
PF3D7_1231300	201.597	-3.90848	0.351975	-11.1044	1.1936e-28	5.08388e-27	N/A	conserved Plasmodium protein	Schizont
PF3D7_1012700	323.578	-1.76713	0.208822	-8.46237	2.62e-17	3.82123e-16	NIF4	NLI interacting factor-like phosphatase	Schizont
PF3D7_0318700	248.696	-5.49596	0.892425	-6.15846	7.34579e-10	4.7015e-09	N/A	conserved Plasmodium protein	Schizont
PF3D7_1423500	898.799	-1.05242	0.19614	-5.36568	8.06455e-08	3.94057e-07	N/A	conserved Plasmodium protein	Schizont
PF3D7_0305200	4055.32	-1.82722	0.184993	-9.87726	5.22404e-23	1.2894e-21	N/A	GRIP domain-containing protein	Schizont
PF3D7_0610400	20304.6	-2.52327	0.26285	-9.59965	8.0215e-22	1.78738e-20	H3	histone H3	Schizont
PF3D7_1014300	5889.01	1.50027	0.225906	6.64114	3.11271e-11	2.3372e-10	N/A	SPRY domain-containing protein	Schizont
PF3D7_1009700	2227.89	-2.97501	0.31015	-9.59218	8.62448e-22	1.89542e-20	N/A	tubulin--tyrosine ligase	Schizont
PF3D7_1035500	8571.5	-4.7381	0.343912	-13.7771	3.50119e-43	5.26601e-41	MSP6	merozoite surface protein 6	Schizont
PF3D7_0805300	277.368	-1.56066	0.278238	-5.60907	2.0342e-08	1.08785e-07	N/A	conserved Plasmodium protein	Schizont
PF3D7_1329400	397.13	2.17043	0.1949	11.1361	8.36748e-29	3.62817e-27	AMPD	AMP deaminase	Schizont
PF3D7_1249800	1874.62	1.12981	0.183156	6.16856	6.8916e-10	4.43402e-09	THO2	THO complex subunit 2	Schizont
PF3D7_0828800	573.882	-3.30539	0.310178	-10.6564	1.62731e-26	5.5548e-25	GAMA	GPI-anchored micronemal antigen	Schizont
PF3D7_0501600	2702.88	-3.69589	0.350205	-10.5535	4.89398e-26	1.54965e-24	RAP2	rhoptry-associated protein 2	Schizont
PF3D7_0219100	131.534	1.69517	0.252811	6.70529	2.01013e-11	1.54302e-10	N/A	saccharopine dehydrogenase	Schizont
PF3D7_1327600	84.5954	-1.51143	0.427715	-3.53373	0.000409732	0.00108533	NMNAT	nicotinamide/nicotinic acid mononucleotide adenylyltransferase	Schizont
PF3D7_1102700	803.284	-3.1715	0.667996	-4.74778	2.05657e-06	8.18714e-06	ETRAMP11.1	early transcribed membrane protein 11.1	Schizont
PF3D7_1440400	3024.52	-1.55393	0.177632	-8.74804	2.17087e-18	3.54184e-17	N/A	zinc finger protein	Schizont
PF3D7_0527100	5611.12	-1.48693	0.219904	-6.76171	1.36374e-11	1.06726e-10	UBC13	ubiquitin-conjugating enzyme E2 N	Schizont
PF3D7_0931200	1274.63	-1.00535	0.153907	-6.53219	6.48135e-11	4.74084e-10	Sel2	selenoprotein	Schizont
PF3D7_1471400	4743.93	-1.36887	0.195791	-6.99146	2.72033e-12	2.33386e-11	N/A	diacylglycerol kinase	Schizont
PF3D7_1204900	237.407	-3.08618	0.417606	-7.39017	1.46636e-13	1.42004e-12	N/A	conserved Plasmodium protein	Schizont
PF3D7_1209600	124.687	-1.00445	0.28444	-3.5313	0.000413516	0.00109355	PBGD	porphobilinogen deaminase	Schizont
PF3D7_1456400	139.994	1.90559	0.257824	7.39103	1.457e-13	1.41382e-12	N/A	conserved Plasmodium protein	Schizont
PF3D7_0724700	1864.39	1.55858	0.142824	10.9126	1.00322e-27	3.80196e-26	BDP6	bromodomain protein 6	Schizont
PF3D7_1367900	131.771	1.12999	0.252167	4.48113	7.42487e-06	2.67685e-05	N/A	conserved Plasmodium protein	Schizont
PF3D7_1007200	3014.97	-1.56973	0.191919	-8.17913	2.85895e-16	3.82226e-15	N/A	rho GTPase-activating protein	Schizont
PF3D7_0831800	687.541	1.04495	0.405006	2.58009	0.00987758	0.0193177	HRP2	histidine-rich protein II	Schizont
PF3D7_0718600	793.025	1.29837	0.220178	5.89692	3.70346e-09	2.17906e-08	N/A	conserved Plasmodium protein	Schizont
PF3D7_0303100	1579.25	-1.17949	0.167434	-7.0445	1.86132e-12	1.62587e-11	N/A	CLP1 P-loop domain-containing protein	Schizont
PF3D7_1018300	519.727	1.00015	0.190214	5.25802	1.45618e-07	6.85775e-07	N/A	peptidase	Schizont
PF3D7_1009200	324.499	1.20097	0.190418	6.30704	2.8443e-10	1.9254e-09	N/A	ribonuclease	Schizont
PF3D7_0423300	3263.99	-3.66409	0.2571	-14.2517	4.3778e-46	1.00335e-43	N/A	conserved Plasmodium protein	Schizont
PF3D7_1246400	2020.95	-2.65425	0.294499	-9.01278	2.00904e-19	3.64887e-18	MTIP	myosin A-tail interacting protein	Schizont
PF3D7_0831700	7176.1	1.11435	0.215526	5.17039	2.33603e-07	1.07386e-06	HSP70x	heat shock protein 70	Schizont
PF3D7_1461800	282.593	1.78359	0.356579	5.00195	5.67534e-07	2.46085e-06	N/A	conserved Plasmodium protein	Schizont
PF3D7_0822900	4009.88	-3.95114	0.25791	-15.3199	5.63407e-53	3.01297e-50	N/A	conserved Plasmodium protein	Schizont
PF3D7_0812800	91.6845	-1.10402	0.338491	-3.26159	0.00110789	0.00267147	N/A	conserved protein	Schizont
PF3D7_1412000	490.385	-3.61723	0.266339	-13.5813	5.17071e-42	7.11046e-40	N/A	p1/s1 nuclease	Schizont
PF3D7_0416300	1468.37	1.47974	0.205086	7.21522	5.38452e-13	4.85313e-12	MCM9	DNA helicase MCM9	Schizont
PF3D7_0727000	2102.61	1.10764	0.235119	4.71099	2.46519e-06	9.63848e-06	VPS53	vacuolar protein sorting-associated protein 53	Schizont
PF3D7_0908000	2577.42	-1.27034	0.257636	-4.93075	8.19155e-07	3.46449e-06	PMP1	plasma membrane protein 1	Schizont
PF3D7_0511600	1314.92	-3.9222	0.333386	-11.7648	5.929e-32	3.28003e-30	ARNP	apical rhoptry neck protein	Schizont
PF3D7_0301200	132.292	-1.52066	0.293951	-5.17317	2.30161e-07	1.05905e-06	FIKK3	serine/threonine protein kinase	Schizont
PF3D7_0523300	893.784	-1.01711	0.207716	-4.89666	9.74802e-07	4.06958e-06	N/A	cytochrome c oxidase subunit ApiCOX18	Schizont
PF3D7_1326600	4616.93	1.30172	0.199786	6.51555	7.24222e-11	5.25744e-10	N/A	conserved Plasmodium protein	Schizont
PF3D7_1420000	1387.98	1.73572	0.163238	10.6331	2.09102e-26	6.8932e-25	SF3B4	splicing factor 3B subunit 4	Schizont
PF3D7_0301800	212.523	-2.14496	0.474674	-4.5188	6.21906e-06	2.2676e-05	N/A	Plasmodium exported protein	Schizont
PF3D7_1439600	2823.4	-1.5683	0.296633	-5.287	1.2434e-07	5.91939e-07	N/A	cytochrome c oxidase subunit ApiCOX26	Schizont
PF3D7_1023100	70.2802	3.67693	0.402986	9.12421	7.22614e-20	1.38014e-18	N/A	dynein heavy chain	Schizont
PF3D7_0105300	4293.2	-2.14247	0.217622	-9.84489	7.21172e-23	1.75303e-21	CAP	cyclase-associated protein	Schizont
PF3D7_1415100	321.149	-1.23314	0.283153	-4.35501	1.33058e-05	4.58907e-05	N/A	conserved protein	Schizont
PF3D7_0622500	243.42	-1.2753	0.23034	-5.53659	3.0842e-08	1.60826e-07	N/A	RNA methyltransferase	Schizont
PF3D7_1361400	228.488	-2.22436	0.38608	-5.76139	8.34219e-09	4.71809e-08	ADF2	actin-depolymerizing factor 2	Schizont
PF3D7_0704000	1203.51	1.56718	0.22472	6.97394	3.08178e-12	2.6206e-11	N/A	conserved Plasmodium membrane protein	Schizont
PF3D7_0924500	3066.19	-1.19568	0.191897	-6.23083	4.63963e-10	3.05898e-09	N/A	conserved Plasmodium membrane protein	Schizont
PF3D7_1025400	3272.84	-1.78691	0.17415	-10.2607	1.05931e-24	2.9134e-23	N/A	conserved Plasmodium membrane protein	Schizont
PF3D7_1008200	217.551	-1.24195	0.245629	-5.05621	4.27664e-07	1.87805e-06	N/A	flap endonuclease	Schizont
PF3D7_1243400	407.206	-2.04913	0.293309	-6.98627	2.82298e-12	2.41762e-11	N/A	conserved Plasmodium protein	Schizont
PF3D7_1451400	805.867	1.25368	0.189564	6.61349	3.75375e-11	2.8054e-10	Sir2B	transcriptional regulatory protein sir2b	Schizont
PF3D7_1362000	784.037	-1.43884	0.245923	-5.85077	4.89314e-09	2.84773e-08	N/A	cytochrome c oxidase subunit ApiCOX24	Schizont
PF3D7_1131800	3385.87	1.16387	0.208827	5.57337	2.4986e-08	1.31573e-07	N/A	oxysterol-binding protein	Schizont
PF3D7_1405800	1069.32	1.04263	0.195735	5.32674	9.99909e-08	4.82221e-07	BOP1	ribosome biogenesis protein BOP1	Schizont
PF3D7_0928400	152.929	-1.30972	0.362292	-3.6151	0.000300226	0.000819005	N/A	conserved protein	Schizont
PF3D7_1469200	547.605	-2.066	0.295104	-7.00092	2.54287e-12	2.18942e-11	SHLP1	shewanella-like protein phosphatase 1	Schizont
PF3D7_0820000	3181.27	1.51449	0.222229	6.815	9.42625e-12	7.59942e-11	SRCAP	Snf2-related CBP activator	Schizont
PF3D7_0813100	4347	-2.50778	0.22866	-10.9673	5.48863e-28	2.2199e-26	N/A	conserved Plasmodium protein	Schizont
PF3D7_0422200	2045.85	1.37296	0.157141	8.73714	2.39081e-18	3.84849e-17	N/A	erythrocyte membrane-associated antigen	Schizont
PF3D7_0917400	691.267	-1.36413	0.256525	-5.31772	1.05073e-07	5.04706e-07	N/A	conserved Plasmodium protein	Schizont
PF3D7_1019600	3730.57	-1.19947	0.213491	-5.61838	1.92761e-08	1.03429e-07	N/A	conserved Plasmodium protein	Schizont
PF3D7_0935200	4486.73	1.25398	0.216106	5.80261	6.52906e-09	3.741e-08	VPS33	vacuolar protein sorting-associated protein 33	Schizont
PF3D7_0809100	474.291	-1.12361	0.230459	-4.87551	1.08526e-06	4.49589e-06	VAR	erythrocyte membrane protein 1	Schizont
PF3D7_1119600	1266.79	1.34704	0.202013	6.66806	2.59205e-11	1.96156e-10	N/A	ATP-dependent zinc metalloprotease FTSH	Schizont
PF3D7_0819600	3575.15	-1.79841	0.258523	-6.95648	3.48888e-12	2.94596e-11	N/A	ubiquitin-like protein	Schizont
PF3D7_0719900	4380.24	1.02843	0.144739	7.10546	1.19927e-12	1.06693e-11	N/A	conserved Plasmodium membrane protein	Schizont
PF3D7_1246200	49339.2	-1.96802	0.180945	-10.8764	1.49375e-27	5.57318e-26	ACT1	actin I	Schizont
PF3D7_1350100	3403.38	1.6776	0.195128	8.59742	8.15311e-18	1.2537e-16	KRS1	lysine--tRNA ligase	Schizont
PF3D7_0915700	1766.43	-1.23871	0.212217	-5.83699	5.31523e-09	3.06741e-08	N/A	cytochrome c oxidase subunit ApiCOX30	Schizont
PF3D7_0318600	273.646	1.25607	0.22437	5.59821	2.16576e-08	1.15426e-07	N/A	cleavage and polyadenylation specificity factor	Schizont
PF3D7_0314700	361.772	1.82609	0.226942	8.0465	8.51978e-16	1.08481e-14	RNF1	RING finger protein RNF1	Schizont
PF3D7_1324300	649.416	1.73013	0.1645	10.5175	7.17452e-26	2.2278e-24	N/A	conserved Plasmodium membrane protein	Schizont
PF3D7_0321100	3047.76	-1.43533	0.157498	-9.11332	7.98971e-20	1.51655e-18	N/A	conserved Plasmodium protein	Schizont
PF3D7_0405700	1287.47	2.42774	0.199713	12.1561	5.32244e-34	3.32687e-32	N/A	lysine decarboxylase	Schizont
PF3D7_0816600	1141.95	2.14168	0.222462	9.62715	6.14078e-22	1.38758e-20	ClpB1	chaperone protein ClpB1	Schizont
PF3D7_0935800	20535.4	-1.3406	0.21328	-6.28563	3.26524e-10	2.1888e-09	CLAG9	cytoadherence linked asexual protein 9	Schizont
PF3D7_0308900	1219.77	1.47036	0.195606	7.51694	5.60725e-14	5.68162e-13	SF3B1	splicing factor 3B subunit 1	Schizont
PF3D7_0216200	168.156	1.49165	0.231767	6.436	1.22661e-10	8.69466e-10	N/A	Alba domain-containing protein	Schizont
PF3D7_1351300	20.8273	2.40835	0.607281	3.96578	7.3155e-05	0.000223837	N/A	conserved Plasmodium membrane protein	Schizont
PF3D7_0934800	5158.28	-2.44602	0.184108	-13.2857	2.80092e-40	3.28801e-38	PKAc	cAMP-dependent protein kinase catalytic subunit	Schizont
PF3D7_0715100	44.1589	-1.41134	0.474074	-2.97704	0.00291042	0.00641679	MYCBP	C-Myc-binding protein	Schizont
PF3D7_0702000	34.3244	-1.62909	0.590554	-2.75858	0.00580538	0.0120126	N/A	Plasmodium exported protein (hyp12)	Schizont
PF3D7_1418900	754.47	1.19043	0.259012	4.59604	4.30597e-06	1.61785e-05	DBP4	ATP-dependent RNA helicase DBP4	Schizont
PF3D7_0915500	99.8852	1.04634	0.3154	3.3175	0.000908256	0.00222352	N/A	conserved Plasmodium protein	Schizont
PF3D7_0102200	825.784	-2.12603	0.758241	-2.80389	0.00504898	0.0105747	RESA	ring-infected erythrocyte surface antigen	Schizont
PF3D7_0628100	3113.32	-1.04419	0.267243	-3.90725	9.3351e-05	0.000279762	HECT1	HECT domain-containing protein 1	Schizont
PF3D7_0508000	10687.6	-2.2099	0.165386	-13.3621	1.00697e-40	1.21164e-38	P38	6-cysteine protein	Schizont
[truncated: 607 more rows]

## Sheet: Table S2B
Table S2. B. Gene ontology and pathway analysis of differentially expressed genes between the GlcN+ and GlcN- parasites.
GO terms	Number of genes in Query withTerm	Number of genes in Query without Term	Number of genes in Background withTerm	Number of genes in Background without Term	P value	Gene ID	P adj	Parasite stage	Expression
host cell cytoplasm	13	77	113	5041	1.63642e-07	PF3D7_0425100,PF3D7_0424900,PF3D7_1102600,PF3D7_1102900,PF3D7_1478100,PF3D7_1016600,PF3D7_1479200,PF3D7_1252900,PF3D7_0424800,PF3D7_1401100,PF3D7_0219900,PF3D7_0425200,PF3D7_0202100	4.45106e-05	Ring	Up
Molecular motor prototypes	16	400	48	5106	1.21394e-05	PF3D7_1140500,PF3D7_1020300,PF3D7_1242400,PF3D7_1020100,PF3D7_0922000,PF3D7_0319400,PF3D7_1122900,PF3D7_0724900,PF3D7_0718000,PF3D7_0111000,PF3D7_1023100,PF3D7_1020200,PF3D7_1118700,PF3D7_1211000,PF3D7_1037800,PF3D7_1229800	0.00403028	Ring	Down
Gametocyte proteomics	59	357	293	4861	1.17235e-09	PF3D7_0515600,PF3D7_0928100,PF3D7_1451600,PF3D7_0605600,PF3D7_0422300,PF3D7_0417600,PF3D7_1242400,PF3D7_1216700,PF3D7_1228100,PF3D7_0318400,PF3D7_1031000,PF3D7_0215000,PF3D7_0513700,PF3D7_1232100,PF3D7_1122900,PF3D7_1135600,PF3D7_0525900,PF3D7_1319800,PF3D7_0719200,PF3D7_0828700,PF3D7_1021900,PF3D7_0205200,PF3D7_1228300,PF3D7_0825900,PF3D7_1346800,PF3D7_0111000,PF3D7_1431600,PF3D7_1473700,PF3D7_1…	7.78442e-07	Ring	Down
Gametocyte development	9	407	14	5140	2.10748e-05	PF3D7_1451600,PF3D7_0209000,PF3D7_0406200,PF3D7_0422300,PF3D7_1346700,PF3D7_1216500,PF3D7_1407000,PF3D7_1475500,PF3D7_1455800	0.00466456	Ring	Down
The phosphoproteome of Plasmodium falciparum infected RBCs	81	341	334	4820	1.25014e-16	PF3D7_0509400,PF3D7_1103800,PF3D7_1030100,PF3D7_0420000,PF3D7_1107800,PF3D7_0511500,PF3D7_0318200,PF3D7_0415300,PF3D7_0703500,PF3D7_1414500,PF3D7_1123100,PF3D7_0106300,PF3D7_1354300,PF3D7_0624600,PF3D7_1016300,PF3D7_1237000,PF3D7_0801800,PF3D7_0821300,PF3D7_0903400,PF3D7_1303500,PF3D7_1039000,PF3D7_1407300,PF3D7_1007700,PF3D7_0518500,PF3D7_1011800,PF3D7_1110200,PF3D7_1021900,PF3D7_0818700,PF3D7_0…	1.60226e-14	Trophozoite	Up
Translocon of exported proteins (PTEX)	8	414	26	5128	0.00316365	PF3D7_1024800,PF3D7_1353200,PF3D7_0501300,PF3D7_0102200,PF3D7_1370300,PF3D7_0801000,PF3D7_1436300,PF3D7_0935900	0.0456535	Trophozoite	Up
Interactions between modified host cell membrane and endothelial cell	53	369	346	4808	2.55156e-05	PF3D7_0901500,PF3D7_0712600,PF3D7_1353200,PF3D7_1000500,PF3D7_0732400,PF3D7_1101100,PF3D7_0115400,PF3D7_0831100,PF3D7_1000200,PF3D7_0421100,PF3D7_0221400,PF3D7_0421300,PF3D7_0501300,PF3D7_0115600,PF3D7_0808900,PF3D7_0424700,PF3D7_1200600,PF3D7_0712400,PF3D7_0500800,PF3D7_0700200,PF3D7_1240600,PF3D7_1149900,PF3D7_1372600,PF3D7_0732900,PF3D7_0712000,PF3D7_0300900,PF3D7_0102200,PF3D7_0402000,PF3D7_0…	0.000765436	Trophozoite	Up
Plasmodium falciparum export proteins that remodel infected erythrocyte	18	404	43	5111	2.89309e-07	PF3D7_1353200,PF3D7_1478600,PF3D7_0114000,PF3D7_0202500,PF3D7_1016300,PF3D7_0501300,PF3D7_0424700,PF3D7_0500800,PF3D7_0102200,PF3D7_0402000,PF3D7_1301400,PF3D7_0730900,PF3D7_0801900,PF3D7_1436300,PF3D7_0214100,PF3D7_0935900,PF3D7_0936000,PF3D7_1149000	1.71137e-05	Trophozoite	Up
Phosphoproteome - Lasonder et al 2011	126	296	569	4585	2.1638e-23	PF3D7_1125800,PF3D7_1451800,PF3D7_1030100,PF3D7_0203100,PF3D7_0420000,PF3D7_1353200,PF3D7_1107800,PF3D7_0310200,PF3D7_1205500,PF3D7_1019000,PF3D7_0511500,PF3D7_0318200,PF3D7_0415300,PF3D7_1230700,PF3D7_1414500,PF3D7_0405400,PF3D7_0936800,PF3D7_1342600,PF3D7_0532300,PF3D7_1123100,PF3D7_0106300,PF3D7_0108700,PF3D7_1326300,PF3D7_0202500,PF3D7_0624600,PF3D7_1016300,PF3D7_0501300,PF3D7_1466100,PF3D7_0…	8.3198e-21	Trophozoite	Up
Phosphoproteome - Treeck et al 2011	167	255	947	4207	3.17777e-22	PF3D7_1125800,PF3D7_0104300,PF3D7_0717500,PF3D7_1103800,PF3D7_1451800,PF3D7_1030100,PF3D7_1332900,PF3D7_0203100,PF3D7_0420000,PF3D7_1353200,PF3D7_1107800,PF3D7_1019000,PF3D7_0511500,PF3D7_0318200,PF3D7_0415300,PF3D7_1478600,PF3D7_0608800,PF3D7_0703500,PF3D7_1230700,PF3D7_1414500,PF3D7_1425400,PF3D7_0405400,PF3D7_1301700,PF3D7_0936800,PF3D7_1342600,PF3D7_0532300,PF3D7_1123100,PF3D7_0106300,PF3D7_0…	8.14568e-20	Trophozoite	Up
Exported proteins of Plasmodium falciparum with confirmed location	17	405	60	5094	4.46942e-05	PF3D7_1353200,PF3D7_1478600,PF3D7_0936800,PF3D7_1016300,PF3D7_0501300,PF3D7_0500800,PF3D7_0702300,PF3D7_0102200,PF3D7_1370300,PF3D7_0801000,PF3D7_0830500,PF3D7_0731100,PF3D7_0935900,PF3D7_0424400,PF3D7_0424500,PF3D7_0936000,PF3D7_1149000	0.00118517	Trophozoite	Up
Phosphoproteome - Collins et al 2014	139	283	709	4445	1.31599e-21	PF3D7_1125800,PF3D7_0104300,PF3D7_1103800,PF3D7_1451800,PF3D7_1030100,PF3D7_1332900,PF3D7_0420000,PF3D7_0310200,PF3D7_1205500,PF3D7_1442400,PF3D7_0511500,PF3D7_0318200,PF3D7_0415300,PF3D7_0608800,PF3D7_0703500,PF3D7_1230700,PF3D7_1414500,PF3D7_0405400,PF3D7_1301700,PF3D7_0936800,PF3D7_1342600,PF3D7_0532300,PF3D7_1123100,PF3D7_0106300,PF3D7_0108700,PF3D7_1222400,PF3D7_1354300,PF3D7_0202500,PF3D7_0…	2.52999e-19	Trophozoite	Up
Properties of proteins exported to erythrocyte	17	405	39	5115	3.9567e-07	PF3D7_1478600,PF3D7_0221400,PF3D7_0501300,PF3D7_1372200,PF3D7_1200600,PF3D7_0500800,PF3D7_0102600,PF3D7_1133400,PF3D7_0831800,PF3D7_0102200,PF3D7_1301400,PF3D7_0730900,PF3D7_0801900,PF3D7_0731100,PF3D7_0935900,PF3D7_0936000,PF3D7_1149000	2.02847e-05	Trophozoite	Up
Subcellular location of exported proteins	13	409	44	5110	0.00024971	PF3D7_1353200,PF3D7_0936800,PF3D7_1016700,PF3D7_0324100,PF3D7_0501300,PF3D7_0424000,PF3D7_0102200,PF3D7_1370300,PF3D7_0801000,PF3D7_1436300,PF3D7_0202100,PF3D7_0935900,PF3D7_0936000	0.00505333	Trophozoite	Up
Exportome - compiled from various sources	78	344	523	4631	5.84195e-07	PF3D7_0901500,PF3D7_0425100,PF3D7_0712600,PF3D7_1353200,PF3D7_0732400,PF3D7_1101100,PF3D7_1478600,PF3D7_0115400,PF3D7_1301700,PF3D7_0421100,PF3D7_0936800,PF3D7_0221400,PF3D7_0532300,PF3D7_0421300,PF3D7_0114000,PF3D7_0202500,PF3D7_0324100,PF3D7_1016300,PF3D7_0501300,PF3D7_0115600,PF3D7_1372200,PF3D7_0808900,PF3D7_0114500,PF3D7_0424000,PF3D7_1201100,PF3D7_1200600,PF3D7_1357000,PF3D7_0712400,PF3D7_0…	2.75728e-05	Trophozoite	Up
Phosphoproteome of the merozoite	91	331	482	4672	7.54421e-13	PF3D7_1125800,PF3D7_0104300,PF3D7_1451800,PF3D7_1030100,PF3D7_1107800,PF3D7_1205500,PF3D7_1019000,PF3D7_0511500,PF3D7_0318200,PF3D7_0415300,PF3D7_1414500,PF3D7_0405400,PF3D7_1342600,PF3D7_1123100,PF3D7_0106300,PF3D7_0202500,PF3D7_0624600,PF3D7_0801800,PF3D7_1466100,PF3D7_0903400,PF3D7_1303500,PF3D7_1007700,PF3D7_0418600,PF3D7_0518500,PF3D7_1011800,PF3D7_0500800,PF3D7_1110200,PF3D7_1472200,PF3D7_1…	6.44611e-11	Trophozoite	Up
Lysine acetylated proteins	127	295	763	4391	2.23283e-14	PF3D7_1125800,PF3D7_0509400,PF3D7_1103800,PF3D7_0505100,PF3D7_1030100,PF3D7_1448000,PF3D7_1340300,PF3D7_1332900,PF3D7_0203100,PF3D7_0420000,PF3D7_1000500,PF3D7_0310200,PF3D7_1019000,PF3D7_0511500,PF3D7_0318200,PF3D7_0207700,PF3D7_0608800,PF3D7_0703500,PF3D7_1301700,PF3D7_1342600,PF3D7_1016700,PF3D7_0532300,PF3D7_0106300,PF3D7_1222400,PF3D7_1354300,PF3D7_0202500,PF3D7_0624600,PF3D7_0801800,PF3D7_0…	2.14631e-12	Trophozoite	Up
Phosphoproteome	204	218	1256	3898	2.14429e-24	PF3D7_1125800,PF3D7_0509400,PF3D7_0104300,PF3D7_0717500,PF3D7_1103800,PF3D7_1451800,PF3D7_1030100,PF3D7_1332900,PF3D7_0203100,PF3D7_1353200,PF3D7_1107800,PF3D7_0310200,PF3D7_1205500,PF3D7_1442400,PF3D7_1019000,PF3D7_0511500,PF3D7_0318200,PF3D7_0415300,PF3D7_1478600,PF3D7_0608800,PF3D7_0703500,PF3D7_1230700,PF3D7_1414500,PF3D7_1425400,PF3D7_1322100,PF3D7_0405400,PF3D7_1301700,PF3D7_0421100,PF3D7_0…	1.64896e-21	Trophozoite	Up
Functional orthologs of known cell cycle proteins in E. coli	91	331	428	4726	1.47448e-15	PF3D7_1125800,PF3D7_0509400,PF3D7_1024800,PF3D7_1451800,PF3D7_1030100,PF3D7_1340300,PF3D7_0519800,PF3D7_1412400,PF3D7_0310200,PF3D7_0511500,PF3D7_0318200,PF3D7_0207700,PF3D7_1322100,PF3D7_0405400,PF3D7_1301700,PF3D7_0936800,PF3D7_1342600,PF3D7_0532300,PF3D7_0108700,PF3D7_1354300,PF3D7_1310700,PF3D7_0109700,PF3D7_1326300,PF3D7_0202500,PF3D7_0501300,PF3D7_1021800,PF3D7_1003800,PF3D7_0903400,PF3D7_1…	1.61982e-13	Trophozoite	Up
Phosphopoteome - Wu et al, 2009	27	395	127	5027	2.68749e-05	PF3D7_1353200,PF3D7_1107800,PF3D7_0421100,PF3D7_0532300,PF3D7_0114000,PF3D7_0624600,PF3D7_1016300,PF3D7_1201100,PF3D7_1357000,PF3D7_1011800,PF3D7_0500800,PF3D7_1212700,PF3D7_0517400,PF3D7_0102200,PF3D7_1362200,PF3D7_0217500,PF3D7_0801000,PF3D7_0730900,PF3D7_0830500,PF3D7_1128300,PF3D7_0935900,PF3D7_1014600,PF3D7_1224300,PF3D7_1023900,PF3D7_0424500,PF3D7_1110400,PF3D7_1149000	0.000765436	Trophozoite	Up
Subcellular localization of exported proteins	14	408	26	5128	6.09542e-07	PF3D7_1353200,PF3D7_1478600,PF3D7_0936800,PF3D7_1016300,PF3D7_0501300,PF3D7_0424700,PF3D7_0500800,PF3D7_0831800,PF3D7_0102200,PF3D7_1370300,PF3D7_0731100,PF3D7_0935900,PF3D7_0936000,PF3D7_1149000	2.75728e-05	Trophozoite	Up
Repetitive sequences in P. falciparum proteins	12	410	26	5128	1.33275e-05	PF3D7_0318200,PF3D7_1476200,PF3D7_0501300,PF3D7_0500800,PF3D7_0831800,PF3D7_0102200,PF3D7_0402000,PF3D7_1301400,PF3D7_1370300,PF3D7_0935900,PF3D7_0401800,PF3D7_1149000	0.000456239	Trophozoite	Up
Co-inhibition of S-adenosylmethionine decarboxylase/ornithine decarboxylase effect on gene expression	49	373	389	4765	0.00295474	PF3D7_1125800,PF3D7_1353200,PF3D7_1478600,PF3D7_0608800,PF3D7_1301700,PF3D7_1476200,PF3D7_1222400,PF3D7_1310700,PF3D7_0202500,PF3D7_1016300,PF3D7_1372200,PF3D7_1466100,PF3D7_0424700,PF3D7_1133700,PF3D7_1039000,PF3D7_0424000,PF3D7_1007700,PF3D7_0500800,PF3D7_0702300,PF3D7_1251200,PF3D7_1239200,PF3D7_0102600,PF3D7_0712000,PF3D7_1033100,PF3D7_0405700,PF3D7_0102200,PF3D7_1301400,PF3D7_0810600,PF3D7_0…	0.0436961	Trophozoite	Up
Protein-Protein Interactions between Human Erythrocytes and Plasmodium falciparum	17	405	59	5095	3.73802e-05	PF3D7_0712600,PF3D7_0421300,PF3D7_0424700,PF3D7_1039000,PF3D7_1200600,PF3D7_0102600,PF3D7_1133400,PF3D7_0712000,PF3D7_0102500,PF3D7_0412700,PF3D7_0214100,PF3D7_1240900,PF3D7_0315200,PF3D7_0711700,PF3D7_0424500,PF3D7_0731500,PF3D7_1149000	0.00102662	Trophozoite	Up
Important interacting proteins	36	386	159	4995	3.22561e-07	PF3D7_1030100,PF3D7_1339700,PF3D7_1019000,PF3D7_0511500,PF3D7_0207700,PF3D7_1478600,PF3D7_0405400,PF3D7_0936800,PF3D7_0724100,PF3D7_0108300,PF3D7_0713900,PF3D7_0108700,PF3D7_1354300,PF3D7_0501300,PF3D7_1021800,PF3D7_1329000,PF3D7_0500800,PF3D7_1434500,PF3D7_0102600,PF3D7_0420300,PF3D7_0202400,PF3D7_0716100,PF3D7_1464000,PF3D7_0801000,PF3D7_1138700,PF3D7_0830500,PF3D7_0102500,PF3D7_0726500,PF3D7_0…	1.77178e-05	Trophozoite	Up
Candidate genes related to virulence	74	348	493	4661	9.73758e-07	PF3D7_1026600,PF3D7_0901500,PF3D7_0425100,PF3D7_0712600,PF3D7_1353200,PF3D7_1000500,PF3D7_0732400,PF3D7_1101100,PF3D7_0831500,PF3D7_1478600,PF3D7_0115400,PF3D7_1301700,PF3D7_1000200,PF3D7_0421100,PF3D7_0221400,PF3D7_0421300,PF3D7_0324100,PF3D7_1016300,PF3D7_0115600,PF3D7_1372200,PF3D7_0808900,PF3D7_0424700,PF3D7_0114500,PF3D7_1039000,PF3D7_0424000,PF3D7_1200600,PF3D7_0712400,PF3D7_1035800,PF3D7_0…	4.16011e-05	Trophozoite	Up
Transcriptomic response of dihydroartemisinin (DHA) treated K1 strain trophozoites	19	403	80	5074	0.000123395	PF3D7_0214300,PF3D7_1016700,PF3D7_0114000,PF3D7_0424700,PF3D7_1201100,PF3D7_0918700,PF3D7_0726200,PF3D7_1372600,PF3D7_0102600,PF3D7_1473700,PF3D7_1370300,PF3D7_1455300,PF3D7_0730900,PF3D7_0830500,PF3D7_0513300,PF3D7_1439100,PF3D7_0424500,PF3D7_1200700,PF3D7_0401800	0.00287549	Trophozoite	Up
Differentially expressed genes in different stages treated with cAMP	35	387	209	4945	0.00014582	PF3D7_0420000,PF3D7_0415300,PF3D7_0212500,PF3D7_0207700,PF3D7_0703500,PF3D7_0936800,PF3D7_1342600,PF3D7_0114000,PF3D7_0821300,PF3D7_1021800,PF3D7_1372200,PF3D7_0424700,PF3D7_1303500,PF3D7_1039000,PF3D7_1362400,PF3D7_0518500,PF3D7_1240600,PF3D7_0107500,PF3D7_0405100,PF3D7_1205800,PF3D7_1420000,PF3D7_0420300,PF3D7_0317800,PF3D7_0802300,PF3D7_0617600,PF3D7_0103400,PF3D7_1211900,PF3D7_1033600,PF3D7_1…	0.00326011	Trophozoite	Up
Splicing of pre-mRNA	25	397	107	5047	1.36457e-05	PF3D7_1030100,PF3D7_0103600,PF3D7_1230700,PF3D7_0405400,PF3D7_0821300,PF3D7_1003800,PF3D7_0903400,PF3D7_1407300,PF3D7_0518500,PF3D7_1110200,PF3D7_0403200,PF3D7_1302700,PF3D7_1321700,PF3D7_1420000,PF3D7_0308900,PF3D7_0623600,PF3D7_0810600,PF3D7_1004400,PF3D7_0422500,PF3D7_0515000,PF3D7_1033600,PF3D7_1234800,PF3D7_1439100,PF3D7_0623700,PF3D7_1224300	0.000456239	Trophozoite	Up
RNA binding proteins	32	390	203	4951	0.000718472	PF3D7_1030100,PF3D7_0103600,PF3D7_0703500,PF3D7_0405400,PF3D7_1310700,PF3D7_1326300,PF3D7_0821300,PF3D7_0903400,PF3D7_0518500,PF3D7_1011800,PF3D7_1009400,PF3D7_0516600,PF3D7_1302700,PF3D7_0723900,PF3D7_1321700,PF3D7_1359600,PF3D7_1420000,PF3D7_1359400,PF3D7_0623600,PF3D7_0810600,PF3D7_0827000,PF3D7_1004400,PF3D7_0422500,PF3D7_1235300,PF3D7_0515000,PF3D7_1330800,PF3D7_0602000,PF3D7_0416000,PF3D7_1…	0.0138126	Trophozoite	Up
Predicted protein-protein interactions of plausible stress helicases	23	399	111	5043	0.00014838	PF3D7_0509400,PF3D7_1103800,PF3D7_1030100,PF3D7_1448000,PF3D7_0103600,PF3D7_0318200,PF3D7_0821300,PF3D7_1329000,PF3D7_1420400,PF3D7_1110200,PF3D7_1212700,PF3D7_0811300,PF3D7_1417200,PF3D7_0810600,PF3D7_0827000,PF3D7_1235300,PF3D7_1308200,PF3D7_1010200,PF3D7_1107300,PF3D7_1439100,PF3D7_1224300,PF3D7_0215700,PF3D7_0703900	0.00326011	Trophozoite	Up
Helicases	21	401	71	5083	3.24669e-06	PF3D7_1030100,PF3D7_0103600,PF3D7_1425400,PF3D7_0624600,PF3D7_0821300,PF3D7_0903400,PF3D7_0518500,PF3D7_0818700,PF3D7_1302700,PF3D7_0934100,PF3D7_0820000,PF3D7_0810600,PF3D7_1362200,PF3D7_1106700,PF3D7_0827000,PF3D7_0422500,PF3D7_1010200,PF3D7_1439100,PF3D7_0623700,PF3D7_1023900,PF3D7_1429900	0.000124835	Trophozoite	Up
Phosphoproteome - Pease et al 2013	133	289	663	4491	2.42653e-21	PF3D7_1125800,PF3D7_0509400,PF3D7_0104300,PF3D7_1451800,PF3D7_1030100,PF3D7_0420000,PF3D7_1353200,PF3D7_1107800,PF3D7_1019000,PF3D7_0511500,PF3D7_0318200,PF3D7_0415300,PF3D7_1478600,PF3D7_0608800,PF3D7_0703500,PF3D7_1230700,PF3D7_1414500,PF3D7_1322100,PF3D7_0405400,PF3D7_0936800,PF3D7_1342600,PF3D7_0532300,PF3D7_1123100,PF3D7_0106300,PF3D7_1354300,PF3D7_1310700,PF3D7_0202500,PF3D7_0624600,PF3D7_1…	3.732e-19	Trophozoite	Up
Nuclear proteome	88	334	711	4443	9.44042e-05	PF3D7_0405300,PF3D7_0104300,PF3D7_1103800,PF3D7_1332900,PF3D7_0420000,PF3D7_1353200,PF3D7_1107800,PF3D7_1019000,PF3D7_0511500,PF3D7_0318200,PF3D7_0703500,PF3D7_0405400,PF3D7_1301700,PF3D7_0936800,PF3D7_1342600,PF3D7_0532300,PF3D7_0202500,PF3D7_0624600,PF3D7_1016300,PF3D7_0801800,PF3D7_0501300,PF3D7_0903400,PF3D7_1331700,PF3D7_1007700,PF3D7_1357000,PF3D7_1011800,PF3D7_0500800,PF3D7_1009400,PF3D7_1…	0.00228064	Trophozoite	Up
Protein kinase G-dependent phosphorylation in schizonts	11	411	45	5109	0.00270617	PF3D7_1342600,PF3D7_0106300,PF3D7_0624600,PF3D7_1021800,PF3D7_1434500,PF3D7_1251200,PF3D7_0613900,PF3D7_0504000,PF3D7_0217500,PF3D7_0730900,PF3D7_1149000	0.0408048	Trophozoite	Up
S-nitrosylated proteins	36	386	263	4891	0.00320583	PF3D7_1332900,PF3D7_0608800,PF3D7_1031200,PF3D7_0532300,PF3D7_0624600,PF3D7_1016300,PF3D7_0801800,PF3D7_1007700,PF3D7_1420400,PF3D7_1011800,PF3D7_0500800,PF3D7_1239200,PF3D7_1321700,PF3D7_0517400,PF3D7_1033100,PF3D7_1350100,PF3D7_1359400,PF3D7_0607000,PF3D7_1362200,PF3D7_0317800,PF3D7_0308200,PF3D7_1206200,PF3D7_0915400,PF3D7_1308200,PF3D7_0110600,PF3D7_0513300,PF3D7_1436300,PF3D7_0823300,PF3D7_1…	0.0456535	Trophozoite	Up
Structure of telomere and sub-telomeric regions	41	381	295	4859	0.00129971	PF3D7_0901500,PF3D7_0712600,PF3D7_1000500,PF3D7_0732400,PF3D7_1101100,PF3D7_0115400,PF3D7_1000200,PF3D7_0421100,PF3D7_0221400,PF3D7_0421300,PF3D7_0114000,PF3D7_0324100,PF3D7_0115600,PF3D7_0808900,PF3D7_0114500,PF3D7_1200600,PF3D7_0712400,PF3D7_0700200,PF3D7_1240600,PF3D7_1149900,PF3D7_1372600,PF3D7_0732900,PF3D7_0712000,PF3D7_0300900,PF3D7_0400800,PF3D7_1000600,PF3D7_0617600,PF3D7_1240400,PF3D7_1…	0.0227153	Trophozoite	Up
Genes differentially expressed in severe malaria	47	375	242	4912	2.65868e-07	PF3D7_0712600,PF3D7_1451800,PF3D7_1030100,PF3D7_0420000,PF3D7_0415300,PF3D7_1414500,PF3D7_1322100,PF3D7_0405400,PF3D7_0936800,PF3D7_0532300,PF3D7_1123100,PF3D7_0421300,PF3D7_1354300,PF3D7_0202500,PF3D7_0501300,PF3D7_1011800,PF3D7_1412700,PF3D7_1035800,PF3D7_1302700,PF3D7_1240600,PF3D7_1321700,PF3D7_0613900,PF3D7_0712000,PF3D7_1350100,PF3D7_0509800,PF3D7_0607000,PF3D7_1250800,PF3D7_1301400,PF3D7_0…	1.70377e-05	Trophozoite	Up
P. falciparum genes harboring G-quadruplexes	61	361	351	4803	1.30279e-07	PF3D7_0509400,PF3D7_0712600,PF3D7_1451800,PF3D7_1448000,PF3D7_0318200,PF3D7_0207700,PF3D7_1230700,PF3D7_1414500,PF3D7_1425400,PF3D7_0421100,PF3D7_0421300,PF3D7_1310700,PF3D7_1326300,PF3D7_0324100,PF3D7_0624600,PF3D7_0808900,PF3D7_1331700,PF3D7_1200600,PF3D7_0712400,PF3D7_0203700,PF3D7_1009400,PF3D7_0311400,PF3D7_1472200,PF3D7_1240600,PF3D7_1239200,PF3D7_0613900,PF3D7_1249800,PF3D7_0416400,PF3D7_1…	1.00185e-05	Trophozoite	Up
Transcription associated proteins implicated in the transcriptional machinery	39	383	207	4947	5.63974e-06	PF3D7_1103800,PF3D7_1123000,PF3D7_1107800,PF3D7_1205500,PF3D7_0318200,PF3D7_1322100,PF3D7_1222400,PF3D7_0624600,PF3D7_1140700,PF3D7_1303800,PF3D7_1007700,PF3D7_1009400,PF3D7_1472200,PF3D7_0818700,PF3D7_1239200,PF3D7_1205800,PF3D7_0517400,PF3D7_0811300,PF3D7_0934100,PF3D7_0629700,PF3D7_0724700,PF3D7_0820000,PF3D7_1417200,PF3D7_0420300,PF3D7_1362200,PF3D7_1464000,PF3D7_1406200,PF3D7_1008100,PF3D7_1…	0.000206522	Trophozoite	Up
Transcription related proteins encoding genes	32	390	177	4977	8.09256e-05	PF3D7_1103800,PF3D7_1107800,PF3D7_1205500,PF3D7_0318200,PF3D7_1322100,PF3D7_1222400,PF3D7_0624600,PF3D7_1140700,PF3D7_1007700,PF3D7_1011800,PF3D7_1009400,PF3D7_1472200,PF3D7_0818700,PF3D7_1239200,PF3D7_1205800,PF3D7_0517400,PF3D7_0811300,PF3D7_0629700,PF3D7_0820000,PF3D7_1417200,PF3D7_0420300,PF3D7_1362200,PF3D7_1464000,PF3D7_1008100,PF3D7_1235300,PF3D7_1033600,PF3D7_1209300,PF3D7_0823300,PF3D7_1…	0.00207439	Trophozoite	Up
Peptides with confirmed methylated lysine residues	49	373	278	4876	1.81268e-06	PF3D7_0901500,PF3D7_0504700,PF3D7_0405300,PF3D7_1103800,PF3D7_0505100,PF3D7_1030100,PF3D7_1000500,PF3D7_1107800,PF3D7_0511500,PF3D7_0318200,PF3D7_1322100,PF3D7_0831100,PF3D7_0405400,PF3D7_1000200,PF3D7_0532300,PF3D7_0421300,PF3D7_1354300,PF3D7_1016300,PF3D7_0903400,PF3D7_1200600,PF3D7_1106800,PF3D7_0500800,PF3D7_1434500,PF3D7_1009400,PF3D7_0302100,PF3D7_1461900,PF3D7_0934100,PF3D7_0629700,PF3D7_0…	7.3366e-05	Trophozoite	Up
Proteins containing histone post translational modification-binding modules	9	413	26	5128	0.000894049	PF3D7_0310200,PF3D7_1322100,PF3D7_1140700,PF3D7_0629700,PF3D7_1433400,PF3D7_1008100,PF3D7_1234100,PF3D7_0823300,PF3D7_1023900	0.0167689	Trophozoite	Up
Protein factors in pre-mRNA 3’-end processing	7	415	18	5136	0.00196053	PF3D7_0318200,PF3D7_1321700,PF3D7_1420000,PF3D7_0318600,PF3D7_0317700,PF3D7_1107300,PF3D7_1224300	0.0320775	Trophozoite	Up
Chromatin modifying proteins	10	412	33	5121	0.00109524	PF3D7_1322100,PF3D7_0624600,PF3D7_1472200,PF3D7_0818700,PF3D7_0629700,PF3D7_0416400,PF3D7_0820000,PF3D7_0508100,PF3D7_0823300,PF3D7_1023900	0.0196995	Trophozoite	Up
CCR4 – NOT complex	7	415	19	5135	0.00251128	PF3D7_1103800,PF3D7_0811300,PF3D7_1417200,PF3D7_1235300,PF3D7_0823300,PF3D7_1014600,PF3D7_0519500	0.0394117	Trophozoite	Up
mRNA-binding proteins in trophozoite and schizonts	10	412	38	5116	0.00265618	PF3D7_0703500,PF3D7_1021900,PF3D7_0811300,PF3D7_1417200,PF3D7_1359400,PF3D7_0810600,PF3D7_1330800,PF3D7_0615400,PF3D7_1107300,PF3D7_1224300	0.0408048	Trophozoite	Up
protein binding	66	356	490	4664	9.4903e-05	PF3D7_1024800,PF3D7_1451800,PF3D7_1448000,PF3D7_0604500,PF3D7_1205500,PF3D7_1019000,PF3D7_0511500,PF3D7_0318200,PF3D7_1235900,PF3D7_0608800,PF3D7_1230700,PF3D7_1322100,PF3D7_1301700,PF3D7_1342600,PF3D7_1123100,PF3D7_0114000,PF3D7_1310700,PF3D7_1016300,PF3D7_0215400,PF3D7_0501300,PF3D7_1466100,PF3D7_1133700,PF3D7_0424000,PF3D7_1007700,PF3D7_1451200,PF3D7_1468100,PF3D7_1106800,PF3D7_0500800,PF3D7_0…	0.00228064	Trophozoite	Up
pathogenesis	19	403	100	5054	0.00137279	PF3D7_0712600,PF3D7_0421100,PF3D7_0421300,PF3D7_1200600,PF3D7_0712400,PF3D7_1240600,PF3D7_1133400,PF3D7_0712000,PF3D7_1240400,PF3D7_1209300,PF3D7_0102500,PF3D7_0412700,PF3D7_1240900,PF3D7_0935900,PF3D7_0412400,PF3D7_0711700,PF3D7_0731500,PF3D7_0826100,PF3D7_1149000	0.0234594	Trophozoite	Up
cell-cell adhesion	13	409	57	5097	0.0019597	PF3D7_0712600,PF3D7_0421100,PF3D7_0421300,PF3D7_1200600,PF3D7_0712400,PF3D7_1240600,PF3D7_0712000,PF3D7_1240400,PF3D7_0102500,PF3D7_0412700,PF3D7_0412400,PF3D7_0711700,PF3D7_1149000	0.0320775	Trophozoite	Up
nucleic acid binding	35	387	215	4939	0.000236997	PF3D7_1030100,PF3D7_0103600,PF3D7_1425400,PF3D7_1310700,PF3D7_1326300,PF3D7_0821300,PF3D7_0903400,PF3D7_1133700,PF3D7_0518500,PF3D7_1011800,PF3D7_1009400,PF3D7_0516600,PF3D7_1302700,PF3D7_0723900,PF3D7_1321700,PF3D7_0934100,PF3D7_1420000,PF3D7_1350100,PF3D7_1359400,PF3D7_0623600,PF3D7_0810600,PF3D7_0827000,PF3D7_1004400,PF3D7_0422500,PF3D7_1235300,PF3D7_0515000,PF3D7_1330800,PF3D7_1209300,PF3D7_0…	0.0049257	Trophozoite	Up
nucleus	101	321	860	4294	0.000166817	PF3D7_0405300,PF3D7_0505100,PF3D7_0519800,PF3D7_1353200,PF3D7_1107800,PF3D7_0604500,PF3D7_0703500,PF3D7_1322100,PF3D7_0305100,PF3D7_0936800,PF3D7_1342600,PF3D7_0532300,PF3D7_0108700,PF3D7_1354300,PF3D7_1310700,PF3D7_1326300,PF3D7_0202500,PF3D7_0624600,PF3D7_1016300,PF3D7_0801800,PF3D7_0501300,PF3D7_1466100,PF3D7_1024100,PF3D7_0903400,PF3D7_1303800,PF3D7_1007700,PF3D7_0210200,PF3D7_1451200,PF3D7_0…	0.0035634	Trophozoite	Up
host cell cytoplasm	15	407	44	5110	2.14359e-05	PF3D7_0405300,PF3D7_1478600,PF3D7_0532300,PF3D7_0108300,PF3D7_1016300,PF3D7_0424700,PF3D7_1201100,PF3D7_0831800,PF3D7_1301400,PF3D7_0202400,PF3D7_0801000,PF3D7_0214100,PF3D7_0935900,PF3D7_0424400,PF3D7_1038400	0.000686842	Trophozoite	Up
mRNA binding	24	398	74	5080	1.56832e-07	PF3D7_1103800,PF3D7_0604500,PF3D7_1019000,PF3D7_0511500,PF3D7_0703500,PF3D7_0108300,PF3D7_1016300,PF3D7_1021900,PF3D7_0723900,PF3D7_1321700,PF3D7_0318600,PF3D7_1417200,PF3D7_0402000,PF3D7_1359400,PF3D7_0810600,PF3D7_1231800,PF3D7_1004400,PF3D7_1206200,PF3D7_1235300,PF3D7_0515000,PF3D7_0706500,PF3D7_1330800,PF3D7_1107300,PF3D7_1110400	1.0964e-05	Trophozoite	Up
Maurers cleft	33	389	206	4948	0.000461539	PF3D7_0901500,PF3D7_1353200,PF3D7_1000500,PF3D7_0732400,PF3D7_1101100,PF3D7_1301700,PF3D7_1000200,PF3D7_0936800,PF3D7_0221400,PF3D7_0114000,PF3D7_0324100,PF3D7_0115600,PF3D7_1021800,PF3D7_0808900,PF3D7_0424000,PF3D7_0700200,PF3D7_1149900,PF3D7_0732900,PF3D7_0400800,PF3D7_1370300,PF3D7_0830500,PF3D7_0425900,PF3D7_0901400,PF3D7_0214100,PF3D7_0935900,PF3D7_0424400,PF3D7_0701100,PF3D7_0632700,PF3D7_1…	0.0091006	Trophozoite	Up
modulation by symbiont of host erythrocyte aggregation	35	387	190	4964	2.64464e-05	PF3D7_0901500,PF3D7_0712600,PF3D7_1000500,PF3D7_0732400,PF3D7_1101100,PF3D7_0115400,PF3D7_1000200,PF3D7_0421100,PF3D7_0221400,PF3D7_0421300,PF3D7_0115600,PF3D7_0808900,PF3D7_1200600,PF3D7_0712400,PF3D7_0700200,PF3D7_1240600,PF3D7_1149900,PF3D7_0732900,PF3D7_0712000,PF3D7_0400800,PF3D7_0617600,PF3D7_1240400,PF3D7_0412700,PF3D7_0425900,PF3D7_0901400,PF3D7_1372800,PF3D7_0832400,PF3D7_0222800,PF3D7_0…	0.000765436	Trophozoite	Up
cytoadherence to microvasculature, mediated by symbiont protein	26	396	165	4989	0.00224502	PF3D7_0901500,PF3D7_0712600,PF3D7_1000500,PF3D7_0732400,PF3D7_1101100,PF3D7_1000200,PF3D7_0421100,PF3D7_0421300,PF3D7_0115600,PF3D7_0808900,PF3D7_1200600,PF3D7_0712400,PF3D7_0700200,PF3D7_1240600,PF3D7_0732900,PF3D7_0712000,PF3D7_1240400,PF3D7_0412700,PF3D7_0425900,PF3D7_0901400,PF3D7_0412400,PF3D7_0711700,PF3D7_0701100,PF3D7_0632700,PF3D7_1373000,PF3D7_1373400	0.035967	Trophozoite	Up
infected host cell surface knob	14	408	60	5094	0.00110153	PF3D7_0712600,PF3D7_0421100,PF3D7_0421300,PF3D7_1016300,PF3D7_1200600,PF3D7_1357000,PF3D7_0712400,PF3D7_0500800,PF3D7_1240600,PF3D7_0712000,PF3D7_1240400,PF3D7_0412700,PF3D7_0412400,PF3D7_0711700	0.0196995	Trophozoite	Up
Genes encoding respiratory chain proteins	12	300	45	5109	6.69171e-05	PF3D7_0719100,PF3D7_1439400,PF3D7_1012300,PF3D7_1465000,PF3D7_1212800,PF3D7_0915000,PF3D7_1439600,PF3D7_0915700,PF3D7_0815400,PF3D7_0705900,PF3D7_1361700,PF3D7_0107400	0.0384104	Trophozoite	Down
Mitochondrial electron flow	10	302	34	5120	0.000138522	PF3D7_1439400,PF3D7_1012300,PF3D7_0611100,PF3D7_1465000,PF3D7_1212800,PF3D7_0915000,PF3D7_1439600,PF3D7_0915700,PF3D7_0622600,PF3D7_1361700	0.0397557	Trophozoite	Down
Splicing of pre-mRNA	35	552	107	5047	4.50549e-07	PF3D7_1340600,PF3D7_1030100,PF3D7_0411400,PF3D7_0103600,PF3D7_1230700,PF3D7_0405400,PF3D7_0602100,PF3D7_0821300,PF3D7_0917600,PF3D7_1003800,PF3D7_0903400,PF3D7_1238300,PF3D7_1110200,PF3D7_1106600,PF3D7_1302700,PF3D7_1321700,PF3D7_0308600,PF3D7_1420000,PF3D7_0308900,PF3D7_1418900,PF3D7_0623600,PF3D7_0810600,PF3D7_1316500,PF3D7_1004400,PF3D7_0422500,PF3D7_0515000,PF3D7_1033600,PF3D7_1231600,PF3D7_1…	0.000137267	Schizont	Up
RNA binding proteins	50	537	203	4951	2.48063e-06	PF3D7_1030100,PF3D7_0411400,PF3D7_1251500,PF3D7_0522900,PF3D7_0103600,PF3D7_1019300,PF3D7_0703500,PF3D7_0405400,PF3D7_0602100,PF3D7_1217200,PF3D7_1326300,PF3D7_1244400,PF3D7_1453600,PF3D7_0821300,PF3D7_0917600,PF3D7_0716000,PF3D7_0903400,PF3D7_0414500,PF3D7_0516600,PF3D7_1302700,PF3D7_0628900,PF3D7_0723900,PF3D7_1321700,PF3D7_1420000,PF3D7_0216200,PF3D7_1418900,PF3D7_0623600,PF3D7_0810600,PF3D7_0…	0.00045346	Schizont	Up
Predicted protein-protein interactions of plausible stress helicases	32	555	111	5043	1.27849e-05	PF3D7_0509400,PF3D7_1030100,PF3D7_1448000,PF3D7_0605600,PF3D7_0103600,PF3D7_0318200,PF3D7_0602100,PF3D7_0821300,PF3D7_0917600,PF3D7_1105700,PF3D7_1329000,PF3D7_1420400,PF3D7_1227100,PF3D7_1020700,PF3D7_1110200,PF3D7_0304700,PF3D7_1106600,PF3D7_1139300,PF3D7_1212700,PF3D7_0308600,PF3D7_0810600,PF3D7_0827000,PF3D7_1235300,PF3D7_1134700,PF3D7_1308200,PF3D7_1206600,PF3D7_1010200,PF3D7_1439100,PF3D7_1…	0.00146068	Schizont	Up
Helicases	31	556	71	5083	1.15288e-08	PF3D7_1324500,PF3D7_1030100,PF3D7_0411400,PF3D7_1251500,PF3D7_0604600,PF3D7_0103600,PF3D7_0602100,PF3D7_0821300,PF3D7_0917600,PF3D7_0903400,PF3D7_1227100,PF3D7_1106600,PF3D7_0818700,PF3D7_1302700,PF3D7_0934100,PF3D7_0416300,PF3D7_0820000,PF3D7_1418900,PF3D7_0810600,PF3D7_1362200,PF3D7_0827000,PF3D7_0216000,PF3D7_0422500,PF3D7_1231600,PF3D7_0527900,PF3D7_1010200,PF3D7_1439100,PF3D7_0705600,PF3D7_0…	5.26867e-06	Schizont	Up
Phosphoproteome - Treeck et al 2011	144	443	947	4207	0.000275361	PF3D7_1340600,PF3D7_1324500,PF3D7_1451800,PF3D7_1030100,PF3D7_1332900,PF3D7_1251500,PF3D7_1367700,PF3D7_1366400,PF3D7_0105700,PF3D7_1343400,PF3D7_0422300,PF3D7_1408200,PF3D7_0511500,PF3D7_0318200,PF3D7_0415300,PF3D7_0306800,PF3D7_1478600,PF3D7_0608800,PF3D7_0703500,PF3D7_1228100,PF3D7_1230700,PF3D7_0405400,PF3D7_0602100,PF3D7_1123400,PF3D7_1217200,PF3D7_0108700,PF3D7_1222400,PF3D7_1354300,PF3D7_0…	0.0209733	Schizont	Up
Peptides with confirmed methylated lysine residues	61	526	278	4876	5.00292e-06	PF3D7_0525500,PF3D7_1324500,PF3D7_0504700,PF3D7_0405300,PF3D7_1037000,PF3D7_1030100,PF3D7_1367700,PF3D7_1366400,PF3D7_0105700,PF3D7_0511500,PF3D7_0318200,PF3D7_1429400,PF3D7_1322100,PF3D7_0405400,PF3D7_1360500,PF3D7_1208200,PF3D7_1354300,PF3D7_1317200,PF3D7_1122900,PF3D7_1016300,PF3D7_0704200,PF3D7_0903400,PF3D7_1106800,PF3D7_0500800,PF3D7_1434500,PF3D7_1357100,PF3D7_0516000,PF3D7_0414500,PF3D7_1…	0.000653239	Schizont	Up
Drug-target associations predicted for P. falciparum	29	558	85	5069	2.23109e-06	PF3D7_0509400,PF3D7_0828200,PF3D7_1037000,PF3D7_1332900,PF3D7_0422300,PF3D7_0318200,PF3D7_0808000,PF3D7_1003800,PF3D7_0815900,PF3D7_0602400,PF3D7_1329000,PF3D7_1225100,PF3D7_0720400,PF3D7_1461900,PF3D7_1411400,PF3D7_1325200,PF3D7_0110100,PF3D7_1475700,PF3D7_1235400,PF3D7_1017000,PF3D7_1134700,PF3D7_1435300,PF3D7_1206600,PF3D7_0615100,PF3D7_0215700,PF3D7_1312400,PF3D7_0922900,PF3D7_0723500,PF3D7_1…	0.00045346	Schizont	Up
The phosphoproteome of Plasmodium falciparum infected RBCs	63	524	334	4820	0.00019048	PF3D7_0509400,PF3D7_1030100,PF3D7_1251500,PF3D7_0511500,PF3D7_0318200,PF3D7_0415300,PF3D7_0306800,PF3D7_1429400,PF3D7_0703500,PF3D7_1354300,PF3D7_0509100,PF3D7_1016300,PF3D7_1237000,PF3D7_0821300,PF3D7_0917600,PF3D7_0903400,PF3D7_1238300,PF3D7_1110200,PF3D7_1021900,PF3D7_0728600,PF3D7_0818700,PF3D7_0302100,PF3D7_1139300,PF3D7_1321700,PF3D7_0322400,PF3D7_1212700,PF3D7_0517400,PF3D7_0820000,PF3D7_0…	0.0162263	Schizont	Up
Gametocyte proteomics	61	526	293	4861	2.05556e-05	PF3D7_1024800,PF3D7_1451800,PF3D7_0605600,PF3D7_1343400,PF3D7_0422300,PF3D7_0608800,PF3D7_1216700,PF3D7_0417000,PF3D7_1228100,PF3D7_0318400,PF3D7_1123400,PF3D7_0513700,PF3D7_0204000,PF3D7_1122900,PF3D7_1311100,PF3D7_0208900,PF3D7_1413000,PF3D7_1109200,PF3D7_1021900,PF3D7_0302100,PF3D7_0820700,PF3D7_1468000,PF3D7_1025500,PF3D7_0322400,PF3D7_1212700,PF3D7_0517400,PF3D7_1456400,PF3D7_1023100,PF3D7_0…	0.00208754	Schizont	Up
Pre-ribosomal particles along the 60S assembly pathway	12	575	25	5129	0.000195283	PF3D7_1030100,PF3D7_1251500,PF3D7_1123400,PF3D7_0612900,PF3D7_1227100,PF3D7_0711000,PF3D7_1434500,PF3D7_1432400,PF3D7_1405800,PF3D7_1418900,PF3D7_0827000,PF3D7_1431300	0.0162263	Schizont	Up
ATP binding	116	471	568	4586	4.71007e-09	PF3D7_1324500,PF3D7_0828200,PF3D7_1030100,PF3D7_0411400,PF3D7_1332900,PF3D7_1251500,PF3D7_0604600,PF3D7_1367700,PF3D7_1343400,PF3D7_0103600,PF3D7_0415300,PF3D7_0306800,PF3D7_1318900,PF3D7_0318400,PF3D7_0602100,PF3D7_0717800,PF3D7_0724100,PF3D7_0310100,PF3D7_1122900,PF3D7_0509100,PF3D7_1311100,PF3D7_0724900,PF3D7_0821300,PF3D7_0917600,PF3D7_0903400,PF3D7_0424700,PF3D7_1229500,PF3D7_1420400,PF3D7_1…	4.305e-06	Schizont	Up
nucleic acid binding	51	536	215	4939	4.94704e-06	PF3D7_1324500,PF3D7_1037000,PF3D7_1030100,PF3D7_0411400,PF3D7_1251500,PF3D7_0604600,PF3D7_1367700,PF3D7_0103600,PF3D7_0602100,PF3D7_1217200,PF3D7_1326300,PF3D7_1244400,PF3D7_0821300,PF3D7_0917600,PF3D7_0716000,PF3D7_0903400,PF3D7_1133700,PF3D7_1227100,PF3D7_0414500,PF3D7_0516600,PF3D7_1106600,PF3D7_1302700,PF3D7_0723900,PF3D7_1321700,PF3D7_0934100,PF3D7_1420000,PF3D7_1350100,PF3D7_0216200,PF3D7_1…	0.000653239	Schizont	Up
mRNA binding	21	566	74	5080	0.000470155	PF3D7_0105700,PF3D7_0604500,PF3D7_0511500,PF3D7_0703500,PF3D7_0108300,PF3D7_1016300,PF3D7_1227100,PF3D7_1021900,PF3D7_0723900,PF3D7_1321700,PF3D7_0318600,PF3D7_0810600,PF3D7_1415400,PF3D7_1231800,PF3D7_1004400,PF3D7_1206200,PF3D7_1235300,PF3D7_0515000,PF3D7_0310300,PF3D7_0518700,PF3D7_1110400	0.0306944	Schizont	Up
microtubule-based movement	11	576	23	5131	0.000369173	PF3D7_1122900,PF3D7_0724900,PF3D7_0718000,PF3D7_1025500,PF3D7_1023100,PF3D7_1475700,PF3D7_1211000,PF3D7_0729900,PF3D7_1465800,PF3D7_0905300,PF3D7_0723500	0.0259557	Schizont	Up
PfEMP1 domain architectures	23	755	61	5093	0.000349342	PF3D7_0900100,PF3D7_0733000,PF3D7_1000100,PF3D7_0324900,PF3D7_0617400,PF3D7_0500100,PF3D7_1240600,PF3D7_0100100,PF3D7_0300100,PF3D7_0808700,PF3D7_0809100,PF3D7_1200100,PF3D7_0800100,PF3D7_1100200,PF3D7_1100100,PF3D7_1373500,PF3D7_0400100,PF3D7_1041300,PF3D7_1200400,PF3D7_0223500,PF3D7_0800200,PF3D7_0800300,PF3D7_0937800	0.0148394	Schizont	Down
Proteins of detergent-resistant membranes	40	738	135	5019	0.00023361	PF3D7_1132800,PF3D7_0612700,PF3D7_1237700,PF3D7_0406200,PF3D7_1335100,PF3D7_0929400,PF3D7_1211800,PF3D7_0817900,PF3D7_0404900,PF3D7_0707300,PF3D7_0206800,PF3D7_1335000,PF3D7_1364100,PF3D7_0606800,PF3D7_0405900,PF3D7_1252100,PF3D7_0501500,PF3D7_1113000,PF3D7_1323700,PF3D7_1461400,PF3D7_0918000,PF3D7_0905400,PF3D7_0207000,PF3D7_0501600,PF3D7_1246200,PF3D7_0102200,PF3D7_0508000,PF3D7_0519200,PF3D7_1…	0.0118002	Schizont	Down
Total palmitome of Plasmodium falciparum	83	695	365	4789	0.000456935	PF3D7_1132800,PF3D7_0612700,PF3D7_0425100,PF3D7_0604100,PF3D7_1115600,PF3D7_1343700,PF3D7_1353200,PF3D7_1439000,PF3D7_1335100,PF3D7_1020900,PF3D7_0929400,PF3D7_0506900,PF3D7_0707300,PF3D7_1477300,PF3D7_1102600,PF3D7_0508800,PF3D7_0316700,PF3D7_1310700,PF3D7_1364100,PF3D7_0515700,PF3D7_1438100,PF3D7_0613300,PF3D7_0934500,PF3D7_1022700,PF3D7_0405900,PF3D7_1452000,PF3D7_1252100,PF3D7_1135900,PF3D7_1…	0.0171702	Schizont	Down
Co-inhibition of S-adenosylmethionine decarboxylase/ornithine decarboxylase effect on gene expression	84	694	389	4765	0.00162541	PF3D7_1125800,PF3D7_1035200,PF3D7_0424900,PF3D7_1476300,PF3D7_1353200,PF3D7_1335100,PF3D7_1211800,PF3D7_0206800,PF3D7_0105900,PF3D7_1433300,PF3D7_0316700,PF3D7_1102800,PF3D7_1310700,PF3D7_0704500,PF3D7_0202500,PF3D7_0515700,PF3D7_1001600,PF3D7_1010300,PF3D7_1012300,PF3D7_1240100,PF3D7_0722200,PF3D7_1016800,PF3D7_0503600,PF3D7_1143200,PF3D7_0611600,PF3D7_0726100,PF3D7_0209600,PF3D7_1334600,PF3D7_0…	0.0447123	Schizont	Down
Functional annotation of merozoite invasion-related proteins	65	713	90	5064	1.55539e-19	PF3D7_1035200,PF3D7_0612700,PF3D7_1012200,PF3D7_1335100,PF3D7_0929400,PF3D7_0817700,PF3D7_0404900,PF3D7_0323400,PF3D7_0707300,PF3D7_0206800,PF3D7_1335000,PF3D7_1228600,PF3D7_0424200,PF3D7_1364100,PF3D7_1036300,PF3D7_0613300,PF3D7_1035700,PF3D7_0405900,PF3D7_1452000,PF3D7_0722200,PF3D7_1252100,PF3D7_1028700,PF3D7_0831600,PF3D7_0501500,PF3D7_0424100,PF3D7_1320000,PF3D7_1136900,PF3D7_1334600,PF3D7_1…	1.51962e-16	Schizont	Down
Parasite invasion ligands and human erythrocyte receptors	8	770	10	5144	0.00109769	PF3D7_0424200,PF3D7_1028700,PF3D7_0424100,PF3D7_1335300,PF3D7_0402300,PF3D7_1335400,PF3D7_0102500,PF3D7_0731500	0.0335138	Schizont	Down
Subcellular localization of proteins involved in invasion	63	715	94	5060	8.5102e-18	PF3D7_1035200,PF3D7_0612700,PF3D7_1012200,PF3D7_1335100,PF3D7_0929400,PF3D7_0817700,PF3D7_0404900,PF3D7_0323400,PF3D7_0707300,PF3D7_0206800,PF3D7_1335000,PF3D7_1228600,PF3D7_0424200,PF3D7_1364100,PF3D7_1036300,PF3D7_0613300,PF3D7_1035700,PF3D7_0405900,PF3D7_1452000,PF3D7_0722200,PF3D7_1252100,PF3D7_0831600,PF3D7_0501500,PF3D7_0424100,PF3D7_1320000,PF3D7_1137200,PF3D7_1136900,PF3D7_1335300,PF3D7_0…	4.15723e-15	Schizont	Down
Merozoite ligands, their erythrocyte receptors	14	764	19	5135	2.90697e-05	PF3D7_1335100,PF3D7_0817700,PF3D7_0323400,PF3D7_0424200,PF3D7_1452000,PF3D7_1028700,PF3D7_0424100,PF3D7_1335300,PF3D7_1035500,PF3D7_1116000,PF3D7_0402300,PF3D7_1335400,PF3D7_0102500,PF3D7_0731500	0.00177507	Schizont	Down
Location of lipid raft-associated proteins	26	752	41	5113	1.01924e-07	PF3D7_0612700,PF3D7_0929400,PF3D7_0404900,PF3D7_0707300,PF3D7_0206800,PF3D7_1335000,PF3D7_0424200,PF3D7_1364100,PF3D7_1252100,PF3D7_0831600,PF3D7_0501500,PF3D7_1323700,PF3D7_1335300,PF3D7_0918000,PF3D7_1035400,PF3D7_0905400,PF3D7_0207000,PF3D7_0501600,PF3D7_0508000,PF3D7_0419700,PF3D7_0402300,PF3D7_0217500,PF3D7_1335400,PF3D7_0102500,PF3D7_1410400,PF3D7_0731500	1.61676e-05	Schizont	Down
Transcripts translationally regulated in asexual blood stages	84	694	286	4868	1.15837e-07	PF3D7_1252200,PF3D7_1125800,PF3D7_1132800,PF3D7_1224500,PF3D7_0612700,PF3D7_1115600,PF3D7_0423700,PF3D7_1476300,PF3D7_0406200,PF3D7_1205200,PF3D7_1439000,PF3D7_1335100,PF3D7_1416100,PF3D7_0929400,PF3D7_0817700,PF3D7_0404900,PF3D7_1102600,PF3D7_0413600,PF3D7_0206800,PF3D7_1228600,PF3D7_1310700,PF3D7_0202500,PF3D7_0520500,PF3D7_1364100,PF3D7_1035700,PF3D7_1240100,PF3D7_1452000,PF3D7_0722200,PF3D7_1…	1.61676e-05	Schizont	Down
Components of the linear motor responsible for merozoite motility in invasion	27	751	49	5105	4.79793e-07	PF3D7_0506900,PF3D7_1017500,PF3D7_1342600,PF3D7_0515700,PF3D7_0929600,PF3D7_1323700,PF3D7_0918000,PF3D7_1246400,PF3D7_1361400,PF3D7_1246200,PF3D7_1222700,PF3D7_0217500,PF3D7_1460600,PF3D7_1028900,PF3D7_1345600,PF3D7_0522600,PF3D7_0109000,PF3D7_1406800,PF3D7_1341500,PF3D7_1351700,PF3D7_0932200,PF3D7_0525800,PF3D7_0423500,PF3D7_0503400,PF3D7_1003600,PF3D7_1341800,PF3D7_0304100	5.20842e-05	Schizont	Down
Gametocyte IMC and plate formation	18	760	29	5125	1.19324e-05	PF3D7_1342600,PF3D7_1323700,PF3D7_0918000,PF3D7_1246400,PF3D7_1222700,PF3D7_1460600,PF3D7_1028900,PF3D7_1345600,PF3D7_0522600,PF3D7_0109000,PF3D7_1406800,PF3D7_1341500,PF3D7_1351700,PF3D7_0525800,PF3D7_0423500,PF3D7_1003600,PF3D7_1341800,PF3D7_0304100	0.000971493	Schizont	Down
Genes coding for GPI-anchored membrane proteins	15	763	31	5123	0.00050448	PF3D7_0612700,PF3D7_1031000,PF3D7_0707300,PF3D7_0206800,PF3D7_1364100,PF3D7_0606800,PF3D7_0405900,PF3D7_1434400,PF3D7_0207000,PF3D7_0828800,PF3D7_0508000,PF3D7_0419700,PF3D7_0620400,PF3D7_1136200,PF3D7_1431400	0.0182547	Schizont	Down
Rhoptry neck and bulb proteins during and after invasion	28	750	31	5123	1.24088e-10	PF3D7_0414900,PF3D7_0929400,PF3D7_0817700,PF3D7_0707300,PF3D7_0424200,PF3D7_0613300,PF3D7_0405900,PF3D7_1452000,PF3D7_0722200,PF3D7_1252100,PF3D7_0831600,PF3D7_0501500,PF3D7_0424100,PF3D7_1320000,PF3D7_1335300,PF3D7_0214900,PF3D7_0905400,PF3D7_0501600,PF3D7_0935800,PF3D7_1116000,PF3D7_0419700,PF3D7_0402300,PF3D7_0220800,PF3D7_1335400,PF3D7_0302200,PF3D7_0423400,PF3D7_0302500,PF3D7_1410400	4.04114e-08	Schizont	Down
Myristoylated proteins	22	756	44	5110	1.79118e-05	PF3D7_1359800,PF3D7_0414900,PF3D7_1237700,PF3D7_1335100,PF3D7_1020900,PF3D7_1248900,PF3D7_0215100,PF3D7_1306400,PF3D7_0920500,PF3D7_1328800,PF3D7_1310600,PF3D7_0929600,PF3D7_0810300,PF3D7_1451700,PF3D7_1222700,PF3D7_0217500,PF3D7_1223100,PF3D7_1460600,PF3D7_0414600,PF3D7_1008400,PF3D7_0913800,PF3D7_1034700	0.00134614	Schizont	Down
Classical COPI-mediated vesicular transport	14	764	32	5122	0.00164754	PF3D7_1359800,PF3D7_1020900,PF3D7_0920500,PF3D7_1238000,PF3D7_0910600,PF3D7_0320100,PF3D7_0804900,PF3D7_1244600,PF3D7_1316200,PF3D7_0415400,PF3D7_1134800,PF3D7_1324700,PF3D7_0808400,PF3D7_1034700	0.0447123	Schizont	Down
Plasmodium falciparum histone acetylation and methylation	7	771	7	5147	0.000965162	PF3D7_0320900,PF3D7_0714000,PF3D7_0617900,PF3D7_0610400,PF3D7_1105100,PF3D7_0617800,PF3D7_1105000	0.0314321	Schizont	Down
Post-translational modifications identified of histones	8	770	8	5146	0.000411225	PF3D7_1333700,PF3D7_0320900,PF3D7_0714000,PF3D7_0617900,PF3D7_0610400,PF3D7_1105100,PF3D7_0617800,PF3D7_1105000	0.0160707	Schizont	Down
Histone post-translational modifications landscape	8	770	8	5146	0.000411225	PF3D7_1333700,PF3D7_0320900,PF3D7_0714000,PF3D7_0617900,PF3D7_0610400,PF3D7_1105100,PF3D7_0617800,PF3D7_1105000	0.0160707	Schizont	Down
Merozoite protein complexes	14	764	16	5138	7.5602e-06	PF3D7_1335100,PF3D7_0929400,PF3D7_0817700,PF3D7_0707300,PF3D7_1228600,PF3D7_1452000,PF3D7_0831600,PF3D7_0501500,PF3D7_1035400,PF3D7_0905400,PF3D7_1035500,PF3D7_0501600,PF3D7_1116000,PF3D7_1410400	0.000671483	Schizont	Down
cell-cell adhesion	25	753	57	5097	2.80449e-05	PF3D7_0900100,PF3D7_0733000,PF3D7_0707300,PF3D7_1000100,PF3D7_0617400,PF3D7_0500100,PF3D7_0212600,PF3D7_1240600,PF3D7_0100100,PF3D7_0808700,PF3D7_0809100,PF3D7_0935800,PF3D7_1200100,PF3D7_0800100,PF3D7_0402300,PF3D7_1100200,PF3D7_1100100,PF3D7_0400100,PF3D7_1041300,PF3D7_1200400,PF3D7_0102500,PF3D7_0223500,PF3D7_0800200,PF3D7_0800300,PF3D7_0937800	0.00177507	Schizont	Down
integral component of membrane	100	678	472	4682	0.00101109	PF3D7_1218400,PF3D7_1349700,PF3D7_1007300,PF3D7_1237700,PF3D7_1310200,PF3D7_0900100,PF3D7_0406200,PF3D7_0733000,PF3D7_1439000,PF3D7_1437500,PF3D7_1308000,PF3D7_1133300,PF3D7_0506900,PF3D7_0930200,PF3D7_0311500,PF3D7_1313500,PF3D7_1000100,PF3D7_0806200,PF3D7_1409400,PF3D7_0515700,PF3D7_1010300,PF3D7_0324900,PF3D7_1036300,PF3D7_1035700,PF3D7_0617400,PF3D7_0722700,PF3D7_1318000,PF3D7_1472300,PF3D7_1…	0.0318658	Schizont	Down
infected host cell surface knob	21	757	60	5094	0.0013496	PF3D7_0900100,PF3D7_0733000,PF3D7_1000100,PF3D7_0617400,PF3D7_0500100,PF3D7_1240600,PF3D7_0905400,PF3D7_0100100,PF3D7_0808700,PF3D7_0809100,PF3D7_1200100,PF3D7_0800100,PF3D7_1100200,PF3D7_1100100,PF3D7_0400100,PF3D7_1041300,PF3D7_1200400,PF3D7_0223500,PF3D7_0800200,PF3D7_0800300,PF3D7_0937800	0.038781	Schizont	Down
host cell surface receptor binding	36	742	102	5052	2.63505e-05	PF3D7_0900100,PF3D7_0733000,PF3D7_1335100,PF3D7_1000100,PF3D7_0424200,PF3D7_0324900,PF3D7_1036300,PF3D7_1035700,PF3D7_0617400,PF3D7_1028700,PF3D7_0424100,PF3D7_0500100,PF3D7_1335300,PF3D7_1240600,PF3D7_0905400,PF3D7_1147900,PF3D7_0100100,PF3D7_0300100,PF3D7_0808700,PF3D7_0809100,PF3D7_1200100,PF3D7_0800100,PF3D7_0402300,PF3D7_1100200,PF3D7_1100100,PF3D7_1373500,PF3D7_0400100,PF3D7_1041300,PF3D7_1…	0.00177507	Schizont	Down
cell adhesion molecule binding	22	756	55	5099	0.00024156	PF3D7_0900100,PF3D7_0733000,PF3D7_1000100,PF3D7_0617400,PF3D7_0500100,PF3D7_1240600,PF3D7_0100100,PF3D7_0808700,PF3D7_0809100,PF3D7_1200100,PF3D7_0800100,PF3D7_1100200,PF3D7_1100100,PF3D7_0400100,PF3D7_1041300,PF3D7_1200400,PF3D7_0302200,PF3D7_0223500,PF3D7_0800200,PF3D7_0800300,PF3D7_0302500,PF3D7_0937800	0.0118002	Schizont	Down
extracellular vesicle	25	753	75	5079	0.000874774	PF3D7_1353200,PF3D7_0929400,PF3D7_1306400,PF3D7_1228600,PF3D7_0202500,PF3D7_0714000,PF3D7_1035700,PF3D7_1252100,PF3D7_0501500,PF3D7_0918000,PF3D7_0922200,PF3D7_0905400,PF3D7_0818200,PF3D7_0610400,PF3D7_0501600,PF3D7_1246200,PF3D7_0102200,PF3D7_0102500,PF3D7_1343000,PF3D7_1035300,PF3D7_0302500,PF3D7_1014100,PF3D7_1105000,PF3D7_1410400,PF3D7_0731500	0.0294709	Schizont	Down
entry into host cell	39	739	66	5088	2.94702e-10	PF3D7_1252200,PF3D7_0612700,PF3D7_1012200,PF3D7_1335100,PF3D7_0517600,PF3D7_0929400,PF3D7_0323400,PF3D7_0424200,PF3D7_1035700,PF3D7_0528400,PF3D7_0722200,PF3D7_1252100,PF3D7_1335300,PF3D7_1035400,PF3D7_1430200,PF3D7_0316000,PF3D7_0905400,PF3D7_0404700,PF3D7_1451700,PF3D7_1434200,PF3D7_1035500,PF3D7_0501600,PF3D7_1246200,PF3D7_1116000,PF3D7_1027300,PF3D7_1222700,PF3D7_0217500,PF3D7_0629300,PF3D7_0…	7.1981e-08	Schizont	Down
microneme	15	763	35	5119	0.00133807	PF3D7_1252200,PF3D7_0323400,PF3D7_0405900,PF3D7_1028700,PF3D7_0212600,PF3D7_0316000,PF3D7_0828800,PF3D7_0508000,PF3D7_0423800,PF3D7_0102500,PF3D7_1030200,PF3D7_0414600,PF3D7_0404400,PF3D7_0731500,PF3D7_1337800	0.038781	Schizont	Down
inner membrane complex	25	753	45	5109	1.1389e-06	PF3D7_1031200,PF3D7_1017500,PF3D7_1342600,PF3D7_0722900,PF3D7_0515700,PF3D7_0611600,PF3D7_1323700,PF3D7_1246400,PF3D7_1222700,PF3D7_1460600,PF3D7_1115900,PF3D7_1028900,PF3D7_1345600,PF3D7_0522600,PF3D7_0109000,PF3D7_1406800,PF3D7_0805200,PF3D7_1341500,PF3D7_1351700,PF3D7_0525800,PF3D7_0423500,PF3D7_1003600,PF3D7_1341800,PF3D7_0304100,PF3D7_0723300	0.00011127	Schizont	Down
anchored component of plasma membrane	12	766	19	5135	0.000308039	PF3D7_0612700,PF3D7_0404900,PF3D7_1031000,PF3D7_0206800,PF3D7_1364100,PF3D7_0405900,PF3D7_0207000,PF3D7_0828800,PF3D7_0508000,PF3D7_0419700,PF3D7_0620400,PF3D7_1136200	0.0136797	Schizont	Down
cell surface	49	729	133	5021	3.34162e-07	PF3D7_1132800,PF3D7_0612700,PF3D7_1012200,PF3D7_1237700,PF3D7_0507300,PF3D7_1211800,PF3D7_0404900,PF3D7_0506900,PF3D7_1017500,PF3D7_1031000,PF3D7_1342600,PF3D7_1335000,PF3D7_0316700,PF3D7_1409400,PF3D7_1364100,PF3D7_0606800,PF3D7_0515700,PF3D7_1036300,PF3D7_1035700,PF3D7_1238000,PF3D7_1452000,PF3D7_1252100,PF3D7_1028700,PF3D7_1434400,PF3D7_0424100,PF3D7_1323700,PF3D7_0918000,PF3D7_0922200,PF3D7_0…	4.08095e-05	Schizont	Down
rhoptry	24	754	32	5122	3.28502e-08	PF3D7_0612700,PF3D7_1012200,PF3D7_0414900,PF3D7_0929400,PF3D7_0707300,PF3D7_0424200,PF3D7_0613300,PF3D7_0528400,PF3D7_1252100,PF3D7_0501500,PF3D7_0424100,PF3D7_1335300,PF3D7_0212600,PF3D7_1430200,PF3D7_0905400,PF3D7_1218000,PF3D7_0501600,PF3D7_0935800,PF3D7_1116000,PF3D7_0402300,PF3D7_0220800,PF3D7_1459900,PF3D7_0302200,PF3D7_0302500	6.41893e-06	Schizont	Down
rhoptry neck	11	767	12	5142	5.54947e-05	PF3D7_0405900,PF3D7_1452000,PF3D7_1335300,PF3D7_0214900,PF3D7_0511600,PF3D7_1116000,PF3D7_0419700,PF3D7_1335400,PF3D7_0423400,PF3D7_1463900,PF3D7_1017100	0.00318931	Schizont	Down
host cell surface binding	12	766	19	5135	0.000308039	PF3D7_1012200,PF3D7_0817700,PF3D7_1036300,PF3D7_1252100,PF3D7_0316000,PF3D7_1035500,PF3D7_0828800,PF3D7_0508000,PF3D7_1335400,PF3D7_0620400,PF3D7_1431400,PF3D7_1036000	0.0136797	Schizont	Down
nucleosome	9	769	9	5145	0.000176273	PF3D7_1333700,PF3D7_0320900,PF3D7_0714000,PF3D7_0617900,PF3D7_0610400,PF3D7_1105100,PF3D7_0617800,PF3D7_1439500,PF3D7_1105000	0.0095677	Schizont	Down
protein heterodimerization activity	10	768	15	5139	0.000723584	PF3D7_1333700,PF3D7_0320900,PF3D7_0714000,PF3D7_1146600,PF3D7_0617900,PF3D7_0610400,PF3D7_1105100,PF3D7_0617800,PF3D7_1439500,PF3D7_1105000	0.0252479	Schizont	Down
