# Supplementary material for: The Plasmodium falciparum Nuclear Protein Phosphatase NIF4 Is Required for Efficient Merozoite Invasion and Regulates Artemisinin Sensitivity
Source: mBio. 2022 Aug 8;13(4):e01897-22. doi: 10.1128/mbio.01897-22 (PMC9426563; doi:10.1128/mbio.01897-22)
Supplement: TABLE S3 [file mbio.01897-22-s0008.xlsx]

## Sheet: Table S3A
Table S3. Proteome analysis of NIF4iKD parasites grown + or – GlcN at trophozoite and schizont stages. (A) Differentially expression data of all proteins identified in NIF4iKD parasites grown + or – GlcN at trophozoite (Blue) and schizont (Orange) stages.
				NIF4iKD-GlcN			NIF4iKD+GlcN			NIF4iKD-GlcN			NIF4iKD+GlcN			24h_dysregulated proteins											36h_dysregulated proteins
	Gene.Name.or.Symbol	Product.Description	Class Lable	24h_rep1	24h_rep2	24h_rep3	24h_rep1	24h_rep2	24h_rep3	36h_rep1	36h_rep2	36h_rep3	36h_rep1	36h_rep2	36h_rep3	Log2FC_rep1	Log2FC_rep2	Log2FC_rep3	p-value_rep1	p-value_rep2	p-value_rep3	pADJ_rep1	pADJ_rep2	pADJ_rep3	Mean of Log2FC	DifExp	Log2FC_rep1	Log2FC_rep2	Log2FC_rep3	p-value_rep1	p-value_rep2	p-value_rep3	pADJ_rep1	pADJ_rep2	pADJ_rep3	Mean of Log2FC	DifExp
PF3D7_0621200	PDX1	pyridoxine biosynthesis protein PDX1	1	0.958	0.948	0.936	0.958	1.012	1.004	0.953	0.937	0.961	1.135	1.129	1.135	0	0.0751349	0.0804883	0.148473	0.00634326	0.00895933	0.230323	0.0216728	0.0373065	0.0518744	NA	0.201556	0.214485	0.192079	0.000246308	0.0001415	0.00711486	0.00146612	0.00129527	0.0296862	0.202707	Up
PF3D7_1323600	N/A	conserved protein, unknown function	1	0.966	0.964	0.962	1.008	1.031	1.046	1.059	1.044	1.008	1.001	0.998	0.952	0.0490217	0.0775539	0.0967404	0.0277366	0.00537553	0.0060998	0.0649296	0.0200361	0.0288568	0.0744387	Up	-0.0648344	-0.0517783	-0.0651213	0.14228	0.139562	0.120868	0.229987	0.215686	0.194732	-0.060578	NA
PF3D7_0629900	N/A	sec14-like cytosolic factor or phosphatidylinositol/phosphatidylcholine transfer protein, putative	1	0.937	0.994	0.932	1.055	1.016	1.058	0.937	0.971	0.903	1.122	1.086	1.05	0.136822	0.0253077	0.146231	0.000182049	0.126637	0.000183291	0.00120355	0.212407	0.00140905	0.102787	NA	0.2072	0.128764	0.1716	0.000512109	0.0172922	0.00504793	0.00372022	0.0566992	0.021856	0.169188	Up
PF3D7_0115600	RIF	rifin	1	0.958	0.986	0.983	1.035	1.06	1.126	0.763	0.765	0.752	1.16	1.212	1.218	0.0892076	0.0839431	0.158409	0.00457414	0.0224311	0.000520161	0.0170101	0.0549333	0.00387146	0.11052	Up	0.472756	0.521798	0.546063	0	0	0	0	0	0	0.513539	Up
PF3D7_1208300	N/A	acyl carrier protein, mitochondrial, putative	1	1.037	0.962	1.015	1.152	1.171	1.196	0.869	0.88	0.936	0.948	0.945	0.924	0.123551	0.229663	0.193049	0.0313787	2.02605e-07	8.96389e-05	0.0784977	2.65638e-06	0.000632452	0.182088	Up	0.0975054	0.0799425	-0.0145381	0.00240706	0.0351896	0.487016	0.0106638	0.0905945	0.487016	0.0543032	NA
PF3D7_0209400	N/A	conserved protein, unknown function	1	0.702	0.709	0.723	0.767	0.83	0.776	1.175	1.197	1.246	1.389	1.375	1.251	0.095367	0.171569	0.0765829	0.0207536	0.000251464	0.026842	0.0643895	0.00138305	0.0749079	0.114506	Up	0.200432	0.1662	0.00477925	0.020407	0.124603	0.229828	0.0571293	0.208798	0.325897	0.123804	NA
PF3D7_0408300	ZRANB2	zinc finger Ran-binding domain-containing protein 2, putative	1	1.134	1.11	1.117	1.016	1.035	1.154	0.799	0.736	0.808	1.025	1.018	1.066	-0.128648	-0.0818899	0.0385529	0.00351465	0.0476531	0.334861	0.015222	0.110591	0.382247	-0.0573282	NA	0.278866	0.359404	0.31195	9.97148e-10	4.44089e-16	2.68693e-11	1.9943e-08	1.77636e-14	4.06398e-10	0.31674	Up
PF3D7_1433500	TOP2	DNA topoisomerase 2	1	1.032	1.032	1.023	1.153	1.117	1.124	0.895	0.885	0.886	0.936	0.927	0.948	0.1302	0.0926753	0.110219	0.00644213	0.0187626	0.0277553	0.0238164	0.057695	0.068785	0.111031	Up	0.0502889	0.0519352	0.0759596	0.043592	0.0359865	0.0119339	0.0981868	0.0870873	0.0324636	0.0593946	Up
PF3D7_1338300	EF-1gamma	elongation factor 1-gamma, putative	1	0.845	0.83	0.854	0.836	0.865	0.874	1.02	1.024	1.073	1.278	1.262	1.268	-0.0119159	0.0460474	0.0259213	0.17978	0.0754826	0.0496652	0.271917	0.156171	0.110367	0.0200176	NA	0.264754	0.245177	0.196853	0.000759575	0.000905159	0.0327726	0.00514823	0.00547621	0.0793096	0.235595	Up
PF3D7_1125500	SNRPD1	small nuclear ribonucleoprotein Sm D1, putative	1	0.971	1.023	1.014	1.008	0.909	0.975	0.888	0.948	0.886	1.062	1.129	1.094	0.0430977	-0.135445	-0.045245	0.0380386	0.028905	0.299659	0.0835491	0.0788318	0.372304	-0.045864	NA	0.203462	0.201297	0.24046	4.76728e-05	0.000850898	1.51524e-06	0.000520067	0.00523302	2.38651e-05	0.215073	Up
PF3D7_0922700	PRP18	pre-mRNA-splicing factor 18, putative	1	0.944	0.965	0.958	1.112	1.134	1.086	0.977	1.032	0.976	0.921	0.944	1	0.190048	0.188009	0.145395	0.000262219	6.86213e-05	0.000719427	0.00168372	0.000527526	0.00394687	0.174484	Up	-0.0667905	-0.101703	0.0277265	0.120723	0.0551759	0.383038	0.211703	0.123161	0.423166	-0.0469222	NA
PF3D7_0708400	HSP90	heat shock protein 90	1	0.91	0.909	0.913	0.954	0.957	0.962	1.013	1.006	1.023	1.151	1.147	1.15	0.0537485	0.0585864	0.0595804	0.0142203	0.0115514	0.0195453	0.0420083	0.0423553	0.0549995	0.0573051	Up	0.148393	0.15225	0.13609	0.0426611	0.00276349	0.0553995	0.0913097	0.0108697	0.139162	0.145578	NA
PF3D7_1406700	VPS29	vacuolar protein sorting-associated protein 29	1	0.786	0.795	0.9	0.843	0.833	0.865	0.998	1.041	1.076	1.239	1.243	1.294	0.07733	0.0515707	-0.044623	0.00848242	0.0550407	0.399654	0.0311022	0.125659	0.420875	0.0280926	NA	0.252715	0.2081	0.21794	0.000866875	0.00634167	0.0143475	0.00650156	0.0294271	0.0434013	0.226252	Up
PF3D7_0113000	GARP	glutamic acid-rich protein GARP	1	1.13	1.139	1.152	1.373	1.367	1.362	0.676	0.638	0.649	0.749	0.805	0.757	0.234125	0.219395	0.201477	0.0114618	0.0647408	0.4333	0.0325195	0.12842	0.470944	0.218333	NA	0.108253	0.245856	0.161827	0.00321143	9.51943e-07	0.000678516	0.010794	1.27983e-05	0.00328402	0.171979	Up
PF3D7_1315400	N/A	zinc finger (CCCH type) protein, putative	1	1.038	1.074	1.106	1.026	1.014	0.942	0.838	0.9	0.866	1.071	1.082	1.079	-0.013513	-0.0669498	-0.186095	0.386576	0.040404	6.17209e-05	0.432682	0.0955711	0.000569732	-0.0888526	NA	0.277441	0.210119	0.249779	2.06202e-10	8.08303e-05	6.98342e-05	2.49505e-09	0.000514761	0.000623136	0.24578	Up
PF3D7_1340600	DBR1	RNA lariat debranching enzyme, putative	1	0.924	0.938	0.918	1.018	1.016	1.031	0.988	0.969	0.977	1.09	1.066	1.13	0.111198	0.091805	0.133321	0.000339985	0.00190311	0.000383475	0.00195397	0.00975343	0.00589592	0.112108	Up	0.113269	0.109524	0.168132	0.0320453	0.0381428	0.0167248	0.0801133	0.101632	0.0532551	0.130309	NA
PF3D7_1148900	N/A	Plasmodium exported protein, unknown function	1	1.037	1.049	1.036	1.258	1.315	1.333	0.789	0.783	0.731	0.878	0.893	0.908	0.228761	0.268919	0.299946	0.00104616	0.000516301	7.78267e-06	0.00643391	0.00347069	6.72645e-05	0.265875	Up	0.117396	0.144543	0.2369	0.00594731	0.0015311	1.87916e-05	0.0209694	0.00627751	0.000152839	0.16628	Up
PF3D7_1474800	N/A	proteasome subunit alpha type-1, putative	1	0.754	0.758	0.762	0.828	0.867	0.864	1.2	1.14	1.223	1.213	1.215	1.231	0.10268	0.14825	0.138649	0.00488261	0.000924133	0.0010448	0.0196932	0.00430077	0.00509863	0.12986	Up	0.0127818	0.0752445	0.00775731	0.0901773	0.397494	0.244018	0.170491	0.425887	0.328069	0.0319279	NA
PF3D7_1421400	RPC34	DNA-directed RNA polymerase III subunit RPC6, putative	1	0.938	1.011	0.932	0.957	1.007	1.067	0.813	0.805	0.83	1.281	1.155	1.279	0.0229068	-0.00458666	0.15613	0.0535108	0.280956	8.01938e-05	0.114805	0.344027	0.000817461	0.0581499	NA	0.521877	0.40967	0.497344	0	2.78344e-12	2.17842e-11	0	8.69825e-11	3.29487e-10	0.476297	Up
PF3D7_0815200	N/A	importin subunit beta, putative	1	0.869	0.888	0.897	0.836	0.859	0.853	1.041	1.016	1.027	1.29	1.267	1.277	-0.0432186	-0.0372688	-0.0564744	0.409471	0.397643	0.455874	0.459689	0.445456	0.471594	-0.045654	NA	0.252499	0.258917	0.255953	0.00648004	0.00040097	0.000711816	0.025084	0.00323449	0.00506646	0.25579	Up
PF3D7_1121600	EXP1	exported protein 1	1	1.018	1.01	1.021	1.289	1.361	1.39	0.78	0.808	0.756	0.829	0.802	0.788	0.279606	0.354741	0.367945	2.53281e-05	2.88281e-07	1.12092e-08	0.000346151	4.36025e-06	1.09289e-07	0.334097	Up	0.0663685	-0.00812153	0.0447022	0.0448853	0.109733	0.127853	0.092053	0.18925	0.22899	0.0343164	NA
PF3D7_1149200	RESA3	ring-infected erythrocyte surface antigen	1	1.211	1.222	1.223	1.672	1.608	1.668	0.569	0.575	0.537	0.526	0.52	0.494	0.39585	0.336143	0.381035	0.00111428	0.0173153	0.00393858	0.00518567	0.0537217	0.013306	0.371009	Up	-0.0767635	-0.0982007	-0.0799293	0.480259	0.431973	0.308313	0.48878	0.461998	0.380673	-0.0849645	NA
PF3D7_0822300	SNRPG	small nuclear ribonucleoprotein G, putative	1	1.04	1.038	0.96	1.074	1.041	1.106	0.892	0.923	0.93	1.006	1.034	1.046	0.037556	0.00335858	0.164457	0.386052	0.415657	0.000164855	0.425372	0.444573	0.00123641	0.0684573	NA	0.136043	0.1293	0.134104	0.00068447	0.0126366	0.0238734	0.0031361	0.043877	0.0660068	0.133149	Up
PF3D7_0813000	N/A	conserved protein, unknown function	1	1.128	1.122	1.039	1.308	1.188	1.149	0.775	0.813	0.758	0.89	0.919	0.911	0.17722	0.0678234	0.118217	0.157976	0.46068	0.0253698	0.245982	0.479013	0.0644394	0.121087	NA	0.151887	0.135813	0.201849	0.00107534	0.000117491	0.000139612	0.00520466	0.000742046	0.000979002	0.163183	Up
PF3D7_1104000	N/A	phenylalanine--tRNA ligase beta subunit	1	0.874	0.82	0.84	0.828	0.837	0.862	1.07	1.038	1.059	1.246	1.322	1.294	-0.0603305	0.0227587	0.0288505	0.465082	0.143548	0.0443065	0.475045	0.237253	0.10862	-0.0029071	NA	0.17919	0.285293	0.236404	0.0313475	0.00164757	0.00637435	0.0813702	0.00941466	0.0221309	0.233629	Up
PF3D7_0520500	N/A	phosphomethylpyrimidine kinase, putative	1	0.798	0.776	0.773	0.87	0.908	1.002	1.116	1.094	1.034	1.258	1.194	1.298	0.0959338	0.174738	0.291644	0.00352828	0.000241838	8.22348e-08	0.0147214	0.0015274	4.89297e-06	0.187439	Up	0.14161	0.102738	0.2677	0.16383	0.238753	0.00133052	0.25868	0.321052	0.00773351	0.170683	NA
PF3D7_0405000	DDX51	ATP-dependent RNA helicase DDX51, putative	1	1.208	1.164	1.166	1.307	1.278	1.222	0.694	0.738	0.698	0.784	0.787	0.76	0.0948307	0.111926	0.0559887	0.200823	0.335005	0.0742052	0.289836	0.397141	0.14482	0.0875818	NA	0.129952	0.0690934	0.0903954	0.00198747	0.0203781	0.0435768	0.0085887	0.0648883	0.0968374	0.0964803	Up
PF3D7_0214000	CCT8	T-complex protein 1 subunit theta	1	0.879	0.917	0.895	0.952	0.944	0.919	1.003	0.972	1.01	1.176	1.17	1.206	0.0904561	0.0330216	0.0299489	0.0190876	0.0373473	0.0981827	0.0558528	0.0876225	0.166365	0.0511422	NA	0.185087	0.214878	0.20693	0.0103669	2.30161e-05	0.0042965	0.0332831	0.000208916	0.0282664	0.202298	Up
PF3D7_1447700	N/A	conserved protein, unknown function	1	1.156	1.06	1.079	1.022	1.017	1.027	0.93	0.919	0.898	0.992	0.968	0.994	-0.144588	-0.0481815	-0.0576194	0.00128659	0.0906452	0.111523	0.00713474	0.163961	0.201408	-0.083463	NA	0.073223	0.0587062	0.114823	0.0323803	0.021144	0.0186634	0.0851743	0.0539846	0.0596421	0.0822506	Up
PF3D7_0508100	SET9	SET domain protein, putative	1	1.041	0.991	1.017	1.063	1.086	1.057	0.875	0.919	0.774	0.989	0.998	1.246	0.0243935	0.106486	0.0448717	0.284965	0.0208969	0.180773	0.356206	0.06764	0.250617	0.0585837	NA	0.137985	0.0935042	0.542121	0.000825888	0.014437	0	0.00344595	0.0437363	0	0.25787	Up
PF3D7_1436000	GPI	glucose-6-phosphate isomerase	1	0.879	0.853	0.869	0.933	0.958	0.959	1.009	1.017	1.027	1.206	1.172	1.211	0.0674532	0.131282	0.111684	0.0434726	0.00115969	0.00322974	0.0972205	0.0065716	0.0140725	0.103473	Up	0.208066	0.165171	0.192668	0.00687201	0.0357341	0.0107479	0.0305423	0.104342	0.0379036	0.188635	NA
PF3D7_1122700	N/A	conserved Plasmodium protein, unknown function	1	0.934	0.936	0.942	1.014	1.026	1.002	1.088	1.084	1.057	1.006	0.908	1.065	0.0943917	0.105596	0.0708987	0.00136398	0.000628073	0.0143968	0.00508394	0.00429183	0.0491891	0.0902954	Up	-0.0904854	-0.202358	0.00873151	0.0275807	0.000110006	0.472268	0.0733529	0.000633846	0.480482	-0.094704	NA
PF3D7_1115700	FP2A	cysteine proteinase falcipain 2a	1	1.095	1.048	1.077	1.11	1.083	1.14	0.804	0.791	0.783	0.947	0.996	0.991	0.0160103	0.0384107	0.0669576	0.282181	0.339735	0.234054	0.361545	0.409069	0.319621	0.0404596	NA	0.181794	0.256887	0.262151	0.000252437	1.05192e-09	1.6479e-12	0.00203632	1.27282e-08	2.23383e-11	0.233611	Up
PF3D7_0708100	RPB10	DNA-directed RNA polymerases I, II, and III subunit RPABC5, putative	1	1.069	1.064	1.049	1.243	1.22	1.275	0.84	0.841	0.857	0.862	0.854	0.839	0.178876	0.161948	0.231545	0.0170271	0.0105735	0.00263587	0.0488304	0.033076	0.012267	0.19079	Up	0.0285477	0.016922	-0.0234202	0.0451846	0.140449	0.313427	0.101247	0.236647	0.368201	0.00734986	NA
PF3D7_0602600	N/A	SAC3 domain-containing protein, putative	1	1.086	1.086	0.972	1.017	1.075	1.124	0.847	0.905	0.89	0.944	0.962	0.969	-0.0765525	-0.0119351	0.169247	0.0990906	0.434053	0.000197672	0.180165	0.450993	0.00160773	0.0269197	NA	0.121093	0.0688662	0.0957839	0.000553703	0.0127081	0.0140757	0.00291296	0.0363088	0.0486618	0.0952476	Up
PF3D7_0303600	Plrx	plasmoredoxin	1	0.924	0.932	1.024	1.212	1.138	1.233	0.782	0.952	0.988	0.916	1.007	0.932	0.316713	0.231929	0.219286	3.14482e-09	9.17857e-07	1.59559e-05	1.24744e-07	1.2544e-05	0.000107259	0.255976	Up	0.174401	0.0639838	-0.0661885	2.23485e-05	0.124418	0.107906	0.00016901	0.210191	0.192009	0.0573989	NA
PF3D7_1345100	TRX2	thioredoxin 2	1	1.055	1.028	1.046	1.288	1.307	1.371	0.857	0.877	0.84	0.813	0.789	0.782	0.237145	0.28505	0.323004	0.00489031	0.0001565	3.91353e-06	0.0195613	0.00126243	2.61095e-05	0.281733	Up	-0.057935	-0.116129	-0.0780875	0.390764	0.277883	0.366025	0.454639	0.338024	0.405955	-0.0840505	NA
PF3D7_0314400	PPP6	serine/threonine protein phosphatase 6, putative	1	0.822	0.873	0.986	1.003	0.965	1.042	0.773	1.158	0.93	1.204	1.188	1.141	0.225244	0.11368	0.0639695	1.39704e-05	0.00012257	0.0354133	0.000190929	0.000679705	0.082751	0.134298	Up	0.502733	0.0301865	0.235343	0	0.172079	4.5891e-06	0	0.251824	5.00629e-05	0.256088	NA
PF3D7_1358500	N/A	zinc finger protein, putative	1	0.957	0.972	0.978	1.079	1.038	1.043	0.943	0.973	0.984	0.991	0.976	1.028	0.139007	0.0759388	0.074461	0.00576656	0.0180858	0.0211476	0.0234507	0.0586567	0.0619323	0.0964689	Up	0.0564068	0.00350358	0.0501131	0.109618	0.440607	0.179478	0.190641	0.455363	0.262957	0.0366745	NA
PF3D7_1365900	N/A	ubiquitin-60S ribosomal protein L40	1	0.797	0.798	0.871	1.051	0.996	1.047	1.104	1.076	1.121	1.038	1.082	1.037	0.313584	0.249848	0.210538	1.22421e-08	8.82007e-07	4.29545e-13	2.50963e-07	1.74931e-05	8.44772e-12	0.25799	Up	-0.0715085	0.00646064	-0.0904785	0.0385755	0.400389	0.045421	0.0887183	0.429508	0.0984121	-0.0518421	NA
PF3D7_0630900	HAS1	ATP-dependent RNA helicase HAS1	1	1.177	1.201	1.176	1.178	1.241	1.209	0.798	0.759	0.846	0.806	0.84	0.851	0.00101123	0.039255	0.033025	0.00110383	0.0409724	0.0234116	0.00551914	0.0913232	0.0696271	0.0244304	Up	0.0108593	0.110263	0.00650254	0.210102	0.000641804	0.182926	0.325927	0.00401972	0.257373	0.0425415	NA
PF3D7_1469200	SHLP1	shewanella-like protein phosphatase 1, putative	1	0.921	0.92	0.923	1.163	1.201	1.155	0.984	0.954	0.939	0.952	0.913	0.995	0.271196	0.310738	0.260536	1.66968e-07	9.67337e-13	2.19852e-08	3.14724e-06	2.28292e-11	3.83171e-07	0.280824	Up	-0.0375713	-0.0495308	0.065811	0.315599	0.441872	0.118355	0.387165	0.457109	0.201703	-0.00709704	NA
PF3D7_1022600	Kelch10	kelch protein K10	1	1.111	1.136	1.208	1.136	1.094	1.126	0.844	0.87	0.852	0.897	0.905	0.914	0.0262761	-0.0444212	-0.0835594	0.187066	0.00913379	0.000507125	0.278261	0.0362405	0.00360954	-0.0339015	NA	0.0675988	0.0439752	0.0782186	0.0341602	0.0298178	0.00289645	0.0864946	0.0790898	0.0110427	0.0632642	Up
PF3D7_0615700	N/A	RNA and export factor binding protein, putative	1	1.052	1.03	0.973	1.205	1.126	1.176	0.912	0.852	0.924	0.908	0.992	0.876	0.160387	0.104402	0.22169	0.0279058	0.0098559	2.19124e-06	0.0664158	0.0368049	3.12252e-05	0.16216	Up	-0.00492879	0.170957	-0.0596634	0.249956	0.000265948	0.347128	0.337019	0.00178776	0.390467	0.0354549	NA
PF3D7_1420000	SF3B4	splicing factor 3B subunit 4, putative	1	1.074	1.051	1.047	1.353	1.207	1.29	0.812	0.773	0.835	0.808	0.946	0.807	0.276029	0.163479	0.247898	0.000660652	0.00839915	0.00095044	0.00335831	0.035624	0.00522742	0.229136	Up	-0.00538906	0.223223	-0.0373419	0.292741	1.87491e-05	0.407073	0.38925	0.000153742	0.441374	0.060164	NA
PF3D7_0415600	GAK	GTP:AMP phosphotransferase	1	1.022	1.119	1.056	0.987	1.083	1.149	0.873	0.829	0.811	0.95	0.903	1.042	-0.0402799	-0.0384694	0.0993023	0.499934	0.106769	0.0667424	0.499934	0.193827	0.127691	0.00685099	NA	0.0947917	0.0947769	0.281572	0.00545981	0.00201245	1.36746e-09	0.0225923	0.0100622	1.83847e-08	0.157047	Up
PF3D7_1457900	N/A	conserved Plasmodium protein, unknown function	1	0.941	0.907	0.967	1.137	1.114	1.067	0.94	1.074	0.928	0.992	0.94	1.046	0.219937	0.237613	0.114001	1.58212e-05	1.39811e-07	0.00584526	0.000210949	2.79621e-06	0.0206303	0.190517	Up	0.0611586	-0.152624	0.136529	0.0562752	0.00259912	0.0217976	0.123806	0.0104831	0.0660068	0.0150212	NA
PF3D7_1406300	GDPD	glycerophosphodiester phosphodiesterase	1	0.832	0.8	0.857	0.913	0.929	0.926	1.18	1.134	1.121	1.144	1.132	1.13	0.104228	0.1673	0.0872966	0.00155603	4.61239e-05	0.0136063	0.00862692	0.000558099	0.0489088	0.119608	Up	-0.0365045	-0.00207011	0.00936593	0.0749058	0.143993	0.424816	0.152351	0.245397	0.458952	-0.00973622	NA
PF3D7_1103600	ALP2a	actin-like protein, putative	1	1.013	1.03	0.965	0.989	1.002	1.054	0.907	0.844	0.905	1.071	1.103	1.08	-0.0276969	-0.0319303	0.102055	0.399966	0.318954	0.00439907	0.428793	0.386611	0.0225531	0.0141427	NA	0.189579	0.303839	0.201768	0.00020058	1.41897e-07	4.68781e-05	0.00142766	1.97079e-06	0.000393776	0.231729	Up
PF3D7_1301700	CBP2	CX3CL1-binding protein 2	1	1.06	1.058	1.066	1.378	1.336	1.442	0.718	0.726	0.702	0.862	0.855	0.874	0.313713	0.278191	0.362773	2.5219e-05	0.000263101	2.33992e-08	0.000170928	0.00197769	2.10593e-07	0.318226	Up	0.198009	0.177243	0.237122	4.90524e-05	0.00011373	1.85356e-05	0.000296767	0.000688067	0.000152839	0.204125	Up
PF3D7_0803500	N/A	AAA family ATPase, putative	1	0.87	0.83	0.879	0.972	1.178	1.188	1.115	1.09	0.998	1.059	0.958	0.938	0.125835	0.403236	0.349247	0.00428748	1.11022e-16	3.01981e-14	0.0239709	1.33227e-14	1.20792e-12	0.292773	Up	-0.05995	-0.148349	-0.0704562	0.0503116	0.00262301	0.0940843	0.104034	0.0141881	0.175142	-0.0929183	NA
PF3D7_1010300	SDH4	succinate dehydrogenase subunit 4, putative	1	0.957	0.961	0.947	1.272	1.2	1.248	0.891	0.905	0.869	0.89	0.938	0.96	0.334749	0.260018	0.323816	1.39184e-08	7.01692e-09	3.0016e-12	2.36613e-07	2.87694e-07	5.44576e-11	0.306194	Up	-0.00125306	0.0402695	0.111756	0.166895	0.138256	0.00148571	0.252429	0.23562	0.00575113	0.0502576	NA
PF3D7_1324800	DHFS-FPGS	dihydrofolate synthase/folylpolyglutamate synthase	1	0.794	0.789	0.768	0.724	0.768	0.762	1.136	1.142	1.156	1.362	1.366	1.392	-0.100211	-0.029482	-0.00853528	0.260205	0.37181	0.237965	0.320148	0.428466	0.328228	-0.046076	NA	0.216355	0.213723	0.222271	0.00589946	0.00903783	0.00441802	0.0254941	0.0306282	0.0215001	0.21745	Up
PF3D7_0528700	CYP23	peptidyl-prolyl cis-trans isomerase	1	0.846	0.926	0.933	1.014	1.03	0.991	0.934	0.885	0.931	1.129	1.215	1.249	0.205895	0.122339	0.0691006	2.21425e-07	0.000142309	0.000641872	3.7326e-06	0.001211	0.00315587	0.132445	Up	0.218102	0.365133	0.341207	7.50756e-05	4.76685e-09	2.25595e-06	0.000552026	8.37604e-08	4.69989e-05	0.308147	Up
PF3D7_0827900	PDI8	protein disulfide isomerase	1	0.929	0.943	0.958	1.01	1.05	1.042	1.002	1.026	0.992	1.014	1.031	1.008	0.0959256	0.124001	0.0970504	0.000727099	0.000121789	0.00598654	0.0031832	0.00115231	0.0288568	0.105659	Up	0.0136444	0.00559474	0.0183081	0.251301	0.473359	0.385704	0.353575	0.481451	0.430077	0.0125157	NA
PF3D7_0501300	SBP1	skeleton-binding protein 1	1	1.068	1.026	1.055	1.404	1.447	1.463	0.685	0.678	0.651	0.832	0.846	0.84	0.327794	0.411592	0.392695	6.26043e-06	3.0235e-07	0.00225032	4.77358e-05	6.09739e-06	0.00879031	0.37736	Up	0.208416	0.237497	0.271754	2.55593e-05	2.10941e-06	3.31939e-05	0.000181922	1.82313e-05	0.000306405	0.239222	Up
PF3D7_0924000	N/A	patatin-like phospholipase, putative	1	1.01	1.103	1.075	1.03	1	0.99	0.862	0.848	0.912	1.125	1.057	1.027	0.022735	-0.114307	-0.0957145	0.351746	0.00272975	0.0272041	0.419732	0.01399	0.068198	-0.0624288	NA	0.30361	0.249125	0.134948	3.35463e-08	7.9398e-08	0.0231326	4.51011e-07	8.51724e-07	0.0660068	0.229228	Up
PF3D7_1425900	N/A	conserved Plasmodium protein, unknown function	1	1.191	1.109	1.112	1.302	1.299	1.379	0.735	0.711	0.679	0.812	0.806	0.766	0.107118	0.1889	0.258405	0.286359	0.167268	0.00214161	0.349358	0.269859	0.00783027	0.184808	NA	0.10745	0.134554	0.127725	0.00547147	0.00118726	0.0146453	0.019472	0.00513066	0.0418438	0.123243	Up
PF3D7_1037700	ERH	enhancer of rudimentary homolog, putative	1	0.94	0.966	0.944	1.176	1.182	1.15	0.924	0.951	0.874	0.929	0.98	1.028	0.26118	0.236037	0.229772	1.23302e-06	1.24734e-07	7.05669e-07	2.09613e-05	3.06846e-06	9.56574e-06	0.24233	Up	0.00607537	0.0341181	0.183585	0.189145	0.154176	0.000413877	0.273462	0.245848	0.00238472	0.0745929	NA
PF3D7_1342800	PEPCK	phosphoenolpyruvate carboxykinase	1	0.903	0.917	0.957	1.023	1.038	1.024	0.982	0.992	0.957	1.055	1.102	1.071	0.142938	0.142425	0.077992	1.15399e-05	1.95703e-05	0.0176022	7.75738e-05	0.000218832	0.0557052	0.121118	Up	0.0823439	0.121415	0.129097	0.0993156	0.0307614	0.00616146	0.185442	0.0945912	0.0184844	0.110952	NA
PF3D7_0601200	MC-2TM	Pfmc-2TM Maurer's cleft two transmembrane protein	1	1.006	1.034	1.037	1.234	1.213	1.287	0.853	0.812	0.91	0.872	0.899	0.855	0.240802	0.188399	0.256257	0.000163958	0.00153516	0.000544446	0.000975552	0.00858295	0.00365989	0.228486	Up	0.0244022	0.112492	-0.0694142	0.0520204	0.00641449	0.332061	0.108525	0.0213239	0.384671	0.0224932	NA
PF3D7_0819000	N/A	conserved Plasmodium protein, unknown function	1	1.062	1.121	1.092	1.102	1.105	1.079	0.889	0.802	0.897	0.946	1.025	0.969	0.0433546	-0.0169461	-0.0140523	0.227164	0.0416149	0.142281	0.30124	0.0988867	0.231715	0.00411871	NA	0.0698017	0.274788	0.0870352	0.0189248	4.35252e-08	0.0217692	0.0549529	5.85172e-07	0.0642456	0.143875	Up
PF3D7_0810800	PPPK-DHPS	hydroxymethyldihydropterin pyrophosphokinase-dihydropteroate synthase	1	0.934	0.917	0.885	0.845	0.888	0.854	1.043	1.04	1.078	1.2	1.237	1.243	-0.112821	-0.0363303	-0.0399819	0.197396	0.275461	0.337777	0.298561	0.357224	0.41332	-0.0630443	NA	0.164032	0.203441	0.167668	0.035571	0.00789505	0.0303573	0.094856	0.0329414	0.0918307	0.17838	Up
PF3D7_1434200	CAM	calmodulin	1	0.527	0.505	0.524	0.502	0.548	0.504	1.315	1.311	1.349	1.641	1.749	1.725	-0.0472334	0.079998	-0.0378103	0.49962	0.0639953	0.424572	0.49962	0.148912	0.459298	-0.00168191	NA	0.271276	0.354628	0.302833	0.000651087	1.68153e-05	2.43619e-05	0.00361058	0.000203466	0.000226753	0.309579	Up
PF3D7_0936800	N/A	Plasmodium exported protein (PHISTc), unknown function	1	1.106	1.119	1.127	1.511	1.52	1.514	0.681	0.683	0.664	0.676	0.655	0.661	0.377242	0.370826	0.357514	0.0028352	0.00490008	0.0110922	0.0103957	0.0185284	0.0318071	0.368527	Up	-0.00767937	-0.043447	-0.00468746	0.147168	0.183493	0.257122	0.243935	0.271755	0.34957	-0.0186046	NA
PF3D7_1139100	N/A	RNA-binding protein, putative	1	0.85	0.871	0.87	0.884	0.966	0.936	1.106	1.092	1.126	1.136	1.138	1.122	0.0439499	0.117441	0.0826651	0.0327821	8.66066e-05	0.0133714	0.0866904	0.000503143	0.0446005	0.0813519	Up	0.0313226	0.04824	-0.00416713	0.427601	0.486842	0.354451	0.446263	0.4908	0.408462	0.0251318	NA
PF3D7_1012600	GMPS	GMP synthase [glutamine-hydrolyzing]	1	0.875	0.872	0.851	0.86	0.893	0.864	1.018	1.018	1.051	1.252	1.305	1.231	-0.0193798	0.0267724	0.0169475	0.251465	0.0644322	0.0693455	0.328972	0.134516	0.138691	0.00811339	NA	0.242425	0.292102	0.185502	0.00233305	0.00117324	0.0161351	0.0135539	0.00703943	0.0554102	0.24001	Up
PF3D7_0526300	WDR55	WD repeat-containing protein 55, putative	1	1.074	1.107	1.15	1.183	1.172	1.244	0.75	0.776	0.745	0.883	0.934	0.98	0.114205	0.0675413	0.0938074	0.1716	0.463307	0.290693	0.265199	0.479013	0.355434	0.0918511	NA	0.178332	0.204625	0.302918	0.000238948	5.95519e-05	4.0116e-08	0.00144563	0.00038552	6.87703e-07	0.228625	Up
PF3D7_1434500	N/A	dynein-related AAA-type ATPase, putative	1	1.125	1.16	1.149	1.091	1.076	1.114	0.863	0.863	0.837	0.893	0.883	0.924	-0.0361446	-0.0886684	-0.0365744	0.0393396	0.000374002	0.0098294	0.0879775	0.00255568	0.0312989	-0.0537958	Down	0.0380068	0.0254488	0.110025	0.0816668	0.0640736	0.00910341	0.164695	0.134892	0.0331033	0.0578269	NA
PF3D7_1351800	N/A	conserved Plasmodium protein, unknown function	1	1.049	1.021	0.991	1.09	1.098	1.074	0.879	0.849	0.886	1.004	1.059	1.039	0.0448599	0.0849105	0.0934608	0.332133	0.0612262	0.0184895	0.387489	0.124564	0.0528271	0.0744104	NA	0.150124	0.250013	0.180671	0.000345143	7.22289e-08	0.00050113	0.00160624	8.51724e-07	0.00261045	0.193603	Up
PF3D7_1443500	PARN	poly(A)-specific ribonuclease PARN, putative	1	1.035	1.064	1.252	1.214	1.264	1.36	0.798	0.784	0.848	0.792	0.745	0.832	0.188262	0.204521	0.10023	0.00630241	0.0231415	0.0391132	0.0197365	0.0608721	0.0870912	0.164337	Up	-0.00819845	-0.0548816	-0.0209691	0.308424	0.434242	0.30139	0.397014	0.460906	0.359179	-0.0280164	NA
PF3D7_1010900	N/A	conserved Plasmodium protein, unknown function	1	0.975	0.93	0.99	1.219	1.158	1.137	0.877	0.941	0.834	1.007	0.958	1.014	0.262216	0.255026	0.16173	2.81377e-07	6.66237e-08	0.000406188	3.84548e-06	1.17067e-06	0.00327659	0.226324	Up	0.156076	0.020264	0.219597	0.000220373	0.227667	1.57766e-07	0.00111105	0.323671	1.4563e-06	0.131979	NA
PF3D7_1123300	N/A	RING zinc finger protein, putative	1	0.904	1.026	0.929	0.964	0.951	1.011	0.914	0.992	0.934	1.156	1.19	1.096	0.0731767	-0.0874511	0.0970709	0.00529178	0.0775275	0.00367811	0.0195134	0.143415	0.0215432	0.0275989	NA	0.270214	0.211687	0.183434	9.93192e-07	0.00746484	0.000240332	1.55186e-05	0.0383438	0.00120166	0.221778	Up
PF3D7_0206900	MSP5	merozoite surface protein 5	1	0.905	0.917	0.946	0.974	0.95	0.964	1.056	1.065	1.123	1.01	1.115	1.047	0.0837694	0.0402582	0.0215659	0.00293314	0.0270574	0.0288358	0.0138444	0.07297	0.0699926	0.0485312	Up	-0.0512979	0.0534063	-0.0814915	0.116495	0.387836	0.0571844	0.196782	0.410294	0.139162	-0.026461	NA
PF3D7_1015900	ENO	enolase	1	0.696	0.694	0.665	0.792	0.78	0.784	1.292	1.263	1.32	1.254	1.3	1.277	0.13956	0.125892	0.176544	0.00378745	0.0186332	0.00174407	0.017142	0.0730512	0.0111069	0.147332	Up	-0.0357439	0.0346114	-0.0397861	0.0317726	0.173776	0.0806997	0.0767838	0.250235	0.154995	-0.0136396	NA
PF3D7_0608800	OAT	ornithine aminotransferase	1	0.745	0.737	0.728	0.817	0.838	0.835	1.046	1.053	1.067	1.429	1.436	1.404	0.100873	0.14067	0.14991	0.00530484	0.00137338	0.00145365	0.0202279	0.00553929	0.00872191	0.130484	Up	0.370806	0.369063	0.326304	2.59046e-08	9.18089e-08	1.19769e-05	3.91807e-07	2.24014e-06	0.000483069	0.355391	Up
PF3D7_1322000	N/A	nucleoside-diphosphatase, putative	1	0.845	0.813	0.852	0.876	0.881	0.923	1.07	1.11	1.108	1.179	1.198	1.221	0.0403062	0.0895254	0.0901449	0.0380325	0.0165897	0.012204	0.0959545	0.0462969	0.0468475	0.0733255	Up	0.113572	0.0897619	0.114436	0.147082	0.311778	0.312508	0.22868	0.384951	0.385744	0.105923	NA
PF3D7_1102700	ETRAMP11.1	early transcribed membrane protein 11.1	1	1.266	1.228	1.248	1.716	1.683	1.71	0.522	0.575	0.501	0.499	0.488	0.468	0.375175	0.387387	0.388005	0.00312983	0.00249799	0.002829	0.0111385	0.0107949	0.010075	0.383522	Up	-0.0430222	-0.158571	-0.0638865	0.295461	0.262915	0.39943	0.372404	0.34579	0.433073	-0.0884931	NA
PF3D7_0931100	N/A	nucleolar protein Nop52, putative	1	1.305	1.24	1.225	1.523	1.491	1.441	0.616	0.653	0.574	0.664	0.688	0.647	0.189373	0.22472	0.197266	0.42906	0.273496	0.407398	0.450898	0.365908	0.4672	0.203786	NA	0.0768908	0.0542236	0.120939	0.0115497	0.0137022	0.00498109	0.0317616	0.0502413	0.0172203	0.0840179	Up
PF3D7_1016400	FIKK10.1	serine/threonine protein kinase, FIKK family	1	1.01	1.008	1.033	0.968	0.964	0.976	0.921	0.935	0.956	1.076	1.088	1.075	-0.0489425	-0.0513982	-0.0656058	0.337076	0.289821	0.168495	0.427427	0.371334	0.252743	-0.0553155	NA	0.177793	0.173696	0.134608	0.00040827	0.000925849	0.00462018	0.00235242	0.00430876	0.0145901	0.162032	Up
PF3D7_0511800	INO1	inositol-3-phosphate synthase	1	0.677	0.67	0.669	0.689	0.704	0.726	1.227	1.222	1.258	1.431	1.453	1.454	0.0185724	0.052402	0.0868928	0.173568	0.118031	0.0376257	0.26263	0.210857	0.103471	0.0526224	NA	0.185375	0.20887	0.175105	0.03619	0.033585	0.0214123	0.0833053	0.0923587	0.0681813	0.189783	Up
PF3D7_1347700	ECT	ethanolamine-phosphate cytidylyltransferase	1	0.899	0.972	0.919	0.908	0.96	0.864	0.986	0.974	0.984	1.182	1.166	1.211	0.0112646	-0.014247	-0.0695765	0.203448	0.341502	0.45406	0.291102	0.401767	0.461822	-0.0241863	NA	0.210636	0.2085	0.241662	0.0032137	4.03184e-05	0.000861018	0.0126475	0.000339826	0.00827902	0.220266	Up
PF3D7_1331700	N/A	glutamine--tRNA ligase, putative	1	0.848	0.874	0.886	0.82	0.831	0.825	1.034	1.064	1.07	1.292	1.284	1.252	-0.0372959	-0.0563181	-0.0796863	0.309312	0.421794	0.373637	0.381272	0.451746	0.422537	-0.0577668	NA	0.262137	0.22164	0.184923	0.00445149	0.0244494	0.0164857	0.0183358	0.0651985	0.0554102	0.2229	Up
PF3D7_0207700	SERA4	serine repeat antigen 4	1	0.652	0.682	0.663	0.712	0.672	0.688	1.366	1.411	1.402	1.283	1.276	1.316	0.0929927	-0.0155772	0.0390082	0.0225098	0.361565	0.121226	0.0680922	0.399306	0.212782	0.0388079	NA	-0.0755494	-0.12147	-0.0766134	0.00598884	0.000312763	0.0234345	0.0228325	0.00199181	0.0727071	-0.0912111	Down
PF3D7_1229500	CCT3	T-complex protein 1 subunit gamma	1	0.902	0.891	0.881	0.893	0.877	0.856	1.036	1.015	1.05	1.225	1.214	1.221	-0.0113235	-0.0178244	-0.0322716	0.11604	0.193016	0.286925	0.204949	0.278475	0.378362	-0.0204732	NA	0.196279	0.209112	0.176899	0.0168804	0.0121032	0.0220584	0.0490335	0.0441409	0.0721369	0.194097	Up
PF3D7_1034900	MRScyt	methionine--tRNA ligase	1	0.746	0.748	0.788	0.74	0.767	0.747	1.129	1.156	1.184	1.343	1.394	1.384	-0.00872454	0.0272305	-0.0581887	0.291236	0.111951	0.498718	0.359641	0.185563	0.498718	-0.0132276	NA	0.206612	0.224016	0.187038	0.00981156	0.0191665	0.0133574	0.0359757	0.0644208	0.0538747	0.205889	Up
PF3D7_0807000	N/A	YEATS domain-containing protein, putative	1	1.018	1.084	0.987	1.102	1.154	1.148	0.894	0.862	0.824	0.954	0.9	0.987	0.0925994	0.0738292	0.176631	0.0841181	0.366068	0.00012671	0.15889	0.420807	0.00139381	0.114353	NA	0.0730737	0.0480171	0.201952	0.0162641	0.0248545	9.52564e-07	0.0513603	0.0693613	7.14423e-06	0.107681	Up
PF3D7_0111500	N/A	UMP-CMP kinase, putative	1	0.822	0.8	0.808	0.818	0.795	0.85	1.051	1.055	1.108	1.366	1.333	1.392	-0.00539746	-0.00689187	0.0562073	0.152997	0.247861	0.0400451	0.250171	0.333235	0.0957941	0.0146393	NA	0.310482	0.276524	0.271994	8.46946e-06	0.00251396	0.000354616	8.54004e-05	0.0111732	0.00357571	0.286333	Up
PF3D7_0802000	GDH3	glutamate dehydrogenase, putative	1	0.966	0.962	0.952	0.935	0.936	0.895	0.95	0.954	0.936	1.16	1.158	1.17	-0.0372821	-0.0313075	-0.0701391	0.416435	0.282432	0.322408	0.445917	0.352312	0.401365	-0.0462429	NA	0.230737	0.223947	0.257633	1.36454e-06	0.000234864	0.000418203	1.24908e-05	0.00169931	0.00337351	0.237439	Up
PF3D7_1327600	NMNAT	nicotinamide/nicotinic acid mononucleotide adenylyltransferase	1	1.016	1.012	1.001	1.054	1.034	1.036	0.916	0.926	0.916	1.039	1.02	1.075	0.0426942	0.0249496	0.039835	0.226956	0.228114	0.171209	0.307652	0.325877	0.260064	0.0358263	NA	0.143417	0.109965	0.18283	0.00247346	0.0276628	0.000205463	0.0115282	0.0746738	0.00123278	0.145404	Up
PF3D7_0709300	CG2	Cg2 protein	1	1.085	1.006	1.075	1.13	1.08	1.131	0.895	0.855	0.86	1.006	0.968	0.932	0.0478579	0.0826431	0.0597578	0.442192	0.0647975	0.29011	0.477102	0.132835	0.380783	0.0634196	NA	0.132293	0.139168	0.0898207	0.000903353	0.00194956	0.00124507	0.00376916	0.0107226	0.00542495	0.120427	Up
PF3D7_1360800	FLN	falcilysin	1	0.86	0.822	0.846	0.965	0.939	0.956	1.096	1.078	1.078	1.166	1.144	1.108	0.13049	0.149554	0.138082	0.00344979	0.000163167	0.000721688	0.0211452	0.00151871	0.00489144	0.139376	Up	0.0725733	0.0694226	0.0319704	0.409253	0.394301	0.469705	0.441272	0.433897	0.477343	0.0579888	NA
PF3D7_1468700	eIF4A	eukaryotic initiation factor 4A	1	0.924	0.934	0.9	0.85	0.828	0.84	1.03	1.023	1.035	1.262	1.263	1.266	-0.0939978	-0.135412	-0.0773633	0.318632	0.0678524	0.390162	0.385545	0.134592	0.425716	-0.102258	NA	0.238455	0.247247	0.236662	0.00281603	0.000803242	0.00185013	0.0156162	0.00539957	0.00932775	0.240788	Up
PF3D7_0716200	N/A	PDCD2 domain-containing protein, putative	1	1.208	1.148	1.176	1.105	1.116	1.154	0.772	0.773	0.778	0.931	0.918	0.914	-0.105761	-0.033427	-0.0224443	0.000414147	0.0114539	0.0175156	0.00309282	0.0343074	0.0529848	-0.0538773	Down	0.206575	0.189356	0.177492	2.02708e-06	0.000145796	0.000494736	2.72529e-05	0.000747203	0.00285062	0.191141	Up
PF3D7_1303400	LisH	LisH domain-containing protein, putative	1	1.074	1.092	1.086	1.208	1.164	1.125	0.808	0.795	0.807	0.913	0.996	0.933	0.139171	0.0754431	0.0415372	0.0873214	0.352282	0.45362	0.167821	0.416782	0.478338	0.0853838	NA	0.135191	0.251411	0.160915	0.000291187	2.08101e-09	0.000804596	0.00167779	2.28911e-08	0.00475273	0.182506	Up
PF3D7_1353100	N/A	Plasmodium exported protein, unknown function	1	1.133	1.115	1.114	1.514	1.541	1.534	0.614	0.593	0.573	0.809	0.784	0.813	0.351237	0.392074	0.38748	0.00917176	0.00204699	0.00290161	0.0262787	0.00917355	0.010075	0.37693	Up	0.290306	0.291246	0.364939	4.19839e-08	3.9549e-08	1.34393e-10	7.25722e-07	7.97571e-07	3.25232e-09	0.315497	Up
PF3D7_0831700	HSP70x	heat shock protein 70	1	1.08	1.072	1.069	1.465	1.426	1.503	0.735	0.743	0.696	0.74	0.745	0.748	0.366985	0.342492	0.410607	0.00458732	9.16916e-05	0.0008963	0.0142325	0.000792477	0.00386336	0.373362	Up	0.00722553	0.00287151	0.0763483	0.146942	0.148806	0.029119	0.227949	0.233839	0.0704681	0.0288151	NA
PF3D7_0702300	STARP	sporozoite threonine and asparagine-rich protein	1	1.022	1.064	1.073	1.192	1.278	1.266	0.868	0.86	0.831	0.836	0.848	0.868	0.181084	0.217807	0.196572	0.000775882	0.0119514	0.0302321	0.00367052	0.0380559	0.0831382	0.198488	Up	-0.0414882	-0.0155292	0.0480798	0.292313	0.27443	0.0687416	0.416116	0.366901	0.143409	-0.00297919	NA
PF3D7_1302000	PTP6	EMP1-trafficking protein	1	1.079	1.059	1.082	1.55	1.593	1.666	0.678	0.669	0.608	0.669	0.637	0.685	0.437893	0.493857	0.524779	0.000100794	1.06625e-05	4.34833e-07	0.000762258	0.000107513	6.03934e-06	0.48551	Up	-0.0138969	-0.0505245	0.122507	0.168846	0.20964	0.00464554	0.258612	0.288255	0.0165327	0.0193617	NA
PF3D7_1146000	RSA4	ribosome assembly protein 4, putative	1	1.164	1.171	1.115	1.202	1.184	1.281	0.839	0.817	0.755	0.883	0.864	0.843	0.0382816	0.0131461	0.165669	0.0150069	0.0331151	0.125687	0.0439226	0.0801385	0.207274	0.0723655	NA	0.0565919	0.0615771	0.119859	0.0156724	0.0411747	0.00688794	0.0430992	0.0920816	0.0247155	0.0793426	Up
PF3D7_1311200	N/A	alternative splicing regulator, putative	1	0.992	1.002	1.034	1.035	1.069	1.058	0.898	0.903	0.917	1.04	1.086	1.051	0.0491356	0.0752588	0.0267345	0.192761	0.0877574	0.298476	0.273451	0.161107	0.350135	0.0503763	NA	0.166763	0.210687	0.155449	0.000608368	7.75649e-05	0.010248	0.00365021	0.000514761	0.0361741	0.177633	Up
PF3D7_1222400	ApiAP2	AP2 domain transcription factor	1	0.827	0.861	0.818	1.294	1.184	1.236	0.698	0.654	0.768	1.104	1.297	1.341	0.519992	0.36843	0.476839	0	3.33067e-16	0	0	1.9984e-14	0	0.455087	Up	0.509373	0.76796	0.638715	0	0	0	0	0	0	0.638683	Up
PF3D7_0620500	N/A	cleavage stimulation factor subunit 1, putative	1	1.07	1.082	1.08	1.203	1.201	1.224	0.768	0.775	0.785	0.917	0.931	0.894	0.13858	0.123528	0.148399	0.0891359	0.0800656	0.117704	0.168673	0.148	0.209444	0.136835	NA	0.195126	0.202391	0.143032	4.90966e-06	6.80947e-05	0.00246179	4.32194e-05	0.000398841	0.0106385	0.180183	Up
PF3D7_1129000	SpdSyn	spermidine synthase	1	1.122	1.13	1.064	1.128	1.166	1.168	0.837	0.838	0.819	0.906	0.891	0.891	0.00629922	0.0371752	0.109959	0.0957711	0.267698	0.0829759	0.179529	0.348249	0.154204	0.0511446	NA	0.0879395	0.0679594	0.0931233	0.0170991	0.0335214	0.0172311	0.054447	0.0805554	0.049642	0.0830074	Up
PF3D7_0511000	TCTP	translationally-controlled tumor protein homolog	1	0.801	0.743	0.769	0.849	0.899	0.917	1.132	1.115	1.201	1.336	1.368	1.302	0.0644787	0.210678	0.1958	0.0147922	2.42104e-05	3.20565e-05	0.0458939	0.000223481	0.000195544	0.156986	Up	0.197191	0.243533	0.0963851	0.0155832	0.00180015	0.249888	0.050883	0.0076699	0.328657	0.179036	NA
PF3D7_1478600	PTP3	EMP1-trafficking protein	1	1.146	1.134	1.125	1.556	1.474	1.562	0.712	0.648	0.678	0.608	0.578	0.678	0.371695	0.317087	0.398362	0.00368883	0.0318446	0.00169517	0.0123436	0.0802751	0.00706323	0.362381	Up	-0.163113	-0.115632	0	0.115193	0.475564	0.234512	0.208036	0.479527	0.326161	-0.0929149	NA
PF3D7_0303100	N/A	CLP1 P-loop domain-containing protein, putative	1	0.752	0.709	0.805	0.817	0.754	0.783	1.117	1.111	1.199	1.334	1.369	1.395	0.0907508	0.0662128	-0.030427	0.00832581	0.0879261	0.344584	0.0265111	0.192236	0.410323	0.0421789	NA	0.211004	0.248619	0.181754	0.00783085	0.00132983	0.0165275	0.0305656	0.00600885	0.0606008	0.213792	Up
PF3D7_0935900	REX1	ring-exported protein 1	1	1.136	1.102	1.106	1.572	1.55	1.594	0.685	0.671	0.627	0.628	0.644	0.631	0.394803	0.413123	0.443716	0.00117681	0.000799307	0.000134447	0.00527386	0.00483581	0.000884517	0.417214	Up	-0.0896731	-0.0424199	0.00648525	0.445434	0.179875	0.20513	0.476969	0.271755	0.297768	-0.0418692	NA
PF3D7_1439900	TIM	triosephosphate isomerase	1	0.712	0.728	0.729	0.82	0.839	0.842	1.199	1.176	1.235	1.247	1.316	1.327	0.153628	0.155223	0.157719	0.000344016	0.000634471	0.00100421	0.00231255	0.00319879	0.0063424	0.155523	Up	0.0466733	0.134137	0.08611	0.242773	0.183173	0.272038	0.319299	0.26522	0.336306	0.0889736	NA
PF3D7_0607200	N/A	RING zinc finger protein, putative	1	0.958	0.99	1.076	1.276	1.372	1.399	0.816	0.85	0.79	0.779	0.836	0.868	0.337342	0.387662	0.314688	1.01933e-08	7.67036e-09	1.01226e-05	2.02167e-07	1.85623e-07	5.63974e-05	0.346564	Up	-0.0504427	-0.0182981	0.103299	0.429594	0.288212	0.0120103	0.460232	0.377129	0.0403678	0.0115193	NA
PF3D7_0518000	N/A	NOSIP domain-containing protein, putative	1	1.131	1.197	0.992	1.027	1.164	1.06	0.898	0.761	0.881	0.957	0.964	0.988	-0.113026	-0.0333022	0.0769519	0.00859339	0.00283432	0.0412739	0.0291221	0.0131905	0.0917197	-0.0231253	NA	0.0716436	0.261426	0.129229	0.0173848	1.39245e-06	0.00204899	0.0532913	1.71271e-05	0.00854923	0.154099	Up
PF3D7_1238800	ACS11	acyl-CoA synthetase	1	0.946	0.935	0.957	1.008	0.981	0.97	0.98	0.976	0.984	1.09	1.11	1.113	0.0729641	0.0549816	0.0154661	0.00645989	0.0422386	0.0419389	0.0203735	0.10067	0.0899779	0.0478039	NA	0.12254	0.148402	0.142254	0.0215335	0.0107765	0.0378922	0.0623798	0.0458743	0.0955199	0.137732	Up
PF3D7_1104400	Trx-mero	thioredoxin-like mero protein	1	0.946	0.95	0.926	1.023	1.05	1.03	1.002	1.005	1.018	1.057	1.054	1.044	0.0900759	0.115554	0.122339	0.00190219	0.00225347	0.00079652	0.00688147	0.0108167	0.00816433	0.109323	Up	0.0615037	0.0547925	0.0290373	0.170571	0.210716	0.247494	0.264833	0.294937	0.337492	0.0484445	NA
PF3D7_1404800	N/A	conserved Plasmodium protein, unknown function	1	1.182	1.166	1.231	1.134	1.128	1.176	0.868	0.878	0.734	0.833	0.832	0.814	-0.0492167	-0.0392688	-0.054629	0.0119728	0.00793437	2.45876e-05	0.038754	0.026162	0.000175006	-0.0477048	Down	-0.0454396	-0.0594832	0.111586	0.314925	0.480422	0.0240315	0.425896	0.48436	0.060723	0.00222114	NA
PF3D7_1407500	N/A	multifunctional methyltransferase subunit TRM112, putative	1	0.94	0.956	0.98	1.035	0.992	1.051	1.027	1.054	1.008	1.004	0.99	1.03	0.110882	0.0424642	0.081016	0.000349491	0.0440149	0.0342101	0.00195397	0.0990949	0.0804943	0.0781206	Up	-0.0259986	-0.0719904	0.0248002	0.326873	0.0749291	0.272486	0.374858	0.141533	0.355417	-0.0243963	NA
PF3D7_1369500	N/A	conserved protein, unknown function	1	1.085	1.084	1.105	1.126	1.135	1.117	0.798	0.871	0.845	0.961	0.978	0.952	0.0436676	0.0541605	0.0127282	0.479884	0.45731	0.139671	0.480559	0.472682	0.22838	0.0368521	NA	0.206572	0.130321	0.133247	6.2192e-05	0.00321152	2.9423e-05	0.000537516	0.0150367	0.00017948	0.156713	Up
PF3D7_0308200	CCT7	T-complex protein 1 subunit eta	1	0.953	0.956	0.947	0.907	0.911	0.944	1.016	0.98	0.966	1.192	1.142	1.158	-0.0562875	-0.0549006	-0.00362284	0.450702	0.448093	0.193525	0.474847	0.471472	0.285567	-0.0382703	NA	0.186299	0.177034	0.209766	0.0162595	0.000502391	0.00065003	0.0541985	0.00247009	0.00330668	0.191033	Up
PF3D7_1357900	N/A	pyrroline-5-carboxylate reductase, putative	1	0.926	0.93	0.884	1.039	1.012	1.03	0.972	0.977	1.005	1.087	1.094	1.092	0.132454	0.0969913	0.174844	4.72504e-05	0.00579457	3.65724e-10	0.000415129	0.0267442	5.39443e-09	0.134763	Up	0.128664	0.130298	0.0958966	0.0213404	0.0221759	0.125694	0.0662674	0.0699393	0.207499	0.118286	NA
PF3D7_1407900	PMI	plasmepsin I	1	1.006	1.03	1.006	1.325	1.358	1.358	0.775	0.788	0.748	0.866	0.878	0.877	0.326709	0.329315	0.356641	3.58744e-07	3.55934e-06	7.54872e-09	8.82509e-06	4.3068e-05	1.82679e-07	0.337555	Up	0.121482	0.118771	0.173601	0.00492849	0.00038583	0.000630432	0.0186358	0.00286961	0.00307651	0.137952	Up
PF3D7_1408900	N/A	tRNA-dihydrouridine synthase, putative	1	1.029	1.042	1.118	1.064	1	0.93	0.792	0.826	0.914	1.082	1.129	1.116	0.0389741	-0.0477093	-0.213421	0.201556	0.209582	4.97234e-06	0.287937	0.306705	6.62979e-05	-0.0740522	NA	0.351003	0.354781	0.228898	3.79696e-14	1.12004e-09	7.85756e-06	5.74291e-13	2.00008e-08	7.85756e-05	0.311561	Up
PF3D7_1333000	CPN20	20 kDa chaperonin	1	1.016	1.031	1.054	1.203	1.246	1.216	0.927	0.929	0.872	0.85	0.844	0.872	0.19888	0.223975	0.169043	0.000179762	8.51317e-05	0.0019601	0.000921279	0.000741862	0.00817835	0.197299	Up	-0.09669	-0.106931	0	0.288251	0.143347	0.258744	0.386316	0.242276	0.337492	-0.0678736	NA
PF3D7_0103200	NT4	nucleoside transporter 4	1	1.008	1.053	1.023	1.142	1.182	1.144	0.93	0.925	0.893	0.942	0.885	0.837	0.146119	0.136278	0.13108	0.00251051	0.0384096	0.00784735	0.0122513	0.096416	0.027109	0.137826	Up	0.0144652	-0.049504	-0.0717758	0.262566	0.391789	0.318812	0.353005	0.455831	0.376236	-0.0356049	NA
PF3D7_0520900	SAHH	adenosylhomocysteinase	1	0.644	0.643	0.654	0.726	0.735	0.762	1.182	1.178	1.193	1.47	1.453	1.482	0.126719	0.141589	0.162957	0.00644473	0.0114639	0.00299814	0.0268901	0.066054	0.017275	0.143755	Up	0.262562	0.252327	0.261573	0.00106464	0.00584623	0.000332167	0.00564723	0.0252641	0.00251201	0.258821	Up
PF3D7_1351000	N/A	phosphatidylinositol transfer protein, putative	1	1.17	1.084	1.084	1.212	1.228	1.292	0.882	0.781	0.83	0.806	0.834	0.817	0.0420767	0.147975	0.209166	0.0187998	0.0239767	0.0148142	0.0537136	0.0609407	0.049792	0.133073	Up	-0.0992802	0.0715868	-0.0172966	0.344695	0.00510044	0.301818	0.434459	0.0195791	0.378659	-0.0149967	NA
PF3D7_1249800	THO2	THO complex subunit 2, putative	1	1.085	1.101	1.12	1.112	1.094	1.056	0.877	0.887	0.855	0.938	0.968	1	0.0289048	-0.00749917	-0.069064	0.388153	0.287485	0.00838985	0.442589	0.351994	0.0281307	-0.0158861	NA	0.0753419	0.0983761	0.176256	0.00812107	0.0159926	6.66897e-05	0.0272958	0.0537529	0.000504341	0.116658	Up
PF3D7_0306900	N/A	40S ribosomal protein S23, putative	1	0.925	0.85	0.938	1.106	1.138	1.25	0.99	0.983	0.962	0.772	0.986	0.944	0.206833	0.335731	0.336638	7.91489e-05	0	3.31735e-13	0.00056801	0	7.02172e-12	0.293067	Up	-0.276282	0.00347544	-0.0213942	0.00078423	0.440791	0.338642	0.00412573	0.455363	0.401722	-0.098067	NA
PF3D7_0911900	ICP	falstatin	1	0.849	0.891	0.858	0.983	0.97	1.046	1.094	1.108	1.094	1.091	1.136	1.056	0.1661	0.0966506	0.226265	0.000555369	0.00053902	1.62093e-14	0.00525464	0.00243557	3.82538e-13	0.163005	Up	-0.00319809	0.0292131	-0.0410426	0.233943	0.38077	0.188609	0.331714	0.429231	0.272435	-0.00500921	NA
PF3D7_0418400	N/A	conserved Plasmodium protein, unknown function	1	1.057	1.142	0.878	1.074	0.915	0.972	0.869	0.881	0.95	0.974	1.159	1.175	0.0186558	-0.256998	0.115559	0.466507	6.42364e-08	0.000890481	0.47046	9.63546e-07	0.00448951	-0.0409275	NA	0.128206	0.31437	0.245888	0.000756761	3.36417e-08	7.05261e-05	0.00477954	6.67226e-07	0.000634735	0.229488	Up
PF3D7_0624000	HK	hexokinase	1	0.78	0.788	0.795	0.781	0.821	0.777	1.102	1.085	1.096	1.372	1.369	1.32	0.00140113	0.0451878	-0.0250869	0.1652	0.0670985	0.316928	0.2596	0.139981	0.403468	0.00716731	NA	0.260768	0.276225	0.220442	0.000390067	0.000223014	0.00479754	0.00294988	0.00170048	0.0215001	0.252478	Up
PF3D7_1416500	GDH1	NADP-specific glutamate dehydrogenase	1	0.907	0.889	0.912	1.001	0.968	1.006	1.06	1.003	1.051	1.114	1.073	1.075	0.112771	0.0968149	0.112304	0.000185715	0.000531753	4.92163e-06	0.000977022	0.00243557	3.91825e-05	0.107297	Up	0.0578083	0.0777722	0.0261556	0.39795	0.119621	0.414807	0.433481	0.19381	0.46243	0.053912	NA
PF3D7_0904000	N/A	GTPase-activating protein, putative	1	0.732	0.781	0.806	0.647	0.698	0.674	1.22	1.141	1.154	1.473	1.357	1.42	-0.130731	-0.121188	-0.192808	0.116027	0.174602	0.0371744	0.209285	0.248551	0.103471	-0.148242	NA	0.227556	0.206748	0.248545	0.00632622	0.0126743	0.000696265	0.0233879	0.040691	0.00443411	0.227616	Up
PF3D7_1317000	USP39	U4/U6.U5 tri-snRNP-associated protein 2, putative	1	1.017	0.984	0.964	1.062	1.118	1.027	0.954	0.941	0.893	1.092	1.03	1.051	0.0503838	0.148821	0.073039	0.147842	0.00154495	0.0227371	0.233435	0.00863769	0.0635605	0.090748	NA	0.155226	0.103066	0.18515	0.00710448	0.0357882	0.00266168	0.0310492	0.0877161	0.0134241	0.147814	Up
PF3D7_0918900	gammaGCS	gamma-glutamylcysteine synthetase	1	0.945	0.981	0.957	0.982	1.044	1.008	1.024	0.995	1.024	0.985	1.054	0.989	0.0440219	0.0720544	0.0597467	0.0214135	0.0215926	0.0240877	0.0569828	0.0664388	0.0680745	0.0586077	Up	-0.0444701	0.0662349	-0.0398455	0.390791	0.157096	0.196118	0.448862	0.230205	0.280806	-0.00602691	NA
PF3D7_0314100	N/A	vesicle transport v-SNARE protein, putative	1	0.977	1.011	1.045	1.209	1.182	1.157	0.959	0.913	0.932	0.852	0.888	0.879	0.250001	0.183577	0.119744	1.14079e-06	0.000129065	0.023281	1.07936e-05	0.000801561	0.0615977	0.184441	Up	-0.132447	-0.0310581	-0.0655696	0.0674991	0.459191	0.289955	0.143288	0.47489	0.374136	-0.0763581	NA
PF3D7_0401800	PfD80	Plasmodium exported protein (PHISTb), unknown function	1	1.062	1.088	1.045	1.422	1.402	1.454	0.67	0.666	0.61	0.786	0.775	0.779	0.350005	0.304306	0.396196	5.73036e-07	0.00114137	1.50963e-10	6.3555e-06	0.00627756	2.20783e-09	0.350169	Up	0.169437	0.16041	0.255884	0.000152937	0.000145634	1.70199e-06	0.000740216	0.00109061	1.37294e-05	0.195244	Up
PF3D7_1353200	MAHRP2	membrane associated histidine-rich protein 2	1	1	1.078	1.012	1.344	1.331	1.296	0.802	0.784	0.772	0.902	0.889	0.952	0.350931	0.251727	0.293004	5.6867e-08	0.0178432	3.51735e-05	9.74863e-07	0.0539757	0.000354666	0.298554	Up	0.129729	0.138152	0.231774	0.00040368	0.00207117	1.03041e-05	0.00222024	0.00796106	0.000123649	0.166552	Up
PF3D7_0417800	CRK1	cdc2-related protein kinase 1	1	0.995	0.917	0.982	0.984	0.938	0.944	0.95	0.946	0.954	1.21	1.12	1.13	-0.012812	0.0257485	-0.0452305	0.329625	0.0534412	0.483518	0.422332	0.110506	0.493391	-0.0107647	NA	0.280633	0.194313	0.195191	5.79053e-05	0.000531396	0.00632247	0.000642222	0.00421574	0.0277273	0.223379	Up
PF3D7_1015300	METAP1b	methionine aminopeptidase 1b, putative	1	0.936	1.026	1.01	1.026	1.026	0.998	0.971	0.962	0.971	1.082	1.05	1.096	0.105596	0	-0.013815	0.000549332	0.416123	0.442072	0.00259877	0.453952	0.456931	0.0305936	NA	0.124473	0.100256	0.139436	0.025013	0.0372498	0.00356334	0.0703079	0.085042	0.0115568	0.121389	Up
PF3D7_1351100	N/A	conserved protein, unknown function	1	0.822	0.856	0.79	0.887	0.944	0.9	1.096	1.088	1.086	1.234	1.184	1.259	0.0849915	0.110532	0.145161	0.00465306	0.00304685	0.000731266	0.0190936	0.014503	0.00371727	0.113561	Up	0.139741	0.099191	0.174342	0.170179	0.257745	0.0705063	0.261813	0.335346	0.144598	0.137758	NA
PF3D7_1234900	N/A	conserved Plasmodium protein, unknown function	1	0.823	0.818	0.794	1.054	1.102	1.142	1.021	1.035	1.027	1.026	1.061	1.102	0.281492	0.34042	0.415326	4.90595e-11	4.1811e-13	0	1.92968e-09	5.01732e-11	0	0.345746	Up	0.00561652	0.0286601	0.0816632	0.477099	0.345606	0.130853	0.489545	0.424523	0.20689	0.0386466	NA
PF3D7_0729300	NMD3	60S ribosomal export protein NMD3, putative	1	1.184	1.187	1.2	1.116	1.16	1.051	0.818	0.823	0.823	0.86	0.864	0.912	-0.0701293	-0.0273809	-0.156527	0.00391463	0.00405011	3.79832e-08	0.0185192	0.0181505	5.74496e-07	-0.0846791	Down	0.0550998	0.0535683	0.113855	0.0166589	0.0527193	0.00773776	0.0438201	0.114261	0.0300581	0.0741744	NA
PF3D7_1115800	N/A	conserved Plasmodium protein, unknown function	1	0.978	1	1.043	1.217	1.2	1.183	0.934	0.937	0.902	0.934	0.869	0.89	0.256718	0.214258	0.148407	5.33186e-07	7.42805e-06	0.00911535	5.96199e-06	6.74238e-05	0.0298535	0.206461	Up	0	-0.0843172	-0.0149654	0.36641	0.161963	0.264729	0.423701	0.25125	0.334118	-0.0330942	NA
PF3D7_0302500	CLAG3.1	cytoadherence linked asexual protein 3.1	1	0.86	0.874	0.875	0.981	0.995	0.987	1.023	1.041	1.034	1.13	1.165	1.158	0.149378	0.147608	0.137017	0.00135766	3.88534e-05	0.000206733	0.00982306	0.000470126	0.00166701	0.144668	Up	0.115492	0.131261	0.131939	0.0129428	0.0897885	0.0625062	0.039492	0.163446	0.14206	0.12623	NA
PF3D7_1441600	N/A	acid cluster protein 33 homologue, putative	1	0.946	0.949	0.75	0.983	1.062	0.801	1.094	0.958	1.022	1.243	1.022	1.265	0.0439856	0.130022	0.0718211	0.0214551	0.000927512	0.0313494	0.0569828	0.00483919	0.0833019	0.081943	Up	0.150529	0.0738329	0.250264	0.135671	0.0939794	0.000951015	0.226118	0.183554	0.00608795	0.158209	NA
PF3D7_1354600	N/A	60S ribosomal protein L7-2, putative	1	1.206	1.202	1.214	1.481	1.364	1.404	0.681	0.652	0.618	0.721	0.714	0.687	0.249727	0.152682	0.176138	0.221442	0.354115	0.285466	0.307983	0.39674	0.3717	0.192849	NA	0.0600064	0.0948041	0.109044	0.021301	0.00300419	0.00831306	0.056031	0.013981	0.0264705	0.0879514	Up
PF3D7_0728900	N/A	RNA-binding protein, putative	1	0.989	0.981	1.005	1.133	1.089	1.134	0.957	0.958	0.941	1.046	0.989	0.904	0.158726	0.121404	0.141246	0.00362331	0.00911672	0.00173873	0.017247	0.0350424	0.0100184	0.140459	Up	0.101758	0.0362349	-0.0451133	0.0175479	0.244264	0.44158	0.0461586	0.308358	0.485291	0.03096	NA
PF3D7_0303700	BCKDH-E2	lipoamide acyltransferase component of branched-chain alpha-keto acid dehydrogenase complex	1	0.943	0.967	0.906	0.959	0.919	0.983	0.978	0.976	0.975	1.133	1.148	1.178	0.0192335	-0.0580948	0.0930964	0.0704808	0.472012	0.00348105	0.136465	0.491957	0.0135873	0.0180784	NA	0.170076	0.18785	0.219415	0.000344201	0.000220921	0.000370868	0.00141241	0.001183	0.00206627	0.192447	Up
PF3D7_0920800	IMPDH	inosine-5'-monophosphate dehydrogenase	1	1.019	1.023	1.014	1.023	1.008	1.042	0.895	0.909	0.924	1.054	1.031	1.055	0.00454333	-0.0171118	0.0316302	0.482081	0.438841	0.219023	0.484483	0.467821	0.3021	0.00635393	NA	0.185947	0.143117	0.151293	0.000169381	0.00682192	0.0121795	0.00135505	0.0297469	0.0415537	0.160119	Up
PF3D7_0705000	N/A	mRNA cap guanine-N7 methyltransferase, putative	1	0.995	1.038	0.996	1.086	1.116	1.099	0.876	0.914	0.985	0.965	1.007	0.931	0.10184	0.0848782	0.11466	0.0232265	0.0279001	0.00845706	0.062853	0.0750739	0.0322425	0.100459	Up	0.108742	0.109909	-0.0639286	0.00250063	0.00608044	0.115791	0.0133995	0.0231449	0.200194	0.0515742	NA
PF3D7_1003500	N/A	40S ribosomal protein S20e, putative	1	1.086	1.037	1.049	0.983	0.989	0.948	0.924	0.927	0.909	1.085	1.058	1.042	-0.115822	-0.0548721	-0.116852	0.0147733	0.357162	0.0199715	0.0433803	0.40946	0.0599144	-0.0958487	NA	0.183816	0.15093	0.15535	0.000285176	0.00345762	0.0102909	0.00191702	0.0133333	0.0361741	0.163365	Up
PF3D7_0310200	N/A	phd finger protein, putative	1	1.178	1.18	1.167	1.294	1.22	1.292	0.74	0.794	0.759	0.856	0.815	0.841	0.11274	0.0398239	0.122032	0.330551	0.0962866	0.29139	0.37689	0.179151	0.358869	0.0915319	NA	0.158212	0.0284395	0.111573	0.000762013	0.0326612	0.00949776	0.00400885	0.0793201	0.0289682	0.0994081	Up
PF3D7_0614200	NAR1	cytosolic Fe-S cluster assembly factor NAR1, putative	1	1.006	1.091	1.015	1.125	1.224	1.09	0.842	0.87	0.819	1.014	0.938	0.998	0.130678	0.136508	0.0831488	0.0165548	0.0437304	0.04253	0.0518426	0.0935984	0.105891	0.116778	NA	0.209094	0.0842448	0.221279	2.19237e-06	0.00694945	1.32104e-07	1.76851e-05	0.0280295	1.44113e-06	0.171539	Up
PF3D7_1009000	DPH5	diphthine methyl ester synthase, putative	1	0.897	0.883	1.031	1.093	1.196	1.134	0.725	0.855	0.844	1.196	1.138	1.075	0.227747	0.35215	0.111643	3.42707e-08	7.22755e-14	0.0256436	1.3594e-06	2.9633e-12	0.0649638	0.230513	Up	0.56342	0.326103	0.273911	0	2.15104e-09	2.8664e-07	0	4.25324e-08	4.33544e-06	0.387811	Up
PF3D7_1471100	EXP2	exported protein 2	1	1.008	1.016	0.998	1.179	1.154	1.214	0.904	0.883	0.877	0.936	0.933	0.919	0.183988	0.149359	0.23044	0.000617545	0.000488541	1.72201e-06	0.00303832	0.00375566	1.93365e-05	0.187929	Up	0.0390987	0.0617246	0.0522938	0.0667387	0.0227807	0.0151339	0.131289	0.0639394	0.0410298	0.051039	NA
PF3D7_0526500	N/A	conserved Plasmodium protein, unknown function	1	1.066	1.116	1.146	1.115	1.147	1.145	0.848	0.877	0.869	0.921	0.939	0.92	0.0527743	0.0323941	-0.00103444	0.174428	0.232122	0.0450255	0.256388	0.32929	0.0972872	0.0280446	NA	0.0919841	0.0765448	0.0636954	0.0147644	0.0106553	0.00760712	0.0510426	0.0390693	0.0237966	0.0774081	Up
PF3D7_1003800	EFTUD2	U5 small nuclear ribonucleoprotein component, putative	1	1.045	1.051	1.056	1.074	1.046	1.052	0.9	0.914	0.907	0.975	0.998	0.992	0.0319714	-0.00555881	-0.00442828	0.428887	0.341839	0.455811	0.451605	0.382238	0.4674	0.00732809	NA	0.0903233	0.0996312	0.10136	0.014716	0.0105678	0.0332338	0.0395696	0.0377878	0.0809775	0.0971049	Up
PF3D7_0925900	PV5	parasitophorous vacuolar protein 5, putative	1	0.934	0.907	0.895	1.017	1.016	1.008	0.939	0.98	0.952	1.133	1.189	1.165	0.097814	0.129978	0.135879	0.00104047	0.000811032	1.92793e-07	0.00426594	0.00540688	1.8958e-06	0.121224	Up	0.216224	0.224578	0.233424	8.6301e-05	0.00453897	0.000157516	0.000572165	0.0286672	0.00122862	0.224742	Up
PF3D7_1404100	N/A	cytochrome c, putative	1	0.782	0.792	0.756	1.06	0.996	1.059	1.007	1.023	1.015	1.198	1.178	1.22	0.344371	0.258138	0.380112	6.79019e-10	4.79451e-07	5.65104e-14	2.78398e-08	1.14109e-05	3.44713e-12	0.32754	Up	0.20245	0.164442	0.214969	0.00866104	0.0365197	0.00463478	0.0371187	0.104342	0.0224323	0.193954	NA
PF3D7_1408100	PMIII	plasmepsin III	1	0.907	0.913	0.871	0.928	0.962	0.988	1.003	1.008	0.97	1.166	1.191	1.156	0.0259692	0.0595804	0.143326	0.144508	0.0109966	0.000130637	0.233874	0.041581	0.00121592	0.076292	NA	0.175011	0.194373	0.203035	0.0157704	0.0139392	0.000948322	0.0447438	0.0491972	0.00453194	0.190806	Up
PF3D7_1007000	TMEM147	transmembrane protein 147, putative	1	1.061	1.022	0.932	1.152	1.124	1.135	0.861	0.914	0.863	0.93	1.007	1.03	0.0968782	0.111354	0.228805	0.104485	0.00655	3.6236e-07	0.186256	0.0259887	6.21189e-06	0.145679	NA	0.0861132	0.109909	0.199875	0.00458704	0.00608044	0.000135208	0.0168192	0.0231449	0.000962365	0.131966	Up
PF3D7_0923400	N/A	conserved Plasmodium protein, unknown function	1	1.075	1.042	1.028	1.132	1.196	1.134	0.872	0.871	0.863	0.946	0.911	0.915	0.0608027	0.162561	0.115028	0.330406	0.00889147	0.0211593	0.402376	0.0362405	0.0560969	0.112797	NA	0.0912908	0.0501059	0.0652555	0.00343965	0.0390442	0.00689078	0.0136854	0.0908527	0.0233521	0.0688841	Up
PF3D7_0109800	cPheRS	phenylalanine--tRNA ligase alpha subunit	1	0.859	0.838	0.823	0.786	0.92	0.841	1.069	1.067	1.11	1.29	1.302	1.329	-0.0983118	0.104907	0.0240195	0.305699	0.00258144	0.108966	0.381272	0.014874	0.208756	0.0102051	NA	0.221798	0.23509	0.213822	0.0193244	0.014842	0.00642506	0.0594597	0.0456677	0.0277654	0.22357	Up
PF3D7_0700800	MC-2TM	Pfmc-2TM Maurer's cleft two transmembrane protein	1	1.086	1.113	1.178	1.33	1.35	1.413	0.662	0.709	0.686	0.806	0.781	0.775	0.242144	0.231417	0.219911	0.00706532	0.0415105	0.45142	0.0235347	0.0913232	0.4782	0.231157	NA	0.209193	0.103316	0.129609	1.42422e-05	0.00515765	0.0137895	0.000107706	0.0208025	0.0403595	0.147373	Up
PF3D7_1449700	RRP6	exosome complex exonuclease RRP6	1	1.068	0.996	1.055	1.299	1.28	1.248	0.94	0.8	0.854	0.811	0.854	0.761	0.233123	0.296407	0.199107	0.00643508	2.41356e-08	0.0152169	0.0234003	4.20649e-07	0.0496798	0.242879	Up	-0.163955	0.07163	-0.125668	0.062574	0.00508974	0.154636	0.132833	0.0195791	0.251541	-0.0726645	NA
PF3D7_1216200	N/A	glycerol-3-phosphate dehydrogenase [NAD(+)], putative	1	0.874	0.906	0.917	0.938	0.974	0.922	1.018	1.027	1.01	1.188	1.201	1.193	0.0799505	0.08252	0.00617241	0.0281963	0.00323164	0.190637	0.0722529	0.0156411	0.280213	0.0562143	NA	0.180063	0.182833	0.194087	0.0204469	0.0300352	0.00733313	0.0584196	0.0827638	0.0381934	0.185661	Up
PF3D7_0802200	1-CysPxn	1-cys peroxiredoxin	1	0.662	0.656	0.674	0.679	0.705	0.69	1.156	1.169	1.187	1.495	1.524	1.489	0.0266689	0.0760578	0.0247901	0.145495	0.0702502	0.16164	0.24928	0.160383	0.250749	0.0425056	NA	0.309486	0.319942	0.273322	5.98864e-05	0.000161545	0.000164581	0.000521867	0.00122168	0.00132762	0.300917	Up
PF3D7_0816100	PPCDC	phosphopantothenoylcysteine decarboxylase, putative	1	0.788	0.893	0.827	0.896	0.936	1	1.136	1.06	1.242	0.952	1.143	1.228	0.14291	0.0533168	0.215064	0.000261601	0.0120157	2.89237e-06	0.00137625	0.0375875	5.88116e-05	0.137097	Up	-0.203779	0.0879232	-0.0135028	2.99302e-05	0.225536	0.153471	0.00026714	0.311999	0.244342	-0.0431194	NA
PF3D7_0532300	N/A	Plasmodium exported protein (PHISTb), unknown function	1	1.149	1.138	1.128	1.577	1.593	1.642	0.577	0.6	0.566	0.687	0.686	0.675	0.385282	0.409262	0.457573	0.00191219	0.00095518	5.63244e-05	0.00771249	0.00525349	0.00046937	0.417373	Up	0.17797	0.137377	0.178655	9.43485e-05	0.000457357	0.000268606	0.000518917	0.00263525	0.00135422	0.164667	Up
PF3D7_0602500	N/A	geranylgeranyl transferase type-2 subunit beta, putative	1	0.851	0.88	0.82	0.883	0.948	0.902	1.108	1.006	1.181	1.088	1.198	1.241	0.0413643	0.0843656	0.10661	0.0364416	0.0014308	0.000806527	0.094273	0.00601921	0.00439924	0.0774466	Up	-0.0212347	0.203588	0.0588203	0.154573	0.0100597	0.462197	0.244908	0.0416263	0.47953	0.0803913	NA
PF3D7_0623500	SOD2	superoxide dismutase [Fe]	1	0.79	0.812	0.778	0.828	0.872	0.828	1.134	1.13	1.154	1.315	1.277	1.246	0.0518144	0.0793495	0.0685712	0.0379429	0.0245611	0.0347716	0.0976829	0.0640725	0.0869291	0.0665784	Up	0.176022	0.14495	0.0908877	0.0397336	0.135277	0.459287	0.102159	0.220695	0.478119	0.137287	NA
PF3D7_0905400	RhopH3	high molecular weight rhoptry protein 3	1	0.834	0.84	0.851	0.904	0.944	0.932	1.073	1.082	1.1	1.152	1.148	1.154	0.0903458	0.131571	0.10249	0.00347067	0.00114354	0.00747621	0.0154393	0.0065716	0.0355867	0.108136	Up	0.0830129	0.0692207	0.0561417	0.277102	0.395406	0.327979	0.346378	0.433897	0.393927	0.0694584	NA
PF3D7_1031200	MORN1	MORN repeat-containing protein 1	1	0.944	1.023	1.022	0.929	0.882	0.972	0.968	0.947	0.97	1.111	1.098	1.167	-0.0182519	-0.169476	-0.0578931	0.200884	0.0211119	0.213177	0.286107	0.0638635	0.291342	-0.0818737	NA	0.158816	0.169947	0.214192	0.00352889	0.00224088	0.000503961	0.0147037	0.0126983	0.00268016	0.180985	Up
PF3D7_0308900	SF3B1	splicing factor 3B subunit 1, putative	1	1.001	0.971	1.019	1.101	1.086	1.111	0.887	0.934	0.892	0.98	0.985	0.954	0.111017	0.129942	0.101039	0.0153909	0.00139911	0.0185388	0.0527688	0.00645745	0.0547121	0.113999	Up	0.112396	0.0603017	0.0755744	0.00431476	0.0626369	0.0121739	0.0145024	0.129669	0.0324636	0.0827574	NA
PF3D7_0709000	CRT	chloroquine resistance transporter	1	1.071	1.055	1.096	1.159	1.166	1.166	0.837	0.831	0.813	0.961	0.947	0.961	0.093098	0.117844	0.073187	0.306079	0.0888019	0.325536	0.371667	0.158299	0.377585	0.0947096	NA	0.154388	0.145669	0.186277	5.08831e-05	0.000101324	8.48437e-08	0.000342048	0.000766262	7.39352e-07	0.162112	Up
PF3D7_1434100	N/A	queuine tRNA-ribosyltransferase, putative	1	1.044	1.008	1.024	0.992	1.072	1.006	0.794	0.868	0.856	1.183	1.152	1.083	-0.0592114	0.0716366	-0.0205423	0.128922	0.101028	0.370587	0.209713	0.174786	0.416311	-0.00270572	NA	0.452889	0.323759	0.26694	2.33147e-15	2.7762e-09	2.25068e-05	9.40359e-14	4.25324e-08	0.000261079	0.347863	Up
PF3D7_1311800	M1AAP	M1-family alanyl aminopeptidase	1	0.788	0.776	0.78	0.871	0.883	0.882	1.102	1.103	1.114	1.308	1.296	1.289	0.111066	0.143228	0.136335	0.00162199	0.00140943	0.0011831	0.00726892	0.00650506	0.00555148	0.130209	Up	0.203083	0.190947	0.172856	0.0117075	0.0665385	0.0738576	0.0404746	0.140081	0.148946	0.188962	NA
PF3D7_0113900	CBP1	CX3CL1-binding protein 1	1	1.051	1.053	1.017	1.475	1.483	1.45	0.727	0.706	0.654	0.807	0.802	0.76	0.407203	0.411664	0.42436	0.000606253	0.000855253	1.26921e-12	0.00305652	0.00492788	2.47495e-11	0.414409	Up	0.112347	0.136576	0.158167	0.00442806	0.00107186	0.00082323	0.0162362	0.00480353	0.00383119	0.135697	Up
PF3D7_0831000	GEXP09	Plasmodium exported protein (PHISTb), unknown function	1	1.28	1.182	1.361	1.43	1.229	1.33	0.546	0.596	0.688	0.694	0.674	0.931	0.135	0.0466173	-0.0280466	0.151242	0.0540871	7.85883e-05	0.25775	0.113076	0.000613971	0.0511901	NA	0.242978	0.125695	0.328956	1.47772e-06	0.000789906	2.87264e-08	1.49004e-05	0.00415559	2.92051e-07	0.232543	Up
PF3D7_1140100	N/A	V-type proton ATPase subunit F, putative	1	0.92	0.868	0.916	0.945	0.968	0.98	1.023	1.05	1.048	1.13	1.132	1.087	0.0305236	0.123682	0.0771442	0.0396447	4.78887e-05	0.000287445	0.0937811	0.000307496	0.00161517	0.0771167	Up	0.115492	0.0875384	0.0423607	0.0129428	0.227108	0.3156	0.039492	0.311999	0.390825	0.0817969	NA
PF3D7_0215700	RPB2	DNA-directed RNA polymerase II subunit RPB2, putative	1	1.02	0.999	1.037	1.172	1.153	1.135	0.899	0.891	0.869	0.916	0.948	0.952	0.163194	0.167847	0.10594	0.00289561	0.000110376	0.0349872	0.011872	0.00104432	0.0813988	0.145661	Up	0.0209925	0.0696834	0.102271	0.0832045	0.0523004	0.0026998	0.161083	0.121699	0.00852569	0.0643157	NA
PF3D7_1367600	N/A	ribosome biogenesis protein MRT4, putative	1	1.2	1.142	1.156	1.295	1.26	1.328	0.748	0.737	0.71	0.787	0.78	0.836	0.0916049	0.117457	0.166594	0.181204	0.401086	0.286518	0.266348	0.449365	0.358869	0.125219	NA	0.0547214	0.0608683	0.176049	0.0393691	0.0273504	0.00266318	0.0972175	0.0787952	0.0103091	0.0972128	Up
PF3D7_0905900	SEC27	coatomer subunit beta, putative	1	0.999	1.053	1.01	0.935	0.911	0.927	0.967	0.975	0.982	1.08	1.132	1.119	-0.0759384	-0.166582	-0.0983767	0.25732	0.000438893	0.156586	0.366303	0.00317552	0.246923	-0.113632	NA	0.127015	0.172538	0.150861	0.0227271	0.00366654	0.029218	0.0687641	0.0204993	0.0822181	0.150138	Up
PF3D7_1410300	N/A	WD repeat-containing protein, putative	1	1.04	1.056	1.045	1.162	1.235	1.177	1.009	0.835	0.894	0.82	0.874	0.867	0.13045	0.185419	0.140119	0.0218344	0.00214779	0.0157539	0.0583451	0.00970482	0.0464933	0.151996	Up	-0.232495	0.050452	-0.0341308	0.000162674	0.0578528	0.454034	0.00114829	0.1226	0.464972	-0.0720579	NA
PF3D7_1116200	PDX2	pyridoxine biosynthesis protein PDX2	1	0.966	1.062	0.968	0.933	0.899	0.938	0.935	0.93	0.926	1.142	1.178	1.188	-0.0397208	-0.191519	-0.0360042	0.43778	4.29351e-05	0.382926	0.457797	0.000440085	0.430336	-0.0890813	NA	0.230327	0.272928	0.287774	2.94769e-05	9.55498e-06	3.54664e-06	0.00026714	0.000137737	4.61063e-05	0.263677	Up
PF3D7_0906500	N/A	arginase	1	0.936	0.95	1.076	1.126	1.092	1.047	0.882	0.856	0.87	1.116	1.014	1.037	0.214517	0.161456	-0.0319226	4.43746e-05	0.000124813	0.247164	0.000338356	0.00106983	0.328647	0.114683	NA	0.268739	0.190895	0.198719	6.82132e-07	1.37072e-06	0.000146786	7.50345e-06	1.17491e-05	0.000986728	0.219451	Up
PF3D7_1333400	N/A	conserved protein, unknown function	1	0.818	0.847	0.812	0.895	0.906	0.884	1.09	1.108	1.097	1.29	1.208	1.182	0.100512	0.0756338	0.0947088	0.00194035	0.0114745	0.00889628	0.00993583	0.039669	0.0301485	0.0902848	Up	0.199194	0.101724	0.0875983	0.0391268	0.244105	0.24711	0.0995546	0.321052	0.31219	0.129505	NA
PF3D7_0500800	MESA	mature parasite-infected erythrocyte surface antigen	1	0.954	0.948	0.94	1.13	1.148	1.162	0.958	0.968	0.96	0.962	0.94	0.948	0.19696	0.22288	0.246937	9.2337e-05	2.39909e-06	1.07158e-07	0.00100731	2.68261e-05	1.63416e-06	0.222259	Up	0.00472692	-0.0332533	-0.0142509	0.355569	0.380303	0.387761	0.409751	0.429899	0.440701	-0.0142591	NA
PF3D7_1119800	ASF1	alternative splicing factor ASF-1, putative	1	1.104	1.152	1.072	1.236	1.215	1.216	0.818	0.799	0.77	0.863	0.89	0.861	0.134285	0.0634512	0.149252	0.450322	0.203216	0.114487	0.474023	0.28592	0.20676	0.115663	NA	0.0589561	0.118842	0.122047	0.0142122	0.00490894	0.00631431	0.0409447	0.0167722	0.0233438	0.0999483	Up
PF3D7_1035300	GLURP	glutamate-rich protein GLURP	1	0.677	0.656	0.737	0.7	0.715	0.751	1.153	1.072	1.115	1.46	1.536	1.51	0.0353896	0.0910991	0.020337	0.118867	0.0486877	0.175925	0.209285	0.128936	0.253415	0.0489419	NA	0.283495	0.43096	0.364123	0.000316203	4.14504e-08	2.34297e-07	0.00214315	7.16499e-07	4.72499e-06	0.359526	Up
PF3D7_1142700	N/A	methyltransferase, putative	1	0.986	1.026	0.991	0.958	1.034	1.014	0.968	0.972	0.972	1.077	1.09	1.057	-0.0330808	0.00902275	0.026511	0.483133	0.342862	0.157023	0.48416	0.403367	0.247369	0.000817629	NA	0.122609	0.131872	0.0961901	0.0268092	0.015072	0.0284489	0.0718973	0.0512448	0.0726356	0.11689	Up
PF3D7_1341900	N/A	V-type proton ATPase subunit D, putative	1	0.955	0.936	0.943	0.998	1.065	1.027	1.054	1.076	1.051	1.041	0.981	1.054	0.0506192	0.149058	0.0982308	0.0253957	0.000259602	0.00344448	0.0637484	0.00183249	0.0215432	0.0993028	Up	-0.0143352	-0.106348	0.0032955	0.305399	0.0202731	0.456652	0.377968	0.0634869	0.462866	-0.0391292	NA
PF3D7_0628300	CEPT	choline/ethanolaminephosphotransferase, putative	1	1.093	1.027	1.026	1.088	1.106	1.1	0.864	0.839	0.87	1.01	0.968	1.032	-0.00538454	0.0866535	0.0813828	0.409982	0.0562598	0.0469033	0.467456	0.116468	0.100374	0.0542173	NA	0.176064	0.160004	0.19315	4.41364e-05	3.05157e-05	0.000216777	0.000267025	0.000263743	0.00138053	0.176406	Up
PF3D7_0731600	ACS5	acyl-CoA synthetase	1	0.821	0.832	0.828	0.877	0.848	0.82	1.006	0.984	1.036	1.356	1.349	1.369	0.0735849	0.0211938	-0.0107547	0.0100165	0.149276	0.250696	0.0346285	0.238842	0.332445	0.028008	NA	0.351944	0.370959	0.329731	6.26627e-05	1.10134e-05	2.87832e-05	0.000501301	0.000132161	0.000348277	0.350878	Up
PF3D7_0915100	UBC9	SUMO-conjugating enzyme UBC9	1	0.722	0.752	0.743	0.829	0.831	0.818	1.205	1.217	1.281	1.296	1.195	1.254	0.150789	0.109572	0.105131	0.000405291	0.0060849	0.00970945	0.00245201	0.0210364	0.0388378	0.121831	Up	0.0868934	-0.0216384	-0.0254878	0.474178	0.0252442	0.113776	0.486233	0.0641624	0.19952	0.0132558	NA
PF3D7_1324900	LDH	L-lactate dehydrogenase	1	0.686	0.71	0.692	0.722	0.745	0.748	1.124	1.128	1.169	1.477	1.475	1.449	0.0544954	0.0517062	0.0833844	0.0729859	0.11972	0.0414383	0.160569	0.210857	0.106682	0.0631953	NA	0.327577	0.321755	0.258009	1.69612e-05	0.00014456	0.000408349	0.000188116	0.00122168	0.00284107	0.302447	Up
PF3D7_0614400	CWF7	pre-mRNA-splicing factor CWF7, putative	1	1.004	1.004	1.004	1.13	1.094	1.172	0.982	0.962	0.974	0.855	0.929	0.915	0.138219	0.10006	0.181497	0.0113087	0.0290158	0.000143391	0.0409782	0.0829986	0.00102166	0.139925	Up	-0.155511	-0.0394683	-0.0706328	0.0157731	0.477608	0.121956	0.0511561	0.477608	0.21081	-0.0885374	NA
PF3D7_1002200	PArt	tryptophan-rich antigen 3	1	0.901	0.932	1.098	0.91	1.251	1.142	0.596	0.913	0.783	1.267	1.227	1.048	0.0112451	0.34491	0.0463669	0.203535	2.74114e-13	0.409723	0.291102	6.46909e-12	0.4311	0.134174	NA	0.834401	0.341985	0.32639	0	9.46987e-12	2.30482e-13	0	1.86241e-10	1.27706e-11	0.500925	Up
PF3D7_0322000	CYP19A	peptidyl-prolyl cis-trans isomerase	1	0.787	0.793	0.798	0.871	0.919	0.934	1.069	1.12	1.113	1.271	1.282	1.239	0.112457	0.16466	0.176162	0.00150575	5.59969e-05	4.26982e-06	0.00700752	0.000615966	3.95341e-05	0.151093	Up	0.204014	0.160043	0.126595	0.0338972	0.15116	0.245624	0.0884274	0.242423	0.323049	0.163551	NA
PF3D7_0708800	HSP110c	heat shock protein 110	1	0.881	0.867	0.851	0.916	0.912	0.924	1.08	1.074	1.084	1.185	1.16	1.166	0.0440008	0.0570226	0.0926859	0.0104372	0.0249578	0.0110604	0.0341326	0.0707136	0.0468475	0.0645698	Up	0.108771	0.0900777	0.0853894	0.216662	0.287146	0.199725	0.287313	0.359657	0.284314	0.0947462	NA
PF3D7_1451100	eEF2	elongation factor 2	1	0.86	0.842	0.853	0.861	0.877	0.872	1.027	1.042	1.05	1.264	1.236	1.261	0.00130012	0.0455489	0.0246584	0.1463	0.0411588	0.0521297	0.232129	0.0922261	0.112647	0.0238358	NA	0.243706	0.200261	0.215326	0.00219402	0.00913889	0.00486863	0.0133835	0.0356712	0.0203139	0.219764	Up
PF3D7_1370300	MAHRP1	membrane associated histidine-rich protein 1	1	1.062	1.02	1.047	1.35	1.314	1.372	0.699	0.67	0.628	0.91	0.919	0.889	0.286469	0.30059	0.322781	8.41223e-05	4.515e-05	4.01685e-06	0.000560815	0.000390225	2.61095e-05	0.30328	Up	0.28668	0.341988	0.37144	8.4255e-08	5.47007e-13	7.97895e-08	2.54871e-06	1.0849e-11	9.57474e-07	0.333369	Up
PF3D7_0106400	N/A	pre-rRNA-processing protein TSR2, putative	1	0.985	0.996	1.029	1.081	1.106	1.128	0.964	0.952	0.915	0.956	0.961	0.963	0.10807	0.122131	0.107627	0.0252768	0.00873406	0.0319698	0.0685281	0.0349116	0.0759282	0.112609	Up	-0.00945387	0.0106662	0.0577235	0.474233	0.288414	0.0768447	0.495297	0.360459	0.156382	0.0196453	NA
PF3D7_0932300	M18AAP	M18 aspartyl aminopeptidase	1	0.735	0.803	0.737	0.775	0.787	0.752	1.128	1.142	1.135	1.333	1.372	1.409	0.057476	-0.0221072	0.0217788	0.0310828	0.328996	0.171215	0.0817613	0.390279	0.25282	0.0190492	NA	0.198627	0.219034	0.258577	0.0145489	0.006917	0.000739311	0.0489006	0.0241107	0.00638976	0.225413	Up
PF3D7_0802400	N/A	conserved Plasmodium protein, unknown function	1	1.073	1.091	1.244	1.312	1.345	1.304	0.8	0.896	0.758	0.801	0.74	0.806	0.239721	0.25039	0.0568374	0.00408402	0.0189323	0.00726613	0.0175029	0.0558735	0.0239018	0.182316	Up	0.00135932	-0.208979	0.0664167	0.256666	0.0157287	0.0440383	0.374175	0.0481576	0.103321	-0.0470677	NA
PF3D7_1464700	N/A	ATP synthase (C/AC39) subunit, putative	1	1.027	1.002	1.047	1.158	1.142	1.158	0.872	0.882	0.858	0.923	0.956	0.952	0.140976	0.153021	0.118542	0.00343878	0.00036817	0.0249128	0.015222	0.003019	0.0644394	0.137513	Up	0.0635304	0.0905166	0.116386	0.0145605	0.0226582	0.000140672	0.0440455	0.0652772	0.00081724	0.0901444	Up
PF3D7_0801800	N/A	mannose-6-phosphate isomerase, putative	1	0.893	0.879	0.882	0.895	0.938	0.926	1.015	1.019	1.018	1.174	1.196	1.188	0.00252403	0.0735423	0.0550539	0.0702193	0.00317354	0.0416665	0.141609	0.0113874	0.102872	0.0437067	NA	0.169443	0.18688	0.180063	0.0196834	0.0263236	0.0126766	0.0507788	0.0741846	0.0586879	0.178796	Up
PF3D7_1114200	N/A	GTPase-activating protein, putative	1	1.203	1.19	1.13	1.204	1.164	1.2	0.736	0.766	0.745	0.818	0.929	0.877	0.000993136	-0.0263021	0.0714267	0.00110224	0.00431626	0.382933	0.00551914	0.0181547	0.432885	0.0153726	NA	0.114048	0.212557	0.177898	0.00410963	3.66972e-05	0.000508762	0.0155395	0.000269333	0.00269865	0.168168	Up
PF3D7_0218500	SNRPD2	small nuclear ribonucleoprotein Sm D2, putative	1	0.966	1.006	0.974	1.167	1.098	1.128	0.926	0.953	0.952	0.962	1.035	0.908	0.220837	0.102049	0.171082	4.55228e-05	0.0262607	0.000170488	0.000492474	0.078782	0.00151697	0.164656	Up	0.0431104	0.0943098	-0.0533121	0.111648	0.0468811	0.207391	0.202343	0.101625	0.29095	0.0280361	NA
PF3D7_0409800	N/A	zinc finger protein, putative	1	1.09	1.081	1.075	1.119	1.059	1.044	0.901	0.899	0.916	0.992	0.969	1.003	0.0309085	-0.0240607	-0.0341765	0.405659	0.134192	0.232582	0.451305	0.223024	0.323476	-0.00910956	NA	0.108791	0.0845453	0.102896	0.00533833	0.00538057	0.0312009	0.0173747	0.0188263	0.0799117	0.0987443	Up
PF3D7_0105200	N/A	heptatricopeptide repeat and RAP domain-containing protein, putative	1	1.132	1.067	1.074	1.189	1.168	1.178	0.839	0.853	0.808	0.915	0.897	0.914	0.0583435	0.106667	0.109159	0.42318	0.137252	0.0861232	0.468929	0.219247	0.155509	0.0913899	NA	0.0963987	0.0558942	0.136419	0.0125343	0.0171558	0.00278054	0.045959	0.0527872	0.0134948	0.0962374	Up
PF3D7_0319900	N/A	conserved protein, unknown function	1	0.908	0.893	0.944	0.899	0.85	0.905	1.028	1.071	0.942	1.292	1.287	1.142	-0.0112646	-0.055363	-0.047944	0.317188	0.474704	0.490144	0.383132	0.477493	0.498022	-0.0381905	NA	0.268837	0.216837	0.221907	0.00339715	0.0289588	0.00214552	0.0152298	0.0714726	0.0118004	0.23586	Up
PF3D7_1345700	IDH	isocitrate dehydrogenase [NADP], mitochondrial	1	0.968	0.961	0.942	1.008	1.014	1.027	1.002	0.989	0.982	1.092	1.05	1.043	0.0466492	0.0618393	0.0994415	0.0315428	0.0149147	0.00321493	0.0705412	0.044744	0.0215432	0.06931	Up	0.0993199	0.0687485	0.0691266	0.0555223	0.14664	0.0790143	0.11194	0.22372	0.160707	0.079065	NA
PF3D7_0617100	N/A	AP-2 complex subunit alpha, putative	1	1.121	1.076	1.235	1.029	1.063	1.012	0.809	0.872	0.821	0.936	0.979	0.898	-0.100275	-0.0142228	-0.234894	0.0166929	0.192854	8.86175e-14	0.0462849	0.277521	5.36136e-12	-0.116464	NA	0.161836	0.130211	0.0991948	0.00071415	0.00323103	0.0141662	0.00392783	0.0150367	0.0472207	0.130414	Up
PF3D7_0419800	N/A	60S ribosomal protein L7ae/L30e, putative	1	1.153	1.118	1.108	1.272	1.215	1.276	0.76	0.785	0.761	0.846	0.831	0.847	0.11752	0.0988907	0.168369	0.370116	0.451846	0.11298	0.40925	0.470167	0.192543	0.12826	NA	0.116691	0.0620997	0.116581	0.00614104	0.00799079	0.00783309	0.0209694	0.0279678	0.0265455	0.0984571	Up
PF3D7_0610800	TK	transketolase	1	0.842	0.863	0.853	0.924	0.89	0.925	0.972	1.016	1.046	1.218	1.222	1.259	0.104537	0.0346058	0.0912948	0.000207368	0.0615236	0.0116743	0.00139397	0.126857	0.0468475	0.0768124	NA	0.262482	0.215786	0.217838	0.000184106	0.0094192	0.00436544	0.00132123	0.0353934	0.018865	0.232035	Up
PF3D7_1347400	N/A	conserved Plasmodium protein, unknown function	1	0.96	0.988	1.004	1.168	1.149	1.162	0.936	0.871	0.848	1.001	0.957	0.993	0.228996	0.176496	0.17131	2.30452e-05	8.06754e-05	0.000359465	0.000304709	0.000634646	0.00241053	0.192268	Up	0.0762991	0.105655	0.177303	0.0558928	0.0113951	9.62732e-06	0.11977	0.041782	6.41821e-05	0.119752	NA
PF3D7_0608700	CCT6	T-complex protein 1 subunit zeta	1	0.955	0.957	0.984	0.904	0.943	0.928	0.979	0.978	0.993	1.159	1.102	1.152	-0.062434	-0.0168433	-0.0670492	0.496644	0.19807	0.285966	0.496644	0.282168	0.366783	-0.0487755	NA	0.195575	0.137627	0.172246	4.09161e-05	0.016706	0.00462372	0.000211696	0.0617146	0.0154564	0.168483	Up
PF3D7_1124700	MGE1	GrpE protein homolog, mitochondrial, putative	1	1.05	1.056	1.061	1.246	1.285	1.246	0.792	0.809	0.756	0.861	0.869	0.872	0.20272	0.233221	0.190556	0.00498269	0.00512712	0.0227768	0.0206552	0.0200123	0.0640927	0.208832	Up	0.0915813	0.0787239	0.155852	0.017816	0.0232832	0.00147362	0.0452107	0.0622572	0.00665857	0.108719	Up
PF3D7_1120100	PGM1	phosphoglycerate mutase, putative	1	0.756	0.744	0.752	0.846	0.853	0.834	1.224	1.238	1.236	1.227	1.204	1.206	0.123716	0.150235	0.113573	0.00175815	0.000831273	0.00698481	0.008864	0.00402336	0.0310436	0.129174	Up	0.00291192	-0.0331034	-0.0292086	0.0634177	0.0151466	0.103091	0.132302	0.0450705	0.183441	-0.0198001	NA
PF3D7_0717400	N/A	queuine tRNA-ribosyltransferase, putative	1	0.948	0.966	0.897	0.961	0.945	0.934	0.849	0.873	0.911	1.138	1.184	1.142	0.0155817	-0.02515	0.0458365	0.0821543	0.420364	0.0581805	0.15201	0.456208	0.123725	0.0120894	NA	0.333881	0.349694	0.259576	1.90301e-09	8.53387e-10	5.39802e-07	3.2895e-08	2.53883e-08	7.44532e-06	0.314384	Up
PF3D7_1343000	PMT	phosphoethanolamine N-methyltransferase	1	0.518	0.522	0.529	0.539	0.554	0.554	1.297	1.282	1.319	1.731	1.69	1.762	0.0389607	0.0586567	0.0456202	0.109023	0.103598	0.105082	0.202951	0.195865	0.199524	0.0477459	NA	0.354556	0.338508	0.356605	2.20577e-06	4.98837e-05	4.35162e-07	2.69104e-05	0.000548721	7.52209e-06	0.34989	Up
PF3D7_0823100	N/A	RWD domain-containing protein, putative	1	0.928	0.936	0.951	0.873	0.897	0.874	1.002	0.959	1.057	1.189	1.193	1.228	-0.0690316	-0.0482731	-0.0956627	0.487339	0.453233	0.181939	0.4914	0.456979	0.280213	-0.0709892	NA	0.199223	0.253178	0.176014	0.00552768	5.57679e-07	0.0227603	0.0195721	5.98238e-06	0.0724737	0.209472	Up
PF3D7_1015200	CysRS	cysteine--tRNA ligase	1	0.84	0.849	0.83	0.928	0.888	0.97	1.079	1.074	1.094	1.149	1.215	1.204	0.112094	0.0503467	0.175978	0.000115313	0.0341505	5.91704e-05	0.000872055	0.0843309	0.000515628	0.112806	Up	0.0734711	0.14487	0.112621	0.326859	0.0773696	0.145458	0.38454	0.147006	0.231585	0.110321	NA
PF3D7_1428300	N/A	proliferation-associated protein 2g4, putative	1	0.911	0.882	0.879	0.834	0.864	0.878	1.001	1.006	1.052	1.237	1.247	1.285	-0.0990768	-0.0231419	-0.00127936	0.210587	0.30448	0.127014	0.298331	0.391937	0.214724	-0.041166	NA	0.247356	0.25125	0.235701	0.00113596	0.00216651	0.0065844	0.00801855	0.0152225	0.0221309	0.244769	Up
PF3D7_1420400	GlyRS	glycine--tRNA ligase	1	0.9	0.887	0.899	0.912	0.868	0.906	1.029	1.02	1.045	1.213	1.209	1.231	0.014987	-0.02433	0.00876894	0.187318	0.311941	0.178518	0.280977	0.39341	0.27922	-0.000191366	NA	0.192389	0.19857	0.192116	0.0129019	0.0176902	0.0125617	0.048382	0.0577258	0.049031	0.194358	Up
PF3D7_0702400	SEMP1	small exported membrane protein 1	1	1.11	1.14	1.118	1.257	1.217	1.292	0.792	0.82	0.766	0.861	0.873	0.92	0.148159	0.0778294	0.172834	0.324026	0.29375	0.23594	0.392759	0.355437	0.320109	0.132941	NA	0.0915813	0.0690645	0.201603	0.017816	0.0323233	0.000141484	0.0452107	0.0805554	0.000979002	0.12075	Up
PF3D7_1106000	RUVB2	RuvB-like helicase 2	1	1.103	1.122	1.114	1.135	1.084	1.092	0.85	0.859	0.839	0.904	0.912	0.914	0.0337447	-0.0405468	-0.0234734	0.231853	0.0985743	0.0747852	0.317132	0.181935	0.136394	-0.0100918	NA	0.0684812	0.066714	0.0951712	0.0332027	0.00996082	0.0165872	0.0864946	0.0363311	0.0523807	0.0767888	Up
PF3D7_1105800	N/A	conserved Apicomplexan protein, unknown function	1	1.039	1.043	1.046	1.173	1.194	1.17	0.876	0.886	0.864	0.913	0.898	0.873	0.142771	0.159446	0.131906	0.0108233	0.0107547	0.011255	0.0349248	0.0413384	0.038632	0.144708	Up	0.0462068	0.0150173	0.0114973	0.0316659	0.148128	0.204303	0.0766314	0.23898	0.291861	0.0242405	NA
PF3D7_0913200	EF-1beta	elongation factor 1-beta	1	0.836	0.874	0.842	0.842	0.869	0.848	1.049	1.054	1.06	1.269	1.274	1.28	0.00795484	-0.00643678	0.00791122	0.10679	0.209064	0.165337	0.192859	0.301152	0.252138	0.00314309	NA	0.223991	0.223202	0.222262	0.0179662	0.0231168	0.0119544	0.0567354	0.0645119	0.0390941	0.223152	Up
PF3D7_1237400	N/A	hydrolase, putative	1	0.804	0.755	0.753	0.858	0.851	0.86	1.152	1.107	1.163	1.259	1.266	1.257	0.0721386	0.131723	0.146354	0.0106708	0.00215537	0.00171374	0.0358656	0.00814998	0.00979282	0.116739	Up	0.105322	0.15865	0.0922331	0.339439	0.156185	0.270685	0.394924	0.242423	0.344159	0.118735	NA
PF3D7_1149000	Pf332	antigen 332, DBL-like protein	1	1.004	1.009	1.012	1.251	1.24	1.261	0.848	0.856	0.842	0.896	0.889	0.891	0.259544	0.243182	0.259949	3.39285e-05	1.2623e-05	0.000422402	0.000310576	0.000141148	0.00319442	0.254225	Up	0.0611385	0.0420109	0.0627172	0.0418827	0.0325121	0.0521515	0.095619	0.0812802	0.122709	0.0552888	NA
PF3D7_1231500	N/A	mitosis protein dim1, putative	1	0.963	0.944	0.936	1.104	1.092	1.064	0.964	0.952	0.953	0.974	1.038	0.998	0.158751	0.168693	0.14796	0.00192344	6.7457e-05	0.000159126	0.00902537	0.00067457	0.00130484	0.158468	Up	0.0117309	0.098835	0.0525169	0.33859	0.0393908	0.24525	0.405137	0.0882647	0.338679	0.0543609	NA
PF3D7_1002000	N/A	Plasmodium exported protein (hyp2), unknown function	1	1.086	1.052	1.048	1.535	1.57	1.579	0.634	0.642	0.605	0.713	0.696	0.704	0.418231	0.483472	0.495034	0.000326253	1.98028e-05	4.27315e-06	0.00197383	0.000184318	4.85585e-05	0.465579	Up	0.122056	0.083808	0.15619	0.00172225	0.00465356	0.000912673	0.00631491	0.02011	0.00409013	0.120685	Up
PF3D7_0200400	N/A	stevor	1	1.03	0.983	1.011	1.011	1.01	1.145	0.844	0.859	0.92	1.073	1.128	1.035	-0.0215897	0.0312718	0.145788	0.330951	0.0754413	0.00280944	0.399763	0.143415	0.0114104	0.0518235	NA	0.27175	0.310589	0.134075	4.48967e-10	1.12689e-08	0.023899	4.93864e-09	1.51504e-07	0.0660068	0.238805	Up
PF3D7_0320300	CCT5	T-complex protein 1 subunit epsilon	1	0.912	0.908	0.923	0.874	0.878	0.914	1.006	1.02	1.03	1.17	1.182	1.185	-0.048003	-0.0378958	-0.0111199	0.324326	0.283153	0.283426	0.388549	0.357224	0.363979	-0.0323396	NA	0.175629	0.171822	0.163599	0.0153801	0.0291926	0.0229759	0.0446754	0.090416	0.0760996	0.17035	Up
PF3D7_0622500	N/A	RNA methyltransferase, putative	1	0.953	1.145	1.259	1.098	0.666	0.949	0.922	0.766	0.768	1.003	1.164	1.328	0.164291	-0.607297	-0.331967	0.00138271	4.66681e-15	5.13311e-19	0.00733435	5.5535e-13	6.51905e-17	-0.258324	NA	0.0955594	0.472591	0.626959	0.00994501	0	0	0.0318095	0	0	0.39837	Up
PF3D7_0513300	PNP	purine nucleoside phosphorylase	1	0.652	0.685	0.644	0.729	0.776	0.772	1.137	1.138	1.121	1.449	1.438	1.419	0.118286	0.134107	0.193217	0.00898574	0.0145103	0.000863667	0.0353845	0.0702301	0.00728869	0.148537	Up	0.290663	0.28032	0.281734	0.00020334	0.0015073	0.000202843	0.00155046	0.0075993	0.00223128	0.284239	Up
PF3D7_0423600	N/A	conserved Plasmodium protein, unknown function	1	1.069	1.053	1.101	1.06	1.05	1.048	0.876	0.85	0.912	0.92	0.992	0.973	-0.00988402	-0.00332759	-0.0577737	0.258389	0.359872	0.0169901	0.341648	0.395217	0.0472408	-0.0236618	NA	0.0547846	0.173552	0.0731495	0.0218074	0.000222928	0.0410952	0.0580343	0.00158672	0.0974931	0.100495	Up
PF3D7_1131000	N/A	RNA-binding protein s1, putative	1	0.924	0.838	0.841	0.945	0.943	0.991	0.967	0.992	0.952	1.171	1.237	1.295	0.0255962	0.133013	0.185985	0.048231	0.00106583	2.85103e-05	0.107654	0.0065716	0.000267558	0.114865	NA	0.221749	0.257683	0.359306	3.42683e-06	0.00161854	2.53763e-06	2.54871e-05	0.0152225	4.38647e-05	0.279579	Up
PF3D7_1453000	N/A	conserved Plasmodium protein, unknown function	1	0.98	1.168	1.1	1.147	0.998	1.078	0.814	0.888	0.874	0.982	0.977	1.015	0.183791	-0.184355	-0.023719	0.000734224	5.48531e-05	0.0964038	0.00513957	0.000615054	0.174445	-0.00809452	NA	0.20952	0.107648	0.168959	4.31382e-07	0.00128489	0.000119956	5.79969e-06	0.00550667	0.000763931	0.162042	Up
PF3D7_1407800	PM4	plasmepsin IV	1	0.94	0.939	0.957	0.939	0.916	0.919	0.969	0.975	0.954	1.219	1.104	1.157	-0.00121371	-0.0282009	-0.0461831	0.123316	0.362575	0.476838	0.204947	0.415601	0.497391	-0.0251992	NA	0.266972	0.143241	0.22293	0.000139344	0.0133384	0.00205363	0.0010625	0.0529234	0.0118004	0.211047	Up
PF3D7_0919700	N/A	pyridoxal phosphate homeostasis protein, putative	1	0.857	0.902	0.897	0.928	0.972	0.902	1.031	0.999	0.997	1.203	1.2	1.234	0.0897498	0.0851634	0.00627988	0.000613656	0.00277559	0.156655	0.00371262	0.014602	0.233025	0.0603977	NA	0.180331	0.213559	0.249044	0.0202497	0.00695673	0.00108985	0.0584196	0.0383438	0.00659358	0.214311	Up
PF3D7_1344300	N/A	zinc finger protein, putative	1	0.87	0.852	0.852	1.015	0.99	1.037	0.978	1.014	1.026	1.081	1.093	1.213	0.175762	0.170337	0.224045	3.67246e-06	2.99775e-07	1.10194e-07	4.3335e-05	3.65725e-06	2.31089e-06	0.190048	Up	0.115223	0.0867415	0.195748	0.0350164	0.093539	0.00961667	0.0860821	0.17502	0.0352611	0.132571	NA
PF3D7_0320500	Nico	nicotinamidase, putative	1	0.838	0.793	0.845	0.894	0.909	0.942	1.043	1.084	1.035	1.178	1.219	1.234	0.0724626	0.152257	0.122543	0.00892214	0.000871341	0.00316117	0.0321738	0.00435671	0.0156741	0.115754	Up	0.14214	0.138007	0.206104	0.0698672	0.095623	0.00718765	0.142242	0.175309	0.0289902	0.162084	NA
PF3D7_1238100	N/A	calcyclin binding protein, putative	1	0.846	0.925	0.901	0.982	0.964	0.966	1.106	1.062	1.092	1.092	1.048	1.074	0.168876	0.0471406	0.0793113	0.000475824	0.0199023	0.00739862	0.0048772	0.063373	0.0263304	0.0984425	Up	-0.0148532	-0.0153499	-0.0193245	0.180352	0.381531	0.250748	0.275037	0.441986	0.310332	-0.0165092	NA
PF3D7_0922600	N/A	glutamine synthetase, putative	1	0.838	0.806	0.858	0.916	0.901	0.919	1.118	1.094	1.094	1.202	1.184	1.189	0.0999632	0.124372	0.0773737	0.00200386	0.0036162	0.0196296	0.00993583	0.015498	0.0631332	0.10057	Up	0.0853173	0.0927877	0.0977717	0.415153	0.29391	0.201843	0.452894	0.370449	0.294253	0.0919589	NA
PF3D7_1037300	ADT	ADP/ATP transporter on adenylate translocase	1	1.116	1.089	1.068	1.108	1.094	1.097	0.846	0.859	0.842	0.96	0.935	0.915	-0.00847919	0.00538052	0.0314191	0.0531859	0.391027	0.491187	0.111037	0.431226	0.495534	0.00944015	NA	0.141428	0.0947323	0.0924688	0.00013463	0.00374444	0.0184051	0.000829065	0.0167806	0.0553322	0.109543	Up
PF3D7_0920700	N/A	CRAL/TRIO domain-containing protein, putative	1	0.888	0.872	0.913	0.962	0.963	0.966	1.137	1.109	1.044	1.096	1.034	1.131	0.0909537	0.112587	0.0643372	0.018727	0.00013539	0.015643	0.0558528	0.000718154	0.0450669	0.0892927	Up	-0.0429488	-0.081234	0.0931209	0.097738	0.0190818	0.166546	0.172479	0.0500366	0.247322	-0.010354	NA
PF3D7_0318200	RPB1	DNA-directed RNA polymerase II subunit RPB1	1	1.033	1.025	1.05	1.135	1.118	1.164	0.876	0.887	0.871	0.919	0.94	0.935	0.110434	0.101635	0.121345	0.0182542	0.0115319	0.0212486	0.0494892	0.0383357	0.0586646	0.111138	Up	0.0535623	0.0651228	0.0793548	0.0230299	0.0617763	0.00267427	0.0592898	0.131139	0.0105245	0.0660133	NA
PF3D7_1454400	APP	aminopeptidase P	1	0.808	0.825	0.798	0.876	0.881	0.876	1.082	1.082	1.098	1.288	1.284	1.27	0.0899359	0.0733177	0.103648	0.00472564	0.0306531	0.00597204	0.0190601	0.0750689	0.0214291	0.0889671	Up	0.205902	0.202171	0.171949	0.0320122	0.0471643	0.0759645	0.0884274	0.10481	0.149804	0.19334	NA
PF3D7_0725300	N/A	conserved protein, unknown function	1	1.159	1.189	1.164	1.181	1.191	1.199	0.832	0.788	0.812	0.852	0.862	0.853	0.0223652	0.0020049	0.035296	0.00538067	0.0197082	0.026543	0.0202212	0.0538843	0.0746907	0.0198887	Up	0.0261641	0.0983584	0.0541074	0.0490209	0.00126661	0.0582713	0.10592	0.00685123	0.133034	0.0595433	NA
PF3D7_1307000	RRP40	exosome complex component RRP40, putative	1	0.977	0.968	1.013	1.206	1.167	1.094	0.999	1.005	0.901	0.913	0.91	0.912	0.247029	0.218464	0.0897359	6.96477e-07	8.17338e-07	0.0321879	1.41617e-05	8.76781e-06	0.0810267	0.185077	Up	-0.102005	-0.112552	0.0135949	0.0267718	0.0312778	0.15391	0.0719864	0.0768912	0.256516	-0.0669874	NA
PF3D7_1027100	MPP10	U3 small nucleolar ribonucleoprotein protein MPP10, putative	1	1.068	1.084	1.126	1.415	1.352	1.373	0.769	0.706	0.778	0.71	0.739	0.696	0.337362	0.264266	0.238316	2.30093e-06	0.00997992	0.00926638	2.15933e-05	0.0377366	0.0291898	0.279981	Up	-0.0851153	0.0484204	-0.118625	0.371586	0.0166579	0.180057	0.397893	0.0575888	0.2843	-0.0517732	NA
PF3D7_0105600	N/A	conserved Plasmodium protein, unknown function	1	1.015	1.002	1.034	1.07	1.172	1.077	0.912	0.871	0.886	1.025	0.974	1.002	0.0614402	0.183802	0.0475535	0.105852	0.000126595	0.165699	0.189585	0.000801561	0.27094	0.0975985	NA	0.132706	0.125655	0.139009	0.00445177	0.00413872	0.00107749	0.0178071	0.018074	0.00543233	0.132456	Up
PF3D7_0406100	N/A	V-type proton ATPase subunit B	1	0.859	0.855	0.913	1.022	0.988	1.007	1.002	1.038	1.019	1.106	1.144	1.167	0.197978	0.164082	0.112211	4.77171e-07	6.32506e-07	4.98083e-06	7.03828e-06	7.01506e-06	3.91825e-05	0.15809	Up	0.114173	0.113183	0.157872	0.0139122	0.136408	0.0279184	0.0403793	0.218253	0.0830905	0.128409	NA
PF3D7_0522300	N/A	18S rRNA (guanine-N(7))-methyltransferase, putative	1	0.952	0.941	0.986	1.042	1.054	1.084	0.925	0.908	0.861	1.096	1.126	1.084	0.104239	0.130858	0.110151	0.00181288	0.000879309	0.0109181	0.00898886	0.00479623	0.0403639	0.115083	Up	0.194342	0.246725	0.261569	0.00104198	1.32858e-05	3.23225e-05	0.00647125	0.000158101	0.000340856	0.234212	Up
PF3D7_1344200	HSP110	heat shock protein 110, putative	1	0.864	0.864	0.87	0.992	1.009	1.01	1.041	1.045	1.055	1.081	1.092	1.068	0.157027	0.176653	0.170044	0.000909238	3.40739e-06	1.60885e-05	0.00798831	6.87157e-05	0.000176973	0.167908	Up	0.0436607	0.0510133	0.0141834	0.244089	0.250575	0.492208	0.333869	0.335998	0.492208	0.0362858	NA
PF3D7_0403200	N/A	pre-mRNA splicing factor, putative	1	1.044	0.998	1.062	1.166	1.084	1.198	0.946	0.932	0.896	0.855	0.849	0.859	0.130064	0.0962029	0.14238	0.0222945	0.0350427	0.0136234	0.0583451	0.0917075	0.0412107	0.122882	Up	-0.113105	-0.104049	-0.046897	0.128853	0.0822868	0.466759	0.205993	0.150859	0.470682	-0.0880171	NA
PF3D7_1127600	N/A	CRAL/TRIO domain-containing protein, putative	1	0.865	0.864	0.824	0.906	0.899	0.891	0.988	1.017	1.019	1.291	1.274	1.278	0.052136	0.0446625	0.0873706	0.00667607	0.0425732	0.00259834	0.0252439	0.093661	0.0117796	0.0613897	Up	0.313393	0.264382	0.265881	4.51153e-05	0.000285982	0.000422518	0.000611563	0.0024717	0.00319529	0.281219	Up
PF3D7_0405100	SEC24B	protein transport protein Sec24B, putative	1	0.95	0.946	0.971	1.189	1.186	1.174	0.807	0.835	0.922	0.926	1.263	0.942	0.262199	0.264006	0.222026	1.11673e-06	1.79452e-09	2.10784e-06	2.09613e-05	3.52923e-08	3.12252e-05	0.249411	Up	0.152431	0.475677	0.0241899	0.00113457	3.34177e-14	0.226784	0.00572014	1.37013e-12	0.304684	0.217433	NA
PF3D7_0501000	N/A	Plasmodium exported protein, unknown function	1	1.058	1.072	1.033	1.255	1.249	1.276	0.803	0.814	0.784	0.894	0.876	0.92	0.202521	0.181386	0.250383	0.00503787	0.0630285	0.000807412	0.0206552	0.129262	0.00471914	0.21143	NA	0.118413	0.0809078	0.176533	0.000775531	0.0215651	0.000518855	0.0033514	0.0589445	0.0028537	0.125284	Up
PF3D7_1426200	PRMT1	protein arginine N-methyltransferase 1	1	0.9	0.912	0.938	0.865	0.851	0.863	1.009	1.002	1.025	1.196	1.229	1.228	-0.044623	-0.077853	-0.0941495	0.300219	0.321038	0.189025	0.371106	0.396383	0.280213	-0.0722085	NA	0.198197	0.238487	0.211479	0.010276	0.00377672	0.0053162	0.041104	0.021287	0.0239417	0.216054	Up
PF3D7_1205700	tGLO2	targeted glyoxalase II	1	0.917	0.941	0.861	1.012	0.99	1.02	1.036	1.046	1.019	1.101	0.995	1.14	0.112985	0.0582066	0.193105	0.000182368	0.0369989	2.16696e-06	0.000977022	0.0906096	2.62202e-05	0.121432	Up	0.0705571	-0.0574301	0.130329	0.102423	0.118538	0.027573	0.184433	0.19479	0.0686392	0.0478188	NA
PF3D7_0319600	EF-1delta	elongation factor 1-delta, putative	1	0.797	0.81	0.831	0.806	0.808	0.814	1.05	1.061	1.054	1.387	1.438	1.289	0.0123582	-0.00272678	-0.0228862	0.125574	0.227671	0.316672	0.222968	0.316646	0.375473	-0.00441825	NA	0.330086	0.362004	0.237233	1.48172e-06	1.83187e-07	0.00613436	1.6299e-05	3.72481e-06	0.0221309	0.309774	Up
PF3D7_1015600	HSP60	heat shock protein 60	1	1.079	1.066	1.083	1.262	1.273	1.295	0.78	0.783	0.766	0.865	0.879	0.843	0.186227	0.210881	0.213054	0.0859083	0.017	0.0116977	0.163635	0.0501706	0.0428914	0.203387	NA	0.113254	0.126932	0.10432	0.00716659	0.000232583	0.0124538	0.0234367	0.00197696	0.035334	0.114835	Up
PF3D7_1430700	GDH2	NADP-specific glutamate dehydrogenase	1	0.914	0.803	0.863	0.972	0.966	0.934	1.117	1.088	0.982	1.089	1.132	1.152	0.0702023	0.207791	0.0892803	0.00620485	1.56295e-05	0.0126158	0.022187	0.000206657	0.0469149	0.122425	Up	-0.0296201	0.0463105	0.184958	0.136763	0.475912	0.00247296	0.215942	0.483714	0.00997712	0.0672163	NA
PF3D7_0406400	cGLO2	cytosolic glyoxalase II	1	0.755	0.787	0.756	0.814	0.87	0.844	1.202	1.201	1.194	1.224	1.226	1.252	0.082369	0.111169	0.121079	0.0118794	0.00665682	0.00515413	0.0359351	0.0253133	0.0237883	0.104872	Up	0.0215356	0.0244641	0.0563992	0.120242	0.13358	0.477065	0.20492	0.220695	0.485083	0.034133	NA
PF3D7_1133900	N/A	conserved Plasmodium protein, unknown function	1	0.924	0.944	0.966	0.98	0.982	0.992	0.974	0.974	0.927	1.098	1.148	1.104	0.0672726	0.0452305	0.0305427	0.00547558	0.0618062	0.077133	0.0189299	0.128212	0.143748	0.0476819	NA	0.138052	0.190185	0.200392	0.0104439	0.000183868	7.23993e-05	0.0355212	0.00104414	0.000478129	0.17621	Up
PF3D7_0716000	N/A	RNA-binding protein, putative	1	1.087	0.991	1.05	0.983	0.998	0.937	0.929	0.94	0.9	1.011	1.086	1.131	-0.116903	0.00812026	-0.13128	0.0140443	0.189692	0.00907822	0.0428352	0.284537	0.0385042	-0.0800207	NA	0.0961501	0.165535	0.261826	0.025521	0.00285475	4.38356e-07	0.0680561	0.0147702	7.44532e-06	0.174504	Up
PF3D7_1347200	NT1	nucleoside transporter 1	1	1.132	1.124	1.132	1.062	1.05	1.068	0.874	0.867	0.856	0.92	0.925	0.942	-0.0750363	-0.0799202	-0.0684495	0.00414728	0.0154552	0.00589078	0.0164553	0.0414479	0.0249376	-0.0744687	Down	0.0573249	0.0723474	0.107023	0.0194411	0.0133245	0.000315617	0.057375	0.0435748	0.00164551	0.0788984	Up
PF3D7_0114100	MC-2TM	Pfmc-2TM Maurer's cleft two transmembrane protein	1	1.066	1.004	1.081	1.175	1.164	1.192	0.82	0.854	0.807	1	0.922	0.935	0.114872	0.173353	0.11563	0.168072	6.88614e-05	0.289572	0.263166	0.00070583	0.364981	0.134619	NA	0.222234	0.0854188	0.16333	3.98888e-07	0.00353707	0.000706802	5.98331e-06	0.0157203	0.00446401	0.156994	Up
PF3D7_1332900	cyto-IRS	isoleucine--tRNA ligase, putative	1	0.842	0.831	0.841	0.841	0.895	0.859	1.039	1.056	1.073	1.235	1.258	1.268	-0.00132276	0.0830433	0.0236262	0.137672	0.0080529	0.110153	0.234625	0.0295273	0.208756	0.0351156	NA	0.202623	0.205891	0.196853	0.013209	0.00704088	0.0327726	0.0447637	0.0304266	0.0793096	0.201789	Up
PF3D7_0102900	N/A	aspartate--tRNA ligase	1	0.87	0.85	0.841	0.835	0.854	0.856	1.008	1.02	1.045	1.303	1.312	1.293	-0.0458383	0.00524061	0.0197152	0.428402	0.216232	0.122463	0.471024	0.30172	0.219712	-0.00696083	NA	0.301584	0.296283	0.250861	9.39612e-05	0.000947769	0.00318593	0.000955272	0.00598591	0.0160624	0.282909	Up
PF3D7_1445100	N/A	histidine--tRNA ligase, putative	1	0.907	0.907	0.885	0.887	0.841	0.868	1.027	1.004	1.005	1.234	1.233	1.245	-0.0251749	-0.0848007	-0.0217882	0.179885	0.278002	0.224231	0.27552	0.37375	0.307593	-0.0439213	NA	0.215039	0.240072	0.250475	0.00797513	0.00353066	0.00102114	0.0335505	0.0208477	0.00659358	0.235195	Up
PF3D7_1218600	RRS	arginine--tRNA ligase	1	0.871	0.861	0.871	0.883	0.887	0.888	0.997	1.006	1.064	1.246	1.226	1.246	0.015373	0.0333982	0.0217303	0.0946317	0.0641855	0.108011	0.173249	0.129441	0.200832	0.0235005	NA	0.260579	0.231016	0.185709	0.000576692	0.00515566	0.0160112	0.00532331	0.0260645	0.0554102	0.225768	Up
PF3D7_1236400	N/A	conserved Plasmodium protein, unknown function	1	0.876	0.949	0.956	0.911	1.018	0.977	1.001	1.019	0.999	1.048	1.129	1.094	0.0441934	0.0807777	0.0249224	0.0103303	0.0042906	0.0232135	0.0341326	0.016492	0.0595476	0.0499645	Up	0.05276	0.118956	0.104882	0.208404	0.0186103	0.102247	0.282663	0.0499094	0.187453	0.0921995	NA
PF3D7_1460400	UCHL3	ubiquitin carboxyl-terminal hydrolase isozyme L3	1	0.728	0.742	0.842	0.733	0.739	0.691	0.98	1.148	1.069	1.472	1.511	1.388	0.00736321	-0.00437328	-0.214883	0.217739	0.311652	0.012667	0.296027	0.360656	0.0460619	-0.070631	NA	0.481824	0.330742	0.3102	2.19824e-14	8.23763e-05	3.50681e-05	6.64968e-13	0.00078874	0.000848649	0.374255	Up
PF3D7_0519200	N/A	V-type proton ATPase 16 kDa proteolipid subunit	1	0.936	0.95	0.908	1.05	1.02	1.056	0.98	1.006	0.984	1.078	1.031	1.066	0.132497	0.0818493	0.173637	4.7052e-05	0.00397597	1.8506e-05	0.000415129	0.0163015	0.000455247	0.129328	Up	0.109667	0.0281932	0.0920346	0.0424652	0.369511	0.0337378	0.0982528	0.415979	0.0826232	0.0766316	NA
PF3D7_0830500	TryThrA	sporozoite and liver stage tryptophan-rich protein, putative	1	1.124	1.11	1.11	1.502	1.461	1.503	0.734	0.714	0.705	0.699	0.697	0.686	0.35081	0.331415	0.366418	0.00933872	0.0202525	0.00760592	0.0262787	0.0612638	0.024378	0.349547	Up	-0.0516709	-0.0253809	-0.0286638	0.340018	0.126467	0.387872	0.415577	0.225036	0.433073	-0.0352385	NA
PF3D7_1412300	NTF2	nuclear transport factor 2, putative	1	0.717	0.761	0.688	0.785	0.816	0.815	1.184	1.197	1.271	1.29	1.321	1.352	0.0981247	0.0764858	0.183347	0.00600952	0.0233808	0.000274891	0.0207758	0.0690018	0.00235621	0.119319	Up	0.102141	0.117772	0.074338	0.361779	0.273268	0.337612	0.408392	0.326849	0.4005	0.0980835	NA
PF3D7_1332800	N/A	eukaryotic translation initiation factor 6, putative	1	0.992	0.96	0.971	1.089	1.116	1.039	0.948	1.036	0.984	0.951	0.985	0.997	0.108561	0.175064	0.078241	0.0172256	0.000207119	0.0173726	0.0543966	0.00134082	0.0557052	0.120622	Up	0.00357595	-0.057882	0.0149882	0.364853	0.140221	0.410949	0.416483	0.239958	0.44256	-0.013106	NA
PF3D7_1315900	N/A	exportin-T, putative	1	0.873	0.85	0.869	0.83	0.891	0.829	1.038	1.051	1.081	1.221	1.216	1.242	-0.0563693	0.0528346	-0.052555	0.494271	0.030922	0.499783	0.494271	0.0813382	0.499783	-0.0186966	NA	0.190167	0.170923	0.16348	0.0212107	0.0311838	0.0348995	0.0567705	0.0786092	0.0991397	0.174856	Up
PF3D7_0704600	UT	E3 ubiquitin-protein ligase	1	1.016	1.022	1.015	0.998	1.017	1.027	0.934	0.933	0.952	1.027	1.026	1.056	-0.0206732	-0.00568588	0.0136301	0.346493	0.464026	0.346796	0.400317	0.484201	0.413417	-0.00424299	NA	0.108137	0.108224	0.118691	0.0150395	0.0295529	0.0116369	0.0440181	0.0753901	0.0374591	0.111684	Up
PF3D7_0522800	BUD31	pre-mRNA-splicing factor BUD31, putative	1	0.932	0.921	0.951	1.029	1.004	0.992	1.032	1.017	1.016	1.046	1.048	1.08	0.113863	0.0988643	0.0484621	0.000269016	0.00523296	0.0389643	0.00165445	0.0261648	0.0920375	0.0870633	Up	0.0155389	0.0345817	0.0705597	0.482576	0.327718	0.210882	0.490423	0.393924	0.284192	0.0402268	NA
PF3D7_0920100	N/A	chaperone, putative	1	1.09	1.06	1.106	1.374	1.281	1.324	0.812	0.798	0.793	0.807	0.801	0.743	0.277476	0.22504	0.215201	0.000590072	0.00812126	0.0377406	0.00312995	0.0289021	0.088313	0.239239	Up	-0.00673948	0.00408182	-0.070127	0.300234	0.0758923	0.379837	0.391417	0.150629	0.414367	-0.0242615	NA
PF3D7_1120500	N/A	tRNA nucleotidyltransferase, putative	1	0.882	0.871	0.911	0.91	0.943	0.975	1.032	0.994	1.065	1.168	1.178	1.118	0.0352765	0.0898725	0.0774679	0.0164057	0.00732792	0.00814492	0.0461649	0.0264249	0.0281582	0.067539	Up	0.144301	0.197404	0.0565487	0.0490061	0.0125409	0.331967	0.103082	0.0470284	0.377235	0.132751	NA
PF3D7_0301300	EH1	epoxide hydrolase 1	1	1.042	1.311	1.161	1.278	1.067	1.166	0.824	0.746	0.682	0.907	1.056	0.742	0.242182	-0.245358	0.00510629	0.000427463	1.19262e-12	0.057431	0.00309282	4.81025e-11	0.113921	0.000643534	NA	0.106361	0.387248	0.0890072	0.00854537	0	0.018405	0.0344663	0	0.0506137	0.194205	Up
PF3D7_1457300	N/A	MA3 domain-containing protein, putative	1	0.889	0.915	0.878	0.857	0.8	0.881	1.032	1.019	1.048	1.3	1.266	1.292	-0.0411431	-0.150054	0.00383469	0.394619	0.0397775	0.165506	0.447235	0.0908128	0.234538	-0.062454	NA	0.27178	0.254587	0.246622	0.00300963	0.000521108	0.0039254	0.0150481	0.00370906	0.0163784	0.257663	Up
PF3D7_1316900	N/A	conserved protein, unknown function	1	1.055	1.019	1.045	1.165	1.065	1.143	0.873	0.924	0.91	0.951	0.996	0.975	0.116824	0.0514039	0.105309	0.0437768	0.201982	0.0500466	0.092837	0.282657	0.111507	0.0911788	NA	0.0959827	0.0851092	0.0779485	0.00512023	0.0216761	0.0332513	0.0219438	0.0572689	0.086104	0.0863468	Up
PF3D7_0516800	ApiAP2	AP2 domain transcription factor AP2-O2, putative	1	0.86	0.927	0.953	0.917	0.998	0.971	0.964	0.94	1.078	1.223	1.092	1.167	0.0722978	0.0845618	0.0214413	0.00198423	0.0110696	0.0290647	0.00960366	0.041511	0.0699926	0.0594336	Up	0.276744	0.171948	0.0928512	7.47043e-05	0.00200409	0.172607	0.000759494	0.0119244	0.261067	0.180514	NA
PF3D7_0106000	N/A	conserved protein, unknown function	1	0.782	0.765	0.728	0.689	0.829	0.607	1.123	1.186	1.073	1.354	1.427	1.375	-0.136361	0.0882854	-0.190713	0.101048	0.0148732	0.0393931	0.197206	0.0473595	0.105924	-0.0795963	NA	0.222715	0.222274	0.294447	0.00416211	0.0204973	9.47476e-05	0.020984	0.0670318	0.00114645	0.246479	Up
PF3D7_0110900	AKLP1	adenylate kinase-like protein 1	1	0.97	0.992	0.983	0.894	0.898	0.922	0.88	0.988	0.982	1.163	1.179	1.241	-0.0928596	-0.113622	-0.073251	0.28665	0.164171	0.230376	0.356049	0.254675	0.315856	-0.0932442	NA	0.319692	0.205321	0.273092	1.84561e-07	0.00944644	0.000348069	7.25941e-06	0.0408143	0.00280776	0.266035	Up
PF3D7_0818900	HSP70	heat shock protein 70	1	0.939	0.919	0.924	1.004	1.019	0.981	1.036	1.032	1.041	1.023	1.016	1.01	0.0768411	0.118498	0.0684458	0.00496288	0.00167564	0.000683837	0.016064	0.0097754	0.00322771	0.0879284	Up	-0.0145352	-0.0179661	-0.0347699	0.395469	0.31425	0.31617	0.432087	0.389539	0.391138	-0.0224237	NA
PF3D7_1012400	HGPRT	hypoxanthine-guanine phosphoribosyltransferase	1	0.636	0.645	0.656	0.668	0.705	0.699	1.241	1.211	1.272	1.504	1.481	1.548	0.0512348	0.0936975	0.0669572	0.0796727	0.0455654	0.0636357	0.16913	0.125305	0.142591	0.0706298	NA	0.232807	0.242992	0.238859	0.00493805	0.00882429	0.00117591	0.0207739	0.0344432	0.00667036	0.238219	Up
PF3D7_1221900	N/A	conserved Plasmodium membrane protein, unknown function	1	1.284	1.246	1.248	1.792	1.722	1.854	0.482	0.46	0.374	0.44	0.459	0.431	0.412879	0.398743	0.490328	0.000442234	0.00153204	6.01665e-06	0.00243229	0.00772402	5.78524e-05	0.433984	Up	-0.0839672	-0.00200282	0.124047	0.478196	0.0727967	0.00433561	0.48878	0.1444	0.016015	0.0126922	NA
PF3D7_0217500	CDPK1	calcium-dependent protein kinase 1	1	1.031	1.039	1.044	1.11	1.095	1.14	0.876	0.849	0.87	0.972	0.986	1.04	0.0863907	0.0613928	0.103311	0.104714	0.165437	0.0551824	0.180593	0.250276	0.114004	0.0836983	NA	0.116957	0.167926	0.20205	0.00153294	0.000325953	0.000115705	0.00919763	0.00207581	0.000933357	0.162311	Up
PF3D7_1422800	ARP4a	actin-related protein, putative	1	0.997	0.997	1.017	1.108	1.093	1.135	0.916	0.93	0.925	0.973	0.931	0.978	0.123101	0.107067	0.12855	0.0086112	0.0202685	0.00925705	0.0405494	0.067379	0.029314	0.119573	Up	0.0682375	0.00121099	0.0630809	0.0419362	0.352686	0.12857	0.0939681	0.402594	0.210229	0.0441765	NA
PF3D7_1218500	DYN3	dynamin-like protein, putative	1	1.124	1.116	1.124	1.249	1.244	1.245	0.756	0.781	0.746	0.856	0.841	0.827	0.125691	0.129298	0.121834	0.467892	0.312954	0.455796	0.484026	0.371249	0.466922	0.125608	NA	0.135331	0.0807815	0.111633	0.00253165	0.00322839	0.00947611	0.0109403	0.0137207	0.0289682	0.109248	Up
PF3D7_0934500	N/A	V-type proton ATPase subunit E, putative	1	0.882	0.857	0.859	0.982	0.927	1.03	1	0.996	0.998	1.155	1.188	1.186	0.122215	0.0885237	0.207029	0.000253114	0.00773763	5.90873e-07	0.00213339	0.0270817	1.02137e-05	0.139256	Up	0.167274	0.205098	0.200811	0.0214172	0.00952335	0.00556494	0.0522581	0.0408143	0.031619	0.191061	Up
PF3D7_1240900	VAR	erythrocyte membrane protein 1, PfEMP1	1	1.048	1.05	1.064	1.387	1.385	1.446	0.685	0.716	0.69	0.823	0.833	0.855	0.334956	0.330969	0.368377	2.97181e-06	0.000205742	1.05325e-08	2.58972e-05	0.00165965	1.09289e-07	0.344767	Up	0.196485	0.163209	0.230857	5.38609e-05	0.000256845	0.000255314	0.000310342	0.00140536	0.00139262	0.19685	Up
PF3D7_0208500	ACP	acyl carrier protein	1	0.778	0.823	0.788	0.938	0.879	0.918	1.074	1.166	1.122	1.182	1.141	1.259	0.208852	0.073451	0.170363	4.99503e-07	0.030506	7.0279e-06	6.60453e-06	0.0750689	5.96656e-05	0.150889	Up	0.112245	-0.025502	0.136286	0.201385	0.0722954	0.19839	0.279191	0.145796	0.28155	0.074343	NA
PF3D7_1353800	N/A	proteasome subunit alpha type-4, putative	1	0.809	0.83	0.802	0.838	0.892	0.874	1.168	1.216	1.153	1.3	1.222	1.219	0.0390063	0.0805918	0.0955806	0.0395713	0.00906968	0.0085642	0.0903421	0.0322774	0.0298524	0.0717262	Up	0.127479	0.00584943	0.0658226	0.202175	0.0733502	0.37859	0.284456	0.151673	0.432018	0.0663836	NA
PF3D7_1201000	N/A	Plasmodium exported protein (PHISTb), unknown function	1	1.064	1.05	1.029	1.308	1.294	1.369	0.758	0.782	0.75	0.846	0.854	0.844	0.245873	0.248307	0.340284	0.00261825	0.00205866	6.67827e-08	0.0120842	0.00996391	1.01009e-06	0.278155	Up	0.11952	0.0963194	0.128284	0.00539659	0.0014177	0.00490493	0.0197875	0.00733505	0.0187	0.114708	Up
PF3D7_0304500	GLP1	1-cys-glutaredoxin-like protein-1	1	1.077	1.101	0.973	0.999	1.024	0.929	0.924	0.948	0.911	1.132	1.061	1.099	-0.0874515	-0.0847162	-0.0528974	0.0685045	0.00490316	0.431796	0.141733	0.0206633	0.472163	-0.0750217	NA	0.233339	0.128925	0.214662	0.000106897	0.0106526	1.58897e-05	0.00116409	0.0306896	0.000182009	0.192309	Up
PF3D7_0221200	N/A	Plasmodium exported protein (hyp15), unknown function	1	1.101	1.048	1.114	1.314	1.434	1.355	0.725	0.769	0.707	0.864	0.812	0.803	0.211334	0.375814	0.234862	0.0387569	7.02437e-06	0.0116479	0.0913538	8.49949e-05	0.0340701	0.274003	Up	0.190296	0.0590151	0.136442	0.000114447	0.0291699	0.0110382	0.000923203	0.0820827	0.0339638	0.128584	Up
PF3D7_1431700	N/A	60S ribosomal protein L14, putative	2	1.176	1.153	1.132	1.014	1.088	1.043	0.909	0.904	0.884	0.848	0.886	0.876	-0.174086	-0.0684785	-0.0960953	5.18004e-07	0.00180748	0.00117981	5.96199e-06	0.00966607	0.00611354	-0.112886	Down	-0.0772605	-0.0224678	-0.0101168	0.390942	0.390467	0.312206	0.454845	0.455831	0.376236	-0.036615	NA
PF3D7_1017500	ELC	myosin essential light chain ELC	2	0.77	0.771	0.734	0.621	0.6	0.608	1.496	1.357	1.406	1.216	1.292	1.279	-0.228026	-0.264685	-0.19786	0.00484729	0.00357822	0.0322413	0.0209472	0.0270603	0.0971175	-0.230191	Down	-0.25047	-0.05916	-0.114336	3.29764e-08	0.00755228	0.00481483	6.7052e-07	0.0304609	0.0215776	-0.141322	Down
PF3D7_1439000	CTR1	copper transporter	2	0.887	0.809	0.882	0.669	0.669	0.668	1.243	1.236	1.317	1.195	1.336	1.212	-0.307347	-0.204739	-0.302556	4.12587e-05	0.0251728	0.00024215	0.00033282	0.0923004	0.00223523	-0.271547	Down	-0.0467995	0.0933002	-0.0993506	0.00677939	0.497416	0.00946212	0.0282864	0.499686	0.0358622	-0.0176167	NA
PF3D7_0111800	N/A	eukaryotic translation initiation factor 4E, putative	2	1.144	1.14	1.159	1.006	1.027	0.974	0.989	0.945	0.948	0.909	0.945	0.95	-0.150489	-0.122403	-0.203197	0.00086591	0.00557609	1.07129e-05	0.00586895	0.0228619	0.000153923	-0.158696	Down	-0.0954327	0	0.00238495	0.0368216	0.197675	0.492038	0.092821	0.296512	0.492266	-0.0310159	NA
PF3D7_0930300	MSP1	merozoite surface protein 1	2	0.656	0.648	0.652	0.476	0.496	0.503	1.451	1.458	1.5	1.467	1.452	1.442	-0.319871	-0.267813	-0.260742	4.80887e-05	0.00318896	0.00402533	0.000415624	0.0257243	0.0202944	-0.282808	Down	0.0134218	-0.00504488	-0.0483211	0.148401	0.0582435	0.0622145	0.232114	0.134671	0.132069	-0.0133147	NA
PF3D7_0207000	MSP4	merozoite surface protein 4	2	0.694	0.649	0.68	0.479	0.527	0.536	1.412	1.395	1.453	1.477	1.428	1.465	-0.373244	-0.210617	-0.242938	1.55554e-06	0.0212376	0.0076938	2.09133e-05	0.0803047	0.0321017	-0.2756	Down	0.054996	0.0284695	0.0100663	0.360673	0.149874	0.27238	0.410954	0.236249	0.336306	0.0311773	NA
PF3D7_1359200	HMGB4	high mobility group protein B4, putative	2	1.277	1.414	1.242	1.055	1.126	1.178	0.782	0.83	0.869	0.709	0.766	0.705	-0.226784	-0.274326	-0.0632877	7.31768e-09	3.57959e-10	1.12385e-07	2.25019e-07	1.08283e-08	8.76603e-07	-0.188133	Down	-0.1047	-0.0872287	-0.226264	0.267706	0.459009	0.00729344	0.337916	0.468784	0.0254229	-0.139397	NA
PF3D7_1210600	N/A	conserved Plasmodium protein, unknown function	2	1.154	1.166	1.187	1.13	1.122	1.074	0.896	0.871	0.932	0.82	0.849	0.826	-0.0248896	-0.045568	-0.118228	0.0366363	0.00523967	5.29717e-06	0.0854065	0.0202016	5.34131e-05	-0.0628953	Down	-0.098037	-0.0283185	-0.134262	0.352223	0.340625	0.0742938	0.439371	0.41225	0.156408	-0.0868724	NA
PF3D7_1128200	MBF1	multiprotein-bridging factor 1, putative	2	0.923	0.906	0.908	0.819	0.852	0.828	1.184	1.181	1.186	1.08	1.126	1.076	-0.134041	-0.0690682	-0.103355	0.0733663	0.37903	0.222484	0.142486	0.434804	0.307593	-0.102155	NA	-0.107773	-0.05611	-0.114079	0.00568805	0.0240406	0.0310459	0.0257016	0.0646425	0.0853763	-0.0926541	Down
PF3D7_0629000	GNA1	glucosamine 6-phosphate N-acetyltransferase	2	1.126	1.199	1.059	0.884	0.94	0.814	1.093	1.07	1.132	0.93	0.834	0.947	-0.279246	-0.284277	-0.299179	7.5579e-07	5.10944e-14	1.07719e-06	1.49898e-05	1.50728e-12	1.62926e-05	-0.287567	Down	-0.185079	-0.281619	-0.205601	0.00137382	1.08994e-07	0.00163087	0.00781949	1.07178e-06	0.00986679	-0.2241	Down
PF3D7_1107200	N/A	conserved protein, unknown function	2	0.982	0.922	1.064	0.942	0.932	0.927	1.086	1.105	1.122	0.953	0.976	0.958	-0.0476508	0.0122662	-0.158958	0.491876	0.0972662	0.00157151	0.491876	0.177112	0.0107244	-0.0647807	NA	-0.150001	-0.14313	-0.182126	0.00748246	0.00990259	0.00435076	0.0315332	0.0451118	0.0210577	-0.158419	Down
PF3D7_1353600	ERD2	ER lumen protein retaining receptor	2	1.033	1.182	1.102	0.932	0.97	1.01	1.028	1.002	0.983	0.938	0.953	0.892	-0.118371	-0.231296	-0.101736	0.0189592	5.41513e-07	0.0162986	0.0496166	1.1101e-05	0.0493031	-0.150468	Down	-0.104435	-0.0570939	-0.109609	0.0449741	0.195925	0.0254507	0.101828	0.275175	0.0733222	-0.0903792	NA
PF3D7_0517700	EIF3B	eukaryotic translation initiation factor 3 subunit B, putative	2	1.191	1.148	1.166	0.914	0.885	0.883	0.898	0.901	0.913	0.947	0.983	0.997	-0.308178	-0.300871	-0.321886	1.48735e-08	2.50597e-10	9.25805e-12	3.56963e-07	6.01434e-09	2.77741e-10	-0.310312	Down	0.0597483	0.0983901	0.0997132	0.0295204	0.00233606	0.0355334	0.0722948	0.00904282	0.0826835	0.0859505	Up
PF3D7_0414300	N/A	Rab5-interacting protein, putative	2	1.213	1.218	1.216	1.167	1.112	1.084	0.863	0.855	0.812	0.814	0.812	0.809	-0.0461167	-0.108189	-0.136208	1.41169e-05	9.99765e-06	8.47029e-06	0.000121002	0.000109974	0.00010249	-0.0968378	Down	-0.0643151	-0.0566956	-0.00403991	0.431382	0.340628	0.239764	0.478874	0.386045	0.322082	-0.0416835	NA
PF3D7_0821000	N/A	conserved Plasmodium protein, unknown function	2	0.995	1.026	1.03	0.775	0.759	0.748	1.114	1.144	1.086	1.076	1.088	1.099	-0.280729	-0.338952	-0.359298	1.13943e-05	6.50453e-05	5.23481e-06	0.000114892	0.000774039	6.22943e-05	-0.326326	Down	-0.0404371	-0.0586869	0.0138585	0.0922671	0.0602146	0.425377	0.163139	0.125398	0.444895	-0.0284218	NA
PF3D7_0912400	N/A	alkaline phosphatase, putative	2	1.081	1.103	1.039	0.863	0.842	0.846	1.058	1.073	1.09	1.075	1.077	1.035	-0.258234	-0.309402	-0.234169	3.14659e-08	9.63458e-08	0.000227555	6.45051e-07	2.3123e-06	0.00166701	-0.267268	Down	0.0184778	0.00431999	-0.0599695	0.438349	0.383315	0.11656	0.478564	0.416162	0.197645	-0.0123906	NA
PF3D7_1324000	N/A	conserved Plasmodium protein, unknown function	2	1.269	1.094	1.232	1.005	0.975	1.062	0.849	0.827	0.956	0.902	0.89	0.945	-0.275601	-0.133838	-0.175883	2.01935e-11	0.000676599	2.02159e-07	1.2419e-09	0.00396294	3.49447e-06	-0.195107	Down	0.0673013	0.0812214	-0.0131011	0.0344882	0.0213274	0.395863	0.0864946	0.0589445	0.440701	0.0451405	NA
PF3D7_1110100	N/A	conserved Plasmodium protein, unknown function	2	1.122	1.074	1.107	1.087	1.013	1.024	0.946	0.91	0.952	0.96	0.968	0.934	-0.037304	-0.0680924	-0.0911132	0.0371567	0.0382862	0.0276934	0.0846348	0.0955711	0.0768052	-0.0655032	Down	0.0166398	0.0697535	-0.0215719	0.265285	0.0121339	0.430704	0.337336	0.0355138	0.453175	0.0216071	NA
PF3D7_0310300	N/A	phosphoglycerate mutase, putative	2	1.133	1.196	1.102	1.018	1.004	1.024	0.895	0.924	0.885	0.946	0.975	0.918	-0.125325	-0.205658	-0.0857844	0.0042826	4.07445e-07	0.0355468	0.0174159	4.80785e-06	0.0827147	-0.138922	Down	0.0622931	0.0608001	0.0409625	0.0264567	0.0614399	0.0282278	0.0689303	0.129463	0.0689775	0.0546852	NA
PF3D7_1435600	N/A	conserved Plasmodium protein, unknown function	2	0.998	0.966	1.021	0.786	0.726	0.831	1.093	1.074	1.138	1.056	1.088	1.108	-0.268791	-0.317433	-0.233764	3.23459e-05	6.38819e-06	0.000234208	0.000260924	7.66582e-05	0.00166701	-0.27333	Down	-0.0399774	0.0150525	-0.0312773	0.137026	0.470524	0.229221	0.220353	0.474545	0.31906	-0.0187341	NA
PF3D7_1027700	CEN3	centrin-3	2	0.774	0.794	0.77	0.564	0.581	0.58	1.438	1.383	1.403	1.253	1.228	1.227	-0.331418	-0.329497	-0.297656	2.39976e-05	0.000249416	0.000903556	0.000223362	0.00335498	0.00728869	-0.319524	Down	-0.166338	-0.142882	-0.161298	3.00651e-05	8.47406e-05	0.000422639	0.000305662	0.00078874	0.00284107	-0.156839	Down
PF3D7_1415300	N/A	RNA-binding protein Nova-1, putative	2	1.18	1.265	1.174	1.102	1.068	1.108	0.81	0.826	0.864	0.859	0.867	0.88	-0.0809685	-0.201086	-0.0685067	0.00206952	4.56449e-10	0.00136654	0.0112742	1.38076e-08	0.00691111	-0.116854	Down	0.0645501	0.0534232	0.0203768	0.0112158	0.0529502	0.16735	0.0339279	0.114261	0.251026	0.0461167	NA
PF3D7_1421900	CTR2	copper transporter, putative	2	0.839	0.932	0.856	0.657	0.615	0.642	1.238	1.239	1.233	1.24	1.32	1.309	-0.264051	-0.450831	-0.310497	0.000961929	1.70437e-10	0.000157411	0.00554254	5.21346e-09	0.00171721	-0.341793	Down	0.00192381	0.0758831	0.0715922	0.0611217	0.388464	0.385113	0.129749	0.439291	0.427511	0.0497997	NA
PF3D7_0918000	GAP50	glideosome-associated protein 50	2	0.912	0.903	0.905	0.537	0.639	0.579	1.303	1.356	1.329	1.221	1.216	1.19	-0.562668	-0.375447	-0.478859	8.38124e-14	1.72485e-07	2.83749e-08	3.38043e-12	2.08707e-06	4.9048e-07	-0.472325	Down	-0.0777036	-0.130664	-0.131994	0.00112761	0.000180937	0.00217924	0.00758004	0.00128785	0.012877	-0.113454	Down
PF3D7_0513500	PAM16	mitochondrial import inner membrane translocase subunit TIM16, putative	2	1.142	1.199	1.164	1.092	1.193	1.089	0.87	0.854	0.844	0.903	0.886	0.756	-0.0528067	-0.00598975	-0.0786738	0.00553285	0.0132163	0.000335673	0.0177948	0.0410043	0.00169235	-0.0458234	Down	0.0414982	0.0408277	-0.119746	0.0742914	0.0342296	0.175459	0.15236	0.0821511	0.270961	-0.0124732	NA
PF3D7_1308000	N/A	conserved Plasmodium membrane protein, unknown function	2	1.044	1.076	1.059	0.87	0.946	0.914	1.106	1.035	1.093	0.925	0.956	1.017	-0.208483	-0.148962	-0.169489	0.000153401	0.0163299	0.00936786	0.000883883	0.054433	0.0373065	-0.175645	Down	-0.204936	-0.0907486	-0.0833505	0.000462389	0.0470329	0.0995772	0.00372022	0.101625	0.185367	-0.126345	NA
PF3D7_0630400	N/A	conserved Plasmodium protein, unknown function	2	0.9	1.177	0.842	0.831	0.664	0.624	0.975	1.106	1.079	1.195	1.366	1.334	-0.0893341	-0.643192	-0.321543	0.266261	5.83345e-45	0.000307918	0.344403	7.1168e-43	0.00338709	-0.351356	NA	0.236361	0.251229	0.251352	0.000843827	0.00113486	0.00108001	0.00485332	0.00553812	0.00726009	0.246314	Up
PF3D7_1473700	NUP116	nucleoporin NUP116/NSP116, putative	2	1.448	1.472	1.445	1.259	1.207	1.209	0.707	0.693	0.678	0.589	0.602	0.637	-0.170332	-0.241211	-0.21642	2.98672e-09	5.52918e-09	7.73429e-12	4.51742e-08	1.33806e-07	2.41697e-10	-0.209321	Down	-0.187579	-0.144655	-0.0644214	0.0601871	0.326838	0.396268	0.128438	0.383955	0.433073	-0.132218	NA
PF3D7_0826700	RACK1	receptor for activated c kinase	2	1.026	1.067	1.019	0.894	0.919	0.885	0.941	0.932	0.944	1.117	1.136	1.12	-0.15765	-0.172096	-0.161112	0.00665998	0.00027031	0.000736301	0.0223849	0.00207801	0.00334168	-0.163619	Down	0.197165	0.227767	0.196706	0.000894575	0.00018677	9.46995e-05	0.00586443	0.00143579	0.000568197	0.207213	Up
PF3D7_0919400	PDI9	protein disulfide isomerase	2	0.701	0.752	0.753	0.53	0.582	0.568	1.334	1.365	1.312	1.434	1.472	1.413	-0.286249	-0.268472	-0.29442	0.000314034	0.00311191	0.00103847	0.00237488	0.0257243	0.00785343	-0.283047	Down	0.0877377	0.0919535	0.0897901	0.426962	0.488878	0.252921	0.451986	0.499686	0.322141	0.0898271	NA
PF3D7_0928200	N/A	conserved Plasmodium protein, unknown function	2	1.096	1.032	1.062	0.746	0.912	0.958	1.038	0.986	0.844	1.173	1.221	0.981	-0.434775	-0.141883	-0.119226	3.30597e-10	0.0217119	0.0176438	2.03317e-08	0.0638839	0.0557052	-0.231961	Down	0.142661	0.249115	0.168643	0.0688274	0.00162912	2.05463e-05	0.142242	0.0122184	0.000129766	0.186806	NA
PF3D7_1477700	Pfg14-748	Plasmodium exported protein (PHISTa), unknown function	2	1.392	1.434	1.42	1.081	1.049	0.993	0.792	0.78	0.768	0.694	0.772	0.698	-0.303115	-0.374702	-0.426269	1.08796e-22	1.47263e-20	2.48223e-46	4.42436e-21	8.90943e-19	2.90421e-44	-0.368029	Down	-0.140956	-0.0111316	-0.101657	0.122914	0.203504	0.241339	0.206564	0.276674	0.336753	-0.0845817	NA
PF3D7_1307900	N/A	tripartite motif protein, putative	2	1.005	0.804	1.015	0.66	0.652	0.59	1.132	1.178	1.14	1.371	1.288	1.131	-0.464112	-0.224868	-0.591157	3.10702e-11	0.0137987	1.32864e-14	5.37071e-10	0.0695682	5.31457e-13	-0.426713	Down	0.228471	0.106282	-0.00929885	0.00300069	0.347499	0.223974	0.0167729	0.382419	0.307822	0.108485	NA
PF3D7_1472200	HDA1	histone deacetylase, putative	2	1.246	1.241	1.224	1.136	1.111	1.115	0.791	0.819	0.781	0.809	0.817	0.824	-0.110247	-0.13169	-0.110901	5.32151e-09	1.09401e-06	3.53382e-08	1.0643e-07	1.47084e-05	6.10847e-07	-0.117613	Down	0.0244799	-0.00267455	0.0583489	0.152779	0.0934862	0.0557723	0.253237	0.168405	0.119372	0.0267181	NA
PF3D7_0410800	N/A	conserved Plasmodium protein, unknown function	2	1.05	1.045	1.011	0.792	0.757	0.772	1.077	1.034	1.041	1.095	1.024	0.935	-0.319385	-0.363154	-0.303396	6.41265e-06	1.45758e-05	0.000172367	0.000112679	0.000206657	0.00157782	-0.328645	Down	0.0192814	-0.0111852	-0.122528	0.358255	0.357996	0.0188355	0.423736	0.409891	0.0590518	-0.0381441	NA
PF3D7_1358800	RPS15	40S ribosomal protein S15	2	1.152	1.169	1.111	1.038	1.047	1.032	0.999	0.988	0.975	0.888	0.841	0.825	-0.12243	-0.129776	-0.0863253	0.000102024	8.13328e-06	0.0346744	0.000660469	0.000112664	0.0827147	-0.112844	Down	-0.133063	-0.180675	-0.186682	0.00904419	0.00170186	0.000488484	0.0248715	0.00980598	0.0023838	-0.166807	Down
PF3D7_1325400	N/A	conserved Plasmodium protein, unknown function	2	0.984	1.089	0.965	0.697	0.8	0.705	1.093	1.047	1.146	1.234	1.321	1.332	-0.382202	-0.351014	-0.347653	1.06195e-07	2.42773e-08	1.01392e-06	9.88433e-07	7.34389e-07	9.51529e-06	-0.36029	Down	0.142934	0.274419	0.179144	0.159424	0.00277554	0.0254386	0.255078	0.0118952	0.0731056	0.198832	NA
PF3D7_0506900	ROM4	rhomboid protease ROM4	2	1.067	1.007	1.018	0.814	0.73	0.779	1.24	1.252	1.305	0.881	0.824	0.868	-0.307974	-0.359402	-0.301532	2.06631e-06	2.01839e-08	0.000191506	2.70916e-05	6.10562e-07	0.0016278	-0.322969	Down	-0.394412	-0.47978	-0.472098	2.22782e-18	8.30735e-15	1.72006e-13	8.83702e-17	5.10902e-13	1.07504e-11	-0.448763	Down
PF3D7_1242700	N/A	40S ribosomal protein S17, putative	2	1.126	1.133	1.127	1.028	1.03	1.03	1.02	1.024	1.004	0.808	0.843	0.844	-0.10666	-0.111727	-0.105451	0.0120594	0.0104807	0.000546338	0.0350297	0.0379153	0.00346014	-0.107946	Down	-0.261046	-0.219059	-0.195119	1.81531e-05	0.000188393	0.000879445	0.000167567	0.00102354	0.00363908	-0.225074	Down
PF3D7_1335100	MSP7	merozoite surface protein 7	2	0.648	0.6	0.648	0.336	0.402	0.366	1.533	1.539	1.602	1.524	1.549	1.53	-0.616528	-0.383021	-0.544399	1.93368e-16	1.77189e-05	1.87933e-10	1.16987e-14	0.000306285	4.54798e-09	-0.514649	Down	-0.00725649	0.00799353	-0.0568675	0.0830495	0.086529	0.0471939	0.151224	0.158637	0.114209	-0.0187102	NA
PF3D7_1222700	GAP45	glideosome-associated protein 45	2	0.901	0.89	0.905	0.79	0.787	0.766	1.278	1.255	1.256	1.072	1.118	1.102	-0.146416	-0.136723	-0.185135	0.0966121	0.0693945	0.0163955	0.187518	0.147762	0.0487866	-0.156091	NA	-0.207341	-0.136663	-0.154453	8.48257e-05	0.000244456	4.34078e-05	0.000636193	0.00244456	0.000437695	-0.166152	Down
PF3D7_1410400	RAP1	rhoptry-associated protein 1	2	0.98	0.971	0.978	0.644	0.684	0.656	1.277	1.288	1.315	1.065	1.09	1.084	-0.460679	-0.386872	-0.439076	4.52877e-11	2.22596e-08	2.45079e-10	6.84976e-10	4.45193e-07	4.98328e-09	-0.428876	Down	-0.214	-0.197332	-0.228688	5.88601e-05	5.15358e-06	1.35028e-07	0.000501301	6.87144e-05	5.44613e-06	-0.21334	Down
PF3D7_1412000	N/A	p1/s1 nuclease, putative	2	1.187	1.035	1.07	0.898	0.863	0.666	0.997	1.046	1.114	0.926	1.186	1.052	-0.324148	-0.207459	-0.52752	2.66742e-09	0.00299829	2.0214e-18	8.00226e-08	0.0151164	1.21284e-16	-0.353043	Down	-0.0838234	0.146824	-0.066573	0.0619557	0.0855941	0.0867147	0.13152	0.156229	0.172732	-0.00119093	NA
PF3D7_1138400	GCalpha	guanylyl cyclase	2	1.191	1.095	1.073	0.897	0.875	0.848	1.029	0.928	1.194	0.979	0.959	1.01	-0.329419	-0.257856	-0.269121	1.48518e-09	1.65212e-08	3.15342e-10	5.94074e-08	2.90302e-07	5.31577e-09	-0.285465	Down	-0.0570385	0.0371376	-0.195079	0.31483	0.0551462	0.000607029	0.400994	0.118614	0.00632322	-0.07166	NA
PF3D7_1224300	PABP1	polyadenylate-binding protein 1, putative	2	1.121	1.094	1.081	1.004	0.988	1.004	0.982	0.98	0.959	0.938	0.948	0.915	-0.128773	-0.118598	-0.0860287	0.00135482	0.00203837	0.0317017	0.00798624	0.0109008	0.0822895	-0.111133	Down	-0.0520017	-0.037694	-0.0530005	0.196947	0.347561	0.209195	0.294205	0.410122	0.29095	-0.0475654	NA
PF3D7_1147300	N/A	conserved Plasmodium protein, unknown function	2	1.012	1.02	1.009	0.847	0.881	0.838	1.1	1.094	1.119	1.077	1.053	0.988	-0.202292	-0.167346	-0.21075	0.00440785	0.0232341	0.00172978	0.0187003	0.0666733	0.00959244	-0.193463	Down	-0.024592	-0.0443331	-0.143913	0.14204	0.0956161	0.017632	0.234501	0.181979	0.0533367	-0.0709461	NA
PF3D7_1006700	N/A	conserved Plasmodium protein, unknown function	2	1.317	1.244	1.294	1.166	1.186	1.107	0.805	0.835	0.812	0.736	0.697	0.689	-0.146266	-0.0571569	-0.186359	2.37017e-10	0.000248882	3.67299e-13	4.81934e-09	0.00177146	1.11108e-11	-0.129927	Down	-0.0965576	-0.194182	-0.17568	0.309128	0.0257503	0.0513518	0.359659	0.0759949	0.11004	-0.155473	NA
PF3D7_0803700	g-tub	tubulin gamma chain	2	1.001	0.942	0.998	0.802	0.727	0.774	0.971	1.022	1.028	1.261	1.234	1.247	-0.250129	-0.287176	-0.285613	0.000147977	5.19962e-05	0.000457066	0.00105325	0.000445682	0.00362606	-0.274306	Down	0.305003	0.220651	0.226411	4.51409e-05	0.00341684	0.00297939	0.000601879	0.0187926	0.0133521	0.250688	Up
PF3D7_0828300	N/A	conserved protein, unknown function	2	1.026	1.061	1.114	0.644	0.674	0.865	1.212	1.314	1.245	1.096	0.991	0.813	-0.513685	-0.505087	-0.290997	9.49511e-14	3.00531e-16	1.70792e-06	2.87227e-12	1.81821e-14	7.00246e-05	-0.43659	Down	-0.118351	-0.331157	-0.487792	0.00354243	1.68817e-11	1.38885e-18	0.0187903	5.98494e-10	1.66662e-16	-0.312433	Down
PF3D7_1133200	N/A	conserved Plasmodium protein, unknown function	2	0.87	0.893	0.864	0.706	0.746	0.722	1.247	1.253	1.293	1.082	1.157	1.142	-0.228601	-0.198763	-0.196879	0.00363079	0.00675021	0.0239106	0.0156902	0.0253133	0.0735712	-0.208081	Down	-0.167197	-0.0945184	-0.147488	0.00065182	0.000494817	0.00100014	0.00391092	0.00287465	0.00711865	-0.136401	Down
PF3D7_1014300	N/A	SPRY domain-containing protein, putative	2	0.928	0.934	0.937	0.791	0.82	0.775	1.13	1.091	1.134	1.153	1.169	1.229	-0.178504	-0.146167	-0.211856	0.011493	0.0461001	0.00265041	0.0390762	0.0978616	0.0117796	-0.178842	Down	0.0236625	0.0809297	0.0950582	0.301823	0.366395	0.432237	0.364578	0.426717	0.467038	0.0665501	NA
PF3D7_1322500	DHHC5	palmitoyltransferase DHHC5	2	0.944	0.943	0.879	0.619	0.645	0.673	1.296	1.29	1.24	1.203	1.19	1.184	-0.458752	-0.41497	-0.290881	1.1129e-10	5.43022e-09	0.000446177	3.36652e-09	8.21321e-08	0.00356374	-0.388201	Down	-0.0888632	-0.0961619	-0.0548607	0.000545653	0.000444285	0.0484409	0.00388377	0.00271014	0.1076	-0.0799619	NA
PF3D7_1026800	RPS2	40S ribosomal protein S2	2	1.122	1.125	1.049	0.869	0.888	0.894	0.989	0.997	0.974	1.049	1.064	1.039	-0.294269	-0.273113	-0.18344	1.59329e-07	3.87464e-06	0.00447361	4.74004e-06	5.81197e-05	0.0239241	-0.250274	Down	0.0676475	0.0748701	0.0740103	0.146803	0.123167	0.082519	0.233904	0.198066	0.17329	0.072176	NA
PF3D7_1455300	N/A	conserved protein, unknown function	2	1.145	1.12	1.142	0.883	0.902	0.892	1.075	1.048	1.081	0.939	0.938	0.943	-0.300317	-0.250201	-0.285786	1.19921e-08	2.66191e-05	1.32335e-09	2.09005e-07	0.000245715	3.17604e-08	-0.278768	Down	-0.154906	-0.12665	-0.15657	0.0188499	0.0100553	0.00352665	0.0485283	0.0296755	0.0115568	-0.146042	Down
PF3D7_1302800	N/A	40S ribosomal protein S7, putative	2	1.091	1.105	1.07	1.027	0.952	0.957	0.964	0.951	0.943	0.951	0.998	0.987	-0.0705957	-0.172969	-0.129198	0.0322537	0.000246014	0.010226	0.0840377	0.00173657	0.0419264	-0.124254	Down	-0.0153942	0.054896	0.0517896	0.474715	0.158085	0.177201	0.495297	0.238081	0.274888	0.0304305	NA
PF3D7_1345800	N/A	conserved Plasmodium protein, unknown function	2	1.074	1.048	1.03	0.923	0.912	0.891	0.977	1.006	1.019	1.108	1.084	1.044	-0.174817	-0.159789	-0.16596	0.00338687	0.000779492	0.000458556	0.0134346	0.00479388	0.00245953	-0.166855	Down	0.14513	0.0862007	0.0279096	0.00732474	0.0949819	0.254024	0.0277452	0.17502	0.339201	0.0864133	NA
PF3D7_1401600	N/A	Plasmodium exported protein (PHISTb), unknown function	2	0.969	0.93	0.947	0.715	0.764	0.713	1.306	1.183	1.242	1.053	1.048	1.026	-0.337357	-0.218896	-0.31406	4.31621e-06	0.00262282	1.2775e-05	3.48175e-05	0.011657	8.20289e-05	-0.290104	Down	-0.254069	-0.141623	-0.22386	5.53793e-06	0.00314828	3.8607e-05	6.04138e-05	0.0195193	0.000359795	-0.206517	Down
PF3D7_1449100	N/A	CLASP domain-containing protein, putative	2	1.074	0.984	0.995	0.577	0.688	0.586	1.406	1.026	1.244	0.991	1.331	1.178	-0.67949	-0.39599	-0.575044	3.08629e-24	9.69129e-09	7.69703e-14	3.73441e-22	2.90739e-07	1.84729e-12	-0.550175	Down	-0.413067	0.306864	-0.0647042	2.79261e-11	0.000542975	0.0349829	8.37782e-10	0.00383277	0.0867011	-0.0569692	NA
PF3D7_1421200	RPS25	40S ribosomal protein S25	2	1.225	1.22	1.162	0.99	1.051	1.009	1.032	1.007	1.006	0.784	0.762	0.774	-0.250529	-0.176301	-0.165565	1.83058e-11	9.30357e-09	1.24194e-06	6.64966e-10	1.89173e-07	2.83161e-05	-0.197465	Down	-0.307263	-0.309794	-0.291828	9.0192e-07	2.45764e-07	5.95442e-09	1.09132e-05	2.94917e-06	6.604e-08	-0.302962	Down
PF3D7_0517300	SR1	serine/arginine-rich splicing factor 1	2	1.102	1.186	1.142	1	0.958	0.947	0.893	0.963	0.913	0.956	0.942	0.988	-0.11324	-0.249593	-0.217877	0.0249462	6.86696e-08	1.69896e-06	0.0636925	2.11159e-06	2.07273e-05	-0.19357	Down	0.0766967	-0.0249703	0.0893534	0.0136983	0.443547	0.0531508	0.0491014	0.469637	0.109305	0.0470266	NA
PF3D7_1222100	N/A	conserved Plasmodium protein, unknown function	2	0.805	0.781	0.76	0.782	0.772	0.756	1.284	1.28	1.312	1.236	1.217	1.18	-0.0318254	-0.0126594	-0.00572972	0.328204	0.277323	0.225737	0.38556	0.360818	0.314981	-0.0167382	NA	-0.0455376	-0.0602272	-0.126462	0.00724598	0.00386008	0.00284105	0.0292254	0.0151913	0.0156258	-0.0774091	Down
PF3D7_1348600	N/A	conserved Plasmodium protein, unknown function	2	1.04	1.08	1.111	0.69	0.703	0.578	1.103	1.251	1.215	1.08	1.103	1.111	-0.456986	-0.481236	-0.717533	5.63223e-14	1.75571e-09	4.85018e-27	6.70235e-12	6.96433e-08	5.91721e-25	-0.551918	Down	-0.0245374	-0.148632	-0.105425	0.142238	0.000121742	0.000904224	0.234501	0.00132809	0.00575848	-0.0928646	NA
PF3D7_1420200	UNC	myosin-specific chaperone UNC, putative	2	0.856	0.798	0.812	0.7	0.649	0.634	1.144	1.166	1.174	1.364	1.322	1.334	-0.219531	-0.221436	-0.264894	0.00553696	0.0153465	0.00343754	0.0202279	0.070763	0.0180845	-0.235287	Down	0.209893	0.149693	0.152522	0.00829565	0.117251	0.0615952	0.0313679	0.203117	0.124824	0.170703	NA
PF3D7_0215800	ORC5	origin recognition complex subunit 5	2	0.942	0.949	0.931	0.736	0.796	0.808	1.14	1.135	1.15	1.136	1.2	1.166	-0.273936	-0.197096	-0.158788	0.000332849	0.00476033	0.0360845	0.00167811	0.0213333	0.0962254	-0.20994	Down	-0.00412543	0.0656649	0.0162693	0.17246	0.342476	0.352633	0.247531	0.391401	0.396229	0.0259362	NA
PF3D7_1352500	N/A	thioredoxin-related protein, putative	2	0.99	0.967	0.991	0.848	0.856	0.827	1.07	1.071	1.047	1.151	1.123	1.156	-0.175588	-0.138077	-0.204632	0.0176498	0.0133394	0.00242746	0.0558528	0.039693	0.0113904	-0.172766	Down	0.0852399	0.0552566	0.115491	0.266046	0.378247	0.0978014	0.336058	0.408916	0.175906	0.0853293	NA
PF3D7_1013800	N/A	conserved Plasmodium protein, unknown function	2	0.986	0.98	1.003	0.905	0.958	0.927	1.115	1.102	1.11	1.049	0.956	0.966	-0.0978542	-0.0260557	-0.0903341	0.25558	0.427111	0.112661	0.336759	0.457619	0.197225	-0.0714146	NA	-0.0709225	-0.163478	-0.160114	0.0344614	0.0011093	0.0100352	0.0793263	0.00694769	0.0391696	-0.131505	Down
PF3D7_1003300	ARD1	N-terminal acetyltransferase A complex catalytic subunit ARD1, putative	2	0.877	0.981	0.952	0.724	0.825	0.803	1.037	1.024	1.013	1.233	1.191	1.25	-0.210662	-0.195636	-0.191073	0.0082131	0.0416549	0.00818847	0.0265111	0.100032	0.0283407	-0.199124	NA	0.202914	0.176295	0.246168	0.0130584	0.0369419	0.00124094	0.0447637	0.0954332	0.00715018	0.208459	Up
PF3D7_1361000	PRMT5	protein arginine N-methyltransferase 5, putative	2	1.157	1.26	1.207	1.047	1.035	1.06	0.878	0.915	0.82	0.922	0.93	0.927	-0.117516	-0.23292	-0.153527	0.000157527	1.80305e-12	5.77974e-08	0.000921279	4.39945e-11	7.77054e-07	-0.167988	Down	0.0546902	0.0182879	0.136188	0.0218998	0.245554	0.00281142	0.0580343	0.319484	0.0134948	0.0697222	NA
PF3D7_1235200	VP2	V-type K+-independent H+-translocating inorganic pyrophosphatase	2	0.976	1.078	1.01	0.804	0.744	0.822	1.092	1.132	1.208	1.04	1.092	1.067	-0.218244	-0.418242	-0.233286	0.00145977	9.46004e-19	0.000452753	0.00735969	3.84708e-17	0.00368239	-0.289924	Down	-0.056548	-0.0420385	-0.145597	0.0738337	0.0940342	0.00265314	0.141713	0.162575	0.012474	-0.0813944	NA
PF3D7_1355300	SET6	histone-lysine N-methyltransferase, putative	2	1.176	1.172	1.147	1.1	1.07	1.07	0.925	0.892	0.874	0.848	0.876	0.865	-0.0790621	-0.107449	-0.0818443	0.00232174	7.21874e-05	0.00225891	0.0118989	0.000591937	0.0114753	-0.0894518	Down	-0.0968587	-0.0201632	-0.0114872	0.287418	0.264302	0.3198	0.386316	0.325845	0.376236	-0.0428364	NA
PF3D7_1463900	N/A	EF-hand calcium-binding domain-containing protein, putative	2	1.051	1.134	1.04	0.706	0.734	0.74	1.06	1.174	1.155	0.996	1.005	0.963	-0.444872	-0.492467	-0.382153	2.98693e-13	2.22886e-16	1.03835e-06	8.6181e-12	1.34846e-14	2.05939e-05	-0.439831	Down	-0.0716551	-0.180796	-0.210244	0.11914	0.00189581	0.000131978	0.200836	0.0133822	0.00110296	-0.154232	NA
PF3D7_1135100	PPM8	protein phosphatase PPM8, putative	2	0.889	0.888	0.912	0.634	0.709	0.648	1.26	1.205	1.21	1.229	1.253	1.227	-0.365954	-0.247095	-0.372127	5.60662e-07	0.00101869	3.66949e-06	6.16728e-06	0.00434763	4.89266e-05	-0.328392	Down	-0.0297111	0.0464853	0.0165791	0.0159798	0.240266	0.288682	0.050883	0.305338	0.352833	0.0111178	NA
PF3D7_0511200	SCD	stearoyl-CoA desaturase	2	1.008	0.95	0.961	0.693	0.692	0.763	1.25	1.239	1.261	1.11	1.107	1.129	-0.416122	-0.34951	-0.257759	1.28568e-11	5.41997e-07	0.000133916	2.54993e-10	9.29138e-06	0.000845785	-0.34113	Down	-0.140291	-0.13291	-0.130898	0.00218758	0.000302231	0.000201482	0.0114134	0.00278983	0.00162529	-0.1347	Down
PF3D7_1024500	N/A	conserved Plasmodium protein, unknown function	2	0.989	1.006	0.96	0.86	0.873	0.836	1.186	1.146	1.169	1.036	1.024	0.983	-0.158729	-0.161592	-0.156096	0.0328718	0.0298807	0.0811936	0.0808646	0.0769269	0.161034	-0.158806	NA	-0.157906	-0.13087	-0.201054	0.00128154	0.0133076	0.000234273	0.0084905	0.0483913	0.00152278	-0.163277	Down
PF3D7_1305300	GCN1	translational activator GCN1, putative	2	1.1	1.095	1.087	0.971	0.967	0.922	0.953	0.962	0.964	1.025	1.1	1.043	-0.14499	-0.144371	-0.190154	0.00332045	0.00202761	0.000147588	0.0139688	0.00834682	0.00129667	-0.159838	Down	0.0831333	0.154263	0.090174	0.035652	0.00516632	0.0439219	0.0829595	0.0236459	0.108513	0.10919	NA
PF3D7_1115600	CYP19B	peptidyl-prolyl cis-trans isomerase	2	0.768	0.746	0.736	0.697	0.756	0.72	1.323	1.314	1.33	1.264	1.26	1.172	-0.10439	0.0144247	-0.023623	0.206574	0.235498	0.355335	0.290645	0.309731	0.412922	-0.0378627	NA	-0.054769	-0.0503371	-0.150912	0.0150192	0.0110217	0.000835993	0.0446914	0.0409537	0.00674368	-0.0853393	Down
PF3D7_0321800	N/A	WD repeat-containing protein, putative	2	1.174	1.043	1.152	0.954	0.923	1.002	1.046	0.972	0.948	1.052	0.886	0.847	-0.242268	-0.140614	-0.163355	7.90722e-08	0.00344784	1.60935e-06	1.88192e-06	0.0162157	3.05776e-05	-0.182079	Down	0.00660862	-0.104322	-0.125874	0.451645	0.0617107	0.0282695	0.470463	0.131139	0.0689775	-0.0745293	NA
PF3D7_0508000	P38	6-cysteine protein	2	0.805	0.914	0.893	0.504	0.601	0.518	1.232	1.274	1.272	1.426	1.272	1.449	-0.485062	-0.45224	-0.574161	1.89433e-10	1.47827e-10	1.53775e-11	5.73034e-09	5.21346e-09	4.65171e-10	-0.503821	Down	0.176264	-0.00188116	0.157655	0.0498559	0.0643305	0.0402988	0.104869	0.144148	0.10085	0.110679	NA
PF3D7_1206200	EIF3C	eukaryotic translation initiation factor 3 subunit C, putative	2	1.217	1.205	1.182	0.969	0.914	0.899	0.899	0.91	0.906	0.984	0.989	0.992	-0.267338	-0.322135	-0.31786	1.29713e-12	3.15839e-17	6.9003e-12	1.59547e-10	1.86345e-15	2.10459e-10	-0.302444	Down	0.102035	0.0942	0.102596	0.00785138	0.0139436	0.0315899	0.0223035	0.0437363	0.0799117	0.0996104	Up
PF3D7_1364100	P92	6-cysteine protein	2	0.754	0.794	0.732	0.604	0.599	0.593	1.386	1.368	1.38	1.323	1.288	1.283	-0.233662	-0.29855	-0.220392	0.00382508	0.00095702	0.0163442	0.017142	0.00964995	0.0618016	-0.250868	Down	-0.056274	-0.0726571	-0.0879117	0.0141019	0.00409178	0.0150946	0.0441135	0.0183372	0.0570764	-0.0722809	Down
PF3D7_1409400	N/A	conserved protein, unknown function	2	1.118	1.042	1.078	0.642	0.649	0.618	1.157	1.144	1.155	1.04	1.075	1.066	-0.617422	-0.52362	-0.613968	1.48504e-28	9.74094e-15	8.02194e-20	8.98449e-27	1.16891e-12	4.89339e-18	-0.585003	Down	-0.124252	-0.072659	-0.0936643	0.00368544	0.0399221	0.0560911	0.0136249	0.0990069	0.117018	-0.0968584	NA
PF3D7_0730900	PTP4	EMP1-trafficking protein	2	1.374	1.381	1.349	1.15	1.171	1.172	0.83	0.798	0.765	0.587	0.642	0.581	-0.214243	-0.198959	-0.169342	3.86287e-11	1.36716e-07	9.70441e-10	9.34814e-10	1.65427e-06	2.02175e-08	-0.194182	Down	-0.363578	-0.229944	-0.28519	2.07771e-05	0.0562586	0.000133328	0.000147884	0.123769	0.00070142	-0.292904	NA
PF3D7_1322800	N/A	conserved protein, unknown function	2	1.17	1.02	1.081	0.917	0.842	0.888	1.133	1.068	1.07	0.924	0.967	0.95	-0.28327	-0.21801	-0.226163	1.83589e-07	0.00160419	0.000312619	3.14724e-06	0.00970533	0.00589592	-0.242481	Down	-0.234374	-0.114045	-0.13633	7.72823e-05	0.0144672	0.00291586	0.00101326	0.0512448	0.0123291	-0.161583	Down
PF3D7_1246200	ACT1	actin I	2	0.878	0.899	0.903	0.736	0.761	0.779	1.154	1.191	1.2	1.218	1.097	1.176	-0.194261	-0.184739	-0.164275	0.0162391	0.0123359	0.0360202	0.046784	0.0388275	0.0915514	-0.181092	Down	0.0638274	-0.0965694	-0.0238989	0.469092	0.00389506	0.037386	0.481119	0.0204914	0.0887002	-0.0188803	NA
PF3D7_1004000	N/A	60S ribosomal protein L13, putative	2	1.165	1.134	1.116	1.052	1.052	1.064	0.981	0.94	0.927	0.943	0.891	0.907	-0.120146	-0.0881692	-0.0560271	0.000125027	0.00963712	0.0131757	0.000768919	0.0315883	0.0440345	-0.0881142	Down	-0.0448359	-0.060104	-0.024498	0.242557	0.230664	0.396373	0.32252	0.306708	0.461794	-0.043146	NA
PF3D7_0321400	STK	protein kinase, putative	2	0.884	0.904	1.014	0.74	0.676	0.641	1.199	1.28	1.362	1.14	1.166	1.092	-0.196075	-0.317816	-0.504898	0.0170136	1.3734e-05	1.64781e-13	0.0490153	0.000118701	6.70108e-12	-0.339596	Down	-0.0595183	-0.110894	-0.262531	0.0398218	0.000162809	5.68611e-07	0.0995546	0.00141876	3.4401e-05	-0.144314	Down
PF3D7_1142600	N/A	60S ribosomal protein L35ae, putative	2	1.163	1.138	1.12	1.053	1.074	1.062	0.956	0.909	0.948	0.863	0.878	0.852	-0.116996	-0.0681463	-0.062447	0.000164826	0.0288142	0.00877905	0.000921279	0.0693892	0.0318554	-0.0825299	Down	-0.114703	-0.0387464	-0.119378	0.083086	0.478182	0.039346	0.158259	0.488153	0.0923119	-0.0909426	NA
PF3D7_0423300	N/A	conserved Plasmodium protein, unknown function	2	0.901	0.925	0.913	0.762	0.773	0.807	1.203	1.353	1.269	1.078	1.114	0.994	-0.185822	-0.200007	-0.137979	0.0255444	0.00638477	0.0792957	0.0717736	0.0253133	0.155992	-0.174603	NA	-0.128775	-0.231235	-0.285879	0.00216964	3.26126e-09	1.34515e-05	0.0133835	1.32625e-07	0.000182414	-0.215296	Down
PF3D7_0404300	N/A	conserved Plasmodium protein, unknown function	2	0.989	0.95	0.99	0.872	0.901	0.95	1.151	1.142	1.144	0.978	1.001	1.03	-0.143205	-0.0601893	-0.0473381	0.0656441	0.346063	0.481938	0.1291	0.409899	0.485888	-0.0835774	NA	-0.188588	-0.152822	-0.122096	9.82025e-06	0.000185822	0.0149623	6.49227e-05	0.00104414	0.062343	-0.154502	Down
PF3D7_0529400	N/A	conserved Plasmodium protein, unknown function	2	1.007	0.992	1.029	0.877	0.826	0.863	1.027	1.041	1.043	1.072	1.038	1.085	-0.157608	-0.207137	-0.200703	0.0375683	6.40498e-05	0.00204326	0.0923555	0.000390704	0.00852533	-0.188482	Down	0.0495505	-0.00332844	0.0457403	0.25052	0.45596	0.296231	0.333138	0.487679	0.378001	0.0306541	NA
PF3D7_0723800	N/A	conserved Plasmodium protein, unknown function	2	0.983	0.976	1.004	0.769	0.796	0.756	1.268	1.216	1.22	0.947	0.966	0.936	-0.275224	-0.229245	-0.318144	2.424e-05	0.0131087	7.30528e-05	0.00020604	0.0421604	0.000724441	-0.274204	Down	-0.34001	-0.267568	-0.307187	4.66633e-09	2.31883e-05	8.35378e-08	9.33266e-08	0.000278259	3.25798e-06	-0.304922	Down
PF3D7_0420600	N/A	conserved Plasmodium protein, unknown function	2	0.944	0.965	0.986	0.758	0.75	0.745	0.995	1.04	1.081	1.296	1.287	1.288	-0.244493	-0.281169	-0.313146	0.000237592	2.128e-05	1.4488e-06	0.00166315	0.000321861	1.93173e-05	-0.279603	Down	0.309969	0.250814	0.206976	5.59858e-05	0.00789511	0.0223381	0.000620934	0.027069	0.0600647	0.25592	Up
PF3D7_0609800	DHHC2	palmitoyltransferase DHHC2, putative	2	1.11	1.093	1.042	0.898	0.915	0.915	1.082	1.07	1.022	0.96	0.941	0.985	-0.244647	-0.205266	-0.149378	1.95024e-05	0.000697856	0.0243518	0.000215579	0.00401102	0.0680745	-0.199764	Down	-0.137414	-0.147093	-0.0422227	0.012815	0.00352617	0.183417	0.0458234	0.0133333	0.265639	-0.10891	NA
PF3D7_0404700	DPAP3	dipeptidyl aminopeptidase 3	2	1.05	1.026	1.062	0.846	0.882	0.878	1.128	1.148	1.144	0.97	1.039	0.993	-0.246436	-0.172874	-0.21815	4.16664e-06	0.00453845	0.000539289	3.36109e-05	0.0236789	0.00669228	-0.212487	Down	-0.174238	-0.116174	-0.164053	0.000263244	0.0218177	0.00190536	0.00149571	0.0727256	0.00825658	-0.151489	Down
PF3D7_1116500	FT2	folate transporter 2	2	0.98	1.013	1.026	0.925	0.891	0.866	1.082	1.094	1.115	0.914	1.036	1.024	-0.0660433	-0.146658	-0.193426	0.333303	0.0547136	0.00313371	0.432414	0.120474	0.0126393	-0.135376	NA	-0.192824	-0.0631223	-0.0987245	0.0035044	0.0448434	0.0339448	0.0128495	0.0979911	0.0786482	-0.118224	Down
PF3D7_0814200	ALBA1	DNA/RNA-binding protein Alba 1	2	1.179	1.17	1.172	1.065	1.068	1.067	0.951	0.954	0.931	0.807	0.785	0.766	-0.120016	-0.107606	-0.110734	3.99891e-05	7.11478e-05	1.25166e-05	0.000339907	0.000591937	9.62974e-05	-0.112785	Down	-0.182505	-0.216105	-0.21498	0.0357416	0.000689993	0.0142436	0.0864946	0.0037636	0.0465715	-0.20453	Down
PF3D7_1102500	GEXP02	Plasmodium exported protein (PHISTb), unknown function	2	1.31	1.318	1.327	1.111	1.132	1.102	0.853	0.864	0.82	0.714	0.673	0.657	-0.196992	-0.182271	-0.222214	9.10977e-14	4.64691e-09	2.9348e-20	2.77848e-12	1.40569e-07	1.71686e-18	-0.200492	Down	-0.192306	-0.268474	-0.23584	0.0270248	0.00105558	0.00847865	0.079756	0.00480353	0.0274983	-0.232207	Down
PF3D7_0423700	ETRAMP4	early transcribed membrane protein 4	2	1.179	1.214	1.162	0.839	0.898	0.838	1.032	1.052	1.057	0.872	0.89	0.885	-0.392265	-0.351019	-0.376315	6.97695e-13	6.40788e-20	1.54544e-14	4.15128e-11	7.5613e-18	9.50444e-13	-0.3732	Down	-0.190601	-0.190005	-0.201771	6.14241e-05	0.00109892	0.000431979	0.000371616	0.0075083	0.00334064	-0.194125	Down
PF3D7_1216900	N/A	DNA-binding chaperone, putative	2	1.027	1.093	1.021	0.939	0.942	0.963	1.103	1.088	1.11	0.939	0.862	0.944	-0.10308	-0.172189	-0.0674297	0.0435258	0.000261804	0.158879	0.0918954	0.00174536	0.247369	-0.114233	NA	-0.184833	-0.264568	-0.18622	0.0013916	8.55563e-06	0.000610926	0.00781949	9.72231e-05	0.00271523	-0.211874	Down
PF3D7_0706500	N/A	conserved Plasmodium protein, unknown function	2	1.129	1.138	1.141	0.997	1.021	1.012	0.979	0.994	0.969	0.918	0.891	0.901	-0.145253	-0.127123	-0.140499	0.000442531	0.00415455	2.00107e-05	0.00351075	0.0182504	0.000207383	-0.137625	Down	-0.0727864	-0.123564	-0.0820597	0.0966916	0.0510035	0.0813564	0.177268	0.113341	0.161379	-0.0928033	NA
PF3D7_1022400	SRSF4	serine/arginine-rich splicing factor 4	2	1.03	1.014	1.046	0.888	0.926	0.903	0.904	0.946	0.952	1.065	1.084	1.096	-0.169761	-0.10418	-0.168788	0.00302229	0.0963916	0.00970575	0.0107558	0.180128	0.0373065	-0.147576	NA	0.186776	0.156201	0.161862	0.000159858	0.0046775	0.000971357	0.00135505	0.0222649	0.00399309	0.16828	Up
PF3D7_1019700	N/A	conserved Plasmodium protein, unknown function	2	0.994	0.922	0.978	0.819	0.906	0.838	1.168	1.26	1.24	0.981	0.992	1.054	-0.218883	-0.0198454	-0.174758	0.00267802	0.292241	0.0109159	0.0173366	0.36381	0.0391688	-0.137829	NA	-0.202366	-0.279668	-0.190884	2.5175e-06	1.33789e-06	0.000268096	2.13988e-05	5.52993e-05	0.00216264	-0.224306	Down
PF3D7_1212700	EIF3A	eukaryotic translation initiation factor 3 subunit A, putative	2	1.168	1.168	1.152	0.897	0.925	0.865	0.901	0.917	0.923	0.986	1.022	1.016	-0.306193	-0.271372	-0.330664	6.39245e-09	2.76569e-10	1.79975e-11	1.55976e-07	5.66966e-09	7.37896e-10	-0.302743	Down	0.101866	0.123198	0.109104	0.00792602	0.0028159	0.0565618	0.0223035	0.0127799	0.130299	0.111389	NA
PF3D7_0604100	SIP2	AP2 domain transcription factor	2	0.842	0.806	0.838	0.658	0.67	0.686	1.209	1.222	1.195	1.033	1.091	1.03	-0.266432	-0.199073	-0.217278	0.000507619	0.0295278	0.0115888	0.00292485	0.101734	0.0448597	-0.227594	NA	-0.184001	-0.133439	-0.173542	0.00032899	0.000510463	0.00375892	0.0032899	0.00370906	0.0189512	-0.163661	Down
PF3D7_1239800	N/A	conserved Plasmodium protein, unknown function	2	1.028	1.125	1.067	0.871	0.899	0.877	0.981	1.003	0.997	0.957	1.069	1.078	-0.189233	-0.259225	-0.224922	0.000736608	1.27288e-05	0.000340655	0.0031832	0.000152746	0.00589592	-0.22446	Down	-0.0281549	0.0734392	0.0900356	0.378721	0.133911	0.142874	0.432824	0.205887	0.227844	0.0451067	NA
PF3D7_1447000	N/A	40S ribosomal protein S5	2	1.126	1.114	1.08	0.948	0.95	0.956	0.938	0.937	0.925	0.982	1.01	1.008	-0.199982	-0.18493	-0.141289	0.000189131	9.17549e-05	0.00192908	0.00147679	0.000846968	0.00905601	-0.175401	Down	0.0520017	0.0853477	0.0976013	0.0823498	0.0658099	0.0386714	0.16335	0.137104	0.0866525	0.0783169	NA
PF3D7_1345600	N/A	inner membrane complex protein	2	0.974	1.096	0.963	0.726	0.759	0.817	1.023	1.212	1.102	1.116	1.039	1.078	-0.3269	-0.416051	-0.185155	9.49351e-06	1.48828e-18	0.0338084	6.75715e-05	4.53926e-17	0.0935629	-0.309369	Down	0.100896	-0.180268	-0.0256328	0.0276775	0.00051671	0.22239	0.0672168	0.00711911	0.298912	-0.0350014	NA
PF3D7_0204100	N/A	Sel1 repeat-containing protein, putative	2	0.965	0.939	0.937	0.749	0.751	0.741	1.224	1.206	1.231	1.095	1.114	1.088	-0.282614	-0.248497	-0.260563	1.33727e-05	0.000549481	0.000405846	0.000132612	0.00286686	0.0022506	-0.263891	Down	-0.131121	-0.0934482	-0.145374	0.00321292	0.00233698	0.00268037	0.0152298	0.0107861	0.012474	-0.123315	Down
PF3D7_1467600	N/A	conserved Plasmodium protein, unknown function	2	1.455	1.432	1.437	1.012	1.014	0.944	0.797	0.797	0.782	0.727	0.728	0.665	-0.434307	-0.412418	-0.498952	4.58997e-37	2.02878e-23	2.49883e-48	5.59976e-35	2.45483e-21	3.02359e-46	-0.448559	Down	-0.0987728	-0.0973131	-0.171684	0.297584	0.316323	0.0568598	0.352513	0.36803	0.115647	-0.12259	NA
PF3D7_0503800	RPL31	60S ribosomal protein L31	2	1.142	1.08	1.07	0.975	1.005	0.976	0.976	0.979	0.967	0.966	0.991	1.02	-0.184495	-0.0837929	-0.106649	2.06057e-05	0.0172891	0.0155681	0.000304709	0.0590711	0.0455653	-0.124979	Down	-0.0117118	0.0138963	0.060968	0.496053	0.37376	0.128968	0.496053	0.413451	0.205695	0.0210508	NA
PF3D7_1014900	N/A	conserved Plasmodium protein, unknown function	2	0.944	0.952	1.11	0.725	0.759	0.631	1.136	1.12	1.205	1.019	0.931	0.947	-0.292555	-0.252702	-0.626874	0.000103514	0.00043269	3.1007e-26	0.000596438	0.00247251	3.72085e-24	-0.39071	Down	-0.126204	-0.212357	-0.2793	0.0033529	4.34691e-05	8.90062e-07	0.0127829	0.000470256	1.73562e-05	-0.205953	Down
PF3D7_0815300	N/A	FAD-dependent monooxygenase, putative	2	1.235	1.228	1.297	1.101	1.066	0.993	0.884	0.87	0.857	0.851	0.686	0.906	-0.136516	-0.167587	-0.315837	1.09031e-10	2.97703e-08	4.05676e-15	3.27094e-09	4.53997e-07	2.45434e-13	-0.206647	Down	-0.042197	-0.256204	0.0618934	0.408509	0.00193839	0.0535347	0.457095	0.00808776	0.123542	-0.0788359	NA
PF3D7_1315300	N/A	conserved protein, unknown function	2	0.839	0.874	0.816	0.557	0.564	0.564	1.307	1.282	1.226	1.384	1.39	1.241	-0.43275	-0.465949	-0.389456	1.75029e-08	1.31191e-07	8.94315e-06	3.52976e-07	3.17483e-06	0.000108212	-0.429385	Down	0.0691692	0.0976123	0.0144818	0.451223	0.475256	0.277723	0.466519	0.499686	0.344159	0.0604211	NA
PF3D7_1436200	N/A	conserved Plasmodium protein, unknown function	2	0.938	0.935	0.996	0.658	0.734	0.676	1.168	1.154	1.18	1.241	1.18	1.186	-0.388083	-0.268364	-0.428554	8.89852e-08	0.000171202	7.11518e-10	1.3459e-06	0.00114134	1.24007e-08	-0.361667	Down	0.0718871	0.0262713	0.00599528	0.41309	0.157304	0.0983203	0.442335	0.242423	0.185887	0.0347179	NA
PF3D7_0307500	SKA2	spindle and kinetochore-associated protein 2, putative	2	0.855	0.93	1.166	0.612	1.034	0.43	1.413	1.219	1.326	0.914	1.018	1.162	-0.358594	0.121941	-1.05913	4.21768e-06	0.000147683	1.05755e-46	5.10339e-05	0.001211	1.26907e-44	-0.431929	NA	-0.5107	-0.210606	-0.157384	1.63142e-15	0.000102595	0.000591461	9.78854e-14	0.00212029	0.00550514	-0.292897	Down
PF3D7_1134100	PDI-11	protein disulfide isomerase	2	0.905	0.894	0.899	0.715	0.766	0.728	1.218	1.201	1.203	1.195	1.221	1.132	-0.259497	-0.171319	-0.232656	0.000746659	0.0210582	0.00186847	0.00410662	0.0574316	0.00814121	-0.221157	Down	-0.0226143	0.0196044	-0.0717287	0.0221929	0.115298	0.00513016	0.0671336	0.203117	0.0193984	-0.0249129	NA
PF3D7_0519500	CCR4-1	CCR4 domain-containing protein 1, putative	2	1.094	1.108	1.112	1.03	0.928	0.986	1.064	1.016	0.932	1.051	0.954	0.744	-0.0704341	-0.205279	-0.140138	0.0324852	1.48581e-05	0.0013461	0.0840377	0.000178297	0.00656895	-0.138617	Down	-0.0142264	-0.0718118	-0.247436	0.293361	0.13555	0.00409643	0.379457	0.220049	0.0159893	-0.111158	NA
PF3D7_0921900	N/A	conserved Plasmodium protein, unknown function	2	1.08	1.043	1.011	0.947	0.962	0.886	1.134	1.078	1.108	0.951	0.964	0.975	-0.152104	-0.0933948	-0.15071	0.00221645	0.137678	0.00192079	0.0100151	0.21997	0.00755509	-0.13207	NA	-0.202901	-0.128391	-0.147463	3.20569e-05	0.00737858	0.0156415	0.00026714	0.031359	0.0511521	-0.159585	Down
PF3D7_1126700	ATG23	autophagy-related protein 23, putative	2	0.981	0.975	1.159	0.606	0.592	0.748	1.213	1.072	0.933	1.34	1.302	1.154	-0.524576	-0.541336	-0.497912	7.24501e-14	6.91542e-15	2.18079e-36	2.92216e-12	8.36766e-13	8.57776e-35	-0.521275	Down	0.11925	0.229668	0.245031	0.240537	0.0182322	0.000763404	0.337304	0.0529436	0.00513177	0.197983	NA
PF3D7_0611600	BTP1	basal complex transmembrane protein 1	2	0.921	0.926	0.964	0.616	0.612	0.624	1.333	1.315	1.42	1.097	0.993	1.17	-0.435664	-0.448501	-0.474449	1.13147e-09	2.15432e-10	1.37387e-09	2.73816e-08	5.21346e-09	2.35521e-08	-0.452871	Down	-0.231194	-0.329769	-0.232321	1.23765e-09	1.97849e-11	3.91505e-06	2.13937e-08	5.98494e-10	5.26356e-05	-0.264428	Down
PF3D7_0704100	N/A	conserved Plasmodium membrane protein, unknown function	2	0.939	0.934	0.952	0.826	0.778	0.807	1.209	1.176	1.24	1.052	1.078	1.096	-0.144177	-0.203983	-0.185599	0.0690325	0.00330698	0.0333177	0.141609	0.0153902	0.0935629	-0.17792	NA	-0.162969	-0.101916	-0.14552	0.000368065	0.0150988	7.90039e-05	0.00280649	0.0506013	0.000735344	-0.136802	Down
PF3D7_1007900	EIF3D	eukaryotic translation initiation factor 3 subunit D, putative	2	1.149	1.142	1.16	0.947	0.956	0.962	0.916	0.921	0.926	0.98	1	0.982	-0.225118	-0.207063	-0.218445	2.95128e-05	7.89253e-07	2.47427e-06	0.000354153	1.21348e-05	4.98978e-05	-0.216875	Down	0.0763993	0.093351	0.0665155	0.0290743	0.0145476	0.115814	0.0718161	0.0437363	0.200194	0.0787553	NA
PF3D7_0322300	DGAT	diacylglycerol O-acyltransferase	2	1.12	1.199	1.056	1.004	0.927	0.984	1.022	1.03	1.088	0.79	0.897	0.896	-0.12772	-0.300135	-0.0818662	0.00145037	2.5608e-15	0.0515444	0.00798624	1.00725e-13	0.108515	-0.169907	NA	-0.2878	-0.156875	-0.221531	5.1899e-06	0.00313823	4.57668e-06	5.23314e-05	0.0137152	6.40735e-05	-0.222069	Down
PF3D7_0935800	CLAG9	cytoadherence linked asexual protein 9	2	0.968	0.981	0.936	0.746	0.792	0.742	1.208	1.153	1.213	1.12	1.112	1.116	-0.290517	-0.240653	-0.25789	6.94053e-06	0.00843117	0.000473614	8.25924e-05	0.0278697	0.00251221	-0.26302	Down	-0.0891315	-0.0424556	-0.0982195	0.0155831	0.0404332	0.00134218	0.0519436	0.0959297	0.00773351	-0.0766022	Down
PF3D7_0405900	ASP	apical sushi protein	2	1.07	1.033	1.035	0.749	0.772	0.703	1.158	1.204	1.144	0.977	1.013	1.018	-0.402274	-0.328365	-0.431546	7.36303e-09	0.00012053	2.84965e-12	1.81131e-07	0.0011638	8.54894e-11	-0.387395	Down	-0.196888	-0.20156	-0.135571	4.36846e-06	0.000169223	0.0075928	3.05792e-05	0.00299766	0.0240097	-0.178006	Down
PF3D7_0705300	ORC2	origin recognition complex subunit 2	2	1.026	0.945	0.93	0.842	0.798	0.76	1.019	1.176	1.171	1.218	0.996	1.032	-0.224814	-0.189513	-0.224603	0.00117406	0.00699627	0.00280335	0.00629724	0.027308	0.0117934	-0.212977	Down	0.208504	-0.193099	-0.147327	0.00674737	0.00109912	0.00555712	0.0305423	0.00942101	0.031619	-0.0439744	NA
PF3D7_0501600	RAP2	rhoptry-associated protein 2	2	0.992	0.985	0.983	0.669	0.684	0.676	1.244	1.237	1.245	1.084	1.14	1.079	-0.434869	-0.403331	-0.413412	6.96001e-10	4.88852e-09	3.13999e-09	9.35734e-09	1.95541e-07	4.78849e-08	-0.417204	Down	-0.162176	-0.0965918	-0.168509	0.000824794	0.00201021	1.62317e-05	0.00471311	0.010051	0.000218226	-0.142426	Down
PF3D7_1426800	N/A	conserved Plasmodium protein, unknown function	2	1.13	1.052	1.07	0.898	0.915	0.933	0.999	1	0.974	1.03	1.074	1.012	-0.265722	-0.160508	-0.158193	3.8637e-07	0.000734364	0.00165661	4.2852e-06	0.00475404	0.0107244	-0.194808	Down	0.0350698	0.082282	0.0437272	0.298459	0.105928	0.214326	0.352181	0.178776	0.300057	0.053693	NA
PF3D7_0815500	N/A	conserved Plasmodium protein, unknown function	2	0.742	0.77	0.724	0.533	0.615	0.58	1.39	1.259	1.353	1.378	1.468	1.354	-0.341652	-0.238009	-0.231025	1.26822e-05	0.00905104	0.011563	0.000127879	0.0576408	0.0466376	-0.270228	Down	-0.0105253	0.185886	0.000893679	0.0750983	0.0714347	0.226067	0.143156	0.149338	0.30237	0.0587513	NA
PF3D7_1138000	N/A	conserved Plasmodium protein, unknown function	2	1.018	0.988	0.995	0.77	0.829	0.794	1.276	1.17	1.172	0.976	1.108	0.966	-0.314216	-0.19846	-0.25421	4.53789e-07	0.000143196	0.00218247	6.10095e-06	0.000727912	0.0129857	-0.255629	Down	-0.31331	-0.0639088	-0.223932	6.85855e-09	0.0174909	5.39693e-05	1.39457e-07	0.053308	0.000526201	-0.200383	Down
PF3D7_1132800	AQP	aquaglyceroporin	2	1.058	1.043	1.044	0.9	0.93	0.916	1.015	0.961	1.01	1.016	1.01	1.037	-0.185855	-0.132025	-0.150372	0.00011451	0.00629728	0.0232986	0.000931495	0.0216728	0.0680745	-0.156084	Down	0.00113034	0.0567273	0.0303303	0.494269	0.15086	0.240119	0.494269	0.238081	0.331199	0.029396	NA
PF3D7_1439400	N/A	cytochrome b-c1 complex subunit Rieske, putative	2	1.016	0.998	1.007	0.868	0.863	0.866	1.173	1.164	1.117	0.998	0.946	0.983	-0.179483	-0.165281	-0.171769	0.0142401	0.00217267	0.0100937	0.0420083	0.0082833	0.0313164	-0.172178	Down	-0.18779	-0.239567	-0.147608	0.000105675	5.64671e-05	0.0155642	0.00099172	0.000578788	0.0511521	-0.191655	Down
PF3D7_1025900	N/A	conserved protein, unknown function	2	1.056	1.09	1.012	0.726	0.757	0.692	1.168	1.074	1.236	1.088	1.043	1.08	-0.420513	-0.412466	-0.422237	8.72859e-13	3.1061e-18	9.51492e-12	3.52053e-11	7.57887e-17	2.28358e-10	-0.418405	Down	-0.0831255	-0.0339002	-0.158784	0.015633	0.137784	0.0014219	0.0481199	0.213928	0.00819288	-0.0919365	NA
PF3D7_0104100	N/A	conserved Plasmodium membrane protein, unknown function	2	1.128	1.204	1.186	0.98	0.969	0.998	0.998	0.987	1.038	0.88	0.846	0.79	-0.164023	-0.254489	-0.202564	0.00190164	9.3397e-10	4.96752e-09	0.0114098	1.37761e-08	7.88594e-08	-0.207025	Down	-0.141999	-0.172987	-0.305682	0.00545653	0.00264402	5.03253e-08	0.0173747	0.0133303	6.71004e-07	-0.20689	Down
PF3D7_1105100	H2B	histone H2B	2	0.956	0.954	0.933	0.857	0.862	0.854	1.156	1.182	1.154	0.999	1.038	1.015	-0.123664	-0.114761	-0.0997827	0.0986104	0.0473309	0.28676	0.173273	0.103343	0.341245	-0.112736	NA	-0.169437	-0.151688	-0.149192	0.000326184	0.00202009	0.00513968	0.0022108	0.0152225	0.031619	-0.156773	Down
PF3D7_1122500	N/A	conserved Plasmodium protein, unknown function	2	1.029	1.009	0.999	0.833	0.822	0.778	1.084	1.047	0.956	1.19	1.182	1.138	-0.240153	-0.23214	-0.28114	0.000433559	5.06432e-06	0.000578156	0.00300941	5.14873e-05	0.00430003	-0.251145	Down	0.109454	0.141726	0.201093	0.213606	0.0974994	0.0050316	0.286373	0.165615	0.0234163	0.150758	NA
PF3D7_1427300	N/A	conserved Plasmodium protein, unknown function	2	1.032	0.999	1.006	0.756	0.784	0.837	1.002	0.971	1.022	1.106	1.208	1.216	-0.350023	-0.272738	-0.208633	8.88148e-09	0.00212757	0.00194728	1.7911e-07	0.0110079	0.00989865	-0.277131	Down	0.114173	0.253864	0.203173	0.0139122	0.00132031	0.00730732	0.0403793	0.0105625	0.0294729	0.190403	Up
PF3D7_0218000	RFC2	replication factor C subunit 2, putative	2	0.957	0.973	0.975	0.797	0.816	0.756	1.134	1.123	1.164	1.125	1.127	1.123	-0.205317	-0.198362	-0.284365	0.00280573	0.0382276	1.72914e-05	0.0133553	0.0947727	0.000122057	-0.229348	Down	-0.00933898	0.00416413	-0.042123	0.152849	0.254776	0.106112	0.22741	0.336087	0.183422	-0.0157659	NA
PF3D7_0612200	LRR6	leucine-rich repeat protein	2	0.938	0.922	0.968	0.636	0.689	0.644	1.208	1.178	1.248	1.264	1.292	1.217	-0.423501	-0.32003	-0.446525	3.64119e-09	1.17773e-05	1.45375e-08	7.34307e-08	0.00010962	2.18063e-07	-0.396686	Down	0.0539809	0.110004	-0.0299499	0.288105	0.322622	0.101052	0.352128	0.361755	0.183441	0.0446782	NA
PF3D7_0215000	ACS9	acyl-CoA synthetase	2	1.149	1.14	1.167	1.09	1.055	1.063	0.918	0.979	0.9	0.809	0.87	0.873	-0.0622008	-0.0910914	-0.11004	0.00310164	0.00809414	1.35294e-05	0.0115481	0.0272888	9.62974e-05	-0.0877775	Down	-0.139974	-0.13276	-0.0339523	0.143206	0.0198149	0.422798	0.240666	0.0622076	0.4498	-0.102229	NA
PF3D7_1408600	N/A	40S ribosomal protein S8e, putative	2	1.124	1.152	1.112	1.008	0.973	0.94	0.956	0.948	0.962	0.946	0.958	0.892	-0.127331	-0.197188	-0.194893	0.00148718	5.21419e-08	2.84082e-05	0.00798624	7.69093e-07	0.000284082	-0.173137	Down	-0.0119051	0.0118855	-0.0850438	0.495297	0.280292	0.0726598	0.495297	0.356939	0.151583	-0.0283545	NA
PF3D7_1446700	N/A	conserved Plasmodium protein, unknown function	2	0.995	0.998	0.972	0.728	0.731	0.757	1.037	1.002	1.04	1.233	1.211	1.274	-0.348503	-0.347555	-0.279391	3.00678e-08	6.53612e-08	2.581e-05	5.11153e-07	1.58174e-06	0.000172066	-0.32515	Down	0.202914	0.22095	0.238646	0.0130584	0.00771516	0.00168301	0.0447637	0.0329197	0.00885408	0.220837	Up
PF3D7_0304200	EHD	EH domain-containing protein	2	1.268	1.238	1.17	1.031	0.986	0.986	0.856	0.904	0.829	0.916	0.894	0.887	-0.245048	-0.267861	-0.200338	8.92296e-10	4.11729e-14	1.47237e-08	3.65841e-08	2.53213e-12	5.59499e-07	-0.237749	Down	0.0754961	-0.0124389	0.0748057	0.0263507	0.314496	0.031537	0.0759151	0.400569	0.0847996	0.0459543	NA
PF3D7_1111100	RFC5	replication factor C subunit 5, putative	2	0.931	0.942	0.941	0.739	0.821	0.789	1.122	1.124	1.144	1.235	1.188	1.092	-0.256164	-0.15454	-0.197126	0.000934292	0.0333767	0.00597992	0.00452197	0.0841371	0.0223635	-0.20261	Down	0.113322	0.0651793	-0.0544149	0.276038	0.47011	0.145585	0.358252	0.474863	0.234877	0.0413622	NA
PF3D7_1369000	GPAA1	glycosylphosphatidylinositol anchor attachment 1 protein, putative	2	1.07	1.017	1.102	0.938	0.9	0.948	1.018	1.068	0.984	0.936	1.057	0.997	-0.152104	-0.139879	-0.174582	0.0122051	0.0237681	0.000162095	0.0382212	0.0679089	0.00123641	-0.155522	Down	-0.095606	-0.0119922	0.0149882	0.0623724	0.262562	0.410949	0.126859	0.344248	0.44256	-0.03087	NA
PF3D7_0315800	N/A	zinc finger protein, putative	2	1.321	1.308	1.228	0.95	0.979	0.958	0.878	0.904	0.93	0.831	0.891	0.799	-0.388886	-0.342417	-0.291208	8.41373e-19	8.75599e-22	1.98891e-15	1.03489e-16	5.34115e-20	8.41972e-14	-0.340837	Down	-0.060804	-0.0161916	-0.168134	0.40891	0.342217	0.0242899	0.462412	0.422533	0.0693999	-0.0817099	NA
PF3D7_0613500	N/A	AP-3 complex subunit beta, putative	2	1.082	0.961	0.99	0.853	0.748	0.794	1.038	1.114	1.003	1.188	1.252	1.044	-0.272349	-0.279299	-0.248401	2.39294e-07	8.65341e-05	0.00285096	2.63075e-06	0.000649006	0.0147506	-0.266683	Down	0.157675	0.137996	0.0460593	0.0436894	0.243294	0.160581	0.109223	0.317341	0.263968	0.11391	NA
PF3D7_0813900	RPS16	40S ribosomal protein S16, putative	2	1.116	1.134	1.103	0.97	1.048	1.022	0.984	0.97	0.952	0.889	0.862	0.869	-0.163182	-0.0926112	-0.0891198	0.00199734	0.00738103	0.0304428	0.0114134	0.0263928	0.0801508	-0.114971	Down	-0.114528	-0.132492	-0.102271	0.0234625	0.0200504	0.0997583	0.0617166	0.0622076	0.181953	-0.11643	NA
PF3D7_0307200	N/A	60S ribosomal protein L7, putative	2	1.134	1.153	1.095	0.989	1.022	1.019	0.96	0.937	0.932	0.956	0.972	0.957	-0.159769	-0.141505	-0.0839677	0.000152084	0.0002185	0.0386096	0.00139215	0.00128915	0.085682	-0.128414	Down	-0.00473468	0.0415506	0.0299242	0.433935	0.122074	0.193445	0.477329	0.202883	0.286928	0.0222467	NA
PF3D7_1431400	SRA	surface-related antigen SRA	2	1.472	0.969	1.015	0.388	0.943	0.722	1.192	0.977	0.501	1.648	1.229	0.998	-1.43364	-0.0311256	-0.380396	1.50102e-146	0.46522	1.49048e-09	1.7712e-144	0.469129	2.98096e-08	-0.615055	NA	0.393822	0.267334	0.72454	8.04981e-08	0.000712247	0	1.40297e-06	0.00712247	0	0.461899	Up
PF3D7_0727100	N/A	conserved protein, unknown function	2	1.098	0.862	0.849	0.813	0.973	0.805	1.09	1.327	1.176	1.003	1.013	1.069	-0.342918	0.137366	-0.058994	1.92781e-11	1.21704e-05	0.458509	4.66529e-10	9.27994e-05	0.473834	-0.0881821	NA	-0.0960435	-0.317883	-0.111647	0.02167	2.10051e-10	0.0334295	0.0623798	8.40203e-09	0.087398	-0.175191	Down
PF3D7_1011800	PREBP	PRE-binding protein	2	1.084	1.093	1.064	0.927	0.915	0.909	0.993	0.993	0.995	1.034	1.018	1.023	-0.180765	-0.205266	-0.181207	0.0023458	0.000697856	0.00505675	0.0101519	0.00401102	0.0259158	-0.189079	Down	0.0464208	0.0284827	0.0318129	0.238694	0.314131	0.288869	0.296483	0.381362	0.360372	0.0355721	NA
PF3D7_1136300	TSN	tudor staphylococcal nuclease	2	0.988	0.969	0.979	0.848	0.871	0.857	1.047	1.054	1.054	1.125	1.126	1.148	-0.173257	-0.120998	-0.150938	0.0193055	0.0346042	0.0303216	0.0558528	0.0844343	0.0804182	-0.148398	Down	0.0835751	0.0769145	0.099621	0.249994	0.27287	0.143957	0.342689	0.34898	0.219447	0.0867035	NA
PF3D7_1351700	IMC1f	inner membrane complex protein 1f, putative	2	1.099	1.106	1.057	0.807	0.85	0.786	1.152	1.16	1.148	0.944	0.932	0.946	-0.352161	-0.30206	-0.335476	4.68729e-12	2.2179e-11	1.62698e-07	1.6265e-10	5.45604e-10	4.96229e-06	-0.329899	Down	-0.229758	-0.252345	-0.223274	3.49593e-06	2.41365e-05	0.000732285	4.36991e-05	0.00026989	0.00513177	-0.235126	Down
PF3D7_0313100	HRD3	ubiquitin-protein ligase, putative	2	1.135	1.342	1.141	1.12	0.99	0.823	0.894	0.871	0.904	0.91	0.734	0.864	-0.0157196	-0.360715	-0.374729	0.0387019	5.90968e-21	2.41649e-10	0.0868967	7.15071e-19	2.97229e-08	-0.250388	Down	0.0198511	-0.186135	-0.0504123	0.0865324	0.0386219	0.427956	0.161083	0.0901179	0.4498	-0.072232	NA
PF3D7_1001600	XL2	exported lipase 2	2	0.742	0.735	0.695	0.527	0.556	0.545	1.28	1.237	1.341	1.346	1.458	1.375	-0.352761	-0.289615	-0.2496	6.20053e-06	0.00137634	0.006071	6.82059e-05	0.0128106	0.0262354	-0.297325	Down	0.0605095	0.198553	0.0303017	0.395274	0.0478038	0.388574	0.429525	0.115685	0.435346	0.0964546	NA
PF3D7_0903400	DDX60	ATP-dependent RNA helicase DDX60, putative	2	1.124	1.113	1.125	0.836	0.907	0.825	0.968	0.942	0.949	1.067	1.059	1.006	-0.33959	-0.236554	-0.355339	9.91705e-14	7.71097e-05	2.33565e-09	6.09899e-12	0.000616877	1.43643e-07	-0.310494	Down	0.111785	0.133919	0.0664184	0.0394876	0.00835692	0.181587	0.0950925	0.0255858	0.27356	0.104041	NA
PF3D7_0528200	EIF3E	eukaryotic translation initiation factor 3 subunit E, putative	2	1.154	1.174	1.076	0.995	0.906	0.959	0.917	0.901	0.891	1.073	1.053	1.006	-0.173507	-0.301004	-0.133354	0.000163082	3.71015e-12	0.0032508	0.00142114	1.14087e-10	0.013932	-0.202622	Down	0.179443	0.177379	0.137295	0.000370379	0.00120214	0.00630973	0.00224079	0.0075083	0.0263268	0.164706	Up
PF3D7_0817700	RON5	rhoptry neck protein 5	2	0.978	1.034	0.985	0.724	0.749	0.746	1.184	1.176	1.166	1.09	1.113	1.144	-0.334572	-0.362356	-0.310527	1.23015e-07	1.5342e-05	1.83641e-06	1.82985e-06	0.000206657	2.20369e-05	-0.335818	Down	-0.0970534	-0.0646857	-0.0224178	0.00897007	0.016931	0.170008	0.0364783	0.053308	0.260391	-0.0613857	NA
PF3D7_1477300	Pfg14-744	Plasmodium exported protein (PHIST), unknown function	2	1.596	1.634	1.58	1.113	1.015	1.053	0.701	0.728	0.686	0.547	0.554	0.664	-0.437848	-0.574974	-0.490272	6.81392e-24	6.70256e-25	1.06722e-28	8.24484e-22	8.1101e-23	1.33403e-26	-0.501031	Down	-0.251729	-0.279222	-0.0339171	0.00655059	0.0123942	0.419029	0.0193322	0.0468657	0.444759	-0.18829	NA
PF3D7_0803200	N/A	filament assembling protein, putative	2	0.974	0.978	0.986	0.682	0.729	0.692	1.112	1.145	1.095	1.267	1.307	1.211	-0.39351	-0.327179	-0.392184	3.83822e-08	3.10063e-06	2.28321e-08	4.22204e-07	4.13417e-05	2.78552e-07	-0.370957	Down	0.154331	0.157347	0.118434	0.124742	0.0918705	0.126591	0.210831	0.175128	0.212744	0.143371	NA
PF3D7_0317600	RPS11	40S ribosomal protein S11, putative	2	1.167	1.126	1.102	1.018	1.047	1.008	0.956	1.002	0.944	0.885	0.857	0.882	-0.160385	-0.0853552	-0.10403	0.000432879	0.0113599	0.0144532	0.00330071	0.0352756	0.0448421	-0.11659	Down	-0.0867344	-0.175959	-0.0762186	0.19491	0.00223474	0.22209	0.275688	0.0117567	0.333135	-0.112971	NA
PF3D7_0613800	ApiAP2	AP2 domain transcription factor, putative	2	0.823	0.82	0.844	0.748	0.724	0.709	1.312	1.296	1.362	1.208	1.202	1.275	-0.104623	-0.135728	-0.190165	0.23796	0.0903366	0.0298504	0.306311	0.173504	0.0814102	-0.143505	NA	-0.0986951	-0.0898491	-0.0794932	0.000278037	0.000668876	0.0210065	0.00224283	0.00370922	0.0681813	-0.0893458	Down
PF3D7_0525800	IMC1g	inner membrane complex protein 1g, putative	2	1.047	1.015	1.035	0.704	0.748	0.727	1.304	1.247	1.287	1.025	1.01	1.008	-0.443451	-0.34228	-0.395633	3.62105e-13	1.08768e-07	3.79744e-07	8.6181e-12	2.1935e-06	1.50632e-05	-0.393788	Down	-0.283305	-0.246702	-0.286748	8.25259e-07	9.93378e-08	5.06591e-07	1.65052e-05	2.00331e-06	7.66219e-06	-0.272252	Down
PF3D7_0107000	CEN1	centrin-1	2	0.748	0.7	0.702	0.52	0.55	0.601	1.561	1.576	1.507	1.304	1.227	1.206	-0.374538	-0.248165	-0.161952	1.42143e-06	0.00643002	0.0820577	2.09133e-05	0.043224	0.16277	-0.261552	NA	-0.219382	-0.304008	-0.269277	5.08308e-07	1.29294e-10	2.10802e-07	6.89039e-06	3.12891e-09	4.72499e-06	-0.264222	Down
PF3D7_0403100	N/A	regulator of chromosome condensation, putative	2	0.952	1.058	0.996	0.879	0.868	0.877	1.185	1.13	1.132	1.011	0.988	0.981	-0.0904561	-0.226599	-0.144919	0.221236	0.000141095	0.034854	0.309228	0.00153922	0.0860681	-0.153991	NA	-0.184992	-0.155369	-0.165551	0.000126164	0.000151741	0.00176201	0.0010625	0.000942389	0.00792905	-0.168637	Down
PF3D7_0626400	N/A	CRAL/TRIO domain-containing protein, putative	2	1.03	1.022	1.08	0.942	0.997	0.978	1.064	1.106	1.023	0.93	0.992	0.871	-0.102829	-0.0286562	-0.115191	0.0440799	0.449404	0.00973588	0.0918954	0.464901	0.0325456	-0.0822253	NA	-0.153839	-0.125643	-0.181796	0.0196653	0.0200655	0.0003924	0.0495729	0.0678774	0.00237402	-0.15376	Down
PF3D7_1345400	N/A	conserved Plasmodium protein, unknown function	2	0.912	0.944	0.935	0.87	0.879	0.921	1.173	1.196	1.149	1.02	1.02	1.056	-0.0531502	-0.0808154	-0.0171581	0.362464	0.189972	0.271472	0.4216	0.275912	0.360968	-0.0503745	NA	-0.162795	-0.185753	-0.0984519	0.000480594	0.000390779	0.033908	0.00307247	0.00605707	0.0963295	-0.149	Down
PF3D7_0515700	GAP40	glideosome-associated protein 40, putative	2	1	1.124	0.99	0.58	0.687	0.662	1.156	1.239	1.272	1.027	0.99	1.073	-0.591232	-0.552669	-0.443583	1.43374e-17	1.83071e-12	1.53919e-10	8.67412e-16	1.08927e-10	3.75561e-09	-0.529162	Down	-0.137724	-0.261913	-0.200622	0.00188353	4.45907e-06	1.41649e-06	0.00820681	0.000110585	4.28487e-05	-0.200086	Down
PF3D7_1462100	N/A	conserved Plasmodium protein, unknown function	2	1.006	1.016	0.99	0.834	0.798	0.733	0.912	1.012	1.211	1.156	1.19	1.226	-0.212624	-0.272836	-0.33533	0.00361015	0.00211791	1.77295e-07	0.0211452	0.0110079	2.65943e-06	-0.273597	Down	0.272672	0.188838	0.0146286	7.92236e-07	0.0168418	0.278483	1.55186e-05	0.0577432	0.344159	0.158713	NA
PF3D7_1106200	N/A	conserved Plasmodium protein, unknown function	2	1.098	1.073	1.11	0.984	1.013	1.004	0.939	0.954	1	0.958	0.964	0.98	-0.127561	-0.0670016	-0.117144	0.0130731	0.0403059	0.00698938	0.0487934	0.0955711	0.0281905	-0.103902	Down	0.0226668	0.0118271	-0.0230682	0.224506	0.280679	0.29982	0.312748	0.356939	0.36677	0.00380855	NA
PF3D7_0315600	N/A	zinc finger protein, putative	2	1.3	1.386	1.384	1.096	1.143	1.142	0.817	0.785	0.766	0.644	0.757	0.714	-0.203707	-0.232106	-0.231377	9.02039e-16	1.13396e-08	1.48887e-12	3.60815e-14	1.96014e-07	6.20364e-11	-0.222397	Down	-0.25241	-0.0391516	-0.0749745	0.00637182	0.343043	0.356882	0.0192747	0.387928	0.408264	-0.122179	NA
PF3D7_1352400	N/A	conserved Plasmodium protein, unknown function	2	1.168	1.138	1.159	1.031	1.007	1.026	0.928	0.935	0.913	0.863	0.952	0.896	-0.146678	-0.143113	-0.143132	1.00622e-05	0.00142924	8.23966e-06	8.84036e-05	0.00878983	8.04952e-05	-0.144308	Down	-0.0811184	0.020365	-0.0210466	0.297445	0.103917	0.312137	0.36894	0.183383	0.376723	-0.0272667	NA
PF3D7_0932100	N/A	protein MAM3, putative	2	0.998	1.051	1.026	0.87	0.87	0.839	1.136	1.13	1.126	1.074	1.006	1.023	-0.156229	-0.216272	-0.228786	0.0397378	0.00029663	0.000332243	0.0937811	0.00262822	0.00211586	-0.200429	Down	-0.0655003	-0.134723	-0.111336	0.0513176	0.000727145	0.021084	0.123162	0.00330012	0.0548184	-0.103853	NA
PF3D7_1037500	DYN2	dynamin-like protein	2	0.984	1.112	0.983	0.824	0.777	0.751	1.114	1.102	1.032	1.146	1.118	1.072	-0.200494	-0.407579	-0.300957	0.00627974	3.42798e-11	4.28286e-06	0.0308963	1.38262e-09	3.95341e-05	-0.30301	Down	0.0331947	0.0168389	0.0439601	0.354475	0.315841	0.32902	0.408516	0.372993	0.379156	0.0313312	NA
PF3D7_0722200	RALP1	rhoptry-associated leucine zipper-like protein 1	2	1.038	1.066	1.06	0.692	0.736	0.708	1.172	1.164	1.178	1.092	1.094	1.124	-0.451677	-0.416806	-0.451807	1.17723e-13	3.4512e-07	3.78786e-09	7.00454e-12	1.02673e-05	4.50756e-07	-0.440096	Down	-0.0828867	-0.0726778	-0.0551871	0.015777	0.0120072	0.0746578	0.0481199	0.0427315	0.14115	-0.0702505	NA
PF3D7_1227600	N/A	conserved Plasmodium protein, unknown function	2	0.958	1.005	0.994	0.898	0.937	0.835	1.095	1.01	1.21	0.971	0.777	0.957	-0.0735499	-0.0804223	-0.197433	0.307646	0.197534	0.00356815	0.383132	0.285591	0.0150108	-0.117135	NA	-0.138373	-0.2922	-0.272317	0.00252796	8.17651e-08	6.44129e-06	0.0108964	8.24464e-07	0.000115023	-0.234297	Down
PF3D7_1138700	N/A	conserved Plasmodium protein, unknown function	2	1.204	1.217	1.228	1.184	1.178	1.165	0.837	0.843	0.777	0.79	0.776	0.823	-0.0199938	-0.0388953	-0.0628805	0.000183423	0.00199924	1.04745e-05	0.00110054	0.00996391	8.44942e-05	-0.0405898	Down	-0.0631252	-0.0903384	0.0625681	0.351648	0.438313	0.0493604	0.420427	0.461586	0.111423	-0.0302985	NA
PF3D7_0406500	N/A	NYN domain-containing protein, putative	2	1.364	1.427	1.374	1.052	1.127	1	0.73	0.74	0.733	0.728	0.718	0.722	-0.31009	-0.28451	-0.377845	2.32044e-23	1.48266e-10	6.49241e-32	1.41547e-21	5.98008e-09	3.92791e-30	-0.324148	Down	-0.00291503	-0.0320666	-0.0160571	0.131876	0.145936	0.354452	0.227958	0.248708	0.408264	-0.0170129	NA
PF3D7_1141300	N/A	conserved protein, unknown function	2	0.992	0.968	0.975	0.778	0.8	0.74	1.109	1.139	1.191	1.095	1.084	1.116	-0.273027	-0.214283	-0.307514	2.24806e-05	0.0225183	2.40535e-06	0.000209242	0.066992	2.62402e-05	-0.264941	Down	-0.0148205	-0.0578277	-0.0765219	0.191227	0.0616875	0.0392419	0.273181	0.125398	0.103223	-0.0497234	NA
PF3D7_0703600	N/A	conserved protein, unknown function	2	0.899	0.884	0.989	0.635	0.649	0.586	1.176	1.192	1.137	1.217	1.273	1.323	-0.376942	-0.335305	-0.568069	2.28186e-07	3.95323e-06	1.61994e-13	3.06783e-06	3.98617e-05	3.23988e-12	-0.426772	Down	0.0405908	0.0782725	0.180228	0.347109	0.451443	0.024462	0.392954	0.470735	0.0721928	0.0996972	NA
PF3D7_0207600	SERA5	serine repeat antigen 5	2	0.532	0.524	0.536	0.439	0.474	0.452	1.57	1.532	1.602	1.481	1.474	1.496	-0.182872	-0.0964513	-0.163242	0.0261428	0.263076	0.0795973	0.0771533	0.322003	0.160521	-0.147522	NA	-0.0718939	-0.0474443	-0.0845213	0.00709486	0.0124278	0.0172769	0.0247307	0.0438904	0.0614854	-0.0679532	Down
PF3D7_1450900	N/A	acetyl-CoA acetyltransferase, putative	2	1.183	0.989	0.964	1.077	0.771	0.715	1.276	1.475	0.918	0.736	0.958	0.956	-0.110937	-0.279401	-0.331423	8.67295e-05	2.43727e-05	3.57152e-06	0.000607106	0.000327677	2.72328e-05	-0.240587	Down	-0.624536	-0.510128	0.0457718	1.05613e-22	4.54253e-28	0.117953	6.38961e-21	5.54189e-26	0.206845	-0.362964	NA
PF3D7_0532400	LyMP	lysine-rich membrane-associated PHISTb protein	2	1.06	1.072	1.098	0.817	0.867	0.779	1.061	1.031	1.074	1.033	1.011	1.044	-0.296216	-0.24326	-0.389854	5.83435e-06	3.93924e-05	5.32347e-11	6.25867e-05	0.000525232	3.2207e-09	-0.309777	Down	-0.0308885	-0.0225103	-0.0327941	0.207494	0.286286	0.227161	0.305138	0.366322	0.312681	-0.028731	NA
PF3D7_1207000	N/A	conserved Plasmodium protein, unknown function	2	1.102	0.972	1.031	0.81	0.654	0.728	1.189	1.018	1.025	1.015	1.03	1.02	-0.351276	-0.435196	-0.389655	5.37688e-12	8.00661e-10	5.96057e-07	1.6265e-10	1.61467e-08	1.77327e-05	-0.392042	Down	-0.184447	0.0134745	-0.0056209	0.000321026	0.471047	0.479318	0.0032899	0.481451	0.488583	-0.0588645	NA
PF3D7_1422500	HRD1	ERAD-associated E3 ubiquitin-protein ligase HRD1	2	0.984	0.916	0.901	0.674	0.696	0.697	1.144	1.186	1.185	1.22	1.236	1.174	-0.417705	-0.301896	-0.281677	3.88342e-09	4.00831e-05	0.000709178	4.69894e-08	0.000323337	0.00472785	-0.333759	Down	0.0760103	0.0490149	-0.0110181	0.464975	0.254942	0.0581568	0.481119	0.312733	0.123456	0.0380024	NA
PF3D7_1323700	GAPM1	glideosome associated protein with multiple membrane spans 1	2	1.081	1.071	1.137	0.79	0.853	0.684	1.317	1.252	1.221	0.934	0.875	0.941	-0.35618	-0.260378	-0.570894	1.79167e-08	9.61321e-06	1.3375e-20	4.22834e-07	0.000144198	1.63175e-18	-0.395817	Down	-0.401135	-0.413502	-0.302146	1.10024e-12	1.45871e-19	1.3004e-07	3.35573e-11	5.73758e-18	3.80366e-06	-0.372261	Down
PF3D7_1310700	N/A	RNA-binding protein, putative	2	1.042	1.01	1.041	0.723	0.779	0.776	1.238	1.155	1.278	0.968	1.018	0.994	-0.4094	-0.292395	-0.331699	4.26377e-12	0.000827925	2.30393e-07	1.28979e-10	0.00579547	5.62159e-06	-0.344498	Down	-0.286551	-0.146823	-0.294341	3.86644e-07	0.00747221	2.83541e-07	5.79965e-06	0.0383438	4.90121e-06	-0.242572	Down
PF3D7_0908400	N/A	conserved Plasmodium protein, unknown function	2	0.917	0.886	0.917	0.481	0.495	0.522	1.448	1.479	1.514	1.174	1.144	1.145	-0.675476	-0.609206	-0.596659	1.28571e-19	2.61765e-12	2.11111e-12	1.5557e-17	1.58368e-10	1.27722e-10	-0.627114	Down	-0.252129	-0.30855	-0.336258	2.82958e-08	8.08169e-11	4.4848e-10	6.7052e-07	2.44471e-09	1.35665e-08	-0.298979	Down
PF3D7_0914400	N/A	conserved protein, unknown function	2	1.107	1.067	1.086	0.866	0.886	0.896	1.249	1.129	1.218	0.897	0.875	0.877	-0.282275	-0.213438	-0.221462	1.09237e-09	4.1925e-06	9.01423e-06	3.35905e-08	5.15677e-05	0.000123194	-0.239058	Down	-0.382962	-0.291161	-0.37817	1.85255e-17	5.7116e-08	6.3783e-08	5.51133e-16	6.91104e-07	7.71774e-07	-0.350764	Down
PF3D7_0815600	EIF3G	eukaryotic translation initiation factor 3 subunit G, putative	2	1.18	1.178	1.196	0.859	0.869	0.884	0.964	0.969	0.976	0.927	0.962	0.977	-0.366999	-0.352019	-0.350876	4.84785e-12	1.31694e-13	4.3811e-14	1.97146e-10	5.26775e-12	1.78165e-12	-0.356631	Down	-0.044253	-0.00823503	0.00116597	0.288324	0.425929	0.451259	0.37114	0.461098	0.478899	-0.0171074	NA
PF3D7_0616200	NDC80	kinetochore protein NDC80, putative	2	1.004	0.99	0.992	0.846	0.82	0.795	1.056	1.009	1.042	1.114	1.121	1.11	-0.194428	-0.212883	-0.249345	0.00818038	0.0236357	0.00273106	0.0372662	0.0686011	0.0147506	-0.218885	Down	0.062184	0.121944	0.0734006	0.370973	0.015961	0.161741	0.423736	0.0459366	0.246232	0.085843	NA
PF3D7_0423500	GAPM2	glideosome associated protein with multiple membrane spans 2	2	1.048	1.04	1.051	0.81	0.825	0.746	1.208	1.18	1.235	0.956	1.038	1.008	-0.292434	-0.263221	-0.385687	8.06573e-06	7.23294e-05	8.00671e-07	7.93131e-05	0.000795624	1.9056e-05	-0.313781	Down	-0.271539	-0.149687	-0.237447	2.13317e-07	0.00220971	0.00019958	5.20492e-06	0.0152225	0.00201243	-0.219558	Down
PF3D7_0501500	RAP3	rhoptry-associated protein 3	2	0.956	0.959	0.966	0.688	0.71	0.714	1.212	1.228	1.204	1.147	1.13	1.132	-0.362855	-0.332966	-0.335297	5.60208e-07	1.99644e-06	2.66031e-06	4.8418e-06	2.99466e-05	2.16372e-05	-0.343706	Down	-0.0651176	-0.0982327	-0.0727139	0.0337145	0.00185665	0.00489582	0.0884274	0.010051	0.0193984	-0.0786881	Down
PF3D7_0717100	N/A	conserved Plasmodium protein, unknown function	2	1.13	1.028	1.124	1.014	1.048	1.048	1.026	0.984	0.988	0.924	0.867	0.837	-0.126752	0.0224171	-0.0821429	0.00154356	0.419749	0.00340852	0.00798624	0.445079	0.0125346	-0.0621592	NA	-0.119141	-0.142399	-0.185922	0.0248204	0.0127802	0.00161263	0.0676919	0.0441831	0.00586411	-0.149154	Down
PF3D7_0508900	N/A	conserved Plasmodium protein, unknown function	2	1.038	0.999	1.034	0.832	0.745	0.75	1.036	1.098	1.072	0.996	1.112	1.144	-0.25161	-0.328251	-0.360911	0.000195809	4.04195e-07	4.68673e-06	0.00177734	6.98681e-06	6.1969e-05	-0.313591	Down	-0.0451997	0.014788	0.0759026	0.224861	0.305546	0.236758	0.288408	0.367842	0.298937	0.0151636	NA
PF3D7_0918300	EIF3F	eukaryotic translation initiation factor 3 subunit F, putative	2	1.156	1.164	1.17	0.891	0.921	0.913	0.92	0.937	0.931	0.992	0.976	0.981	-0.301497	-0.272218	-0.288227	1.05787e-08	2.45948e-10	4.30633e-10	2.09005e-07	5.66966e-09	8.75621e-09	-0.287314	Down	0.0853892	0.0462239	0.0592891	0.0174648	0.104471	0.143747	0.0503151	0.192576	0.231912	0.063634	NA
PF3D7_0612100	EIF3L	eukaryotic translation initiation factor 3 subunit L, putative	2	1.148	1.231	1.172	0.931	0.939	0.94	0.935	0.935	0.9	0.978	0.961	1.012	-0.243514	-0.317022	-0.257125	6.66258e-06	9.30545e-12	3.88692e-08	9.99387e-05	5.72285e-10	1.17579e-06	-0.272554	Down	0.0509658	0.0310312	0.132883	0.0857961	0.0702319	0.00790201	0.164783	0.140464	0.0318715	0.0716265	NA
PF3D7_1320700	N/A	conserved Plasmodium protein, unknown function	2	0.92	0.949	0.966	0.655	0.714	0.669	1.242	1.234	1.25	1.147	1.116	1.158	-0.37082	-0.314971	-0.404326	3.77913e-07	7.64008e-06	7.443e-09	4.57275e-06	8.33463e-05	1.00894e-07	-0.363372	Down	-0.0942085	-0.118631	-0.0906394	0.0130777	0.000658697	0.00200529	0.0461566	0.00439131	0.0105496	-0.10116	Down
PF3D7_1116000	RON4	rhoptry neck protein 4	2	0.897	0.948	0.906	0.613	0.655	0.591	1.216	1.284	1.266	1.269	1.223	1.224	-0.410778	-0.404963	-0.459354	1.18932e-08	1.35025e-08	1.1079e-07	2.05583e-07	1.81533e-07	1.6757e-06	-0.425032	Down	0.0508675	-0.0581221	-0.0402416	0.268311	0.00432695	0.0757197	0.334697	0.0164965	0.140955	-0.0158321	NA
PF3D7_1119300	U2AF1	splicing factor U2AF small subunit, putative	2	1.159	1.092	1.102	0.992	0.965	0.956	0.993	0.932	1.025	0.952	1.094	1.126	-0.182121	-0.143522	-0.164973	8.29236e-05	0.00214719	0.000347548	0.000843056	0.00834682	0.00231698	-0.163539	Down	-0.0479643	0.183723	0.109091	0.25175	0.00101461	0.0581357	0.324838	0.00670772	0.117274	0.0816165	NA
PF3D7_1243000	SYN16	syntaxin, Qa-SNARE family	2	0.929	0.935	0.963	0.712	0.724	0.722	1.197	1.228	1.256	1.118	1.15	1.161	-0.293685	-0.283113	-0.319797	9.61541e-05	6.77457e-05	8.45396e-06	0.000581732	0.000541965	5.7299e-05	-0.298865	Down	-0.0803777	-0.0776347	-0.0933102	0.0173599	0.00482847	0.0121055	0.0492536	0.0181068	0.0439469	-0.0837742	Down
PF3D7_1126200	RPS18	40S ribosomal protein S18, putative	2	1.127	1.095	1.131	1.03	0.964	0.997	1	0.96	0.984	0.938	0.894	0.858	-0.105451	-0.147934	-0.147345	0.0128395	0.00158892	0.00101223	0.0364284	0.00706187	0.00636845	-0.133577	Down	-0.0727465	-0.0801816	-0.153957	0.131452	0.1353	0.01044	0.21435	0.233875	0.029135	-0.102295	NA
PF3D7_0110800	N/A	transcription initiation factor TFIIB, putative	2	1.1	1.227	1.158	1.035	1.067	1.06	0.936	0.869	0.921	0.947	0.875	0.881	-0.0712361	-0.165513	-0.104144	0.0313495	3.90283e-08	0.000370656	0.0840377	5.29051e-07	0.00247755	-0.113631	Down	0.0131991	0.00764119	-0.0496745	0.271025	0.120304	0.434585	0.360374	0.2221	0.4498	-0.0096114	NA
PF3D7_1143200	N/A	DnaJ protein, putative	2	0.907	0.887	0.871	0.659	0.688	0.668	1.358	1.295	1.327	1.184	1.126	1.128	-0.34832	-0.277797	-0.288458	2.23102e-06	0.000181183	0.000504864	2.07657e-05	0.00104955	0.00356374	-0.304858	Down	-0.164051	-0.165893	-0.193186	3.52587e-05	2.07743e-06	7.36149e-05	0.000330889	2.72312e-05	0.000989711	-0.174377	Down
PF3D7_1466800	N/A	conserved Plasmodium protein, unknown function	2	1.2	1.188	1.231	1.132	1.147	1.138	0.812	0.778	0.816	0.811	0.762	0.841	-0.0693361	-0.0417562	-0.0936185	0.00409514	0.00166488	3.16294e-07	0.0186556	0.00890302	3.82715e-06	-0.0682369	Down	-0.00134538	-0.0223931	0.033111	0.270842	0.255154	0.100965	0.376689	0.323762	0.185103	0.00312418	NA
PF3D7_0207800	SERA3	serine repeat antigen 3	2	0.677	0.662	0.694	0.531	0.49	0.57	1.46	1.539	1.542	1.31	1.428	1.278	-0.247489	-0.301815	-0.203356	0.0020858	0.000835692	0.0275022	0.0105159	0.00919261	0.0899397	-0.250887	Down	-0.131577	-0.0918364	-0.228429	0.000292821	0.00159268	5.22295e-06	0.00210142	0.00770858	6.31977e-05	-0.150614	Down
PF3D7_1351400	N/A	60S ribosomal protein L17, putative	2	1.139	1.182	1.108	1.021	1.059	1.028	0.923	0.933	0.922	0.919	0.936	0.933	-0.128163	-0.129645	-0.0876511	0.00361834	8.24371e-06	0.0326101	0.015222	0.000112664	0.0810267	-0.115153	Down	-0.00488291	0.00362082	0.0133546	0.249683	0.178061	0.297819	0.337019	0.285074	0.364001	0.00403085	NA
PF3D7_1229300	N/A	conserved Plasmodium protein, unknown function	2	0.997	0.946	1	0.628	0.626	0.582	1.296	1.302	1.343	1.018	1.029	0.974	-0.506574	-0.449582	-0.587756	2.26836e-13	1.93273e-10	1.93341e-14	5.48943e-12	5.21346e-09	5.80024e-13	-0.514638	Down	-0.283786	-0.276979	-0.377208	8.70791e-08	9.35688e-09	2.24893e-10	1.51766e-06	2.24565e-07	9.07067e-09	-0.312658	Down
PF3D7_1006500	N/A	conserved Plasmodium protein, unknown function	2	1.12	1.172	1.116	1.073	1.09	1.007	0.793	0.93	0.918	0.869	0.96	0.86	-0.050394	-0.0857402	-0.120049	0.018701	0.000231425	0.00589622	0.0522777	0.00141169	0.0246015	-0.0853945	Down	0.100463	0.0358947	-0.072788	0.0124292	0.0579887	0.244107	0.0375983	0.122081	0.330901	0.02119	NA
PF3D7_1021300	N/A	apicoplast integral membrane protein, putative	2	1.086	0.998	1.051	0.862	0.86	0.848	1.112	1.104	1.253	0.957	0.979	0.981	-0.264945	-0.169178	-0.244914	1.27184e-08	0.0016252	1.79798e-08	3.12872e-07	0.00660916	2.12161e-07	-0.226346	Down	-0.17284	-0.138579	-0.285735	0.000289743	0.0119804	1.3568e-05	0.00157469	0.0491195	0.000182414	-0.199051	Down
PF3D7_0310600	EIF3K	eukaryotic translation initiation factor 3 subunit K, putative, unspecified product	2	1.122	1.159	1.136	0.902	0.891	0.865	0.915	0.886	0.884	1.049	1.088	1.134	-0.252307	-0.304573	-0.314095	9.88501e-06	1.509e-10	1.85331e-10	0.00014704	4.527e-09	5.69892e-09	-0.290325	Down	0.1557	0.234056	0.284955	0.00120753	3.50759e-05	1.46416e-08	0.00630015	0.000365374	2.63549e-07	0.224904	Up
PF3D7_0520000	RPS9	40S ribosomal protein S9, putative	2	1.142	1.12	1.106	0.957	0.978	0.969	0.982	0.958	0.985	0.908	0.954	0.96	-0.205866	-0.157967	-0.153759	0.000124681	9.55312e-05	0.000502788	0.00124681	0.000691196	0.00319799	-0.172531	Down	-0.0885636	-0.00474246	-0.0292448	0.0722656	0.399226	0.273136	0.145736	0.440398	0.364181	-0.0408503	NA
PF3D7_1409800	CELF2	CUGBP Elav-like family member 2, putative	2	1.086	1.069	1.069	0.903	0.971	0.933	0.95	0.966	0.943	1.043	1.035	1.035	-0.21267	-0.111455	-0.157099	0.000260548	0.0149918	0.00178577	0.00163185	0.0399782	0.0109825	-0.160408	Down	0.106759	0.0789409	0.106245	0.0143058	0.0811097	0.0618913	0.0412144	0.158295	0.130299	0.0973149	NA
PF3D7_1128500	N/A	Fe-S cluster assembly protein, putative	2	1.064	1.162	1.062	0.882	1.033	0.938	0.978	0.898	0.948	0.956	1.101	1.01	-0.215239	-0.138305	-0.143329	5.79423e-06	0.000284391	0.00440061	7.1269e-05	0.00152537	0.0225531	-0.165624	Down	-0.0258505	0.232877	0.0721595	0.394755	1.42941e-05	0.158628	0.439595	0.000123542	0.247407	0.093062	NA
PF3D7_1340700	RAB11b	ras-related protein Rab-11B	2	0.964	0.961	0.968	0.826	0.8	0.803	1.163	1.136	1.172	1.028	0.998	1.011	-0.174217	-0.205962	-0.210163	0.0183722	0.00297073	0.0139739	0.0483269	0.0149774	0.0489088	-0.196781	Down	-0.143715	-0.150073	-0.171961	0.00137801	0.000230584	0.0018755	0.00646607	0.001183	0.0156291	-0.155249	Down
PF3D7_0618200	N/A	conserved protein, unknown function	2	1.096	1.056	1.062	0.831	0.819	0.818	1.015	1.034	1.004	1.123	1.084	1.104	-0.316531	-0.289097	-0.297066	8.68489e-10	9.00257e-06	1.31158e-06	1.50125e-08	0.000136164	1.76335e-05	-0.300898	Down	0.11723	0.054661	0.109777	0.0117541	0.227105	0.0908995	0.0388538	0.319028	0.177401	0.0938896	NA
PF3D7_0529300	TIC22	apicoplast TIC22 protein	2	1.052	1.099	0.965	0.572	0.823	0.682	0.973	1.19	1.008	1.377	1.331	1.012	-0.664059	-0.33047	-0.382855	3.9895e-23	1.02917e-08	5.26707e-08	2.41364e-21	3.0875e-07	5.84166e-07	-0.459128	Down	0.408641	0.133807	0.00454095	2.0575e-06	0.184784	0.492337	2.74333e-05	0.26522	0.492337	0.18233	NA
PF3D7_1411100	N/A	conserved Plasmodium membrane protein, unknown function, unspecified product	2	1.043	1.118	1.11	0.94	0.906	0.966	1.063	1.012	1.064	0.925	0.943	0.938	-0.119841	-0.243088	-0.161568	0.0173955	4.67035e-05	0.00027602	0.0465141	0.000400316	0.00198085	-0.174833	Down	-0.15882	-0.0804079	-0.14418	0.0160994	0.106898	0.00179671	0.0452421	0.199436	0.0080852	-0.127803	NA
PF3D7_0822900	N/A	conserved Plasmodium protein, unknown function	2	1.028	1.038	1.033	0.863	0.821	0.848	1.095	1.106	1.116	1.015	1.06	0.985	-0.199574	-0.266363	-0.224801	0.00511352	9.2308e-08	0.000436929	0.0194644	1.28525e-06	0.00264342	-0.230246	Down	-0.08774	-0.0493889	-0.144243	0.0172466	0.133333	0.0174384	0.0488654	0.216215	0.0533367	-0.0937906	NA
PF3D7_0105300	CAP	cyclase-associated protein	2	0.88	0.877	0.84	0.721	0.713	0.714	1.246	1.261	1.261	1.191	1.225	1.186	-0.218954	-0.227062	-0.177367	0.00568387	0.00279734	0.0445566	0.0202279	0.0102569	0.104839	-0.207794	NA	-0.053644	-0.0345381	-0.0729116	0.00468227	0.0141693	0.0262603	0.0217906	0.0443246	0.0731056	-0.0536979	Down
PF3D7_0316300	PPase	inorganic pyrophosphatase, inorganic pyrophosphatase, putative	2	0.723	0.76	0.709	0.732	0.725	0.734	1.371	1.36	1.385	1.285	1.217	1.282	0.0132946	-0.0509239	0.0371594	0.193607	0.469069	0.126037	0.280025	0.480994	0.212782	-0.000156668	NA	-0.0781089	-0.133252	-0.093236	0.00530825	0.000154538	0.012146	0.0215869	0.00122168	0.050678	-0.101532	Down
PF3D7_0936600	GEXP5	gametocyte exported protein 5	2	1.45	1.44	1.436	1.249	1.188	1.244	0.641	0.781	0.653	0.6	0.602	0.616	-0.181629	-0.233084	-0.174516	1.02001e-09	1.05047e-08	5.85777e-10	1.76315e-08	1.96014e-07	1.46444e-08	-0.19641	Down	-0.0671269	-0.271971	-0.0596284	0.425095	0.015861	0.424819	0.466847	0.0564464	0.446983	-0.132909	NA
PF3D7_1120000	N/A	conserved protein, unknown function	2	1.051	1.041	1.034	0.943	0.95	0.941	1.069	1.089	1.14	0.901	0.911	0.914	-0.125111	-0.105525	-0.108545	0.0438843	0.0316522	0.114972	0.104445	0.0783487	0.202022	-0.11306	NA	-0.194842	-0.204014	-0.253829	0.000419861	9.77239e-05	4.02711e-06	0.00296373	0.000591229	4.83253e-05	-0.217562	Down
PF3D7_0420100	RIO2	serine/threonine protein kinase RIO2	2	1.093	1.178	1.228	0.914	0.976	1.025	0.864	0.924	0.803	1.099	0.887	1.022	-0.206506	-0.220176	-0.213279	0.00041053	1.7662e-06	4.66544e-12	0.0022206	3.10347e-05	1.4113e-10	-0.21332	Down	0.273719	-0.045771	0.270062	1.1126e-07	0.421391	4.77195e-10	2.2252e-06	0.458282	8.18048e-09	0.166003	NA
PF3D7_0109500	N/A	N-acetyltransferase, GNAT family, putative	2	1.051	1.069	1.093	0.916	0.949	0.968	0.978	0.995	0.979	1.106	1.093	1.113	-0.15816	-0.137704	-0.141037	0.00124579	0.0271498	0.00196214	0.00478851	0.0723994	0.00905601	-0.145634	Down	0.141855	0.108405	0.148061	0.00864794	0.0481372	0.0318385	0.0317939	0.109646	0.0828187	0.132774	NA
PF3D7_1349600	N/A	conserved Plasmodium protein, unknown function	2	0.919	0.934	0.921	0.806	0.859	0.772	1.292	1.317	1.294	1.062	1.09	1.024	-0.146775	-0.0944784	-0.196496	0.0458272	0.399969	0.0102382	0.102362	0.440706	0.03287	-0.145916	NA	-0.231272	-0.224095	-0.275179	2.20002e-05	7.06798e-09	1.19767e-06	0.000220002	2.15573e-07	1.6102e-05	-0.243515	Down
PF3D7_0610400	H3	histone H3	2	0.987	1.008	0.971	0.833	0.848	0.81	1.188	1.194	1.188	1.056	1.089	1.076	-0.191951	-0.196393	-0.204149	0.00909166	0.000172445	0.017476	0.0399384	0.000841532	0.0577678	-0.197497	Down	-0.137819	-0.108073	-0.116072	0.00331344	0.00214769	0.0291991	0.0180733	0.0123748	0.0821648	-0.120655	Down
PF3D7_0310400	PIESP1	parasite-infected erythrocyte surface protein	2	0.632	0.683	0.684	0.549	0.554	0.562	1.452	1.482	1.484	1.31	1.334	1.315	-0.142725	-0.214889	-0.202136	0.0858737	0.0187156	0.0285003	0.17034	0.0730512	0.0907508	-0.186583	NA	-0.124855	-0.128029	-0.146974	0.000438704	0.000212103	0.000938046	0.00281694	0.0014258	0.00567518	-0.133286	Down
PF3D7_0210600	N/A	conserved protein, unknown function	2	1.157	1.172	1.111	0.992	0.991	1.014	1.03	1.057	1.07	0.898	0.824	0.868	-0.180071	-0.196542	-0.106738	9.76568e-05	1.81609e-05	0.012508	0.000916472	0.000279224	0.0410877	-0.161117	Down	-0.15563	-0.280695	-0.237497	0.00101265	8.11479e-07	4.88205e-05	0.00401841	7.69394e-06	0.000471931	-0.224607	Down
PF3D7_1419700	N/A	conserved Plasmodium protein, unknown function	2	1.2	1.222	1.166	0.871	0.869	0.836	0.941	0.925	0.928	1.015	0.897	0.968	-0.37151	-0.395825	-0.383055	2.70872e-12	2.39956e-19	5.03491e-15	1.65232e-10	2.95146e-17	6.19294e-13	-0.383464	Down	0.086203	-0.0344737	0.0477428	0.0383403	0.393316	0.197145	0.0938946	0.42875	0.2945	0.0331574	NA
PF3D7_0320700	SPC25	signal peptidase complex subunit 2	2	1.038	1.015	0.994	0.802	0.785	0.781	1.156	1.126	1.194	1.072	1.065	1.071	-0.292207	-0.289718	-0.271142	4.13792e-05	0.000945749	0.000963263	0.000508964	0.00625245	0.00636824	-0.284356	Down	-0.0881737	-0.064895	-0.12744	0.024322	0.0931984	0.0203267	0.0678754	0.166922	0.0630648	-0.093503	NA
PF3D7_1130700	SMC1	structural maintenance of chromosomes protein 1, putative	2	0.937	0.969	0.938	0.79	0.806	0.81	1.089	1.072	1.118	1.173	1.133	1.195	-0.19088	-0.207241	-0.164593	0.00616423	0.0286252	0.0283019	0.0236627	0.0774183	0.0808627	-0.187571	Down	0.0870961	0.0645617	0.0783971	0.325724	0.331262	0.292313	0.385809	0.371509	0.356296	0.0766849	NA
PF3D7_0927900	PSD	phosphatidylserine decarboxylase	2	1.092	1.046	1.097	0.912	0.915	0.894	1.062	1.08	1.054	0.921	0.941	0.905	-0.207913	-0.15384	-0.235821	0.000370523	0.0012628	2.16788e-06	0.00209963	0.00733982	3.33311e-05	-0.199192	Down	-0.162605	-0.157893	-0.173518	0.0137746	0.00192694	0.00195892	0.040652	0.00832714	0.0103288	-0.164672	Down
PF3D7_0704000	N/A	conserved Plasmodium membrane protein, unknown function	2	1.112	1.278	1.224	1.028	0.87	1.018	0.948	0.86	0.994	0.738	0.919	1.004	-0.0918969	-0.448433	-0.217314	0.0116096	7.28036e-22	2.27636e-12	0.0409782	8.95484e-20	9.18132e-11	-0.252548	Down	-0.275299	0.0740113	0.0114515	0.000515483	0.0122042	0.438251	0.00249494	0.0410285	0.46046	-0.0632789	NA
PF3D7_0519400	RPS24	40S ribosomal protein S24	2	1.132	1.134	1.175	1.009	1.018	0.993	0.976	0.968	0.941	0.838	0.826	0.824	-0.134564	-0.126369	-0.197259	0.000924755	0.00435742	2.2409e-08	0.00611366	0.0184815	6.38656e-07	-0.152731	Down	-0.170679	-0.177159	-0.147763	0.0134864	0.00195965	0.0489733	0.0418424	0.0094847	0.117536	-0.1652	NA
PF3D7_1105400	RPS4	40S ribosomal protein S4, putative	2	1.163	1.153	1.136	1.022	1.026	1.013	0.97	0.952	0.922	0.92	0.947	0.889	-0.151757	-0.136972	-0.134157	0.000793915	0.000316941	3.82628e-05	0.00569751	0.00162605	0.000363497	-0.140962	Down	-0.0598301	-0.00595992	-0.040822	0.190795	0.408488	0.475409	0.299821	0.44631	0.494049	-0.0355373	NA
PF3D7_0407900	N/A	AAA family ATPase, putative	2	1.109	1.115	1.06	0.997	0.875	0.873	0.932	0.952	0.869	1.048	1.094	1.037	-0.124163	-0.279164	-0.222362	0.015324	7.82602e-10	5.23197e-07	0.0527688	1.60433e-08	4.74902e-06	-0.208563	Down	0.133889	0.159734	0.199995	0.00425427	0.00389157	0.000134052	0.0151402	0.0192957	0.000962365	0.164539	Up
PF3D7_0317200	CRK4	cdc2-related protein kinase 4	2	0.975	0.99	1.01	0.82	0.843	0.832	1.112	1.094	1.117	1.034	1.112	1.055	-0.195313	-0.182177	-0.21988	0.00597122	0.000583568	0.00102271	0.0240192	0.00254269	0.00656686	-0.199124	Down	-0.0843901	0.0190411	-0.0664246	0.0205418	0.427932	0.0870569	0.0543216	0.444654	0.172732	-0.0439245	NA
PF3D7_1004200	N/A	WD repeat-containing protein, putative	2	0.919	0.947	0.988	0.77	0.789	0.763	1.143	1.171	1.097	1.155	1.184	1.163	-0.196856	-0.20438	-0.289593	0.0164774	0.00323684	1.12502e-05	0.0486283	0.0153902	8.43768e-05	-0.230276	Down	0.0122798	0.0130395	0.0684739	0.244032	0.113698	0.269959	0.316723	0.213184	0.351237	0.0312644	NA
PF3D7_1314000	N/A	conserved protein, unknown function	2	1.098	1.02	0.986	0.858	0.77	0.773	1.078	1.072	1.057	1.114	1.113	1.122	-0.283056	-0.316492	-0.273075	9.74184e-10	0.000234343	0.000874118	3.35905e-08	0.00199191	0.00611883	-0.290874	Down	0.0382804	0.0437106	0.0694594	0.477471	0.439074	0.26671	0.486726	0.450332	0.323677	0.0504834	NA
PF3D7_0911800	N/A	conserved Plasmodium protein, unknown function	2	1.036	1.04	1.01	0.881	0.91	0.927	1.1	1.109	1.146	0.968	0.972	0.949	-0.18542	-0.153351	-0.0983767	0.000984705	0.00131281	0.156586	0.00384352	0.00733982	0.246923	-0.145716	NA	-0.147201	-0.152023	-0.217643	0.00150477	0.00673329	0.000950621	0.00696655	0.0331278	0.00605396	-0.172289	Down
PF3D7_0206800	MSP2	merozoite surface protein 2	2	0.654	0.652	0.665	0.437	0.468	0.43	1.481	1.454	1.574	1.448	1.433	1.419	-0.396433	-0.329486	-0.428692	2.94203e-07	0.000249544	8.35474e-07	5.08551e-06	0.00335498	1.12325e-05	-0.38487	Down	-0.0275949	-0.0177764	-0.127331	0.0426467	0.0381921	0.00258679	0.092909	0.096276	0.0125201	-0.0575674	Down
PF3D7_1004500	N/A	conserved Plasmodium protein, unknown function	2	0.966	0.939	0.954	0.792	0.775	0.702	0.998	1.055	1.009	1.33	1.292	1.329	-0.222953	-0.214287	-0.339066	0.00106669	0.00186845	1.99014e-06	0.00586681	0.0113736	1.73426e-05	-0.258769	Down	0.337695	0.238926	0.324236	0.000135291	0.0127843	4.2055e-05	0.000901937	0.0403715	0.000437695	0.300286	Up
PF3D7_1456000	ApiAP2	AP2 domain transcription factor, putative	2	1.082	1.136	1.2	0.869	0.905	0.706	1.132	1.22	1.066	0.89	0.892	0.921	-0.251556	-0.263208	-0.601399	7.56173e-08	3.08599e-08	6.05386e-54	1.3287e-06	5.29027e-07	3.57178e-52	-0.372054	Down	-0.275344	-0.361225	-0.166961	4.51173e-06	3.47046e-09	0.000388617	0.000133096	7.11444e-08	0.00212894	-0.267843	Down
PF3D7_1452000	RON2	rhoptry neck protein 2	2	1.034	1.038	1.035	0.649	0.679	0.668	1.231	1.176	1.227	1.042	1.063	1.066	-0.514653	-0.471743	-0.485577	8.42373e-14	3.339e-14	1.45129e-15	2.87227e-12	1.34673e-12	5.80516e-14	-0.490658	Down	-0.195434	-0.118171	-0.165226	5.3825e-05	0.00822993	0.00103488	0.000620934	0.0329197	0.00626103	-0.15961	Down
PF3D7_1135900	N/A	3-oxo-5-alpha-steroid 4-dehydrogenase, putative	2	1.078	1.06	1.036	0.91	0.945	0.882	0.98	1.047	1.025	0.994	1.05	1.038	-0.195262	-0.132645	-0.184144	0.0009065	0.0336812	6.66454e-05	0.00469015	0.087864	0.000436898	-0.170683	Down	0.0161864	0.00330557	0.0145127	0.238278	0.497885	0.337918	0.34737	0.498079	0.405501	0.0113349	NA
PF3D7_1324100	N/A	conserved Plasmodium membrane protein, unknown function	2	1.038	0.973	1.057	0.694	0.782	0.757	1.2	1.02	1.113	1.167	1.203	1.068	-0.448614	-0.245164	-0.37647	1.79345e-13	0.000279696	2.83723e-09	7.11402e-12	0.00225621	1.15381e-07	-0.356749	Down	-0.032964	0.192669	-0.0480468	0.0819441	0.021687	0.137623	0.163888	0.0672296	0.213785	0.0372192	NA
PF3D7_0613300	ROP14	rhoptry protein ROP14	2	1.229	1.134	1.137	0.99	0.957	0.983	1.02	0.998	0.961	0.85	0.712	0.809	-0.254439	-0.197546	-0.169903	1.00167e-11	2.17909e-06	0.000188064	6.16028e-10	2.68029e-05	0.00189631	-0.207296	Down	-0.20544	-0.371823	-0.191661	6.27234e-05	1.59787e-06	0.000323707	0.000361406	1.78671e-05	0.00164551	-0.256308	Down
PF3D7_0604000	N/A	conserved Plasmodium protein, unknown function	2	1.208	1.266	1.191	1.009	1.112	0.937	0.935	0.917	0.774	0.901	0.835	1.017	-0.211843	-0.154633	-0.279929	4.7228e-09	1.02721e-07	2.5011e-09	7.26131e-08	1.7756e-06	1.51316e-07	-0.215468	Down	-0.0416132	-0.104107	0.304301	0.494604	0.156194	1.11022e-15	0.494604	0.244274	2.25745e-14	0.0528603	NA
PF3D7_1209900	ABCB7	ABC transporter B family member 7, putative	2	1.143	1.154	1.122	1.01	1.036	1.002	0.965	1.045	0.903	0.852	0.929	0.843	-0.144863	-0.126731	-0.13213	0.00126346	0.000709432	0.00280432	0.00713474	0.00310048	0.0141385	-0.134575	Down	-0.139525	-0.134211	-0.0763621	0.0518179	0.0163341	0.293745	0.11611	0.0512828	0.372414	-0.1167	NA
PF3D7_0418200	EIF3M	eukaryotic translation initiation factor 3 subunit M, putative	2	1.211	1.185	1.201	0.857	0.888	0.875	0.873	0.898	0.909	1.002	0.985	1.029	-0.400564	-0.334769	-0.367363	5.41734e-14	1.65557e-14	2.92677e-15	6.60915e-12	1.01818e-12	1.78533e-13	-0.367565	Down	0.155456	0.104438	0.140882	0.000231069	0.00158656	0.0184534	0.00111837	0.00634624	0.0590518	0.133592	Up
PF3D7_0322400	N/A	regulator of initiation factor 2 (eIF2)	2	0.985	1.171	1.064	0.933	0.834	0.881	0.988	0.978	0.905	1.111	1.131	1.086	-0.0621038	-0.390805	-0.216514	0.365838	1.14502e-11	0.000601196	0.438798	6.87015e-10	0.00672246	-0.223141	NA	0.135524	0.168004	0.20821	0.0118103	0.00453576	2.75164e-05	0.0388498	0.0232458	0.000266698	0.170579	Up
PF3D7_1327300	N/A	conserved Plasmodium protein, unknown function	2	1.224	1.168	1.179	1.098	1.047	1.079	0.93	0.912	0.906	0.822	0.775	0.846	-0.128992	-0.128758	-0.104728	7.56234e-05	0.000607141	2.43145e-05	0.00077514	0.00275549	0.000154458	-0.120826	Down	-0.13716	-0.179206	-0.0761605	0.126079	0.0347109	0.294827	0.206157	0.0805554	0.372414	-0.130842	NA
PF3D7_0617800	H2A	histone H2A	2	1.106	1	1.032	0.906	0.96	0.842	1.136	1.142	1.141	0.932	0.929	0.895	-0.230369	-0.0469529	-0.231587	6.51449e-05	0.32748	0.000273193	0.000553731	0.387308	0.00183647	-0.169636	NA	-0.227767	-0.237584	-0.278381	4.15343e-06	6.42011e-05	4.54427e-07	4.7198e-05	0.000607441	7.44532e-06	-0.247911	Down
PF3D7_0501800	CAF1	chromatin assembly factor 1 subunit A	2	0.906	0.868	0.874	0.749	0.8	0.733	1.24	1.232	1.227	1.114	1.18	1.131	-0.210748	-0.0906006	-0.193532	0.00909676	0.228333	0.0267339	0.0323738	0.311676	0.0749079	-0.16496	NA	-0.126507	-0.0511496	-0.0962265	0.00387749	0.00625437	0.00149369	0.0166178	0.0224421	0.0082153	-0.0912944	Down
PF3D7_1437700	N/A	succinyl-CoA ligase, putative	2	1.135	1.121	1.012	0.833	0.828	0.842	1.122	1.076	1.1	1.018	1.006	0.945	-0.355095	-0.34711	-0.208887	5.83626e-15	8.37892e-15	0.00123672	7.1786e-13	2.57652e-13	0.00554233	-0.303697	Down	-0.112799	-0.0775929	-0.17446	0.00402861	0.0985966	0.00126476	0.0145274	0.178344	0.00474286	-0.121617	NA
PF3D7_1318800	SEC63	translocation protein SEC63, putative	2	1.184	1.168	1.153	1.12	1.15	1.149	0.872	0.881	0.853	0.819	0.808	0.793	-0.0659083	-0.0184416	-0.0041215	0.00496383	0.027199	0.0396587	0.0206552	0.0663656	0.0889516	-0.0294905	Down	-0.069127	-0.0953152	-0.0798867	0.462529	0.281696	0.356474	0.484173	0.372565	0.405955	-0.0814429	NA
PF3D7_0731500	EBA175	erythrocyte binding antigen-175	2	1.008	1.008	0.939	0.988	0.951	0.964	1.094	1.079	1.129	1.018	0.981	0.957	-0.0231361	-0.0669412	0.0300405	0.364959	0.176674	0.0164309	0.417597	0.275075	0.0450894	-0.0200122	NA	-0.0832871	-0.109582	-0.190595	0.0217374	0.0176292	0.00308679	0.0550371	0.0566992	0.0162392	-0.127821	Down
PF3D7_0404900	P41	6-cysteine protein P41	2	0.764	0.752	0.75	0.597	0.663	0.642	1.478	1.445	1.418	1.188	1.219	1.167	-0.259858	-0.134313	-0.16503	0.00117596	0.136429	0.0762765	0.00646778	0.223079	0.156431	-0.1864	NA	-0.263228	-0.205042	-0.233631	9.96701e-09	1.02371e-06	3.55001e-06	3.03994e-07	1.54836e-05	5.26356e-05	-0.233967	Down
PF3D7_1228600	MSP9	merozoite surface protein 9	2	0.844	0.801	0.807	0.675	0.688	0.685	1.386	1.363	1.357	1.153	1.17	1.213	-0.242288	-0.164241	-0.177086	0.0018522	0.0718454	0.0565787	0.00896465	0.160987	0.131654	-0.194538	NA	-0.220082	-0.182548	-0.13449	4.79269e-07	5.63793e-06	0.0018063	6.89039e-06	7.57988e-05	0.00910676	-0.17904	Down
PF3D7_1446600	CEN2	centrin-2	2	0.882	0.882	0.858	0.654	0.678	0.687	1.328	1.258	1.359	1.14	1.189	1.14	-0.324747	-0.286911	-0.242035	1.25605e-05	0.000104053	0.00434099	0.000108559	0.000699468	0.0208367	-0.284564	Down	-0.181682	-0.0670765	-0.20956	2.5196e-07	0.00263717	2.57749e-05	3.38746e-06	0.0107245	0.000779692	-0.152773	Down
PF3D7_0214900	RON6	rhoptry neck protein 6	2	1.028	0.788	0.87	0.469	0.48	0.5	1.391	1.356	1.349	1.419	1.416	1.268	-0.830556	-0.508327	-0.579066	7.60896e-35	7.28966e-09	1.00428e-11	9.20684e-33	2.20512e-07	4.05059e-10	-0.639317	Down	0.02425	0.0525683	-0.0744802	0.193663	0.256582	0.0253817	0.288133	0.317933	0.0767796	0.00077937	NA
PF3D7_0716800	EIF3I	eukaryotic translation initiation factor 3 subunit I, putative	2	1.194	1.155	1.111	0.881	0.899	0.896	0.911	0.924	0.924	1.057	1.041	1.041	-0.352702	-0.290382	-0.248226	1.00179e-10	1.02031e-09	5.88511e-07	6.01075e-09	2.04062e-08	1.20645e-05	-0.297103	Down	0.169401	0.135861	0.135861	0.000513764	0.00948609	0.0223537	0.00324482	0.037055	0.0660068	0.147041	Up
PF3D7_0407800	N/A	conserved Plasmodium protein, unknown function	2	0.99	0.972	0.976	0.646	0.659	0.645	1.231	1.293	1.255	1.087	1.076	1.07	-0.469142	-0.427231	-0.454362	1.77891e-11	1.72157e-09	4.95608e-11	3.58748e-10	2.97585e-08	1.5116e-09	-0.450245	Down	-0.146444	-0.217012	-0.187781	0.00167673	1.23668e-06	3.87822e-06	0.00914583	1.85503e-05	6.70378e-05	-0.183746	Down
PF3D7_0618000	N/A	conserved Plasmodium membrane protein, unknown function	2	1.118	1.064	1.115	0.986	0.944	0.956	1.008	0.969	1.009	0.996	0.955	0.933	-0.146483	-0.138254	-0.178787	0.00505935	0.0265079	6.71713e-05	0.0263966	0.0722944	0.000685055	-0.154508	Down	-0.0137092	-0.0165173	-0.0890377	0.411242	0.490403	0.0607101	0.448862	0.495779	0.130299	-0.0397548	NA
PF3D7_1329000	N/A	DNA-directed RNA polymerase III subunit RPC1, putative	3	0.926	1.032	1.061	1.144	1.051	1.168	1.009	1.06	1.013	0.778	0.872	0.911	0.245502	0.0212384	0.113259	3.54077e-06	0.429819	0.0709089	3.32287e-05	0.451861	0.141262	0.126667	NA	-0.289675	-0.221513	-0.120409	4.40928e-06	3.13184e-05	0.0128009	4.8502e-05	0.000230973	0.0430251	-0.210532	Down
PF3D7_0528000	UMP1	proteasome maturation factor UMP1, putative	3	0.968	0.991	0.928	0.972	0.988	1.027	1.176	1.261	1.265	0.812	0.85	0.813	0.00473339	-0.00349415	0.116498	0.125353	0.27445	0.00115591	0.199576	0.35534	0.0101555	0.0392458	NA	-0.421467	-0.454168	-0.506827	6.60053e-11	1.82636e-13	1.05393e-12	1.33111e-09	5.6122e-12	2.12502e-11	-0.460821	Down
PF3D7_0617200	N/A	conserved protein, unknown function	3	1.062	1.051	1.03	1.01	1.005	1.023	1.06	1.05	1.051	0.887	0.863	0.874	-0.0583818	-0.0519675	-0.00791656	0.13217	0.184357	0.475004	0.212167	0.28731	0.493659	-0.039422	NA	-0.202535	-0.222056	-0.209104	0.000251436	2.99349e-05	5.6938e-05	0.00188577	0.000230973	0.000529962	-0.211232	Down
PF3D7_1416900	N/A	prefoldin subunit 2, putative	3	0.986	0.971	0.981	1.053	1.047	1.026	1.192	1.24	1.237	0.757	0.742	0.711	0.0762084	0.087173	0.051832	0.0857612	0.0105455	0.0608802	0.160967	0.0383473	0.120779	0.0717378	NA	-0.513368	-0.581682	-0.624096	3.41181e-20	2.23646e-26	6.92035e-24	1.36472e-18	6.76529e-25	4.0138e-22	-0.573049	Down
PF3D7_1342000	N/A	40S ribosomal protein S6	3	1.16	1.112	1.166	1.028	1.038	1.044	1.128	1.044	1.066	0.796	0.824	0.765	-0.141895	-0.0806449	-0.130064	1.62558e-05	0.050366	3.23718e-05	0.000133298	0.114517	0.000241836	-0.117535	NA	-0.394126	-0.266392	-0.371191	9.53552e-17	3.27496e-06	1.70749e-11	2.3076e-15	2.45622e-05	3.41499e-10	-0.343903	Down
PF3D7_0923900	PABP2	polyadenylate-binding protein 2, putative	3	1.151	1.153	1.075	1.251	1.201	1.283	0.889	0.866	0.852	0.739	0.711	0.707	0.0995242	0.0485609	0.210489	0.240082	0.129625	0.013682	0.323706	0.211954	0.0473005	0.119525	NA	-0.201665	-0.213493	-0.201407	0.004614	0.0125391	0.0183006	0.0186358	0.0459768	0.0485363	-0.205522	Down
PF3D7_1402500	N/A	ribosomal protein S27a, putative	3	1	1.095	1.087	0.983	1.08	1.158	1.063	1.147	1.096	0.633	0.822	0.772	-0.0197686	-0.01619	0.0746932	0.391622	0.22589	0.311893	0.466518	0.317322	0.373654	0.0129116	NA	-0.566644	-0.378665	-0.393636	4.05282e-16	2.94793e-10	7.49417e-15	2.45195e-14	7.36983e-09	1.51133e-13	-0.446315	Down
PF3D7_1314700	N/A	pinin/SDK/MemA domain-containing protein, putative	3	1.095	1.072	1.091	1.109	1.022	1.062	1.02	1.041	0.954	0.797	0.859	0.791	0.0149485	-0.0556593	-0.0315613	0.274107	0.0668281	0.0680215	0.358672	0.134752	0.133697	-0.0240907	NA	-0.27597	-0.217261	-0.207852	1.41217e-05	4.44351e-05	0.00478406	0.000100513	0.000308432	0.0205031	-0.233694	Down
PF3D7_0213700	N/A	conserved protein, unknown function	3	1.062	1.039	1.051	1.239	1.279	1.241	0.962	0.889	0.886	0.817	0.889	0.732	0.182685	0.246483	0.196777	0.0141706	9.04877e-06	0.0170251	0.0435745	8.49192e-05	0.0528215	0.208648	Up	-0.182094	0	-0.208032	0.00763189	0.230421	0.014478	0.0263845	0.321414	0.0392515	-0.130042	NA
PF3D7_1323200	N/A	V-type proton ATPase subunit G, putative	3	1.062	1.056	1.059	1.32	1.288	1.31	1.02	0.969	0.983	0.67	0.642	0.633	0.259148	0.23604	0.253229	0.000937328	0.00435112	0.00064902	0.0051127	0.0181547	0.00392657	0.249472	Up	-0.460488	-0.445931	-0.476715	1.35665e-10	4.18716e-10	1.03585e-09	4.10386e-09	5.53635e-09	1.57968e-08	-0.461045	Down
PF3D7_0207400	SERA7	serine repeat antigen 7	3	0.915	0.856	0.905	0.944	0.97	0.937	1.235	1.247	1.14	0.955	1.022	0.927	0.035498	0.141631	0.0394552	0.032281	7.78337e-06	0.0723556	0.0828078	7.30439e-05	0.133748	0.0721948	NA	-0.299004	-0.233143	-0.237953	1.89973e-08	3.32665e-07	1.49057e-05	5.79419e-07	5.75036e-06	0.000129427	-0.2567	Down
PF3D7_0521000	N/A	conserved Plasmodium protein, unknown function	3	1.086	1.132	1.024	1.22	1.224	1.288	0.931	0.899	1.003	0.746	0.659	0.788	0.137978	0.0930332	0.271852	0.091013	0.405858	0.000180388	0.169615	0.450531	0.00155907	0.167621	NA	-0.243358	-0.334473	-0.269021	0.00289981	2.29891e-05	1.11192e-07	0.0109649	0.000173855	9.04359e-07	-0.282284	Down
PF3D7_0813500	N/A	PUB domain-containing protein, putative	3	0.962	1.023	0.928	0.79	1.032	0.94	1.211	1.234	1.161	0.804	1.071	1.024	-0.22097	0.0101705	0.0146323	0.00110952	0.33389	0.112933	0.00694913	0.400668	0.182199	-0.0653892	NA	-0.466987	-0.166571	-0.146171	3.82965e-13	6.02437e-05	0.00583078	1.15847e-11	0.000728949	0.031689	-0.25991	Down
PF3D7_0220200	N/A	Plasmodium exported protein, unknown function	3	1.111	1.144	1.138	1.52	1.498	1.503	0.773	0.782	0.701	0.65	0.543	0.592	0.379287	0.326649	0.336999	0.00256854	0.0236297	0.0247417	0.00971231	0.0697365	0.0631166	0.347645	Up	-0.182745	-0.37554	-0.173523	0.0689987	0.000207618	0.0265127	0.14259	0.00139565	0.0668342	-0.243936	NA
PF3D7_1236800	N/A	protein-S-isoprenylcysteine O-methyltransferase, putative	3	1.064	1.104	0.984	1.032	0.968	1.098	1.106	1.097	1.084	0.823	0.836	0.828	-0.0355919	-0.152813	0.127561	0.29664	0.000148346	0.00389038	0.363659	0.0010137	0.0163664	-0.0202814	NA	-0.334694	-0.307962	-0.304644	1.87074e-12	5.96349e-09	1.00437e-08	2.51511e-11	8.79615e-08	2.43058e-07	-0.315767	Down
PF3D7_1134600	N/A	zinc finger protein, putative	3	1.316	1.328	1.323	1.076	1.1	1.147	0.888	0.882	0.93	0.615	0.647	0.69	-0.240142	-0.225267	-0.171283	5.47201e-19	3.51093e-11	1.70755e-15	6.56641e-17	1.41608e-09	6.65946e-14	-0.212231	Down	-0.391441	-0.332116	-0.324707	4.87521e-07	2.67911e-05	6.20971e-05	4.5377e-06	0.00019069	0.000398729	-0.349421	Down
PF3D7_1365000	N/A	conserved Plasmodium protein, unknown function	3	1.095	1.015	1.132	1.032	1.102	1.125	1.128	1.087	1.062	0.761	0.716	0.75	-0.0692539	0.096019	-0.00733043	0.0342178	0.0347744	0.0558312	0.0866365	0.0837425	0.129915	0.00647822	NA	-0.442714	-0.464458	-0.388086	2.37964e-18	9.89468e-19	1.6626e-12	4.79893e-17	2.39451e-17	4.9878e-11	-0.431753	Down
PF3D7_1244800	N/A	translation machinery-associated protein 46, putative	3	1.049	1.03	1.074	1.116	1.065	1.04	1.104	1.052	1.07	0.897	0.814	0.827	0.0726015	0.038944	-0.037556	0.0911391	0.286756	0.211643	0.168469	0.352709	0.30128	0.0246632	NA	-0.237297	-0.288571	-0.290872	0.000311229	3.63743e-07	4.19214e-08	0.00198204	4.84991e-06	8.45415e-07	-0.272247	Down
PF3D7_0830400	N/A	CRA domain-containing protein, putative	3	1.158	1.166	1.096	1.257	1.267	1.266	0.991	1.011	0.964	0.554	0.576	0.541	0.0980882	0.0994564	0.171692	0.221875	0.257363	0.0986369	0.294225	0.357137	0.180058	0.123079	NA	-0.619466	-0.603897	-0.611211	5.30872e-17	1.65122e-16	6.09827e-13	1.07059e-15	3.99595e-15	1.56494e-11	-0.611525	Down
PF3D7_1302100	G27/25	gamete antigen 27/25	3	1.15	1.09	1.08	0.903	0.95	0.952	1.185	1.195	1.245	0.744	0.72	0.722	-0.280218	-0.159303	-0.146086	9.46103e-08	0.000704058	0.00138946	1.2825e-06	0.00384032	0.00694731	-0.195202	Down	-0.524945	-0.569765	-0.615543	1.12235e-28	1.07241e-27	2.6907e-23	3.39511e-27	6.3272e-26	1.0404e-21	-0.570085	Down
PF3D7_1321800	N/A	protein transport protein SFT2, putative	3	1.122	1.12	1.102	1.422	1.299	1.242	0.9	0.94	0.88	0.67	0.629	0.649	0.285452	0.177263	0.142236	0.0921953	0.225217	0.276523	0.179929	0.320603	0.355434	0.20165	NA	-0.318566	-0.432429	-0.326414	6.95812e-05	1.34156e-08	0.000211389	0.000382697	1.47571e-07	0.00120794	-0.359136	Down
PF3D7_0912500	N/A	SAP domain-containing protein, putative	3	1.126	1.072	1.134	1.196	1.166	1.128	1.158	1.046	1.094	0.657	0.603	0.641	0.0716294	0.0991595	-0.00627184	0.475595	0.178481	0.05892	0.48566	0.258272	0.134515	0.054839	NA	-0.628401	-0.59725	-0.587183	1.74403e-27	1.92015e-18	9.40437e-18	5.27568e-26	7.61661e-17	3.76175e-16	-0.604278	Down
PF3D7_0821400	N/A	conserved Plasmodium protein, unknown function	3	0.722	0.753	0.777	1.114	1.146	1.091	1.264	1.19	1.163	0.916	1.004	0.952	0.489171	0.477315	0.385147	0	0	1.11022e-16	0	0	1.34337e-14	0.450545	Up	-0.373742	-0.197935	-0.231399	9.99364e-12	0.000880885	3.2476e-05	6.09612e-10	0.00813125	0.000345426	-0.267692	Down
PF3D7_0111900	N/A	conserved protein, unknown function	3	0.986	0.943	0.977	1.277	1.278	1.268	1.148	1.15	1.106	0.605	0.61	0.531	0.305207	0.357272	0.307224	3.95739e-07	4.55425e-12	8.25615e-11	4.70929e-06	1.86724e-10	1.99799e-09	0.323234	Up	-0.70234	-0.696079	-0.787569	4.9333e-21	1.39405e-36	1.2693e-25	5.9693e-19	1.67286e-34	7.7427e-24	-0.728662	Down
PF3D7_1209400	CIA1	cytosolic iron-sulfur protein assembly protein 1, putative	3	1.042	1.022	1.004	1.043	1.074	1.104	1.034	1.009	1.042	0.896	0.874	0.89	0.00111693	0.0578416	0.110761	0.444155	0.164797	0.0110883	0.467532	0.244218	0.0394613	0.0565733	NA	-0.162585	-0.162159	-0.178974	0.000605148	0.00794494	0.000472636	0.0031361	0.0255453	0.0025995	-0.167906	Down
PF3D7_0113200	N/A	Plasmodium exported protein, unknown function	3	1.234	1.141	1.132	1.258	1.319	1.307	0.986	0.968	0.942	0.666	0.502	0.527	0.0231582	0.173821	0.172109	0.00733047	0.244315	0.24155	0.0235347	0.343745	0.320109	0.123029	NA	-0.427887	-0.687849	-0.610474	2.29097e-10	6.88402e-15	6.52057e-13	1.38604e-08	2.77655e-13	1.56494e-11	-0.575404	Down
PF3D7_1368600	TIM9	mitochondrial import inner membrane translocase subunit TIM9, putative	3	1.227	1.181	1.192	1.431	1.407	1.503	0.934	0.945	0.856	0.456	0.404	0.411	0.186749	0.211665	0.281903	0.412972	0.33531	0.136214	0.450176	0.393707	0.233206	0.226772	NA	-0.7371	-0.858966	-0.733239	1.04075e-21	9.10722e-24	3.84917e-26	1.25931e-19	1.10197e-21	4.65749e-24	-0.776435	Down
PF3D7_1215400	N/A	conserved Plasmodium protein, unknown function	3	1.014	1.018	1	0.962	1.006	0.982	1.096	1.046	1.041	0.9	0.95	0.921	-0.0606476	-0.0137273	-0.0209399	0.242113	0.341624	0.497441	0.342298	0.398009	0.497441	-0.0317716	NA	-0.225083	-0.110075	-0.139518	0.000635483	0.0214746	0.00946087	0.00320389	0.0530292	0.0361741	-0.158225	Down
PF3D7_1235500	N/A	mRNA methyltransferase, putative	3	0.95	0.99	1	1.037	1.058	1.069	1.018	1.139	1.066	0.895	0.91	0.901	0.101045	0.0770729	0.0775668	0.00222244	0.031506	0.0401348	0.0101519	0.0741318	0.0908713	0.0852284	Up	-0.145895	-0.257719	-0.191584	0.00200965	1.13757e-06	0.000761229	0.00736872	1.69213e-05	0.0047581	-0.198399	Down
PF3D7_1001900	PfJ23	Plasmodium exported protein (hyp16), unknown function	3	1.072	1.039	1.039	1.298	1.244	1.34	0.871	0.905	0.907	0.803	0.764	0.772	0.227816	0.213056	0.302951	0.00912525	0.000229585	5.62717e-06	0.0322068	0.00141169	5.2376e-05	0.247941	Up	-0.0893894	-0.185972	-0.177227	0.406047	0.0277142	0.048158	0.462412	0.0710176	0.118921	-0.150863	NA
PF3D7_0324100	MC-2TM	Pfmc-2TM Maurer's cleft two transmembrane protein	3	1.335	1.4	1.396	1.647	1.459	1.658	0.65	0.681	0.656	0.339	0.329	0.32	0.259362	0.0507115	0.213197	0.179212	0.039502	0.493445	0.272578	0.093202	0.497234	0.174423	NA	-0.602625	-0.675164	-0.658535	2.07861e-14	2.5528e-14	3.75829e-21	8.88567e-13	7.72223e-13	2.27376e-19	-0.645442	Down
PF3D7_0506100	N/A	60S ribosomal subunit protein L24, putative	3	1.304	1.25	1.308	1.527	1.404	1.439	0.738	0.708	0.626	0.517	0.548	0.505	0.193554	0.141071	0.116534	0.454927	0.297493	0.0662227	0.462573	0.374965	0.133514	0.150387	NA	-0.360783	-0.260406	-0.211633	2.47222e-05	0.0231007	0.00589046	0.000166188	0.0671138	0.0197985	-0.277607	Down
PF3D7_1123500	GP2	golgi protein 2	3	1.15	1.157	1.142	1.262	1.245	1.256	0.912	0.899	0.889	0.718	0.71	0.705	0.111095	0.0875735	0.113628	0.333792	0.364119	0.466958	0.394445	0.41176	0.470849	0.104099	NA	-0.260863	-0.256622	-0.251579	0.000190283	0.0015747	0.00254519	0.00127913	0.00780787	0.0107073	-0.256354	Down
PF3D7_0711400	SAP18	histone deacetylase complex subunit SAP18, putative	3	1.034	1.046	1.08	0.97	1.032	0.992	1.128	1.015	1.11	0.885	0.869	0.868	-0.0738132	-0.0156796	-0.0988252	0.249906	0.264962	0.0167092	0.330493	0.335982	0.0550953	-0.0627727	NA	-0.277476	-0.17533	-0.280221	2.28275e-05	0.00372157	2.41605e-06	0.000212471	0.013533	4.00374e-05	-0.244342	Down
PF3D7_0532100	ETRAMP5	early transcribed membrane protein 5	3	1.025	1.016	1.037	1.818	1.77	1.845	0.634	0.643	0.564	0.525	0.503	0.509	0.698101	0.674433	0.703299	3.21965e-15	1.0541e-11	5.44009e-15	1.94789e-13	6.37731e-10	3.40006e-13	0.691944	Up	-0.187396	-0.242799	-0.0995565	0.0605039	0.0393269	0.211458	0.128438	0.100687	0.301017	-0.176584	NA
PF3D7_0628200	PK4	eukaryotic translation initiation factor 2-alpha kinase	3	1.067	1.057	1.108	1.188	1.096	1.154	0.995	0.954	0.952	0.81	0.85	0.786	0.126885	0.0424459	0.0480885	0.112616	0.158283	0.426782	0.20002	0.240356	0.442091	0.0724732	NA	-0.229911	-0.129116	-0.21235	0.000445094	0.028563	0.003894	0.00244802	0.0720026	0.0173067	-0.190459	Down
PF3D7_1309100	N/A	60S ribosomal protein L24, putative	3	1.156	1.108	1.116	1.092	1.094	1.07	1.062	1.06	1.056	0.728	0.754	0.722	-0.0672527	-0.0149596	-0.0494502	0.00223904	0.234131	0.0195363	0.00986836	0.322607	0.0563888	-0.0438875	NA	-0.419832	-0.380206	-0.422054	2.86858e-12	9.89685e-13	2.00774e-18	5.78497e-11	1.71074e-11	4.89889e-17	-0.407364	Down
PF3D7_1460300	RPL29	60S ribosomal protein L29, putative	3	1.098	1.175	1.039	1.275	1.308	1.227	1.263	1.242	1.247	0.316	0.37	0.452	0.178092	0.128805	0.196536	0.120607	0.451816	0.000170408	0.206755	0.455581	0.000896496	0.167811	NA	-1.40148	-1.25235	-1.08084	5.9359e-89	9.81555e-87	1.27821e-46	7.18243e-87	1.16805e-84	7.73315e-45	-1.24489	Down
PF3D7_0513600	N/A	deoxyribodipyrimidine photo-lyase, putative	3	1.061	1.041	1.041	0.949	0.982	0.916	1.12	1.163	1.114	0.796	0.867	0.845	-0.128922	-0.0675314	-0.147021	0.0372121	0.272848	0.0270085	0.0942179	0.34106	0.0708844	-0.114491	NA	-0.385791	-0.336226	-0.314123	4.20378e-16	4.77267e-10	1.62767e-07	8.47763e-15	1.89316e-08	3.14684e-06	-0.34538	Down
PF3D7_1144000	RPS21	40S ribosomal protein S21	3	1.135	1.138	1.236	1.078	1.118	1.042	1.054	0.915	0.987	0.775	0.833	0.754	-0.0606681	-0.020952	-0.20195	0.0103284	0.0340915	1.27674e-08	0.0343349	0.0911577	3.08971e-07	-0.0945232	Down	-0.344088	-0.104291	-0.298182	6.44264e-09	0.155336	3.1889e-05	1.10445e-07	0.244274	0.00031889	-0.248854	NA
PF3D7_1024800	EXP3	exported protein 3	3	1.146	1.134	1.136	1.116	1.137	1.064	0.962	0.966	0.978	0.794	0.736	0.714	-0.0313604	0.00312572	-0.0770095	0.0181901	0.0780903	0.00322768	0.047057	0.148	0.015182	-0.0350814	NA	-0.213213	-0.299515	-0.345755	0.0123037	0.000164779	2.93696e-05	0.045959	0.000779531	0.000296144	-0.286161	Down
PF3D7_1312900	EIF4G	eukaryotic translation initation factor 4 gamma	3	1.083	1.025	1.037	1.034	1.026	1.011	1.07	1.03	1.063	0.865	0.841	0.856	-0.054066	0.00113182	-0.0294631	0.0640237	0.406711	0.30175	0.13435	0.451902	0.384852	-0.0274657	NA	-0.241337	-0.228397	-0.245308	1.42795e-05	9.0688e-05	3.04909e-06	0.000171353	0.000572766	3.354e-05	-0.238347	Down
PF3D7_0408600	SIAP1	sporozoite invasion-associated protein 1	3	0.808	1.097	0.812	1.314	0.718	1.27	1.188	1.355	1.259	0.845	0.642	0.737	0.564269	-0.477021	0.517629	0	1.88908e-24	0	0	1.15234e-22	0	0.201626	NA	-0.389758	-0.839747	-0.607042	1.79898e-10	1.0544e-52	1.17737e-33	1.0614e-08	6.37912e-51	4.94495e-32	-0.612182	Down
PF3D7_0515800	N/A	BolA-like protein, putative	3	0.796	0.818	0.853	0.856	0.866	0.844	1.236	1.228	1.258	1.079	1.146	1.128	0.0805309	0.0634738	-0.011829	0.00733878	0.0432457	0.256231	0.0277498	0.101755	0.332556	0.0440586	NA	-0.15986	-0.0817308	-0.12909	0.000437086	0.00402157	0.000225361	0.00313674	0.0160863	0.0017043	-0.12356	Down
PF3D7_0518200	MDM2	SWIB/MDM2 domain-containing protein	3	0.909	0.881	0.937	0.904	0.926	0.964	1.195	1.233	1.196	0.985	0.97	0.954	-0.00624184	0.0563298	0.032471	0.289635	0.0255545	0.0138562	0.371095	0.0707207	0.0406448	0.0275197	NA	-0.224734	-0.279384	-0.262077	8.4904e-06	1.14984e-05	3.4713e-06	0.000129479	0.000153312	4.61063e-05	-0.255398	Down
PF3D7_1024300	N/A	ATP synthase-associated protein, putative	3	0.966	1.263	0.906	1.298	0.918	1.171	1.073	1.069	1.107	0.665	0.827	0.743	0.348474	-0.373607	0.297959	2.59103e-09	2.90005e-18	1.85611e-10	6.42216e-08	1.71103e-16	4.5289e-09	0.0909424	NA	-0.526754	-0.289788	-0.446373	5.51682e-12	3.20631e-07	2.29964e-16	2.22512e-10	4.80947e-06	2.75957e-14	-0.420972	Down
PF3D7_1001200	ACBP2	acyl-CoA binding protein, isoform 2, ACBP2	3	1.11	1.113	1.151	1.561	1.574	1.617	0.777	0.68	0.638	0.65	0.522	0.586	0.4134	0.420543	0.414479	0.000429461	0.000563495	0.000727462	0.00243229	0.00389891	0.0032476	0.416141	Up	-0.188316	-0.265234	-0.0859756	0.0589246	0.0197958	0.276497	0.128438	0.0647376	0.369688	-0.179842	NA
PF3D7_1236100	CARP	clustered-asparagine-rich protein	3	1.101	1.087	1.085	1.071	1.105	1.09	1.046	1.023	0.996	0.7	0.724	0.786	-0.0324174	0.0193053	0.00539662	0.221	0.487829	0.273266	0.299773	0.491998	0.339137	-0.00257182	NA	-0.443717	-0.382506	-0.263762	1.14388e-08	5.57495e-11	2.10353e-07	2.30683e-07	1.11499e-09	1.60394e-06	-0.363328	Down
PF3D7_1124900	RPL35	60S ribosomal protein L35, putative	3	1.197	1.136	1.193	1.141	1.159	1.202	1.021	1.02	1.032	0.556	0.561	0.612	-0.056976	0.0237585	0.00897532	4.35734e-06	0.175068	0.00528981	5.22881e-05	0.270358	0.0217118	-0.00808071	NA	-0.650095	-0.640165	-0.566758	1.0249e-18	1.495e-18	1.82097e-13	2.48025e-17	4.52239e-17	4.44318e-12	-0.619006	Down
PF3D7_1130100	RPL38	60S ribosomal protein L38	3	1.223	1.251	1.185	1.086	1.09	1.111	1.047	1.005	1.019	0.668	0.661	0.625	-0.140921	-0.163787	-0.0764293	2.93539e-05	3.77554e-08	0.000819024	0.000361053	7.61401e-07	0.00471914	-0.127046	Down	-0.493687	-0.45751	-0.530849	3.49265e-12	1.20643e-10	6.9328e-12	1.4087e-10	1.79457e-09	1.20829e-10	-0.494015	Down
PF3D7_0926400	N/A	monocarboxylate transporter, putative	3	0.959	0.933	0.919	0.909	0.855	0.89	1.172	1.151	1.23	0.986	1.002	0.874	-0.0609766	-0.0984755	-0.0362673	0.485724	0.37758	0.44739	0.496644	0.426031	0.489753	-0.0652398	NA	-0.200602	-0.160906	-0.393639	4.5801e-05	9.67823e-05	1.98602e-08	0.000558772	0.000678235	2.6701e-07	-0.251715	Down
PF3D7_1136800	N/A	DnaJ protein, putative	3	1.163	1.114	1.125	1.111	1.123	1.099	0.986	0.976	0.986	0.837	0.781	0.806	-0.0541269	0.00949376	-0.0275581	0.00933045	0.129659	0.0176884	0.0327899	0.212696	0.0509593	-0.0240638	NA	-0.18361	-0.247527	-0.224934	0.00371199	6.86974e-05	1.51213e-05	0.0176871	0.000457983	9.70949e-05	-0.21869	Down
PF3D7_1435500	N/A	clathrin light chain, putative	3	0.946	0.973	0.96	1.086	1.022	1.059	1.094	1.054	1.092	0.905	0.931	0.924	0.159808	0.0567122	0.113533	0.00180744	0.041524	0.00208582	0.00902537	0.10057	0.0122169	0.110018	NA	-0.216754	-0.141697	-0.1913	0.00101216	0.00470645	6.14011e-05	0.00489886	0.0158189	0.000435676	-0.18325	Down
PF3D7_0818500	N/A	zinc finger protein, putative	3	1.004	1.084	1.069	1.107	1.059	1.094	1.204	1.048	1.069	0.75	0.825	0.835	0.113956	-0.0273108	0.0271055	0.0134182	0.30988	0.467515	0.0487934	0.366677	0.484515	0.037917	NA	-0.535191	-0.269479	-0.279217	8.08019e-22	2.43988e-06	1.33841e-07	4.84812e-20	1.9519e-05	2.31353e-06	-0.361296	Down
PF3D7_0913000	N/A	conserved protein, unknown function	3	1.172	1.204	1.133	1.445	1.395	1.452	0.758	0.766	0.717	0.62	0.593	0.567	0.2535	0.178156	0.299593	0.204265	0.488463	0.0844365	0.28825	0.488463	0.162378	0.24375	NA	-0.209977	-0.266176	-0.240248	0.0302488	0.0192003	0.00155274	0.0727928	0.0645344	0.00647868	-0.2388	Down
PF3D7_0904700	HU	bacterial histone-like protein	3	0.812	0.85	0.896	0.848	0.888	0.86	1.314	1.205	1.188	1.038	1.084	1.11	0.0481314	0.0490336	-0.0460814	0.0283176	0.0359634	0.380283	0.0717736	0.0853249	0.422537	0.0170279	NA	-0.277983	-0.124294	-0.0798385	1.18036e-06	0.000874039	0.0352315	1.77054e-05	0.00547621	0.0991397	-0.160705	Down
PF3D7_0609100	ZIP1	zinc transporter ZIP1, putative	3	1.012	1.046	1.103	1.151	1.178	1.134	0.994	0.964	0.93	0.845	0.846	0.808	0.15084	0.140016	0.032702	0.0018647	0.0318063	0.28265	0.00989102	0.0885221	0.357817	0.107853	NA	-0.182362	-0.146147	-0.155935	0.0039796	0.0122068	0.0373587	0.0176871	0.0410285	0.0996232	-0.161481	Down
PF3D7_0312800	N/A	60S ribosomal protein L26, putative	3	1.052	1.126	1.114	0.998	1.034	1.037	1.051	1.106	0.998	0.829	0.826	0.838	-0.0611515	-0.0998979	-0.0838844	0.121544	0.0199543	0.00300274	0.200384	0.0598629	0.0114104	-0.0816446	NA	-0.267477	-0.330707	-0.196115	1.73056e-07	3.9348e-10	0.000822004	1.74498e-06	7.73845e-09	0.00352288	-0.264766	Down
PF3D7_0416000	N/A	RNA-binding protein, putative	3	1.068	1.065	1.03	1.055	0.95	1.039	1.147	1.08	1.043	0.907	0.792	0.847	-0.0143097	-0.132116	0.010115	0.23092	0.0344324	0.37468	0.319529	0.0879126	0.416311	-0.0454369	NA	-0.269642	-0.348853	-0.235019	6.86649e-06	3.49551e-10	3.65104e-06	0.000162049	1.3982e-08	4.01614e-05	-0.284505	Down
PF3D7_0807200	N/A	conserved Plasmodium membrane protein, unknown function	3	1.257	1.211	1.202	1.288	1.325	1.31	0.851	0.824	0.837	0.621	0.601	0.58	0.0293922	0.108455	0.103562	0.00360891	0.16509	0.156103	0.0123436	0.256101	0.249653	0.0804698	NA	-0.334363	-0.331993	-0.384767	0.000118402	0.00159407	1.1613e-07	0.000596944	0.00802795	1.17098e-06	-0.350374	Down
PF3D7_0614900	N/A	conserved Plasmodium membrane protein, unknown function	3	1.084	1.031	0.96	0.986	1.082	1.038	1.083	1.137	0.994	0.841	0.93	0.865	-0.110151	0.0563596	0.0901858	0.0191574	0.197692	0.00898192	0.0531183	0.281056	0.0385042	0.0121313	NA	-0.286448	-0.231221	-0.156502	1.74654e-09	9.63175e-05	0.00187046	1.76109e-08	0.000846218	0.00829066	-0.224724	Down
PF3D7_1110400	N/A	RNA-binding protein, putative	3	1.081	1.088	1.076	1.028	1.052	1.047	1.076	1.096	1.075	0.746	0.734	0.77	-0.0586602	-0.0393735	-0.0319226	0.169038	0.0695216	0.247164	0.254928	0.134484	0.328647	-0.0433188	NA	-0.408995	-0.447717	-0.373929	2.50755e-12	3.52224e-15	1.17945e-11	7.52266e-11	1.42064e-13	2.83068e-10	-0.410213	Down
PF3D7_0625700	N/A	conserved protein, unknown function	3	1.09	0.874	0.83	0.844	0.762	0.886	1.499	1.272	1.23	0.839	0.925	0.983	-0.292822	-0.151551	0.0729864	1.99172e-08	0.0429958	0.00576496	2.67775e-07	0.101755	0.022316	-0.123796	NA	-0.678154	-0.3703	-0.261326	1.5793e-24	2.27503e-08	1.32412e-05	1.89516e-22	4.55006e-07	0.000183906	-0.436593	Down
PF3D7_1142500	RPL28	60S ribosomal protein L28	3	1.145	1.154	1.172	1.145	1.175	1.152	0.986	0.969	1.012	0.69	0.686	0.673	0	0.0214316	-0.0204472	0.0945137	0.047355	0.0192503	0.170959	0.108112	0.0568118	0.000328142	NA	-0.391004	-0.37728	-0.446807	1.13006e-07	3.13517e-07	2.82059e-08	1.9534e-06	3.73086e-06	5.68819e-07	-0.40503	Down
PF3D7_0927800	COX5B	cytochrome c oxidase subunit 5B, putative	3	0.872	1.078	1.084	1.15	1.1	0.962	1.164	0.992	1.11	0.946	0.748	0.83	0.319567	0.023719	-0.13846	2.19269e-13	0.449125	0.00233061	2.6093e-11	0.464884	0.0103583	0.0682754	NA	-0.239567	-0.312507	-0.329622	4.20412e-08	1.86153e-07	4.32249e-08	5.55878e-07	2.48204e-06	1.00282e-06	-0.293899	Down
PF3D7_1208600	TIM10	mitochondrial import inner membrane translocase subunit TIM10, putative	3	1.086	1.105	1.124	1.614	1.559	1.62	0.758	0.722	0.719	0.56	0.562	0.522	0.480737	0.417122	0.444888	5.70303e-06	0.000662821	0.000125125	6.27333e-05	0.00422112	0.000868922	0.447583	Up	-0.311757	-0.256347	-0.323831	0.000405257	0.0262283	1.12868e-05	0.00175129	0.0738053	8.03353e-05	-0.297312	Down
PF3D7_0406200	Pfs16	sexual stage-specific protein precursor	3	1.439	1.398	1.404	1.302	1.252	1.244	0.759	0.742	0.718	0.498	0.488	0.486	-0.122104	-0.133902	-0.146857	2.08021e-07	1.02662e-05	8.07465e-09	2.79673e-06	0.000107513	1.4419e-07	-0.134288	Down	-0.426478	-0.421365	-0.390277	2.74443e-07	1.72282e-05	7.36554e-08	3.68974e-06	0.000173718	9.90256e-07	-0.412707	Down
PF3D7_1334800	MSRP2	MSP7-like protein	3	0.549	0.618	0.63	0.652	0.608	0.634	1.811	1.662	1.927	1.125	1.202	1.13	0.175104	-0.0167336	0.00654903	0.000739498	0.366872	0.22502	0.00470943	0.399306	0.303211	0.0549731	NA	-0.580154	-0.394468	-0.653553	1.02985e-27	4.25799e-15	2.41252e-29	1.25642e-25	2.57608e-13	2.91915e-27	-0.542725	Down
PF3D7_1329600	N/A	conserved Plasmodium protein, unknown function	3	1.216	1.182	1.2	1.294	1.243	1.166	0.896	0.857	0.846	0.714	0.654	0.698	0.0748291	0.060217	-0.0342516	0.099266	0.0868095	0.000173175	0.180753	0.159151	0.00110285	0.0335982	NA	-0.246954	-0.289124	-0.207086	0.000434142	0.000352864	0.0213609	0.00250149	0.00177902	0.0557891	-0.247721	Down
PF3D7_0919800	N/A	TLD domain-containing protein	3	0.835	0.841	0.785	0.778	0.823	0.842	1.301	1.268	1.21	1.042	1.017	0.963	-0.0779163	-0.0240195	0.0774028	0.386618	0.375212	0.0182489	0.42863	0.437141	0.0530086	-0.00817767	NA	-0.261588	-0.258731	-0.265227	3.44369e-06	3.2576e-08	1.02821e-05	4.13243e-05	7.88339e-07	0.000160658	-0.261849	Down
PF3D7_1201500	N/A	GPN-loop GTPase, putative	3	1.085	1.108	1.102	1.294	1.205	1.207	0.936	1.023	1.017	0.671	0.707	0.632	0.209955	0.0995947	0.10797	0.0265833	0.199458	0.342036	0.0665407	0.296755	0.399183	0.139173	NA	-0.361078	-0.407627	-0.517237	1.22833e-07	1.07351e-07	7.09029e-11	2.97255e-06	1.65051e-06	1.71585e-09	-0.428648	Down
PF3D7_0810000	N/A	acyl-CoA binding protein, putative	3	0.872	0.838	0.86	0.903	0.929	0.865	1.227	1.228	1.232	1.02	1.052	1.069	0.0393487	0.115971	0.00648889	0.0133297	0.0023849	0.0992993	0.0407553	0.0118251	0.189142	0.053936	NA	-0.21613	-0.181498	-0.166808	5.06229e-05	2.08698e-05	0.00095596	0.000607475	0.000280582	0.00608795	-0.188145	Down
PF3D7_1140800	N/A	conserved Plasmodium protein, unknown function	3	0.963	1.026	1.001	1.222	1.237	1.217	1.031	1.094	0.938	0.788	0.772	0.725	0.279373	0.22091	0.229929	2.20543e-08	0.000113172	1.82707e-06	6.72657e-07	0.000887415	1.93365e-05	0.243404	Up	-0.300635	-0.391508	-0.282215	5.51128e-07	1.0766e-12	0.000874073	6.61354e-06	1.29192e-10	0.00459838	-0.324786	Down
PF3D7_1354900	N/A	conserved Plasmodium protein, unknown function	3	1.017	1.208	0.886	1.454	1.312	1.438	1.103	1.025	0.828	0.49	0.576	0.635	0.427752	0.0994587	0.571698	2.02153e-11	0.136604	0	4.93253e-10	0.220388	0	0.366303	NA	-0.861103	-0.619691	-0.281481	5.50155e-40	6.46484e-20	0.00153329	6.65688e-38	3.84658e-18	0.00657125	-0.587425	Down
PF3D7_1016300	GBP130	GBP130 protein	3	1.196	1.172	1.166	1.272	1.299	1.324	0.809	0.86	0.838	0.674	0.653	0.641	0.0739423	0.123485	0.1527	0.0958503	0.414015	0.414267	0.179904	0.424541	0.444672	0.116709	NA	-0.194605	-0.294569	-0.28504	0.0249552	0.000260301	0.00132489	0.0774251	0.00140536	0.00588839	-0.258071	Down
PF3D7_1411200	ROM8	rhomboid protease ROM8	3	1.233	1.191	1.045	1.5	1.418	1.348	0.847	0.836	0.914	0.469	0.589	0.562	0.23896	0.211163	0.303491	0.274734	0.337794	5.30575e-06	0.335786	0.393707	5.2376e-05	0.251205	NA	-0.602102	-0.368092	-0.513784	2.20306e-14	0.000300899	2.06096e-09	8.88567e-13	0.00191625	2.74794e-08	-0.494659	Down
PF3D7_1132900	GCVH	glycine cleavage system H protein	3	1.008	1.006	0.992	1.194	1.184	1.212	0.978	0.962	0.949	0.841	0.86	0.837	0.199062	0.191327	0.235424	0.000176947	6.53823e-05	9.59362e-07	0.000921279	0.00045383	1.21839e-05	0.208604	Up	-0.169076	-0.125656	-0.140149	0.00809571	0.0269006	0.0127672	0.0303589	0.075697	0.0354001	-0.14496	Down
PF3D7_0905800	N/A	conserved Plasmodium protein, unknown function	3	1.047	1.159	1.105	1.226	1.234	1.21	0.947	0.963	0.918	0.691	0.728	0.656	0.186627	0.0748626	0.107739	0.0116592	0.273643	0.34367	0.038754	0.343715	0.399183	0.123076	NA	-0.343641	-0.307608	-0.362628	5.27163e-07	0.000103508	6.06754e-06	6.37868e-06	0.00057711	5.69415e-05	-0.337959	Down
PF3D7_1036900	N/A	conserved Plasmodium protein, unknown function	3	1.118	1.113	1.096	1.128	1.122	1.118	1.058	1.061	1.038	0.72	0.697	0.694	0.010514	0.00950071	0.0234042	0.111613	0.129693	0.375272	0.20002	0.212696	0.449618	0.014473	NA	-0.427182	-0.464694	-0.443895	4.42142e-08	3.92507e-16	1.82215e-10	6.68739e-07	1.77636e-14	3.64429e-09	-0.445257	Down
PF3D7_0307700	N/A	conserved Plasmodium protein, unknown function	3	0.942	0.91	1.015	1.024	1.02	1.02	1.102	1.118	1.124	0.882	0.878	0.984	0.096046	0.130794	0.00569486	0.00119759	0.000768985	0.410679	0.00475174	0.00540688	0.452124	0.0775115	NA	-0.253994	-0.275891	-0.15376	0.000110417	2.50323e-07	0.0125827	0.000890698	2.75355e-06	0.0447795	-0.227882	Down
PF3D7_0927600	N/A	RNA-binding protein, putative	3	0.881	0.904	0.899	0.844	0.853	0.892	1.432	1.413	1.394	0.806	0.837	0.913	-0.0480222	-0.0652586	-0.00882257	0.444311	0.405148	0.216351	0.472649	0.445456	0.286064	-0.0407011	NA	-0.666105	-0.608497	-0.495458	1.13949e-26	3.67406e-21	6.42533e-16	1.36739e-24	4.55583e-19	3.88733e-14	-0.59002	Down
PF3D7_0530000	N/A	conserved Plasmodium protein, unknown function	3	0.802	0.867	0.847	0.799	0.979	0.947	1.291	1.358	1.275	0.941	0.908	1.081	-0.0041233	0.137954	0.125951	0.187958	1.14495e-05	0.002709	0.280776	9.27994e-05	0.0147506	0.0865939	NA	-0.368737	-0.469885	-0.194816	3.35964e-10	1.40675e-19	2.2454e-06	1.00789e-08	8.51081e-18	4.52823e-05	-0.344479	Down
PF3D7_0817900	HMGB2	high mobility group protein B2	3	1.044	1.028	0.932	1.132	1.142	1.1	1.328	1.277	1.307	0.59	0.561	0.574	0.0949792	0.123348	0.191856	0.0373909	0.00308526	1.51312e-05	0.0882701	0.015812	0.000165067	0.136728	Up	-0.901019	-0.903981	-0.909212	4.4003e-82	1.79553e-58	1.63436e-73	1.77479e-80	2.17259e-56	1.97758e-71	-0.904738	Down
PF3D7_1421000	N/A	DIX domain-containing protein, putative	3	1.175	1.108	1.003	1.001	1.101	0.958	1.173	1.253	1.088	0.714	0.756	0.677	-0.187998	-0.00746039	-0.0528017	5.14383e-05	0.287777	0.441009	0.000627547	0.351994	0.459696	-0.0827532	NA	-0.55665	-0.574123	-0.524309	2.51124e-28	9.52237e-26	2.71039e-14	1.01287e-26	2.30441e-24	8.13117e-13	-0.551694	Down
PF3D7_1239200	ApiAP2	AP2 domain transcription factor, putative	3	0.902	0.903	0.922	0.846	0.875	0.884	1.392	1.404	1.436	0.841	0.805	0.809	-0.0719463	-0.0354935	-0.0475863	0.381131	0.271392	0.473695	0.444362	0.357224	0.489753	-0.0516754	NA	-0.585035	-0.643396	-0.665459	2.45276e-21	2.23463e-20	4.30506e-21	1.47166e-19	8.9385e-19	2.60456e-19	-0.631297	Down
PF3D7_1236000	N/A	vesicle transport v-SNARE protein VTI1, putative	3	0.906	0.85	0.862	0.958	0.766	0.772	1.458	1.113	1.239	0.99	1.012	1.16	0.0635239	-0.114694	-0.121857	0.00877908	0.156511	0.132196	0.029598	0.230949	0.230085	-0.0576755	NA	-0.45854	-0.110163	-0.0780649	4.74387e-25	0.00375051	0.00378205	1.91336e-23	0.0142761	0.0163439	-0.215589	Down
PF3D7_1449800	N/A	conserved protein, unknown function	3	0.959	0.896	0.898	0.912	1.004	0.988	1.094	1.047	1.194	0.947	0.911	0.927	-0.0572444	0.130021	0.108965	0.457827	0.000147565	0.00135213	0.478084	0.00127539	0.00584312	0.0605804	NA	-0.165694	-0.158411	-0.292521	0.00363307	0.00557805	2.97255e-07	0.0171481	0.0268176	6.95576e-06	-0.205542	Down
PF3D7_0307100	RPS12	40S ribosomal protein S12, putative	3	1.087	1.079	1.086	1.118	1.109	1.111	0.978	0.98	0.952	0.861	0.827	0.833	0.0330892	0.0322243	0.0267636	0.424928	0.376197	0.40616	0.462532	0.422774	0.460556	0.0306924	NA	-0.143124	-0.189852	-0.148988	0.0275721	0.000832986	0.0074396	0.0689303	0.00479959	0.0237966	-0.160655	Down
PF3D7_1011700	RAD23	DNA repair protein RAD23, putative	3	0.935	0.91	0.978	1.024	1.032	1.11	1.094	1.133	1.098	0.849	0.952	0.944	0.104549	0.14437	0.147391	0.000599737	0.000306625	0.00103191	0.00273214	0.00262822	0.00547361	0.132103	Up	-0.287772	-0.200677	-0.173535	2.46647e-07	0.000590174	0.00133684	4.22823e-06	0.0038206	0.00486123	-0.220661	Down
PF3D7_1365700	N/A	SNARE associated Golgi protein, putative	3	1.14	1.147	1.175	1.019	1.13	1.109	1.035	1.031	1.066	0.702	0.692	0.745	-0.131475	-0.0176744	-0.0684575	0.00296101	0.0283467	0.0013708	0.013894	0.0678099	0.00691111	-0.0725357	Down	-0.428522	-0.439124	-0.399596	3.97085e-08	7.98107e-09	3.19264e-13	6.68739e-07	1.96334e-07	1.27706e-11	-0.422414	Down
PF3D7_0824400	NT2	nucleoside transporter 2	3	1.06	1.049	1.053	1.276	1.208	1.237	0.997	0.96	0.967	0.728	0.714	0.732	0.220318	0.16669	0.190682	0.0145816	0.00686054	0.0226459	0.0439226	0.0312536	0.0640927	0.192563	Up	-0.347141	-0.324639	-0.306491	4.13014e-06	3.7225e-05	0.000261013	4.16456e-05	0.000269333	0.00157913	-0.326091	Down
PF3D7_1360700	PIAS	E3 SUMO-protein ligase PIAS, putative	3	1.065	1.051	1.048	1.065	1.096	1.101	1.02	0.997	1.044	0.885	0.873	0.909	0	0.0490884	0.0577737	0.32531	0.126279	0.256194	0.383286	0.205708	0.33608	0.0356207	NA	-0.160686	-0.149732	-0.157563	0.000697974	0.015328	0.00423922	0.0031361	0.0408748	0.01967	-0.155993	Down
PF3D7_0316700	YOP1	protein YOP1, putative	3	0.959	0.975	0.995	0.888	1.001	0.903	1.139	1.133	1.156	0.998	0.986	0.947	-0.0873758	0.0303205	-0.11083	0.23587	0.0787521	0.0373527	0.322355	0.143415	0.0847619	-0.0559619	NA	-0.153168	-0.160789	-0.230249	0.000222233	9.77118e-05	0.000526075	0.00098663	0.000678235	0.00397844	-0.181402	Down
PF3D7_0704300	N/A	conserved Plasmodium membrane protein, unknown function	3	0.788	0.759	0.809	0.671	0.681	0.66	1.53	1.47	1.597	0.957	1.062	1.024	-0.172681	-0.116173	-0.21895	0.0363254	0.190824	0.0171081	0.0998948	0.265399	0.0627297	-0.169268	NA	-0.556314	-0.387836	-0.53204	3.93173e-34	9.72396e-15	1.1447e-20	2.3787e-32	3.922e-13	6.92543e-19	-0.492063	Down
PF3D7_1030000	SPT4	transcription elongation factor SPT4, putative	3	1.096	1.081	1.105	1.3	1.373	1.336	0.9	0.879	0.812	0.728	0.76	0.743	0.203707	0.286315	0.227229	0.0371931	0.00320937	0.0188583	0.0875132	0.0143827	0.0501458	0.239084	Up	-0.231362	-0.159076	-0.0959062	0.00103531	0.0948161	0.264428	0.00520466	0.168405	0.354496	-0.162114	NA
PF3D7_0210900	N/A	conserved Plasmodium protein, unknown function	3	1.147	1.072	1.067	1.327	1.364	1.389	1.039	1.012	1.018	0.469	0.521	0.506	0.174949	0.288083	0.31574	0.170536	0.00291191	8.99691e-06	0.260068	0.0135516	5.5402e-05	0.259591	NA	-0.832688	-0.703111	-0.737843	8.51377e-31	2.09073e-22	1.75092e-18	3.43389e-29	1.26489e-20	1.05055e-16	-0.757881	Down
PF3D7_1461300	N/A	40S ribosomal protein S28e, putative	3	1.278	1.316	1.144	1.237	1.224	1.199	0.962	0.949	0.914	0.57	0.578	0.61	-0.0392616	-0.0873956	0.0558598	6.25775e-05	0.000142481	0.0737783	0.000401813	0.00123144	0.14482	-0.0235991	NA	-0.557597	-0.528352	-0.431988	8.22499e-14	1.14247e-12	6.12097e-07	1.1058e-12	1.97484e-11	6.67742e-06	-0.505979	Down
PF3D7_1250000	FCF2	rRNA-processing protein FCF2, putative	3	0.962	1.304	1.131	1.169	1.146	1.205	0.923	1.041	1.01	0.783	0.699	0.617	0.22763	-0.154775	0.0753501	2.58732e-05	7.76325e-08	0.412108	0.000307891	1.87871e-06	0.457477	0.0494015	NA	-0.181575	-0.439689	-0.533756	0.0402991	1.89667e-14	5.2126e-12	0.0937729	4.55201e-13	1.0599e-10	-0.385006	Down
PF3D7_1323400	RPL23	60S ribosomal protein L23	3	1.158	1.147	1.128	1.146	1.144	1.114	0.982	0.954	0.948	0.758	0.726	0.695	-0.0123557	-0.00310331	-0.0147412	0.0605004	0.0589009	0.0376359	0.132885	0.119765	0.0968923	-0.0100668	NA	-0.286715	-0.29988	-0.338784	0.000461617	0.000161406	2.70453e-05	0.00265979	0.000779531	0.000183307	-0.30846	Down
PF3D7_1312800	N/A	conserved Plasmodium protein, unknown function	3	0.99	1.075	0.994	0.955	0.956	0.898	1.333	1.304	1.395	0.727	0.704	0.703	-0.0413352	-0.135852	-0.115945	0.40552	0.00355385	0.103026	0.466518	0.0133269	0.170769	-0.0977106	NA	-0.690161	-0.697657	-0.780702	5.31644e-39	4.83124e-37	3.25107e-27	2.21518e-37	1.9486e-35	9.83448e-26	-0.72284	Down
PF3D7_0912800	GCD10	tRNA (adenine(58)-N(1))-methyltransferase non-catalytic subunit TRM6, putative	3	1.059	1.075	1.091	1.064	1.092	1.15	0.979	0.973	0.964	0.86	0.824	0.835	0.00550368	0.0184038	0.0621554	0.36539	0.313719	0.431578	0.410202	0.367499	0.44255	0.0286876	NA	-0.145574	-0.185674	-0.160557	0.0247819	0.00111154	0.00346907	0.0675869	0.00584768	0.0126653	-0.163935	Down
PF3D7_0219400	N/A	ribosome associated membrane protein RAMP4, putative, unspecified product	3	0.955	0.978	0.996	1.124	1.078	1.112	1.06	1.02	1.059	0.876	0.906	0.9	0.189472	0.113018	0.128505	0.000158191	0.00430235	0.00394474	0.0013968	0.0156449	0.0190639	0.143665	Up	-0.216428	-0.134484	-0.185195	9.50591e-05	0.0109195	0.00107266	0.000950591	0.0378972	0.00622145	-0.178702	Down
PF3D7_1426100	BTF3	transcription factor BTF3, putative	3	1.087	1.016	1.037	1.061	1.126	1.137	1.15	1.158	1.139	0.63	0.697	0.659	-0.0283496	0.120279	0.108023	0.155433	0.00808395	0.0312937	0.240215	0.0280561	0.0759038	0.0666508	NA	-0.66332	-0.566859	-0.605811	1.12448e-30	1.26415e-23	2.93419e-38	4.53541e-29	7.64808e-22	1.78986e-36	-0.611996	Down
PF3D7_1108600	ERC	endoplasmic reticulum-resident calcium binding protein	3	0.811	0.826	0.804	0.893	0.915	0.904	1.233	1.227	1.258	1.066	1.084	1.048	0.107482	0.114737	0.130867	0.00127796	0.0014788	0.000155411	0.00760387	0.00994079	0.000932464	0.117696	Up	-0.171032	-0.145786	-0.214682	0.000233352	0.000238332	6.77436e-05	0.00203349	0.00240318	0.000585499	-0.177167	Down
PF3D7_0615000	N/A	conserved Plasmodium protein, unknown function	3	1.062	1.112	1.05	1.434	1.43	1.378	0.822	0.867	0.905	0.611	0.659	0.65	0.360327	0.302902	0.324776	1.7395e-07	0.0482506	3.17944e-06	2.12219e-06	0.107562	2.32497e-05	0.329335	NA	-0.312687	-0.29411	-0.356103	0.000386017	0.000267135	4.84158e-05	0.00172993	0.00140536	0.000376366	-0.320966	Down
PF3D7_0320000	I2	protein phosphatase inhibitor 2	3	0.859	0.856	0.899	0.879	0.89	0.887	1.524	1.392	1.489	0.787	0.794	0.821	0.0258053	0.0437149	-0.0151576	0.0660664	0.0441284	0.244867	0.131032	0.0953488	0.31673	0.0181209	NA	-0.76838	-0.647926	-0.693739	6.17562e-37	1.26013e-20	3.4073e-28	7.53425e-35	7.56076e-19	4.12283e-26	-0.703349	Down
PF3D7_0820200	PGPS	phosphatidylglycerophosphate synthase	3	1.127	1.048	1.051	1.052	1.059	1.045	1.068	1.047	1.013	0.919	0.93	0.859	-0.0808494	0.0121825	-0.00667315	0.0410629	0.411003	0.429424	0.0927718	0.440115	0.441676	-0.0251134	NA	-0.171577	-0.135207	-0.185893	0.00938782	0.0156724	0.000239091	0.0307007	0.0512828	0.0014465	-0.164226	Down
PF3D7_0909300	ARP	apoptosis-related protein	3	0.97	1.043	1.098	1.108	1.066	1.022	1.11	1.074	1.177	0.804	0.8	0.791	0.154703	0.0254535	-0.0837751	0.0015252	0.460995	0.0389464	0.00963285	0.47179	0.085682	0.032127	NA	-0.364426	-0.331462	-0.45099	1.63024e-14	3.0044e-09	1.7675e-13	2.81799e-13	7.21055e-08	5.12576e-12	-0.382292	Down
PF3D7_1244600	ARFGAP	ADP-ribosylation factor GTPase-activating protein	3	0.826	0.84	0.78	0.874	0.907	0.877	1.367	1.301	1.31	1.025	1.057	0.978	0.0630117	0.0861246	0.129944	0.0157213	0.0069179	0.00165665	0.0475571	0.027308	0.00748558	0.0930267	Up	-0.340249	-0.245073	-0.342548	1.30724e-08	1.39123e-07	5.33467e-09	3.13738e-07	2.78246e-06	1.61374e-07	-0.30929	Down
PF3D7_1241500	N/A	conserved Plasmodium protein, unknown function	3	1.093	1.063	0.986	1.276	1.266	1.258	0.929	0.9	0.903	0.756	0.758	0.737	0.184403	0.207526	0.287133	0.0929505	0.0200396	2.04006e-09	0.169001	0.0538843	3.52639e-08	0.226354	NA	-0.226676	-0.188243	-0.222014	0.00646395	0.0357435	0.00860383	0.0217261	0.0850696	0.0283694	-0.212311	Down
PF3D7_0803600	N/A	conserved Plasmodium protein, unknown function	3	1.056	1.06	1.006	1.06	1.068	1.089	1.019	0.999	0.978	0.895	0.869	0.863	0.00441473	0.00878913	0.0923789	0.357326	0.37922	0.0276009	0.408863	0.43077	0.0732025	0.0351942	NA	-0.147023	-0.157123	-0.140554	0.00186015	0.0104398	0.0204884	0.00703369	0.0313195	0.0501757	-0.148233	Down
PF3D7_1401200	N/A	Plasmodium exported protein, unknown function	3	0.952	0.969	1.005	1.244	1.272	1.304	0.981	1.023	1.008	0.57	0.632	0.565	0.313939	0.320467	0.308484	3.291e-10	1.12387e-09	9.61593e-06	5.78276e-09	2.76472e-08	0.000105775	0.314296	Up	-0.579841	-0.523995	-0.61958	6.45827e-15	4.63194e-14	5.4234e-16	1.11636e-13	1.1024e-12	1.65414e-14	-0.574472	Down
PF3D7_1472100	YIP1	protein transport protein YIP1, putative	3	1.18	0.932	1.182	0.983	1.09	1.348	0.945	1.026	0.971	0.757	0.813	0.775	-0.213977	0.181123	0.158323	5.31763e-06	2.31156e-05	0.1985	8.10938e-05	0.000231156	0.285201	0.0418231	NA	-0.244529	-0.261055	-0.250015	0.00273402	5.66581e-06	0.000581208	0.0106715	4.57042e-05	0.00387472	-0.251866	Down
PF3D7_0611900	N/A	lsm12, putative	3	1.067	1.081	1.043	0.984	0.979	1.006	1.112	1.096	1.094	0.884	0.93	0.857	-0.0939744	-0.115101	-0.0419132	0.0381173	0.0122806	0.216739	0.0877417	0.0342715	0.3021	-0.0836628	NA	-0.262019	-0.188272	-0.27741	6.54484e-05	0.000234258	2.98416e-06	0.000565661	0.00199119	4.32703e-05	-0.242567	Down
PF3D7_1033300	N/A	conserved protein, unknown function	3	1.077	1.007	1.014	1.252	1.209	0.99	1.003	1.075	1.048	0.689	0.797	0.852	0.178822	0.215128	-0.0276748	0.0170708	0.000177507	0.440296	0.0488304	0.00136458	0.456931	0.122092	NA	-0.41206	-0.336628	-0.234044	1.68211e-08	1.60565e-09	7.93085e-06	3.39226e-07	4.81696e-08	7.99694e-05	-0.327577	Down
PF3D7_0608400	N/A	conserved Plasmodium protein, unknown function	3	0.928	0.962	0.953	0.901	0.957	0.913	1.251	1.217	1.271	0.877	0.909	0.925	-0.0334757	-0.00596813	-0.0488199	0.449558	0.285747	0.496768	0.456988	0.360943	0.498022	-0.0294212	NA	-0.41001	-0.337181	-0.369358	1.13089e-19	7.49932e-14	3.79196e-09	6.7288e-18	2.2123e-12	1.18499e-07	-0.372183	Down
PF3D7_1366900	N/A	conserved protein, unknown function	3	1.112	1.088	1.096	1.126	1.116	1.13	1.235	1.157	1.192	0.569	0.552	0.568	0.0147628	0.0298978	0.0360119	0.129397	0.395827	0.311712	0.219975	0.432477	0.373654	0.0268908	NA	-0.850056	-0.802656	-0.809715	7.00773e-51	1.61784e-28	2.61611e-33	4.23968e-49	9.94969e-27	3.13933e-31	-0.820809	Down
PF3D7_0525000	N/A	zinc finger protein, putative	3	1.35	1.351	1.338	1.412	1.47	1.572	0.702	0.654	0.651	0.47	0.492	0.436	0.0548765	0.103487	0.198409	0.0110941	0.148915	0.414396	0.0305087	0.23401	0.469211	0.118924	NA	-0.397744	-0.281178	-0.387957	2.18672e-06	0.0115799	8.92996e-08	2.03533e-05	0.0451988	1.08053e-06	-0.355626	Down
PF3D7_0212100	N/A	conserved Plasmodium protein, unknown function	3	1.008	0.987	1.012	1.053	1.002	1.06	1.147	1.054	1.09	0.714	0.792	0.814	0.0507382	0.0174007	0.0538898	0.184769	0.13513	0.134976	0.265197	0.221613	0.219561	0.0406762	NA	-0.530249	-0.320603	-0.329737	8.26177e-26	2.21643e-08	6.33739e-10	1.99935e-24	3.75849e-07	2.55608e-08	-0.39353	Down
PF3D7_0927100	N/A	conserved protein, unknown function	3	1.128	1.117	1.031	0.883	0.892	0.922	1.189	1.222	1.259	0.793	0.837	0.753	-0.282617	-0.259624	-0.128385	5.37093e-07	1.23124e-05	0.0576319	1.27828e-05	0.000152746	0.112555	-0.223542	NA	-0.46024	-0.433697	-0.584093	8.50021e-13	2.21705e-15	2.55118e-31	2.05705e-11	2.63829e-13	6.42898e-30	-0.492677	Down
PF3D7_0829100	CCDC124	coiled-coil domain-containing protein 124, putative	3	0.968	1.022	0.988	1.184	1.166	1.165	1.228	1.18	1.219	0.637	0.617	0.64	0.23568	0.154819	0.192912	2.12488e-06	0.00126513	4.78707e-05	3.70337e-05	0.00514779	0.000419789	0.19447	Up	-0.729663	-0.714885	-0.716103	6.73904e-48	4.27478e-44	4.63576e-46	4.07712e-46	1.29312e-42	2.80463e-44	-0.720217	Down
PF3D7_1251200	N/A	coronin	3	1.047	0.96	0.992	0.957	0.952	0.943	1.23	1.16	1.13	0.877	0.955	0.941	-0.103822	-0.00957677	-0.0581109	0.100485	0.309521	0.375723	0.183061	0.379006	0.426301	-0.0571699	NA	-0.38983	-0.224792	-0.210713	4.49225e-14	0.000143688	0.000116925	1.40383e-12	0.00117824	0.000668142	-0.275111	Down
PF3D7_1202900	HMGB1	high mobility group protein B1	3	0.995	0.992	0.956	1.132	1.183	1.186	1.378	1.342	1.38	0.466	0.464	0.422	0.150708	0.206503	0.251986	0.005756	1.59298e-05	8.58093e-08	0.024463	0.000134266	2.07658e-06	0.203065	Up	-1.17297	-1.1449	-1.26482	2.20062e-100	4.39491e-114	3.64439e-172	2.64074e-98	1.77261e-112	4.44616e-170	-1.19423	Down
PF3D7_0210100	N/A	60S ribosomal protein L37ae, putative	3	1.072	1.092	1.019	1.048	1.072	1.015	1.011	1.034	0.996	0.881	0.852	0.864	-0.0264486	-0.0216761	-0.00455768	0.164577	0.353752	0.496611	0.247907	0.391996	0.496611	-0.0175608	NA	-0.155558	-0.218529	-0.160082	0.00239288	0.000196179	0.00148173	0.00965129	0.00102354	0.00689573	-0.178056	Down
PF3D7_0724400	PAM18	mitochondrial import inner membrane translocase subunit TIM14, putative	3	1.043	1.035	1.089	1.334	1.174	1.282	0.892	1.008	0.944	0.763	0.728	0.706	0.293021	0.148272	0.194374	4.4445e-05	0.00201827	0.0339685	0.000313729	0.00768246	0.0874509	0.211889	Up	-0.171203	-0.359703	-0.317494	0.0172243	9.57388e-10	0.000145637	0.0452107	1.64124e-08	0.000979002	-0.2828	Down
PF3D7_1033200	ETRAMP10.2	early transcribed membrane protein 10.2	3	0.988	0.997	1.009	1.224	1.208	1.206	1.098	1.066	1.07	0.734	0.71	0.683	0.251881	0.225669	0.209861	9.24107e-07	2.29698e-06	1.66706e-05	9.4721e-06	2.2587e-05	0.000141145	0.229137	Up	-0.449842	-0.450692	-0.495726	8.50726e-15	3.54416e-15	7.41595e-13	3.40291e-13	1.06325e-13	1.77983e-11	-0.46542	Down
PF3D7_0604500	N/A	conserved Plasmodium protein, unknown function	3	1.13	1.132	1.118	1.148	1.158	1.148	1.013	1.004	1.01	0.675	0.699	0.682	0.0187073	0.0269058	0.031315	0.16993	0.194745	0.270871	0.258042	0.294074	0.348674	0.0256427	NA	-0.444853	-0.398091	-0.4307	6.87771e-10	2.26252e-07	9.71222e-08	1.66441e-08	3.09211e-06	1.46897e-06	-0.424548	Down
PF3D7_0509800	PI4K	phosphatidylinositol 4-kinase	3	0.997	1.058	1.099	1.055	1.099	1.048	1.089	1.034	0.987	0.797	0.868	0.771	0.0656312	0.0445558	-0.055635	0.120568	0.147587	0.019276	0.200384	0.226915	0.0523207	0.018184	NA	-0.351669	-0.197934	-0.274215	4.9462e-12	0.000200449	0.000144494	6.64989e-11	0.00112633	0.00123852	-0.274606	Down
PF3D7_1476300	N/A	Plasmodium exported protein (PHISTb), unknown function	3	0.975	0.936	0.993	1.081	1.101	1.072	1.048	1.036	1.062	0.896	0.896	0.952	0.119807	0.188048	0.0889537	0.0149342	1.16338e-05	0.0232696	0.0433803	0.000155118	0.0634627	0.132269	Up	-0.1781	-0.164812	-0.12525	0.00120278	0.00193307	0.00556267	0.00630015	0.00912409	0.0206146	-0.156054	Down
PF3D7_1423700	N/A	conserved Plasmodium protein, unknown function	3	1.106	1.093	1.114	1.167	1.13	1.153	0.949	0.945	0.965	0.787	0.775	0.75	0.0635208	0.039233	0.0406959	0.462394	0.326947	0.35489	0.484268	0.402145	0.39396	0.0478165	NA	-0.207399	-0.219239	-0.278218	0.0152613	0.00805608	0.0010556	0.051295	0.0260762	0.005322	-0.234952	Down
PF3D7_0320900	H2A.Z	histone H2A.Z	3	1.068	1.051	1.03	1.09	1.058	1.05	1.161	1.14	1.116	0.776	0.825	0.778	0.0238976	0.00774653	0.0223823	0.359922	0.369606	0.331153	0.430494	0.427583	0.377576	0.0180088	NA	-0.455568	-0.367483	-0.40639	3.24968e-16	9.41463e-10	3.79169e-14	7.79923e-15	1.96138e-08	4.58794e-12	-0.409814	Down
PF3D7_0220600	N/A	Plasmodium exported protein (hyp9), unknown function	3	1.101	1.057	1.024	1.369	1.466	1.48	0.84	0.901	0.816	0.627	0.614	0.61	0.261223	0.39301	0.441656	0.00198608	0.00196633	5.30687e-14	0.00861806	0.009151	1.24181e-12	0.365296	Up	-0.310235	-0.409323	-0.306326	0.000438659	9.41733e-08	3.6001e-05	0.00183027	9.49581e-07	0.000217806	-0.341962	Down
PF3D7_0321500	N/A	peptidase, putative	3	0.896	0.944	0.934	0.983	1.078	1.19	1.208	1.063	1.062	0.904	0.902	0.892	0.10564	0.153554	0.28258	0.00077263	0.000188825	2.2495e-09	0.00436643	0.00141619	1.51316e-07	0.180591	Up	-0.334547	-0.187077	-0.198447	7.48279e-14	0.00129118	0.000521071	1.27207e-12	0.0075083	0.00377776	-0.240024	Down
PF3D7_0203400	N/A	conserved Plasmodium protein, unknown function	3	0.805	0.706	0.813	0.808	0.844	0.818	1.27	1.275	1.377	1.007	1.05	0.957	0.00409986	0.194689	0.00677535	0.154761	6.11e-05	0.169922	0.246395	0.000434888	0.255931	0.0685214	NA	-0.271952	-0.228537	-0.427472	2.28113e-07	5.14999e-07	2.12038e-17	3.47873e-06	8.82856e-06	2.56567e-15	-0.30932	Down
PF3D7_1309300	PRPF3	U4/U6 small nuclear ribonucleoprotein PRP3, putative	3	1.118	1.052	1.034	1.134	1.172	1.163	1.02	1.061	1.042	0.79	0.792	0.752	0.0167859	0.12727	0.138202	0.138521	0.0589566	0.00749784	0.232169	0.120861	0.0288553	0.0940859	NA	-0.285549	-0.328263	-0.363256	6.30175e-06	1.00031e-08	1.11644e-13	5.86548e-05	2.0173e-07	1.70257e-12	-0.325689	Down
PF3D7_0909800	SNRPD3	small nuclear ribonucleoprotein Sm D3, putative	3	1.026	1.055	1.026	1.218	1.156	1.141	1.006	0.971	1.022	0.808	0.815	0.762	0.202347	0.107613	0.124572	0.00264394	0.0239405	0.0119226	0.0112367	0.0588537	0.0357678	0.144844	Up	-0.24519	-0.195352	-0.326763	0.000153251	0.000563846	4.0234e-11	0.000883015	0.00341127	4.90855e-10	-0.255768	Down
PF3D7_1241900	N/A	tetratricopeptide repeat protein, putative	3	1.111	1.098	1.082	1.082	1.096	1.054	1.06	1.068	1.061	0.749	0.73	0.721	-0.0310922	-0.00214341	-0.0306696	0.0500987	0.329025	0.255477	0.102702	0.396173	0.336008	-0.0213017	NA	-0.387331	-0.423446	-0.42899	1.73347e-10	1.18769e-15	4.91919e-19	2.99643e-09	2.39517e-14	1.50035e-17	-0.413256	Down
PF3D7_1304500	N/A	small heat shock protein, putative	3	0.863	0.883	0.88	0.9	0.789	0.894	1.226	1.196	1.265	1.05	1.05	1.024	0.047215	-0.125048	0.0177773	0.00877352	0.097828	0.119275	0.0312403	0.186141	0.208731	-0.0200186	NA	-0.181759	-0.152352	-0.248016	0.000124466	0.00196058	8.07136e-06	0.00116807	0.0152225	8.8785e-05	-0.194042	Down
PF3D7_0619900	SF3A2	splicing factor 3A subunit 2, putative	3	0.78	1.08	1.062	1.387	1.262	1.531	0.94	1.006	1.096	0.601	0.618	0.642	0.668843	0.185141	0.441161	0	0.0542489	0.000157066	0	0.118075	0.000934919	0.431715	NA	-0.478555	-0.527565	-0.587712	2.89687e-10	2.93257e-14	8.75913e-18	3.18656e-09	8.7244e-13	3.76175e-16	-0.531277	Down
PF3D7_0305600	N/A	DNA-(apurinic or apyrimidinic site) lyase, putative	3	0.792	0.795	0.81	0.796	0.792	0.781	1.336	1.321	1.25	1.208	1.134	1.162	0.00553199	-0.00415098	-0.0400519	0.149401	0.234468	0.396496	0.244292	0.322394	0.432541	-0.0128903	NA	-0.120543	-0.181505	-0.0865778	0.000565103	5.0412e-07	0.0157844	0.00328298	7.68784e-06	0.0523087	-0.129542	Down
PF3D7_1243100	N/A	zinc finger protein, putative	3	0.975	1.009	0.994	1.156	1.122	1.143	1.182	1.03	1.114	0.772	0.766	0.761	0.198941	0.124081	0.163312	0.000250339	0.00625176	0.000360488	0.00212788	0.023797	0.00311565	0.162111	Up	-0.482297	-0.330101	-0.428097	5.37918e-18	9.18942e-10	2.56896e-17	1.61375e-16	1.23547e-08	6.21688e-16	-0.413498	Down
PF3D7_1460500	N/A	conserved Plasmodium protein, unknown function	3	1.034	1.01	1.024	0.986	0.972	0.992	1.091	1.072	1.08	0.941	0.874	0.942	-0.0550028	-0.0442091	-0.0367244	0.383549	0.351666	0.365631	0.418737	0.404251	0.424453	-0.0453121	NA	-0.16968	-0.232016	-0.156693	0.0029962	8.51806e-05	0.000793119	0.0147313	0.000760541	0.00399732	-0.18613	Down
PF3D7_0402400	GEXP18	Plasmodium exported protein, unknown function	3	0.962	1.012	1.043	1.129	1.104	1.16	1.057	1.043	1.058	0.868	0.864	0.846	0.186353	0.101581	0.12505	0.000196906	0.0255787	0.0171136	0.00147679	0.0685975	0.0517482	0.137661	Up	-0.223335	-0.213048	-0.252824	2.73325e-06	6.24303e-05	1.57477e-06	2.20482e-05	0.000402329	1.90547e-05	-0.229736	Down
PF3D7_1140200	N/A	conserved Plasmodium protein, unknown function	3	0.951	0.944	0.956	0.83	0.875	0.843	1.301	1.256	1.314	0.979	0.93	0.93	-0.153317	-0.0859396	-0.14204	0.0477291	0.1592	0.117248	0.111737	0.241474	0.208731	-0.127099	NA	-0.333094	-0.349091	-0.403228	1.11768e-09	1.10891e-07	3.48817e-09	2.72714e-08	1.901e-06	7.03447e-08	-0.361804	Down
PF3D7_0102200	RESA	ring-infected erythrocyte surface antigen	3	1.238	1.221	1.262	1.753	1.667	1.767	0.513	0.518	0.442	0.405	0.424	0.42	0.428996	0.382243	0.415952	0.000173415	0.00309476	0.00067133	0.00123431	0.0124822	0.00310801	0.409064	Up	-0.216862	-0.185562	-0.0458809	0.0240365	0.159959	0.491598	0.0618812	0.258068	0.491598	-0.149435	NA
PF3D7_1443100	N/A	conserved Plasmodium protein, unknown function	3	0.96	0.994	0.968	1.101	1.055	1.121	1.099	1.041	1.102	0.912	0.899	0.942	0.159124	0.0691085	0.170825	0.00188175	0.0456208	0.000174079	0.00902537	0.100993	0.00151697	0.133019	NA	-0.213432	-0.166627	-0.180172	0.00121281	0.00374622	0.000892921	0.0054517	0.0187311	0.0038268	-0.186744	Down
PF3D7_1357500	N/A	DNA helicase, putative	3	1.042	0.965	1.005	0.973	1.101	1.064	1.086	1.09	1.126	0.851	0.822	0.958	-0.0792342	0.153171	0.066321	0.21655	0.000245554	0.0654238	0.292835	0.00173657	0.128703	0.0467526	NA	-0.276631	-0.319038	-0.186294	6.95324e-07	1.62604e-09	0.00368025	9.27099e-06	2.74104e-08	0.0185546	-0.260654	Down
PF3D7_0707200	N/A	conserved Plasmodium protein, unknown function	3	0.913	0.99	0.962	0.903	1.132	1.021	1.072	1.151	1.043	0.964	1.015	0.892	-0.0124676	0.156517	0.0686204	0.323949	0.000506656	0.0283319	0.383132	0.00284692	0.0726005	0.07089	NA	-0.121911	-0.14613	-0.177576	0.0236477	0.00766876	0.000517775	0.0697608	0.0383438	0.00261045	-0.148539	Down
PF3D7_0422000	N/A	steroid dehydrogenase, putative	3	1.322	1.268	1.184	1.248	1.266	1.131	0.875	0.841	0.861	0.616	0.762	0.626	-0.0696014	-0.00190308	-0.0543639	1.12537e-05	0.00676113	0.00322936	0.000113475	0.0240617	0.0140648	-0.0419561	Down	-0.373377	-0.107335	-0.339123	1.85349e-06	0.329536	0.000114306	1.60194e-05	0.383397	0.000685834	-0.273278	NA
PF3D7_1436300	PTEX150	translocon component PTEX150	3	1.164	1.174	1.181	1.601	1.62	1.673	0.713	0.695	0.649	0.451	0.447	0.468	0.388724	0.393291	0.42655	0.00160829	0.0019427	0.000371152	0.00671044	0.009151	0.00185576	0.402855	Up	-0.452135	-0.433349	-0.320013	3.73551e-08	8.47215e-06	1.46212e-05	7.25722e-07	9.31937e-05	9.3114e-05	-0.401833	Down
PF3D7_0820500	YIF1	protein transport protein YIF1, putative	3	1.023	1.174	1.106	1.252	1.286	1.232	0.944	0.975	0.942	0.684	0.635	0.688	0.238796	0.109291	0.128264	0.000538893	0.317835	0.21236	0.00348863	0.388465	0.305899	0.158784	NA	-0.350702	-0.464182	-0.34221	2.94937e-07	5.79104e-11	2.19661e-05	5.14819e-06	9.84477e-10	0.000163923	-0.385698	Down
PF3D7_1433000	NOP10	H/ACA ribonucleoprotein complex subunit 3, putative	3	1.152	1.162	1.127	1.421	1.469	1.473	0.782	0.831	0.717	0.508	0.407	0.481	0.253364	0.283982	0.32357	0.204872	0.0799234	0.0397926	0.28825	0.157832	0.0870912	0.286972	NA	-0.439766	-0.709193	-0.398493	9.93451e-08	7.12054e-16	3.68751e-08	1.50259e-06	4.30793e-14	5.57735e-07	-0.515817	Down
PF3D7_0424200	RH4	reticulocyte binding protein homologue 4	3	1.157	1.217	1.186	1.104	1.12	1.139	0.983	0.88	1.004	0.756	0.767	0.671	-0.0554281	-0.098751	-0.0480375	0.00472445	2.2901e-05	0.00464034	0.0160631	0.000230919	0.0193614	-0.0674055	Down	-0.29071	-0.150482	-0.440803	0.000374693	0.121588	4.49755e-08	0.00231403	0.205704	7.77433e-07	-0.293998	NA
PF3D7_1028500	N/A	partial CSTF domain-containing protein, putative	3	1.109	1.049	1.037	1.22	1.085	1.308	1.015	0.913	1.036	0.725	0.712	0.792	0.113338	0.0394633	0.275846	0.19444	0.330405	8.80853e-05	0.288145	0.406123	0.000592129	0.142882	NA	-0.372024	-0.270963	-0.300716	2.68864e-06	0.000701488	8.6215e-08	2.9575e-05	0.00417385	1.03458e-06	-0.314568	Down
PF3D7_0708500	N/A	heat shock protein 86 family protein	3	1.223	1.229	1.043	1.32	1.244	1.334	0.962	0.876	0.892	0.586	0.635	0.62	0.0920576	0.0145663	0.293021	0.0441642	0.0144185	1.61324e-05	0.0971611	0.0498467	0.000122001	0.133215	Up	-0.530078	-0.343719	-0.388243	1.6488e-12	1.2466e-05	8.45736e-06	1.99504e-11	0.000100559	8.45736e-05	-0.42068	Down
PF3D7_1453700	P23	HSP90 co-chaperone p23	3	0.911	0.972	0.891	1.049	1.063	1.095	1.174	1.091	1.106	0.717	0.897	0.936	0.162144	0.103691	0.237467	1.99274e-06	0.00759084	1.78252e-08	3.06384e-05	0.0239711	4.38501e-07	0.167767	Up	-0.553223	-0.22349	-0.191615	5.41578e-28	2.27701e-05	0.000431295	1.63827e-26	0.000183679	0.00199059	-0.322776	Down
PF3D7_0313000	N/A	conserved Plasmodium protein, unknown function	3	0.828	0.78	0.795	0.73	0.745	0.736	1.539	1.42	1.5	1.1	0.974	0.974	-0.137615	-0.049917	-0.0839123	0.107935	0.497335	0.357769	0.194927	0.499204	0.414883	-0.0904815	NA	-0.403373	-0.44486	-0.511942	1.12016e-15	1.41949e-16	1.4308e-18	4.55534e-14	1.70338e-14	1.73127e-16	-0.453392	Down
PF3D7_0519700	N/A	FoP domain-containing protein, putative	3	1.056	1.085	1.084	1.433	1.375	1.466	0.986	0.974	0.939	0.529	0.523	0.541	0.366087	0.283761	0.363492	8.74583e-08	0.00368745	0.00862686	1.33374e-06	0.0153856	0.0263014	0.33778	Up	-0.658648	-0.655698	-0.58146	3.28066e-19	1.81935e-19	8.51922e-12	9.92401e-18	7.33805e-18	1.70384e-10	-0.631935	Down
PF3D7_0323000	TMA7	translation machinery-associated protein 7, putative	3	0.896	0.889	0.936	1.023	0.952	0.936	1.486	1.38	1.376	0.81	0.737	0.635	0.15173	0.0777245	0	4.73357e-06	0.00234911	0.175239	3.57976e-05	0.00868458	0.265048	0.0764849	NA	-0.706008	-0.717558	-0.869605	7.37902e-32	4.83296e-53	1.14371e-66	4.5012e-30	2.85145e-51	7.20535e-65	-0.76439	Down
PF3D7_0805600	N/A	PAP2-like protein, putative	3	1.086	1.062	1.118	1.159	1.228	1.25	0.937	0.93	0.974	0.752	0.751	0.754	0.0767983	0.171982	0.132972	0.43387	0.00553355	0.354109	0.448961	0.0202016	0.396734	0.12725	NA	-0.24203	-0.235	-0.283074	0.00309854	0.00415841	8.39484e-05	0.0110271	0.0146138	0.000774909	-0.253368	Down
PF3D7_0514100	UvrD	ATP-dependent DNA helicase UvrD	3	0.979	1.043	1.053	0.863	0.903	0.96	1.143	1.165	1.183	0.871	0.935	0.947	-0.143133	-0.165443	-0.106901	0.0553279	0.00679776	0.032747	0.115345	0.0286617	0.0804225	-0.138492	NA	-0.31071	-0.253789	-0.257483	1.9302e-06	2.18718e-05	4.92705e-06	1.94629e-05	0.000269023	5.76465e-05	-0.273994	Down
PF3D7_1460700	RPL27	60S ribosomal protein L27	3	1.142	1.128	1.09	1.107	1.098	1.09	0.945	0.945	0.954	0.804	0.82	0.8	-0.0367608	-0.0317748	0	0.0137111	0.0191731	0.189794	0.0370823	0.0594163	0.280277	-0.0228452	NA	-0.179403	-0.157886	-0.19556	0.039422	0.019645	0.00820752	0.091732	0.0574975	0.0307782	-0.177617	Down
PF3D7_0706400	RPL37	60S ribosomal protein L37	3	1.193	1.17	1.162	1.078	1.129	1.131	1.039	0.999	0.989	0.691	0.673	0.644	-0.119888	-0.0422937	-0.0320459	0.000150583	0.00651708	0.0109195	0.00142475	0.0227167	0.0400383	-0.0647426	Down	-0.449546	-0.431996	-0.466012	7.00823e-09	1.46385e-08	2.60408e-09	1.69599e-07	2.94131e-07	3.52998e-08	-0.449184	Down
PF3D7_1320500	SNAP23	SNARE protein, putative	3	0.789	0.954	1.009	1.06	1.108	1.161	1.02	1.065	1.269	0.986	0.827	0.817	0.334611	0.173761	0.164543	1.74092e-09	4.32498e-05	0.000641617	5.35333e-08	0.000471816	0.00383885	0.224305	Up	-0.0388141	-0.285442	-0.50524	0.426604	5.01756e-07	1.22935e-12	0.448862	6.02107e-06	2.12502e-11	-0.276499	NA
PF3D7_1109900	RPL36	60S ribosomal protein L36	3	1.09	1.11	1.014	1.003	1.054	1.068	1.118	1.18	1.154	0.757	0.735	0.734	-0.0969089	-0.0607008	0.0603929	0.0483764	0.112546	0.107354	0.109531	0.200413	0.192224	-0.0324056	NA	-0.437947	-0.532927	-0.508105	5.54205e-18	2.25809e-24	7.68962e-24	9.57983e-17	8.88183e-23	2.32611e-22	-0.492993	Down
PF3D7_0809500	N/A	histone acetyltransferase subunit NuA4, putative	3	1.088	1.088	1.037	1.314	1.334	1.284	0.945	0.934	0.889	0.727	0.688	0.663	0.225292	0.243634	0.253437	0.0107193	0.025338	0.000658829	0.035731	0.065232	0.0041957	0.240788	Up	-0.287691	-0.332583	-0.31572	0.000246213	1.16474e-05	0.000348056	0.00155881	0.000126004	0.00175817	-0.311998	Down
PF3D7_1306800	N/A	RED-like protein, putative	3	1.035	1.012	1.016	1.163	1.207	1.231	1.011	0.974	0.994	0.754	0.842	0.778	0.137078	0.207417	0.226432	0.0150992	0.000342867	7.10172e-06	0.044219	0.00248074	6.61006e-05	0.190309	Up	-0.325667	-0.163102	-0.272532	5.27575e-05	0.00469954	7.20872e-08	0.000491051	0.0203087	7.08342e-07	-0.253767	Down
PF3D7_1473500	N/A	conserved Plasmodium protein, unknown function	3	1.062	1.015	1.046	1.134	1.119	1.2	0.994	1.043	1.066	0.765	0.784	0.789	0.0771239	0.114057	0.162086	0.209346	0.0121068	0.00338474	0.304016	0.0396833	0.0136518	0.117756	NA	-0.290699	-0.319487	-0.337827	0.000374901	2.48495e-08	2.67809e-11	0.00231403	3.75849e-07	4.06398e-10	-0.316004	Down
PF3D7_1476600	N/A	Plasmodium exported protein, unknown function	3	0.953	0.928	0.858	0.797	0.874	0.848	1.244	1.406	1.201	0.969	1.022	0.98	-0.200524	-0.0677466	-0.0130897	0.00367002	0.445418	0.178715	0.0155976	0.469033	0.268073	-0.0937868	NA	-0.291141	-0.377776	-0.236469	2.71134e-07	1.01185e-17	6.17066e-05	4.64801e-06	6.17227e-16	0.000771332	-0.301795	Down
PF3D7_1141800	N/A	EELM2 domain-containing protein, putative	3	0.95	0.986	0.932	0.97	0.91	0.971	1.15	1.115	1.139	0.979	0.961	0.998	0.0238632	-0.0916177	0.0468657	0.0575667	0.286959	0.00464103	0.11806	0.354307	0.0144116	-0.00696295	NA	-0.186401	-0.171258	-0.153168	1.2095e-05	0.00274689	0.00330865	7.52376e-05	0.016089	0.0120973	-0.170276	Down
PF3D7_0526200	ARF-GAP	ADP-ribosylation factor GTPase-activating protein, putative	3	0.844	0.876	0.792	0.847	0.84	0.83	1.354	1.223	1.263	1.094	1.098	1.044	0.0039538	-0.046914	0.0517167	0.119433	0.465205	0.0466854	0.209441	0.477493	0.106923	0.00291883	NA	-0.25327	-0.126961	-0.22384	8.77297e-11	0.000420388	3.86556e-05	1.76922e-09	0.0033631	0.000359795	-0.201357	Down
PF3D7_0707800	N/A	RAP protein, putative	3	0.847	0.833	0.797	1.008	0.971	0.979	1.331	1.348	1.414	0.88	0.838	0.841	0.197709	0.173156	0.231394	8.59018e-05	0.000127138	7.02569e-06	0.000960538	0.0011638	7.60052e-05	0.200753	Up	-0.480601	-0.550042	-0.604112	2.12201e-15	1.30178e-15	8.05013e-18	8.48803e-14	3.90533e-14	3.24689e-16	-0.544918	Down
PF3D7_0422300	N/A	alpha tubulin 2	3	1.127	1.054	1.199	1.385	1.246	1.288	0.913	0.844	0.831	0.734	0.699	0.652	0.2479	0.198285	0.0860459	0.00490315	0.000796414	0.0738003	0.0184983	0.00422445	0.14635	0.17741	NA	-0.238701	-0.202973	-0.258329	0.000692745	0.0187341	0.00379089	0.0038101	0.0612656	0.0142159	-0.233334	Down
PF3D7_0804900	N/A	GTPase-activating protein, putative	3	0.868	0.909	0.908	0.895	0.821	0.817	1.332	1.418	1.306	0.844	0.86	0.778	0.0344528	-0.114007	-0.118164	0.0170969	0.133499	0.149143	0.0470165	0.224353	0.235488	-0.0659061	NA	-0.527767	-0.582887	-0.592888	1.92941e-20	6.62965e-28	1.26024e-16	2.35388e-18	8.02188e-26	3.04978e-15	-0.567847	Down
PF3D7_0808300	N/A	ubiquitin regulatory protein, putative	3	0.814	0.821	0.77	0.864	0.862	0.851	1.522	1.406	1.448	0.908	0.76	0.783	0.0663018	0.0542397	0.110332	0.0137038	0.0585743	0.00437861	0.0436356	0.127798	0.0166934	0.0769579	NA	-0.609103	-0.707363	-0.71112	1.19112e-39	4.84985e-24	1.01219e-23	1.44125e-37	5.81982e-22	1.22475e-21	-0.675862	Down
PF3D7_1119200	N/A	conserved protein, unknown function	3	1.124	1.134	1.147	1.178	1.192	1.199	0.972	0.891	0.906	0.744	0.708	0.696	0.0556471	0.0592622	0.0527565	0.40303	0.180354	0.0640597	0.454795	0.266132	0.130029	0.0558886	NA	-0.295022	-0.249612	-0.286259	0.000156149	0.00229253	0.000496016	0.00104967	0.0101041	0.00269865	-0.276964	Down
PF3D7_1125900	N/A	XTBD domain-containing protein, putative	3	0.936	1.004	0.998	1.034	1.028	1.051	1.062	1.004	1.084	0.871	0.911	0.906	0.114619	0.0273685	0.0600423	0.000251573	0.212792	0.0841493	0.00162861	0.307651	0.160284	0.0673431	NA	-0.22497	-0.11018	-0.204829	2.3108e-06	0.0347046	2.00334e-05	2.15082e-05	0.0835743	0.000210351	-0.179993	Down
PF3D7_1124800	RRS1	ribosome biogenesis regulatory protein, putative	3	1.201	1.213	1.164	1.416	1.382	1.441	0.786	0.751	0.763	0.592	0.588	0.555	0.199448	0.157796	0.258234	0.491688	0.380217	0.234206	0.491688	0.422076	0.325286	0.205159	NA	-0.295696	-0.253418	-0.327635	0.000913837	0.0286977	8.69297e-06	0.00345545	0.0789188	6.57406e-05	-0.29225	Down
PF3D7_0903600	N/A	conserved protein, unknown function, unspecified product	3	0.872	0.877	0.907	1.158	1.057	1.076	1.255	1.191	1.23	0.763	0.85	0.817	0.327792	0.213919	0.196824	9.29469e-10	1.02373e-06	1.71418e-06	2.83488e-08	2.04747e-05	3.01205e-05	0.246179	Up	-0.56613	-0.386233	-0.467985	4.79993e-20	1.26235e-12	3.14048e-17	5.66391e-18	7.51098e-11	1.88429e-15	-0.47345	Down
PF3D7_0714600	N/A	conserved protein, unknown function	3	1.095	1.149	1.192	1.245	1.288	1.227	0.971	0.94	0.979	0.662	0.586	0.641	0.152629	0.136737	0.0346184	0.28661	0.491113	0.00314341	0.365885	0.491113	0.0111448	0.107995	NA	-0.416665	-0.503886	-0.459213	7.11925e-10	1.51825e-11	4.62247e-09	2.87143e-08	2.0412e-10	5.63941e-08	-0.459921	Down
PF3D7_0816200	VPS2	vacuolar protein sorting-associated protein 2, putative	3	0.827	0.783	0.792	0.693	0.79	0.76	1.393	1.306	1.24	1.076	1.117	1.015	-0.191847	0.00975111	-0.0450366	0.0178606	0.173053	0.42419	0.0498918	0.252282	0.450468	-0.0757109	NA	-0.306994	-0.18545	-0.234324	6.83462e-14	3.48066e-07	0.000234172	1.65398e-12	6.0663e-06	0.0021796	-0.242256	Down
PF3D7_1239700	FTSH1	ATP-dependent zinc metalloprotease FTSH 1	3	1.033	0.972	0.978	1.074	1.059	1.08	1.034	1.014	1.039	0.904	0.886	0.904	0.045411	0.0992862	0.115191	0.169952	0.00980112	0.00543946	0.254928	0.0294034	0.0197798	0.0866293	NA	-0.152643	-0.152653	-0.158203	0.00505365	0.0040241	0.00411449	0.0189512	0.0163739	0.01967	-0.1545	Down
PF3D7_0628000	PTPS	6-pyruvoyltetrahydropterin synthase	3	0.934	0.935	0.988	1.31	1.312	1.276	0.973	0.918	0.944	0.846	0.809	0.783	0.398122	0.398752	0.301927	3.02991e-12	3.9968e-15	1.97124e-10	1.20186e-10	4.91607e-13	3.97534e-09	0.366267	Up	-0.15671	-0.139974	-0.206942	0.0149056	0.108086	0.00498482	0.0496852	0.192675	0.0206269	-0.167875	NA
PF3D7_0714200	N/A	conserved Plasmodium protein, unknown function	3	1.109	1.117	1.106	1.117	1.153	1.152	1.045	1.029	1.007	0.733	0.749	0.688	0.00847297	0.0375243	0.0481583	0.103722	0.2704	0.427476	0.189891	0.348249	0.442091	0.0313852	NA	-0.393895	-0.353067	-0.418139	5.67897e-07	4.55331e-11	2.46215e-07	7.63505e-06	6.88689e-10	3.31023e-06	-0.388367	Down
PF3D7_0522200	TAF10	transcription initiation factor TFIID subunit 10, putative	3	1.1	1.092	1.057	1.141	1.174	1.116	0.985	0.96	0.963	0.79	0.825	0.805	0.0431893	0.0856161	0.0637381	0.296158	0.302981	0.212322	0.367113	0.369637	0.302559	0.0641812	NA	-0.245577	-0.169064	-0.199425	0.00329743	0.00327317	0.000166335	0.0142496	0.0152328	0.000922404	-0.204689	Down
PF3D7_0714000	H2B.Z	histone H2B variant	3	1.016	1.007	0.965	1.009	0.971	0.978	1.125	1.082	1.105	0.912	0.973	0.931	-0.00800441	-0.0419497	0.0153647	0.25791	0.37205	0.127527	0.330493	0.417739	0.217859	-0.0115298	NA	-0.240756	-0.122133	-0.196599	5.10052e-05	0.00996884	0.000310173	0.000752326	0.0394677	0.00148883	-0.186496	Down
PF3D7_1445700	N/A	conserved Plasmodium protein, unknown function	3	1.13	1.128	1.118	1.172	1.154	1.218	1.093	1.068	1.058	0.627	0.639	0.63	0.0432789	0.0269832	0.101844	0.314592	0.195246	0.386377	0.376941	0.294074	0.432885	0.0573686	NA	-0.608689	-0.56243	-0.566035	1.15449e-18	3.99956e-14	6.43057e-13	1.39693e-16	1.22986e-12	2.59366e-11	-0.579052	Down
PF3D7_1371800	N/A	Plasmodium exported protein, unknown function	3	1.146	1.12	1.154	1.356	1.246	1.314	0.879	0.864	0.869	0.695	0.642	0.621	0.202286	0.127008	0.155785	0.05902	0.329363	0.384515	0.122041	0.386922	0.420451	0.161693	NA	-0.253992	-0.31718	-0.357532	0.00221009	6.86781e-05	4.4949e-05	0.0092214	0.000437371	0.000376366	-0.309568	Down
PF3D7_1336200	N/A	conserved Plasmodium protein, unknown function	3	1.044	1.046	0.919	1.174	1.257	1.266	1.056	0.956	1.143	0.7	0.733	0.726	0.138196	0.217744	0.37523	0.0141599	0.0001511	2.22045e-16	0.0424796	0.00102412	1.40998e-14	0.243723	Up	-0.454715	-0.292056	-0.508493	4.51229e-09	0.000249942	7.10459e-24	1.36497e-07	0.00109796	2.32611e-22	-0.418421	Down
PF3D7_1445500	N/A	conserved Plasmodium protein, unknown function	3	1.029	1.023	1.05	1.204	1.182	1.217	0.944	0.971	0.922	0.853	0.82	0.796	0.185124	0.169904	0.174463	0.00756589	0.000400497	0.00125545	0.0225085	0.00189035	0.00578245	0.176497	Up	-0.1133	-0.188663	-0.162499	0.128084	0.00090488	0.0725323	0.205993	0.00497684	0.148753	-0.154821	NA
PF3D7_1111500	N/A	acylphosphatase, putative	3	0.788	0.781	0.801	0.803	0.854	0.793	1.288	1.223	1.319	1.097	1.136	1.064	0.0207155	0.098773	-0.0110323	0.100188	0.0113791	0.249147	0.192425	0.0369053	0.338129	0.0361521	NA	-0.189875	-0.0871692	-0.253961	0.000213196	0.00313737	1.36386e-08	0.0013465	0.0129822	8.25136e-07	-0.177002	Down
PF3D7_0108100	N/A	conserved protein, unknown function	3	1.108	1.116	1.004	1.169	0.961	1.141	1.039	1.074	1.089	0.746	0.747	0.716	0.0634292	-0.173871	0.14968	0.461696	2.27779e-05	0.00210028	0.484268	0.00020012	0.00957729	0.0130791	NA	-0.368502	-0.405403	-0.466597	1.5799e-09	1.15482e-12	1.55665e-22	2.3896e-08	2.79468e-11	6.33037e-21	-0.4135	Down
PF3D7_1415000	UDG	uracil-DNA glycosylase	3	0.866	0.92	0.92	0.902	0.948	0.872	1.288	1.192	1.337	0.949	0.961	0.93	0.0458374	0.0341434	-0.0604798	0.00945579	0.0351057	0.492283	0.03269	0.0866897	0.492283	0.00650032	NA	-0.356374	-0.249822	-0.424145	1.0658e-09	1.24917e-08	6.18009e-10	2.55793e-08	1.6378e-07	1.49558e-08	-0.343447	Down
PF3D7_0723400	N/A	conserved Plasmodium protein, unknown function	3	1.082	1.144	1.128	1.392	1.402	1.363	0.896	0.886	0.803	0.592	0.562	0.591	0.302031	0.245118	0.227298	7.45792e-05	0.189763	0.0187796	0.000454933	0.270133	0.0501458	0.258149	NA	-0.439845	-0.478984	-0.320629	9.62711e-09	4.53459e-07	1.40265e-05	9.70733e-08	6.85857e-06	9.3114e-05	-0.413153	Down
PF3D7_1317400	N/A	zinc finger protein, putative	3	1.056	1.062	1.053	1.162	1.234	1.2	0.974	1.008	0.985	0.8	0.766	0.772	0.112654	0.17783	0.154309	0.0532694	0.00370676	0.00602528	0.107412	0.015594	0.0220927	0.148264	NA	-0.219118	-0.305301	-0.270504	0.0098211	3.87058e-07	0.000180443	0.038334	4.22245e-06	0.00144354	-0.264974	Down
PF3D7_1022000	N/A	RNA-binding protein, putative	3	1.323	1.299	1.217	1.363	1.357	1.319	0.68	0.741	0.664	0.544	0.612	0.596	0.0362467	0.0530608	0.0970298	0.00495188	0.0422953	0.035038	0.0149794	0.096561	0.0796318	0.0621124	Up	-0.225249	-0.198864	-0.110179	0.0179513	0.120564	0.16749	0.0482692	0.217735	0.263199	-0.178097	NA
PF3D7_1032100	DCP1	mRNA-decapping enzyme subunit 1, putative	3	1.001	1.046	1.039	1.169	1.118	1.19	0.978	0.982	0.954	0.897	0.818	0.852	0.181907	0.0780514	0.159914	0.000214004	0.0386966	0.00399041	0.00174057	0.0989048	0.0155755	0.139957	Up	-0.0975545	-0.204161	-0.126521	0.0503045	0.000294474	0.0273258	0.105384	0.00197952	0.0689775	-0.142745	NA
PF3D7_0614500	RPL19	60S ribosomal protein L19	3	1.131	1.154	1.116	1.118	1.136	1.124	0.994	0.993	0.976	0.764	0.724	0.726	-0.0136534	-0.0186268	0.00842965	0.0424629	0.0269279	0.116852	0.0918742	0.0663656	0.193686	-0.00795017	NA	-0.292106	-0.348394	-0.325773	0.000348082	8.08485e-06	9.25194e-05	0.00231403	7.64951e-05	0.000799632	-0.322091	Down
PF3D7_1408500	N/A	conserved Plasmodium protein, unknown function	3	1.104	1.1	1.11	1.608	1.506	1.567	0.825	0.822	0.822	0.467	0.467	0.486	0.456764	0.379539	0.418174	2.99963e-05	0.00345743	0.000594166	0.000259254	0.0134951	0.00285657	0.418159	Up	-0.577123	-0.573131	-0.535953	3.30824e-13	3.47141e-10	3.49687e-14	1.00074e-11	8.4008e-09	1.0578e-12	-0.562069	Down
PF3D7_1142800	N/A	ATP synthase-associated protein, putative	3	1.003	1.068	1.066	0.972	0.988	1.034	1.046	1.124	1.154	0.8	0.814	0.896	-0.0361665	-0.090398	-0.0355371	0.453883	0.0426923	0.215242	0.482068	0.0985207	0.28236	-0.0540339	NA	-0.300877	-0.365599	-0.290451	5.38567e-07	4.15984e-12	1.44877e-07	6.61354e-06	9.81722e-11	3.47706e-06	-0.318976	Down
PF3D7_0202400	PTEF	translation-enhancing factor	3	1.078	1.092	1.081	1.511	1.465	1.548	0.819	0.804	0.765	0.55	0.574	0.573	0.407362	0.354019	0.434117	0.000600953	0.00926201	0.000239241	0.00305652	0.0311307	0.00124605	0.3985	Up	-0.413331	-0.351068	-0.298965	7.2415e-07	0.00067866	5.74444e-05	8.76221e-06	0.00373263	0.000330989	-0.354455	Down
PF3D7_1365800	N/A	conserved Plasmodium protein, unknown function	3	1.012	0.853	1.175	1.228	1.185	1.546	1.252	1.24	1.366	0.313	0.466	0.347	0.228074	0.37987	0.334	0.000439997	0	0.0276054	0.00227651	0	0.0676603	0.313981	Up	-1.39855	-1.04607	-1.42032	1.42164e-88	1.27386e-48	4.57082e-81	8.60094e-87	1.56685e-46	5.53069e-79	-1.28831	Down
PF3D7_1147500	FTB	protein farnesyltransferase subunit beta	3	1	1.026	0.964	1.03	1.062	1.038	1.209	1.124	1.046	0.872	0.832	0.832	0.0342383	0.0401653	0.0854211	0.276632	0.277758	0.0117678	0.359033	0.345093	0.0438618	0.0532749	NA	-0.375717	-0.341639	-0.258002	3.14675e-13	1.21171e-08	3.73393e-07	7.86687e-12	1.8933e-07	4.51805e-06	-0.325119	Down
PF3D7_0111400	GEXP19	conserved Plasmodium protein, unknown function	3	1.137	1.057	1.068	1.031	1.108	0.909	0.996	1.162	1.007	0.73	0.874	0.846	-0.114769	0.0552589	-0.185595	0.00781181	0.100864	0.00396847	0.0280306	0.185168	0.0221873	-0.0817017	NA	-0.343079	-0.326286	-0.195927	5.62072e-06	1.41732e-09	0.000109806	4.53405e-05	3.37321e-08	0.00073814	-0.288431	Down
PF3D7_0722500	CWC15	pre-mRNA-splicing factor CWC15, putative	3	1.07	1.059	1.126	1.246	1.216	1.271	0.991	1.003	0.884	0.725	0.677	0.743	0.180679	0.163518	0.144623	0.0156184	0.00958609	0.257969	0.0468553	0.0307764	0.346072	0.16294	NA	-0.344627	-0.430403	-0.189618	5.00059e-06	1.67391e-08	0.0272338	4.32194e-05	2.94131e-07	0.067434	-0.321549	Down
PF3D7_0814000	N/A	60S ribosomal protein L13-2, putative	3	1.184	1.14	1.13	1.044	1.068	1.068	0.978	0.964	0.969	0.816	0.808	0.765	-0.148298	-0.0767818	-0.0663589	2.87728e-06	0.018354	0.00678342	2.8533e-05	0.047082	0.0276357	-0.0971463	Down	-0.202187	-0.196549	-0.261666	0.00253139	0.00242644	0.000302381	0.0106638	0.0116469	0.00213446	-0.220134	Down
PF3D7_1336800	NUDC	nuclear movement protein, putative	3	1.05	1.004	0.97	1.003	1.023	1.046	1.113	1.038	1.115	0.896	0.931	0.955	-0.0531599	0.0217094	0.0872424	0.153903	0.141247	0.0106249	0.237673	0.21997	0.042157	0.0185973	NA	-0.248026	-0.124034	-0.17836	0.00016121	0.0245784	0.000998273	0.00121915	0.069825	0.00399309	-0.183473	Down
PF3D7_1417700	N/A	conserved protein, unknown function	3	0.863	0.9	0.874	0.889	0.929	0.914	1.122	1.16	1.124	1.014	1.018	1.01	0.0333388	0.0359556	0.0504858	0.0499743	0.0320918	0.0481411	0.108126	0.0799021	0.112003	0.0399267	NA	-0.117319	-0.151909	-0.123938	0.00301425	0.00616113	0.0126171	0.0115708	0.0369668	0.0360048	-0.131055	Down
PF3D7_1105000	H4	histone H4	3	0.988	0.974	0.976	0.896	0.921	0.903	1.176	1.166	1.173	0.957	0.963	0.935	-0.111482	-0.063907	-0.0886286	0.180604	0.484266	0.227647	0.268595	0.491957	0.325884	-0.088006	NA	-0.238576	-0.22141	-0.261861	4.72552e-08	3.12246e-07	0.000105727	5.62337e-07	3.6845e-06	0.00106608	-0.240616	Down
PF3D7_0812700	SNRPC	U1 small nuclear ribonucleoprotein C, putative	3	1.14	1.158	1.018	1.235	1.347	1.27	0.954	0.917	0.988	0.692	0.648	0.66	0.0954334	0.181818	0.261674	0.21075	0.20129	0.000374551	0.29407	0.297026	0.00302138	0.179642	NA	-0.350463	-0.374048	-0.439569	3.00858e-07	1.46662e-06	2.30656e-08	5.14819e-06	1.36508e-05	2.55818e-07	-0.388026	Down
PF3D7_0405600	N/A	TMEM33 domain-containing protein, putative	3	1.118	1.115	1.116	1.203	1.209	1.194	0.926	0.94	0.931	0.671	0.698	0.706	0.0870179	0.0961357	0.0801608	0.360718	0.430096	0.448538	0.418569	0.460815	0.467986	0.0877715	NA	-0.348974	-0.324684	-0.301843	3.40376e-07	2.08523e-05	0.000220996	5.14819e-06	0.000206785	0.00134807	-0.325167	Down
PF3D7_1440500	N/A	allantoicase, putative	3	1.094	1.062	1.186	1.065	1.062	1.028	1.034	1.024	0.957	0.839	0.848	0.806	-0.0314901	0	-0.168271	0.226551	0.301052	4.54852e-07	0.30124	0.381981	6.41846e-06	-0.0665872	NA	-0.235481	-0.212539	-0.190982	4.37488e-06	0.000307746	0.00995014	3.11389e-05	0.00153873	0.0344196	-0.213001	Down
PF3D7_0702500	N/A	Plasmodium exported protein, unknown function	3	1.194	1.142	1.163	1.416	1.45	1.396	0.814	0.818	0.841	0.566	0.503	0.491	0.206429	0.288532	0.220323	0.464702	0.0711512	0.448853	0.468574	0.148407	0.4782	0.238428	NA	-0.378445	-0.498142	-0.551421	8.02812e-06	1.19238e-07	5.59276e-15	6.47602e-05	2.06111e-06	2.25575e-13	-0.476003	Down
PF3D7_1324200	N/A	micro-fibrillar-associated protein, putative	3	1.271	1.255	1.262	1.187	1.196	1.168	0.967	0.973	0.959	0.569	0.574	0.567	-0.0820063	-0.0577285	-0.0926533	8.28951e-07	0.000239451	1.70036e-09	8.42767e-06	0.00177146	2.21047e-08	-0.0774627	Down	-0.565221	-0.563587	-0.559272	3.48072e-14	2.17086e-14	5.56845e-11	5.26459e-13	4.37791e-13	8.35268e-10	-0.562693	Down
PF3D7_1140400	N/A	conserved Plasmodium protein, unknown function	3	0.945	0.959	1.034	0.802	0.806	0.797	1.366	1.294	1.387	0.952	0.885	0.839	-0.184013	-0.195349	-0.294596	0.00876086	0.0420303	5.6122e-06	0.0321738	0.100032	8.61943e-05	-0.224652	NA	-0.423685	-0.440363	-0.583285	1.05183e-11	6.84242e-11	8.88904e-17	4.20733e-10	1.64218e-09	2.68893e-15	-0.482444	Down
PF3D7_0304400	RPL44	60S ribosomal protein L44	3	1.105	1.134	1.121	0.995	1.057	1.039	1.087	1.087	1.057	0.661	0.618	0.632	-0.122226	-0.082636	-0.0890321	0.0167515	0.013273	0.00204503	0.0543966	0.0382002	0.00957729	-0.0979646	Down	-0.548064	-0.616981	-0.561705	6.18277e-13	6.40932e-17	9.94199e-13	3.74057e-11	2.62782e-15	3.00745e-11	-0.575583	Down
PF3D7_1474900	CITH	trailer hitch homolog, putative	3	1.01	0.919	1.006	1.011	0.952	1.104	1.163	1.095	1.157	0.83	0.85	0.91	0.0011453	0.0401902	0.108461	0.202151	0.0271376	0.012564	0.27972	0.07297	0.0410877	0.049932	NA	-0.38435	-0.287537	-0.276152	2.94982e-09	1.42881e-06	5.58399e-07	4.4616e-08	1.78601e-05	7.44532e-06	-0.316013	Down
PF3D7_0603500	CAX	cation/H+ antiporter	3	1.013	0.988	0.981	0.866	0.906	0.941	1.425	1.542	1.511	0.729	0.561	0.579	-0.178643	-0.0989389	-0.0476902	0.0148215	0.241831	0.48921	0.042657	0.318061	0.493391	-0.108424	NA	-0.768204	-1.13335	-1.07707	1.44266e-62	3.9407e-73	1.3116e-49	1.71676e-60	4.84706e-71	5.29013e-48	-0.992874	Down
PF3D7_0517000	N/A	60S ribosomal protein L12, putative	3	1.158	1.136	1.114	1.126	1.124	1.15	1.019	0.976	0.988	0.746	0.739	0.714	-0.0331867	-0.0125528	0.0376059	0.0255664	0.051356	0.326154	0.0669078	0.110821	0.377585	-0.00271124	NA	-0.346131	-0.306892	-0.357353	1.49532e-05	0.000107915	1.45825e-05	0.000150778	0.00057711	0.000160408	-0.336792	Down
PF3D7_1003600	IMC1c	inner membrane complex protein 1c, putative	3	1.02	1.033	1.024	0.754	0.817	0.738	1.336	1.259	1.32	0.918	0.85	0.844	-0.33932	-0.266151	-0.367056	3.03492e-08	9.48134e-08	3.06052e-06	5.24607e-07	1.28525e-06	4.55253e-05	-0.324176	Down	-0.437854	-0.452271	-0.516857	1.68609e-14	2.28138e-13	2.37264e-18	6.85677e-13	5.6122e-12	2.77598e-16	-0.468994	Down
PF3D7_0618300	N/A	60S ribosomal protein L27a, putative	3	1.181	1.2	1.121	1.096	1.083	1.093	0.97	0.985	0.973	0.748	0.736	0.722	-0.0883983	-0.121449	-0.0297876	0.00130643	7.172e-06	0.0556554	0.00765195	7.29153e-05	0.114004	-0.0798783	NA	-0.286948	-0.321687	-0.328129	0.000257654	4.46358e-05	8.11235e-05	0.00155881	0.000305011	0.000755073	-0.312254	Down
PF3D7_0419700	Pf34	apical merozoite protein	3	1.099	1.053	1.13	1.114	1.104	1.106	0.976	1.004	1.027	0.811	0.764	0.818	0.0159631	0.0554254	-0.0253265	0.28182	0.100234	0.0203096	0.361545	0.185168	0.0558515	0.015354	NA	-0.206571	-0.303558	-0.255474	0.00195555	4.60681e-07	7.5339e-06	0.00946485	4.60681e-06	5.31805e-05	-0.255201	Down
PF3D7_0312500	MFR3	major facilitator superfamily-related transporter, putative	3	1.105	1.117	1.136	1.178	1.138	1.176	0.929	0.932	0.944	0.767	0.729	0.69	0.0757485	0.0220076	0.0410711	0.444226	0.199889	0.188574	0.479296	0.281185	0.281696	0.0462757	NA	-0.211153	-0.269135	-0.341569	0.0128219	0.000780003	2.28417e-05	0.0378402	0.00442001	0.000163923	-0.273952	Down
PF3D7_0220000	LSA3	liver stage antigen 3	3	0.953	0.946	0.94	1.223	1.239	1.253	1.022	1.026	1.013	0.825	0.807	0.794	0.292304	0.316324	0.337094	4.94919e-09	2.31736e-11	3.062e-13	2.01267e-07	4.55747e-10	7.02172e-12	0.315241	Up	-0.240531	-0.269139	-0.272161	9.02045e-05	2.85259e-06	7.5479e-08	0.000676534	2.46546e-05	7.08342e-07	-0.26061	Down
PF3D7_0914900	N/A	BSD-domain protein, putative	3	1.011	0.998	1.05	1.118	1.078	1.07	1.056	1.051	0.994	0.871	0.884	0.846	0.117575	0.0896953	0.0220403	0.0306253	0.0475124	0.329932	0.0840377	0.110265	0.392439	0.0764367	NA	-0.218411	-0.196447	-0.181058	4.50031e-06	0.000223816	0.00219464	3.40336e-05	0.00120047	0.00752446	-0.198639	Down
PF3D7_1008900	AK1	adenylate kinase	3	1.139	1.138	1.147	1.633	1.608	1.648	0.73	0.699	0.695	0.487	0.465	0.472	0.439214	0.420962	0.442375	9.28467e-05	0.000552326	0.000145907	0.000748964	0.00389891	0.000911921	0.434184	Up	-0.405926	-0.403146	-0.383274	1.23172e-06	4.83662e-05	1.31227e-07	1.3549e-05	0.000418022	1.22143e-06	-0.397448	Down
PF3D7_1458100	PET117	protein PET117, putative	3	0.944	0.97	0.977	1.035	1.031	0.978	1.188	1.158	1.076	0.922	0.92	0.848	0.106037	0.0704363	0.00117611	0.000529293	0.0232146	0.192051	0.00259877	0.069385	0.284606	0.0592164	NA	-0.292645	-0.2649	-0.269777	4.22982e-11	1.00783e-05	3.31757e-07	6.29186e-10	0.000137737	4.46029e-06	-0.275774	Down
PF3D7_1251800	N/A	conserved Plasmodium protein, unknown function	3	1	1.065	1.094	1.109	1.094	1.136	1.039	1.018	1.042	0.805	0.813	0.801	0.120695	0.0314901	0.0444212	0.00970119	0.221746	0.39065	0.0431164	0.287885	0.418306	0.0655353	NA	-0.286345	-0.252058	-0.295095	2.06841e-06	1.18679e-05	1.5676e-07	2.25645e-05	8.97511e-05	1.4563e-06	-0.277833	Down
PF3D7_1427600	MIT3	CorA-like Mg2+ transporter protein, putative	3	1.023	1.102	1.088	1.212	1.153	1.079	1.128	1.136	1.039	0.713	0.77	0.555	0.199833	0.0534522	-0.0097431	0.00310536	0.450895	0.166867	0.0115481	0.470001	0.260587	0.0811807	NA	-0.512127	-0.438349	-0.67198	4.79554e-19	7.16606e-17	9.80277e-19	2.87732e-17	2.11399e-15	3.98646e-17	-0.540819	Down
PF3D7_0903900	RPL32	60S ribosomal protein L32	3	1.134	1.114	1.148	1.103	1.098	1.112	0.959	0.962	0.94	0.762	0.776	0.762	-0.032702	-0.0170336	-0.0376604	0.0169745	0.220336	0.00912877	0.0448882	0.313249	0.0298535	-0.029132	NA	-0.254113	-0.238044	-0.231465	0.00166766	0.000143086	0.00774217	0.00672621	0.000817635	0.028388	-0.241207	Down
PF3D7_0904500	N/A	prefoldin subunit 4, putative	3	0.966	0.951	0.934	1.036	1.03	1.076	1.071	1.126	1.072	0.924	0.917	0.92	0.0808013	0.0919695	0.163521	0.00739947	0.00187924	4.20825e-05	0.0258982	0.00975343	0.000470559	0.112097	Up	-0.168729	-0.235659	-0.174691	0.0106248	7.22671e-06	0.000221429	0.0338317	9.55532e-05	0.00126819	-0.193026	Down
PF3D7_0707300	RAMA	rhoptry-associated membrane antigen	3	0.568	0.504	0.501	0.431	0.527	0.468	1.55	1.594	1.69	0.999	1.137	1.096	-0.264742	0.0433973	-0.0649027	0.000930314	0.141218	0.438431	0.00554254	0.225736	0.465353	-0.0954158	NA	-0.523421	-0.408097	-0.523847	1.88287e-23	7.53985e-16	3.85122e-20	1.14855e-21	9.12321e-14	1.55333e-18	-0.485122	Down
PF3D7_1321300	N/A	conserved Plasmodium membrane protein, unknown function	3	1.064	1.2	1.072	1.272	1.211	1.311	0.879	0.912	0.888	0.752	0.724	0.701	0.212128	0.0109095	0.239888	0.0235439	0.0121676	0.00185923	0.0614188	0.0433022	0.00937361	0.154308	Up	-0.170426	-0.252047	-0.256311	0.0177628	0.00201508	0.00206325	0.0452107	0.00922287	0.0089899	-0.226261	Down
PF3D7_0906100	VPS46	vacuolar protein sorting-associated protein 46, putative	3	0.752	0.77	0.784	0.836	0.772	0.726	1.314	1.33	1.304	1.173	1.158	1.184	0.116234	0.00282835	-0.0833523	0.0025583	0.202244	0.360761	0.011465	0.284552	0.414883	0.0119035	NA	-0.135322	-0.165078	-0.115106	1.6897e-05	2.23207e-06	0.0047952	0.000146038	2.72312e-05	0.0215001	-0.138502	Down
PF3D7_1243600	N/A	translation initiation factor SUI1, putative	3	0.91	0.944	1.106	1.131	0.958	0.989	1.116	1.048	1.11	0.814	0.918	0.991	0.251754	0.0168293	-0.130265	2.04665e-06	0.0689224	0.00261899	2.08076e-05	0.138993	0.0114113	0.0461063	NA	-0.357241	-0.150922	-0.131011	5.32191e-14	0.00790073	0.0267828	8.04939e-13	0.0318578	0.0771601	-0.213058	Down
PF3D7_0323700	SART1	U4/U6.U5 tri-snRNP-associated protein 1, putative	3	1.025	1.067	1.081	1.094	1.127	1.12	1.077	1.076	1.049	0.813	0.869	0.782	0.0760843	0.064313	0.0416911	0.146544	0.153082	0.452159	0.229457	0.236501	0.478338	0.0606961	NA	-0.317128	-0.24271	-0.328875	5.11283e-10	4.12846e-05	3.59405e-09	6.18652e-09	0.000396968	5.39108e-08	-0.296238	Down
PF3D7_0805700	FIKK8	serine/threonine protein kinase, FIKK family	3	0.816	0.807	0.775	0.77	0.782	0.785	1.17	1.203	1.218	1.031	0.95	1.045	-0.0636892	-0.03456	0.0140182	0.475329	0.40228	0.150288	0.487414	0.446568	0.240461	-0.028077	NA	-0.147436	-0.273751	-0.179489	0.00112992	6.38684e-10	0.00294607	0.00574378	9.42059e-09	0.0154989	-0.200225	Down

## Sheet: Table S3B
Table S3. (B) Gene Ontology enrichment analysis of the significantly dysregulated proteins of PfNIF4iKD parasites growen + or – GlcN that classified into three classes by K-means.
	num_geneQuery_withTerm	num_geneQuery_withoutTerm	num_geneBackground_withTerm	num_geneBackground_withoutTerm	p value	geneID	padj	Class Lable
Purine metabolism	8	297	34	5230	0.00169959	PF3D7_0415600,PF3D7_1012600,PF3D7_1322000,PF3D7_0920800,PF3D7_0513300,PF3D7_1347200,PF3D7_0110900,PF3D7_1012400	0.0247748	1
Parasite proteins co-exported with Hsp70x	14	291	36	5228	2.5374e-07	PF3D7_0827900,PF3D7_0831700,PF3D7_0401800,PF3D7_0302500,PF3D7_1471100,PF3D7_1408100,PF3D7_0905400,PF3D7_1311800,PF3D7_1015200,PF3D7_1105800,PF3D7_1407800,PF3D7_1037300,PF3D7_1454400,PF3D7_1201000	1.03036e-05	1
Subcellular localization of exported proteins	11	294	26	5238	2.63675e-06	PF3D7_0501300,PF3D7_0936800,PF3D7_0831700,PF3D7_1478600,PF3D7_0935900,PF3D7_1353200,PF3D7_0302500,PF3D7_0500800,PF3D7_1370300,PF3D7_0702400,PF3D7_1149000	9.67093e-05	1
Single Gene/enzyme deletions predicted to cause impairment of metabolic networks	31	274	175	5089	1.8031e-07	PF3D7_0520500,PF3D7_1436000,PF3D7_1010300,PF3D7_1324800,PF3D7_0924000,PF3D7_1342800,PF3D7_0810800,PF3D7_1012600,PF3D7_1015900,PF3D7_0802000,PF3D7_1327600,PF3D7_1129000,PF3D7_1439900,PF3D7_0520900,PF3D7_0624000,PF3D7_0918900,PF3D7_0920800,PF3D7_0816100,PF3D7_0602500,PF3D7_1116200,PF3D7_0906500,PF3D7_0628300,PF3D7_1324900,PF3D7_0801800,PF3D7_0610800,PF3D7_1343000,PF3D7_0513300,PF3D7_0320500,PF3D7_1…	8.20049e-06	1
Non-redundant malarial structures in the Protein Data Bank (PDB)	11	294	47	5217	0.00024959	PF3D7_1115700,PF3D7_1129000,PF3D7_1416500,PF3D7_1351100,PF3D7_1216200,PF3D7_1324900,PF3D7_0322000,PF3D7_1120100,PF3D7_0513300,PF3D7_1407800,PF3D7_1012400	0.00591217	1
Inositol Phosphate metabolism	6	299	27	5237	0.00811003	PF3D7_0629900,PF3D7_0511800,PF3D7_1351000,PF3D7_1031200,PF3D7_0920700,PF3D7_1127600	0.0749683	1
Methionine and Polyamine metabolism	7	298	22	5242	0.000756967	PF3D7_0608800,PF3D7_1034900,PF3D7_1129000,PF3D7_1357900,PF3D7_0520900,PF3D7_1343000,PF3D7_0513300	0.0130405	1
Essential metabolic genes	12	293	67	5197	0.00109439	PF3D7_0810800,PF3D7_0608800,PF3D7_1327600,PF3D7_1129000,PF3D7_1416500,PF3D7_0918900,PF3D7_1324900,PF3D7_1345700,PF3D7_0513300,PF3D7_1332900,PF3D7_1445100,PF3D7_1012400	0.0180336	1
Food vacuole proteome	27	278	113	5151	5.61271e-09	PF3D7_0708400,PF3D7_1115700,PF3D7_1365900,PF3D7_0827900,PF3D7_1468700,PF3D7_1129000,PF3D7_1104400,PF3D7_1407900,PF3D7_0520900,PF3D7_0920800,PF3D7_1471100,PF3D7_0925900,PF3D7_1408100,PF3D7_0905400,PF3D7_0709000,PF3D7_1311800,PF3D7_1324900,PF3D7_1464700,PF3D7_1343000,PF3D7_1105800,PF3D7_1407800,PF3D7_1037300,PF3D7_1454400,PF3D7_1015600,PF3D7_1347200,PF3D7_0818900,PF3D7_0934500	3.54536e-07	1
Hemoglobin digestion	8	297	27	5237	0.00047364	PF3D7_1115700,PF3D7_1360800,PF3D7_1407900,PF3D7_1015300,PF3D7_1311800,PF3D7_0932300,PF3D7_1407800,PF3D7_1454400	0.00868595	1
response to drug	18	287	117	5147	0.000360811	PF3D7_1121600,PF3D7_0813000,PF3D7_1022600,PF3D7_0810800,PF3D7_1238800,PF3D7_0624000,PF3D7_0310200,PF3D7_1408100,PF3D7_0109800,PF3D7_0709000,PF3D7_1311800,PF3D7_1451100,PF3D7_0513300,PF3D7_1347200,PF3D7_1332900,PF3D7_0704600,PF3D7_1012400,PF3D7_0217500	0.00764631	1
Subcellular localization of proteins involved in invasion	25	241	94	5170	2.1228e-10	PF3D7_0930300,PF3D7_0207000,PF3D7_1335100,PF3D7_1410400,PF3D7_1463900,PF3D7_0508000,PF3D7_1364100,PF3D7_0935800,PF3D7_0405900,PF3D7_0501600,PF3D7_1431400,PF3D7_0817700,PF3D7_0722200,PF3D7_0207600,PF3D7_0501500,PF3D7_1116000,PF3D7_0207800,PF3D7_0210600,PF3D7_0206800,PF3D7_1452000,PF3D7_0613300,PF3D7_0731500,PF3D7_0404900,PF3D7_1228600,PF3D7_0214900	3.4729e-08	2
Components of the linear motor responsible for merozoite motility in invasion	12	254	49	5215	2.52125e-05	PF3D7_1017500,PF3D7_0918000,PF3D7_0506900,PF3D7_1222700,PF3D7_1246200,PF3D7_1345600,PF3D7_1351700,PF3D7_0525800,PF3D7_0515700,PF3D7_1323700,PF3D7_0423500,PF3D7_0407800	0.000687462	2
Merozoite protein complexes	9	257	16	5248	1.24844e-06	PF3D7_0930300,PF3D7_1335100,PF3D7_1410400,PF3D7_0501600,PF3D7_0817700,PF3D7_0501500,PF3D7_1116000,PF3D7_1452000,PF3D7_1228600	4.68541e-05	2
Merozoite ligands, their erythrocyte receptors	6	260	19	5245	0.000955554	PF3D7_0930300,PF3D7_1335100,PF3D7_0817700,PF3D7_1116000,PF3D7_1452000,PF3D7_0731500	0.0144749	2
Model for merozoite invasion	4	262	8	5256	0.00190655	PF3D7_0930300,PF3D7_0817700,PF3D7_1116000,PF3D7_1452000	0.0266705	2
entry into host	14	252	93	5171	0.000545686	PF3D7_0930300,PF3D7_1335100,PF3D7_1222700,PF3D7_0508000,PF3D7_1246200,PF3D7_0404700,PF3D7_0501600,PF3D7_1431400,PF3D7_0722200,PF3D7_1116000,PF3D7_0210600,PF3D7_0731500,PF3D7_0404900,PF3D7_0214900	0.00875237	2
rhoptry	7	259	41	5223	0.00745184	PF3D7_1410400,PF3D7_0935800,PF3D7_0501600,PF3D7_0501500,PF3D7_1116000,PF3D7_0210600,PF3D7_0613300	0.0757693	2
rhoptry neck	7	259	14	5250	3.57972e-05	PF3D7_1463900,PF3D7_0405900,PF3D7_0817700,PF3D7_0722200,PF3D7_1116000,PF3D7_1452000,PF3D7_0214900	0.000915065	2
ribosome	17	249	148	5116	0.00226955	PF3D7_1431700,PF3D7_1358800,PF3D7_1242700,PF3D7_1026800,PF3D7_1302800,PF3D7_1322800,PF3D7_1004000,PF3D7_1142600,PF3D7_1447000,PF3D7_0503800,PF3D7_1408600,PF3D7_0813900,PF3D7_0317600,PF3D7_1126200,PF3D7_1351400,PF3D7_0519400,PF3D7_1105400	0.0304343	2
inner membrane complex	14	252	54	5210	2.99496e-06	PF3D7_1017500,PF3D7_0918000,PF3D7_1222700,PF3D7_0609800,PF3D7_1345600,PF3D7_1436200,PF3D7_0611600,PF3D7_0704100,PF3D7_1351700,PF3D7_0525800,PF3D7_0515700,PF3D7_1323700,PF3D7_0423500,PF3D7_0407800	9.42261e-05	2
Ribosomal structure	22	215	84	5180	4.20013e-10	PF3D7_1342000,PF3D7_1402500,PF3D7_0506100,PF3D7_1309100,PF3D7_1460300,PF3D7_1144000,PF3D7_1124900,PF3D7_1130100,PF3D7_0312800,PF3D7_1142500,PF3D7_0307100,PF3D7_1461300,PF3D7_1323400,PF3D7_1460700,PF3D7_0706400,PF3D7_1109900,PF3D7_0614500,PF3D7_0814000,PF3D7_0304400,PF3D7_0517000,PF3D7_0618300,PF3D7_0903900	5.26416e-08	3
nucleus	125	112	1527	3737	7.31837e-14	PF3D7_0617200,PF3D7_1342000,PF3D7_0923900,PF3D7_1402500,PF3D7_1314700,PF3D7_1323200,PF3D7_0521000,PF3D7_1244800,PF3D7_1302100,PF3D7_0912500,PF3D7_0821400,PF3D7_1235500,PF3D7_0628200,PF3D7_1309100,PF3D7_1460300,PF3D7_0513600,PF3D7_1144000,PF3D7_1312900,PF3D7_0515800,PF3D7_0518200,PF3D7_1236100,PF3D7_1124900,PF3D7_1130100,PF3D7_1435500,PF3D7_0904700,PF3D7_0312800,PF3D7_1110400,PF3D7_1142500,PF3D7_0…	5.50341e-11	3
mRNA binding	15	222	113	5151	0.000355842	PF3D7_0912500,PF3D7_1235500,PF3D7_1236100,PF3D7_1124900,PF3D7_1110400,PF3D7_1016300,PF3D7_1036900,PF3D7_0927600,PF3D7_1366900,PF3D7_0604500,PF3D7_0909800,PF3D7_1022000,PF3D7_1032100,PF3D7_0812700,PF3D7_1474900	0.0157408	3
