# Supplementary material for: The Plasmodium falciparum Nuclear Protein Phosphatase NIF4 Is Required for Efficient Merozoite Invasion and Regulates Artemisinin Sensitivity
Source: mBio. 2022 Aug 8;13(4):e01897-22. doi: 10.1128/mbio.01897-22 (PMC9426563; doi:10.1128/mbio.01897-22)
Supplement: TABLE S4 [file mbio.01897-22-s0009.xlsx]

## Sheet: Table S4A
Table S4. Interactome analysis of PfNIF4 by TurboID. (A) Complete list of detected proteins with LFQ and iBAQ values
GeneID	Protein description	MW [kDa]	LFQ intensity 3D7_rep1	LFQ intensity 3D7_rep2	LFQ intensity 3D7_rep3	LFQ intensity NIF4TurboID_rep1	LFQ intensity NIF4TurboID_rep2	LFQ intensity NIF4TurboID_rep3	iBAQ NIF4TurboID_rep1	iBAQ NIF4TurboID_rep2	iBAQ NIF4TurboID_rep3	iBAQ 3D7_rep1	iBAQ 3D7_rep2	iBAQ 3D7_rep3	Normalized LFQ intensity 3D7_rep1	Normalized LFQ intensity 3D7_rep2	Normalized LFQ intensity 3D7_rep3	Normalized LFQ intensity NIF4TurboID_rep1	Normalized LFQ intensity NIF4TurboID_rep2	Normalized LFQ intensity NIF4TurboID_rep3	NIF4TurboID/3D7 ratio	NIF4TurboID/3D7 p value	NIF4TurboID/3D7 adjusted p value
PF3D7_0102200	ring-infected erythrocyte surface antigen OS=Plasmodium_falciparum_3D7 GN=PF3D7_0102200	126.52	428560000	352950000	368350000	287460000	296880000	266770000	15944000	15099000	17879000	24756000	24028000	23560000	1.28506	1.05834	1.10451	0.861962	0.890208	0.799922	0.74	0.0111459	0.0260355
PF3D7_0102900	aspartate--tRNA ligase OS=Plasmodium_falciparum_3D7 GN=PF3D7_0102900	73.449	0	0	0	110530000	0	133110000	3635500	3381800	3702000	2143400	2390000	2623400				0.907322		1.09268
PF3D7_0103200	nucleoside transporter 4 OS=Plasmodium_falciparum_3D7 GN=PF3D7_0103200	50.01	107620000	0	120010000	283670000	290480000	553190000	52449000	55300000	49475000	5230000	2529800	6527700	0.397131		0.442851	1.04678	1.07191	2.04134	3.302	0.0277627	0.0502686
PF3D7_0103500	conserved Plasmodium protein, unknown function OS=Plasmodium_falciparum_3D7 GN=PF3D7_0103500	219.41	0	0	0	0	0	0	707630	614430	726340	527990	0	553300
PF3D7_0103900	parasite-infected erythrocyte surface protein OS=Plasmodium_falciparum_3D7 GN=PF3D7_0103900	67.801	32358000	0	34049000	193430000	203690000	142340000	17098000	17927000	14589000	1127800	494650	927580	0.267039		0.280994	1.59631	1.68098	1.17468	5.416	0.00140462	0.00632079
PF3D7_0104400	4-hydroxy-3-methylbut-2-enyl diphosphate reductase OS=Plasmodium_falciparum_3D7 GN=PF3D7_0104400	62.47	0	0	0	0	0	0	0	0	0	603690	608060	622350							0.001		0.001
PF3D7_0104500	conserved protein, unknown function OS=Plasmodium_falciparum_3D7 GN=PF3D7_0104500	33.175	228610000	162940000	250250000	83427000	101700000	107860000	10136000	19801000	12333000	35836000	38405000	36561000	1.46735	1.04584	1.60625	0.535482	0.652769	0.692307	0.457	0.00702413	0.0183753
PF3D7_0105200	heptatricopeptide repeat and RAP domain-containing protein, putative OS=Plasmodium_falciparum_3D7 GN=PF3D7_0105200	67.156	0	0	0	0	0	0	0	0	0	0	0	0
PF3D7_0106100	V-type proton ATPase subunit C, putative OS=Plasmodium_falciparum_3D7 GN=PF3D7_0106100	45.259	0	0	0	296020000	207010000	513670000	5074500	4968800	43261000	16080000	17018000	12673000				0.873473	0.610829	1.5157
PF3D7_0106300	calcium-transporting ATPase OS=Plasmodium_falciparum_3D7 GN=PF3D7_0106300	139.41	81929000	82100000	0	95248000	103420000	96633000	2996700	2940200	2852300	1489300	1601300	959000	0.891832	0.893693		1.03681	1.12577	1.05189	1.2	0.0115418	0.0261996
PF3D7_0106800	ras-related protein Rab-5C OS=Plasmodium_falciparum_3D7 GN=PF3D7_0106800	24.3	0	0	0	0	0	0	3185500	1905400	1652100	0	0	0							1000		0.001
PF3D7_0106900	2-C-methyl-D-erythritol 4-phosphate cytidylyltransferase, putative OS=Plasmodium_falciparum_3D7 GN=PF3D7_0106900	88.193	0	0	0	0	0	0	0	1551400	0	0	0	0
PF3D7_0107000	centrin-1 OS=Plasmodium_falciparum_3D7 GN=PF3D7_0107000	19.599	1117100000	1076000000	0	944990000	939080000	778510000	77528000	72622000	72707000	134300000	139890000	149530000	1.1503	1.10798		0.973077	0.966991	0.801649	0.809	0.0813928	0.117482
PF3D7_0107600	eukaryotic translation initiation factor 2-alpha kinase 2, putative OS=Plasmodium_falciparum_3D7 GN=PF3D7_0107600	194.63	0	0	0	0	0	0	0	0	0	0	0	0
PF3D7_0108300	conserved Plasmodium protein, unknown function OS=Plasmodium_falciparum_3D7 GN=PF3D7_0108300	254.99	0	0	0	0	0	0	913920	0	744700	709750	616150	703310
PF3D7_0109000	photosensitized INA-labeled protein PHIL1 OS=Plasmodium_falciparum_3D7 GN=PF3D7_0109000	25.477	0	0	0	0	0	0	5195600	5401800	5673100	2017200	2644200	0
PF3D7_0109400	tubulin-specific chaperone a, putative OS=Plasmodium_falciparum_3D7 GN=PF3D7_0109400	19.59	59290000	0	49720000	0	0	0	2379000	840350	2599200	4981900	3953900	4475800	1.08779		0.91221
PF3D7_0113000	glutamic acid-rich protein GARP OS=Plasmodium_falciparum_3D7 GN=PF3D7_0113000	79.794	0	0	0	0	0	0	39471000	40320000	39854000	59651000	63406000	61378000
PF3D7_0113800	DBL containing protein, unknown function OS=Plasmodium_falciparum_3D7 GN=PF3D7_0113800	346.56	0	0	0	0	0	0	210440	205990	317500	155340	236730	222510
PF3D7_0201900	erythrocyte membrane protein 3 OS=Plasmodium_falciparum_3D7 GN=PF3D7_0201900	273.64	0	0	0	664100000	663960000	682090000	6777100	6960300	7103700	0	0	0				0.99112	0.990911	1.01797	1000		0.001
PF3D7_0202000	knob-associated histidine-rich protein OS=Plasmodium_falciparum_3D7 GN=PF3D7_0202000	71.302	0	0	0	7052900000	10259000000	8999600000	1058100000	967130000	1165500000	3175700	3220300	2322100				0.804162	1.16972	1.02612
PF3D7_0202400	translation-enhancing factor OS=Plasmodium_falciparum_3D7 GN=PF3D7_0202400	141.85	0	0	0	0	0	0	3109900	2703200	2733600	2150100	2015600	2103100
PF3D7_0203000	repetitive organellar protein, putative OS=Plasmodium_falciparum_3D7 GN=PF3D7_0203000	237.74	0	0	0	0	0	0	724070	571780	556020	342490	387740	334220
PF3D7_0204200	translocation protein SEC66, putative OS=Plasmodium_falciparum_3D7 GN=PF3D7_0204200	33.414	0	0	0	0	0	0	2932900	2311900	2693700	1291400	1391600	1700800
PF3D7_0204700	hexose transporter OS=Plasmodium_falciparum_3D7 GN=PF3D7_0204700	56.416	0	0	0	0	0	0	8365400	10369000	10468000	0	0	0							1000		0.001
PF3D7_0205600	conserved Plasmodium protein, unknown function OS=Plasmodium_falciparum_3D7 GN=PF3D7_0205600	76.449	0	0	0	0	0	0	844380	586640	714340	435480	472100	502310
PF3D7_0205900	26S proteasome regulatory subunit RPN1, putative OS=Plasmodium_falciparum_3D7 GN=PF3D7_0205900	108.36	115790000	97044000	115620000	119720000	119750000	118690000	3849300	4414700	3988800	4953800	4742000	4881700	1.01184	0.848022	1.01035	1.04618	1.04644	1.03718	1.09	0.200236	0.246981
PF3D7_0207100	conserved Plasmodium protein, unknown function OS=Plasmodium_falciparum_3D7 GN=PF3D7_0207100	207.84	0	0	0	0	0	0	0	0	0	0	0	0
PF3D7_0207500	serine repeat antigen 6 OS=Plasmodium_falciparum_3D7 GN=PF3D7_0207500	118.83	232660000	268320000	293740000	240680000	272290000	225720000	11327000	12167000	10911000	10297000	10908000	9445000	0.910363	1.0499	1.14936	0.941744	1.06543	0.883208	0.929	0.458472	0.510154
PF3D7_0207600	serine repeat antigen 5 OS=Plasmodium_falciparum_3D7 GN=PF3D7_0207600	111.77	89284000	105370000	114200000	58125000	0	88674000	2732800	1543900	1814500	4059700	4627800	5286400	0.979737	1.15625	1.25315	0.637821		0.973043	0.713	0.147648	0.190634
PF3D7_0208100	conserved Plasmodium protein, unknown function OS=Plasmodium_falciparum_3D7 GN=PF3D7_0208100	211.88	0	0	0	0	0	0	0	0	0	0	0	0
PF3D7_0208900	6-cysteine protein P230p OS=Plasmodium_falciparum_3D7 GN=PF3D7_0208900	293.64	0	0	0	0	0	0	0	0	0	0	0	0
PF3D7_0209800	ATP-dependent RNA helicase UAP56 OS=Plasmodium_falciparum_3D7 GN=PF3D7_0209800	52.223	166900000	147740000	167710000	93595000	92469000	88229000	24425000	23702000	24062000	16612000	18580000	15802000	1.32348	1.17154	1.3299	0.742186	0.733257	0.699635	0.569	0.000239098	0.00166282
PF3D7_0211800	asparagine--tRNA ligase OS=Plasmodium_falciparum_3D7 GN=PF3D7_0211800	70.497	974750000	926800000	985680000	470620000	453970000	470670000	42468000	42590000	41337000	47923000	49028000	50223000	1.36568	1.2985	1.38099	0.659364	0.636037	0.659434	0.483	5.4131e-06	0.000241564
PF3D7_0212300	eukaryotic peptide chain release factor subunit 1, putative OS=Plasmodium_falciparum_3D7 GN=PF3D7_0212300	48.063	0	91320000	0	106930000	91878000	106640000	7939700	6954800	7667900	5257500	5258100	4194100		0.920639		1.07801	0.926264	1.07509	1.115
PF3D7_0213100	protein SIS1 OS=Plasmodium_falciparum_3D7 GN=PF3D7_0213100	37.356	311650000	303050000	0	0	220900000	266710000	9430200	15892000	16370000	19291000	17794000	12466000	1.1309	1.09969			0.801589	0.967822	0.793	0.131576	0.173545
PF3D7_0213700	conserved protein, unknown function OS=Plasmodium_falciparum_3D7 GN=PF3D7_0213700	17.808	0	0	0	0	0	0	12268000	16111000	18242000	16315000	14185000	13679000
PF3D7_0214000	T-complex protein 1 subunit theta OS=Plasmodium_falciparum_3D7 GN=PF3D7_0214000	60.958	0	0	0	0	0	0	418430	648690	0	298650	377480	0
PF3D7_0214400	conserved protein, unknown function OS=Plasmodium_falciparum_3D7 GN=PF3D7_0214400	73.715	0	0	0	311980000	0	327780000	13991000	14693000	14499000	18245000	17075000	16830000				0.975303		1.0247
PF3D7_0214900	rhoptry neck protein 6 OS=Plasmodium_falciparum_3D7 GN=PF3D7_0214900	112.2	0	0	0	0	0	0	935630	796610	931640	0	0	0							1000		0.001
PF3D7_0215700	DNA-directed RNA polymerase II subunit RPB2, putative OS=Plasmodium_falciparum_3D7 GN=PF3D7_0215700	151.72	0	0	0	204790000	178380000	187420000	6934400	6537400	6920500	1216400	695860	1325200				1.07673	0.937871	0.985401
PF3D7_0216400	vacuolar protein sorting-associated protein 45 OS=Plasmodium_falciparum_3D7 GN=PF3D7_0216400	86.255	0	0	0	0	0	0	972340	766970	767220	434660	316240	582250
PF3D7_0217500	calcium-dependent protein kinase 1 OS=Plasmodium_falciparum_3D7 GN=PF3D7_0217500	60.799	0	0	0	0	0	0	0	0	0	0	0	0
PF3D7_0217600	conserved Plasmodium protein, unknown function OS=Plasmodium_falciparum_3D7 GN=PF3D7_0217600	203.91	0	0	0	0	0	0	783280	762540	739090	409980	0	299470
PF3D7_0218000	replication factor C subunit 2, putative OS=Plasmodium_falciparum_3D7 GN=PF3D7_0218000	37.922	0	0	0	0	0	0	4411900	3600100	3840100	693770	645200	801910
PF3D7_0218500	small nuclear ribonucleoprotein Sm D2, putative OS=Plasmodium_falciparum_3D7 GN=PF3D7_0218500	11.714	440050000	420350000	422950000	0	282970000	0	46261000	52974000	46125000	63481000	64835000	59202000	1.12378	1.07347	1.08011		0.722636		0.661
PF3D7_0219600	replication factor C subunit 1 OS=Plasmodium_falciparum_3D7 GN=PF3D7_0219600	104.18	131200000	129570000	0	180100000	179410000	177430000	4085700	4377700	4508600	2435000	2263900	1886800	0.822354	0.812137		1.12886	1.12453	1.11212	1.373	2.83408e-05	0.000456436
PF3D7_0220000	liver stage antigen 3 OS=Plasmodium_falciparum_3D7 GN=PF3D7_0220000	175.66	0	232660000	280640000	0	220240000	194530000	1363200	4783300	5476600	3937400	4700800	4199300		1.00277	1.20956		0.949239	0.838428	0.808	0.201816	0.246981
PF3D7_0222100	Pfmc-2TM Maurer's cleft two transmembrane protein OS=Plasmodium_falciparum_3D7 GN=PF3D7_0222100	27.063	0	0	0	0	0	0	5945200	5687700	5538000	0	0	0							1000		0.001
PF3D7_0302000	pre-mRNA-splicing factor PRP46, putative OS=Plasmodium_falciparum_3D7 GN=PF3D7_0302000	69.572	253560000	213530000	226760000	56581000	51235000	48379000	3983200	4080000	3768800	12519000	11437000	11564000	1.78974	1.50719	1.60057	0.399374	0.36164	0.341481	0.225	2.56529e-05	0.000456436
PF3D7_0302200	cytoadherence linked asexual protein 3.2 OS=Plasmodium_falciparum_3D7 GN=PF3D7_0302200	167.49	0	0	0	0	0	0	2111900	2162500	1741700	1012100	1227700	1328600
PF3D7_0302500	cytoadherence linked asexual protein 3.1 OS=Plasmodium_falciparum_3D7 GN=PF3D7_0302500	167.24	104290000	94277000	90146000	254870000	252690000	264790000	15195000	14768000	14309000	4187500	4548400	5233600	0.589729	0.533109	0.509749	1.44121	1.42889	1.49731	2.675	2.67076e-05	0.000456436
PF3D7_0302700	CDGSH iron-sulfur domain-containing protein, putative OS=Plasmodium_falciparum_3D7 GN=PF3D7_0302700	18.359	0	0	0	0	0	0	0	0	0	0	0	0
PF3D7_0302800	RNA-binding protein, putative OS=Plasmodium_falciparum_3D7 GN=PF3D7_0302800	48.08	162670000	178730000	162950000	189690000	169720000	169850000	18524000	14749000	14575000	9239800	11513000	10266000	0.944283	1.03751	0.945908	1.10113	0.985207	0.985962	1.049	0.378324	0.424056
PF3D7_0304900	conserved protein, unknown function OS=Plasmodium_falciparum_3D7 GN=PF3D7_0304900	20.838	0	0	0	0	0	0	0	0	0	0	0	0
PF3D7_0305500	protein dopey homolog, putative OS=Plasmodium_falciparum_3D7 GN=PF3D7_0305500	467.88	0	0	0	0	0	0	131820	347650	152580	166830	168490	210750
PF3D7_0305600	DNA-(apurinic or apyrimidinic site) endonuclease OS=Plasmodium_falciparum_3D7 GN=PF3D7_0305600	72.442	0	0	0	0	0	0	622750	0	523020	0	0	0							1000		0.001
PF3D7_0306400	FAD-dependent glycerol-3-phosphate dehydrogenase, putative OS=Plasmodium_falciparum_3D7 GN=PF3D7_0306400	74.688	0	0	0	0	0	0	0	0	0	0	0	0
PF3D7_0307200	60S ribosomal protein L7, putative OS=Plasmodium_falciparum_3D7 GN=PF3D7_0307200	30.523	0	0	0	0	0	0	7368600	9656700	5327900	2970000	0	2518600
PF3D7_0307700	conserved Plasmodium protein, unknown function OS=Plasmodium_falciparum_3D7 GN=PF3D7_0307700	216.26	72491000	80506000	70843000	49891000	40506000	41211000	1383300	1329100	806550	1275700	2090300	1682100	1.22366	1.35895	1.19584	0.842165	0.683746	0.695646	0.588	0.00232502	0.00807648
PF3D7_0308600	pre-mRNA-processing factor 19, putative OS=Plasmodium_falciparum_3D7 GN=PF3D7_0308600	60.753	0	0	0	0	0	0	17751000	16468000	18381000	58681000	65561000	65361000
PF3D7_0309600	60S acidic ribosomal protein P2 OS=Plasmodium_falciparum_3D7 GN=PF3D7_0309600	11.948	1969500000	1906000000	1862500000	703010000	523000000	631200000	354430000	284540000	317270000	561890000	569540000	556450000	1.55585	1.50569	1.47132	0.555358	0.413155	0.49863	0.324	0.000207706	0.00147809
PF3D7_0310100	calcium-dependent protein kinase 3 OS=Plasmodium_falciparum_3D7 GN=PF3D7_0310100	65.287	0	0	0	0	0	0	1118400	1093000	1170100	1062700	1213300	0
PF3D7_0310200	phd finger protein, putative OS=Plasmodium_falciparum_3D7 GN=PF3D7_0310200	534.11	0	0	0	0	0	0	0	0	0	0	0	0
PF3D7_0310300	phosphoglycerate mutase, putative OS=Plasmodium_falciparum_3D7 GN=PF3D7_0310300	138.31	0	0	0	0	0	0	581030	512550	538900	173890	162080	217990
PF3D7_0310400	parasite-infected erythrocyte surface protein OS=Plasmodium_falciparum_3D7 GN=PF3D7_0310400	154.09	188630000	188750000	177160000	0	84301000	0	1834800	1752900	1220700	2502100	2789700	2970600	1.18108	1.18183	1.10926		0.527837		0.456
PF3D7_0310500	ATP-dependent RNA helicase DHX57, putative OS=Plasmodium_falciparum_3D7 GN=PF3D7_0310500	267.23	0	0	0	0	0	0	0	269890	303100	0	0	0							1000		0.001
PF3D7_0310600	eukaryotic translation initiation factor 3 subunit K, putative OS=Plasmodium_falciparum_3D7 GN=PF3D7_0310600	28.035	0	0	0	0	0	0	6098700	4093100	5396600	0	2813000	0
PF3D7_0310700	trafficking protein particle complex subunit 4, putative OS=Plasmodium_falciparum_3D7 GN=PF3D7_0310700	17.018	0	0	0	0	0	0	2607100	2997600	3062900	1900100	1910800	0
PF3D7_0311100	pre-mRNA splicing factor, putative OS=Plasmodium_falciparum_3D7 GN=PF3D7_0311100	71.662	0	0	0	0	0	0	0	916120	879600	1888900	1750500	1964200
PF3D7_0311300	phosphatidylinositol 3- and 4-kinase, putative OS=Plasmodium_falciparum_3D7 GN=PF3D7_0311300	110.56	0	0	0	0	0	0	959490	863880	843050	875070	1508400	1230300
PF3D7_0311500	conserved protein, unknown function OS=Plasmodium_falciparum_3D7 GN=PF3D7_0311500	9.0439	0	0	0	0	0	0	25566000	27377000	23106000	0	0	13395000
PF3D7_0312200	tetratricopeptide repeat protein, putative OS=Plasmodium_falciparum_3D7 GN=PF3D7_0312200	147.95	0	0	0	0	0	0	0	0	0	0	0	0
PF3D7_0312300	26S proteasome regulatory subunit RPN12, putative OS=Plasmodium_falciparum_3D7 GN=PF3D7_0312300	35.103	0	0	0	0	0	0	0	3914200	4413400	4790900	3615600	4337800
PF3D7_0314200	conserved Plasmodium protein, unknown function OS=Plasmodium_falciparum_3D7 GN=PF3D7_0314200	167.65	0	0	0	0	0	0	0	0	0	0	0	0
PF3D7_0315100	eukaryotic translation initiation factor 4E OS=Plasmodium_falciparum_3D7 GN=PF3D7_0315100	26.947	1678900000	1727300000	2064200000	1659800000	1514400000	1713000000	198850000	196890000	198970000	160060000	170930000	168870000	0.972561	1.0006	1.19576	0.961497	0.877269	0.992315	0.893	0.214301	0.260223
PF3D7_0315800	zinc finger protein, putative OS=Plasmodium_falciparum_3D7 GN=PF3D7_0315800	41.983	0	0	0	0	0	0	17623000	18545000	32705000	72294000	72616000	74912000
PF3D7_0316500	kinetochore protein NUF2, putative OS=Plasmodium_falciparum_3D7 GN=PF3D7_0316500	54.677	105270000	0	0	0	84911000	59117000	1831500	4072700	3309400	4643300	1601600	1608100	1.2668				1.0218	0.711402	0.684
PF3D7_0316600	formate-nitrite transporter OS=Plasmodium_falciparum_3D7 GN=PF3D7_0316600	34.458	1903100000	1623500000	1995000000	2406700000	2671000000	2271600000	481730000	498580000	471450000	226320000	232670000	133950000	0.887164	0.756824	0.930005	1.12193	1.24513	1.05895	1.331	0.0213611	0.0413702
PF3D7_0316700	protein YOP1, putative OS=Plasmodium_falciparum_3D7 GN=PF3D7_0316700	26.04	0	0	0	0	0	0	5375900	4007900	4424200	1883300	2884500	0
PF3D7_0316800	40S ribosomal protein S15A, putative OS=Plasmodium_falciparum_3D7 GN=PF3D7_0316800	14.873	612300000	630170000	544320000	707900000	674690000	683610000	118390000	110870000	110340000	50838000	57856000	55836000	0.953493	0.981321	0.847633	1.10237	1.05065	1.06454	1.156	0.0353032	0.0600154
PF3D7_0317200	cdc2-related protein kinase 4 OS=Plasmodium_falciparum_3D7 GN=PF3D7_0317200	182.22	0	0	0	0	0	0	0	640120	563970	0	151310	124970
PF3D7_0317300	conserved Plasmodium protein, unknown function OS=Plasmodium_falciparum_3D7 GN=PF3D7_0317300	402.95	0	0	0	0	0	0	129780	0	130070	101780	0	134800
PF3D7_0317600	40S ribosomal protein S11, putative OS=Plasmodium_falciparum_3D7 GN=PF3D7_0317600	18.76	0	0	0	0	0	0	96891000	96098000	79992000	23923000	29009000	25731000
PF3D7_0318200	DNA-directed RNA polymerase II subunit RPB1 OS=Plasmodium_falciparum_3D7 GN=PF3D7_0318200	278.67	0	0	0	85214000	95472000	90618000	1936400	2141900	1924400	465360	197850	253350				0.942271	1.0557	1.00203
PF3D7_0319000	P-type ATPase, putative OS=Plasmodium_falciparum_3D7 GN=PF3D7_0319000	218.02	0	0	0	0	0	0	0	0	0	0	0	0
PF3D7_0319500	RNA-binding protein, putative OS=Plasmodium_falciparum_3D7 GN=PF3D7_0319500	36.611	0	0	0	0	0	0	0	0	0	2656700	2721300	2361400							0.001		0.001
PF3D7_0319600	elongation factor 1-delta, putative OS=Plasmodium_falciparum_3D7 GN=PF3D7_0319600	17.706	0	0	0	0	0	0	19832000	21278000	19039000	41211000	41234000	41410000
PF3D7_0320300	T-complex protein 1 subunit epsilon OS=Plasmodium_falciparum_3D7 GN=PF3D7_0320300	59.175	86909000	91809000	115930000	63665000	86260000	81689000	3552200	4153600	3607400	2930400	3269500	6667200	0.990864	1.04673	1.32174	0.725855	0.983465	0.93135	0.786	0.134006	0.175991
PF3D7_0320800	ATP-dependent RNA helicase DDX6 OS=Plasmodium_falciparum_3D7 GN=PF3D7_0320800	49.413	163070000	172830000	158180000	105760000	101340000	73022000	12204000	7407400	6659500	8986000	9193300	8599200	1.26378	1.33942	1.22588	0.819631	0.785376	0.565914	0.567	0.00840864	0.0212034
PF3D7_0322000	peptidyl-prolyl cis-trans isomerase OS=Plasmodium_falciparum_3D7 GN=PF3D7_0322000	18.952	0	0	0	0	0	0	9033700	7297100	10128000	6446300	6171700	7065100
PF3D7_0322200	conserved protein, unknown function OS=Plasmodium_falciparum_3D7 GN=PF3D7_0322200	91.018	0	0	0	0	0	0	0	0	0	0	0	0
PF3D7_0322700	conserved Plasmodium protein, unknown function OS=Plasmodium_falciparum_3D7 GN=PF3D7_0322700	372.68	0	0	0	0	0	0	285280	361840	368110	339110	361200	345800
PF3D7_0322900	40S ribosomal protein S3A, putative OS=Plasmodium_falciparum_3D7 GN=PF3D7_0322900	30.047	0	104320000	115180000	221450000	180630000	201930000	22595000	20425000	20306000	6219500	8286900	9440400		0.633386	0.699324	1.34455	1.09671	1.22603	1.835	0.00562899	0.0162497
PF3D7_0323700	U4/U6.U5 tri-snRNP-associated protein 1, putative OS=Plasmodium_falciparum_3D7 GN=PF3D7_0323700	82.899	325800000	256600000	293450000	0	176690000	0	5227600	6121700	4213200	9171100	10531000	9535800	1.23815	0.975165	1.11521		0.67148		0.605
PF3D7_0401800	Plasmodium exported protein (PHISTb), unknown function OS=Plasmodium_falciparum_3D7 GN=PF3D7_0401800	60.269	134050000	78893000	0	981940000	374410000	357950000	50916000	33050000	50645000	5383500	3304000	4173900	0.347777	0.204678		2.54752	0.971362	0.928658	5.367	0.0421067	0.0692723
PF3D7_0401900	acyl-CoA synthetase OS=Plasmodium_falciparum_3D7 GN=PF3D7_0401900	110.8	0	0	0	0	0	0	389460	471260	472580	614810	624260	657080
PF3D7_0402000	Plasmodium exported protein (PHISTa), unknown function OS=Plasmodium_falciparum_3D7 GN=PF3D7_0402000	49.743	0	0	0	0	0	0	0	0	0	0	0	0
PF3D7_0402100	Plasmodium exported protein (PHISTb), unknown function OS=Plasmodium_falciparum_3D7 GN=PF3D7_0402100	67.787	0	0	0	115820000	130840000	121520000	7963000	9893700	8154400	1594400	1343400	1488800				0.943723	1.06611	0.990168
PF3D7_0402400	Plasmodium exported protein, unknown function OS=Plasmodium_falciparum_3D7 GN=PF3D7_0402400	31.019	91749000	107160000	101160000	80541000	83341000	80627000	12777000	10498000	12695000	7290700	11333000	10698000	1.01086	1.18066	1.11455	0.887377	0.918227	0.888325	0.815	0.0122032	0.0270593
PF3D7_0403200	pre-mRNA splicing factor, putative OS=Plasmodium_falciparum_3D7 GN=PF3D7_0403200	69.422	0	0	0	0	0	0	2496200	0	3145900	12975000	13585000	12839000
PF3D7_0403400	conserved Plasmodium protein, unknown function OS=Plasmodium_falciparum_3D7 GN=PF3D7_0403400	460.08	0	0	0	0	0	0	0	0	0	0	0	0
PF3D7_0403700	pre-mRNA-splicing factor CLF1, putative OS=Plasmodium_falciparum_3D7 GN=PF3D7_0403700	94.017	326150000	160170000	164140000	79877000	82882000	81927000	3587100	3555900	3294300	10233000	7334000	7171200	2.18612	1.07359	1.1002	0.535401	0.555543	0.549142	0.376	0.0169047	0.0348959
PF3D7_0404100	AP2 domain transcription factor AP2-SP2, putative OS=Plasmodium_falciparum_3D7 GN=PF3D7_0404100	273.6	0	0	0	0	0	0	0	0	0	0	0	0
PF3D7_0404300	conserved Plasmodium protein, unknown function OS=Plasmodium_falciparum_3D7 GN=PF3D7_0404300	74.182	0	0	0	0	0	0	5002900	5236900	3978200	0	2646300	1916900
PF3D7_0404700	dipeptidyl aminopeptidase 3 OS=Plasmodium_falciparum_3D7 GN=PF3D7_0404700	110.48	41833000	0	0	43144000	35583000	31311000	1715500	1467200	1259200	1144100	272930	339190	1.1018			1.13633	0.93719	0.824674	0.877
PF3D7_0404900	6-cysteine protein P41 OS=Plasmodium_falciparum_3D7 GN=PF3D7_0404900	43.088	0	0	0	0	43475000	43464000	1870400	3549300	3505400	0	0	0					1.00013	0.999873	1000		0.001
PF3D7_0405400	pre-mRNA-processing-splicing factor 8, putative OS=Plasmodium_falciparum_3D7 GN=PF3D7_0405400	366.39	262510000	250370000	253220000	95870000	128090000	161530000	1333400	1722700	1398900	4046900	4369900	4514900	1.36773	1.30448	1.31932	0.499501	0.667373	0.841602	0.503	0.00946547	0.0231715
PF3D7_0405500	conserved Plasmodium protein, unknown function OS=Plasmodium_falciparum_3D7 GN=PF3D7_0405500	26.851	0	0	0	0	0	0	0	0	0	0	0	0
PF3D7_0405900	apical sushi protein OS=Plasmodium_falciparum_3D7 GN=PF3D7_0405900	85.46	0	0	0	0	0	0	801770	1111000	763500	503400	0	741250
PF3D7_0406400	cytosolic glyoxalase II OS=Plasmodium_falciparum_3D7 GN=PF3D7_0406400	30.528	0	0	0	0	0	0	6732100	7505900	7971100	0	10853000	12446000
PF3D7_0406500	NYN domain-containing protein, putative OS=Plasmodium_falciparum_3D7 GN=PF3D7_0406500	383.84	0	0	0	0	0	0	0	0	0	245270	201280	163680							0.001		0.001
PF3D7_0406700	KLRAQ domain-containing protein, putative OS=Plasmodium_falciparum_3D7 GN=PF3D7_0406700	102.29	0	0	0	0	0	0	0	0	0	0	0	0
PF3D7_0407800	protein CINCH OS=Plasmodium_falciparum_3D7 GN=PF3D7_0407800	230.12	0	0	0	0	0	0	332580	296910	0	355900	0	189150
PF3D7_0408300	zinc finger Ran-binding domain-containing protein 2, putative OS=Plasmodium_falciparum_3D7 GN=PF3D7_0408300	42.214	0	0	0	0	0	0	9334800	9369400	11473000	6623100	6868500	8544100
PF3D7_0408500	flap endonuclease 1 OS=Plasmodium_falciparum_3D7 GN=PF3D7_0408500	76.68	0	0	0	0	0	0	2593700	3530900	3342400	1980400	2226900	2162600
PF3D7_0409400	chaperone protein DnaJ OS=Plasmodium_falciparum_3D7 GN=PF3D7_0409400	75.915	0	145490000	0	173450000	192130000	170990000	6573600	6820200	6366400	3533400	4501000	3579500		0.853239		1.01721	1.12676	1.00279	1.229
PF3D7_0410800	conserved Plasmodium protein, unknown function OS=Plasmodium_falciparum_3D7 GN=PF3D7_0410800	150.27	53805000	54676000	59194000	46510000	49537000	47053000	1349600	1484400	1405200	1277500	1121000	1153000	1.03879	1.05561	1.14283	0.897949	0.95639	0.908432	0.853	0.0110287	0.0260355
PF3D7_0411300	conserved Plasmodium protein, unknown function OS=Plasmodium_falciparum_3D7 GN=PF3D7_0411300	86.44	0	0	0	0	0	0	0	0	0	1054300	1362800	1058500							0.001		0.001
PF3D7_0411800	conserved Plasmodium protein, unknown function OS=Plasmodium_falciparum_3D7 GN=PF3D7_0411800	229.69	0	0	0	0	0	0	600540	0	0	0	0	0
PF3D7_0411900	DNA polymerase alpha catalytic subunit A OS=Plasmodium_falciparum_3D7 GN=PF3D7_0411900	225.4	0	0	0	0	0	0	642180	604310	573250	783770	1040000	686810
PF3D7_0412400	erythrocyte membrane protein 1, PfEMP1 OS=Plasmodium_falciparum_3D7 GN=PF3D7_0412400	250.78	0	0	0	47456000	51706000	58572000	741010	811830	884630	0	0	48074				0.902583	0.983415	1.114
PF3D7_0413600	26S protease regulatory subunit 6B, putative OS=Plasmodium_falciparum_3D7 GN=PF3D7_0413600	44.666	0	0	0	0	0	0	1216700	808040	1042600	0	0	0							1000		0.001
PF3D7_0413700	lysine decarboxylase-like protein, putative OS=Plasmodium_falciparum_3D7 GN=PF3D7_0413700	39.02	0	0	0	0	0	0	1592700	2501500	2043300	1114200	0	0
PF3D7_0414000	structural maintenance of chromosomes protein 3 OS=Plasmodium_falciparum_3D7 GN=PF3D7_0414000	141.22	0	0	0	37684000	39917000	37785000	1385400	1412900	1422100	0	368480	201160				0.979772	1.03783	0.982398
PF3D7_0415300	cdc2-related protein kinase 3 OS=Plasmodium_falciparum_3D7 GN=PF3D7_0415300	159.56	0	0	0	0	0	0	0	0	0	0	0	0
PF3D7_0415500	nuclear cap-binding protein subunit 2, putative OS=Plasmodium_falciparum_3D7 GN=PF3D7_0415500	28.004	0	0	0	0	0	0	2333800	2163200	1798300	1649600	1141000	1634100
PF3D7_0415600	GTP:AMP phosphotransferase OS=Plasmodium_falciparum_3D7 GN=PF3D7_0415600	26.738	0	0	0	0	0	0	4369000	4719600	4915400	2618600	1923500	2912500
PF3D7_0415900	60S ribosomal protein L15, putative OS=Plasmodium_falciparum_3D7 GN=PF3D7_0415900	24.134	0	0	0	117980000	124520000	128600000	22789000	24063000	25412000	6313700	8601700	7028000				0.953759	1.00663	1.03961
PF3D7_0416800	small GTP-binding protein sar1 OS=Plasmodium_falciparum_3D7 GN=PF3D7_0416800	22.02	0	0	0	0	0	0	4838400	4134500	6808900	1018100	0	0
PF3D7_0417200	bifunctional dihydrofolate reductase-thymidylate synthase OS=Plasmodium_falciparum_3D7 GN=PF3D7_0417200	71.736	0	0	0	0	0	0	0	0	0	0	0	0
PF3D7_0417500	memo-like protein OS=Plasmodium_falciparum_3D7 GN=PF3D7_0417500	34.294	347270000	351750000	357310000	193170000	91118000	0	8090900	7493400	6141500	20044000	22190000	21838000	1.29519	1.3119	1.33263	0.720451	0.339836		0.404	0.0399741	0.0664787
PF3D7_0418200	eukaryotic translation initiation factor 3 subunit M, putative OS=Plasmodium_falciparum_3D7 GN=PF3D7_0418200	51.029	1257200000	1263800000	1196400000	1330400000	1497700000	1282400000	136820000	146600000	138890000	84731000	84582000	84195000	0.96363	0.968689	0.917028	1.01974	1.14797	0.982946	1.106	0.119745	0.162133
PF3D7_0419600	ran-specific GTPase-activating protein 1, putative OS=Plasmodium_falciparum_3D7 GN=PF3D7_0419600	33.195	1014000000	1020800000	1159600000	584100000	599660000	497630000	70915000	59928000	70718000	115230000	118750000	113300000	1.2478	1.25617	1.42697	0.718776	0.737923	0.612368	0.526	0.000906888	0.00470352
PF3D7_0419800	60S ribosomal protein L7ae/L30e, putative OS=Plasmodium_falciparum_3D7 GN=PF3D7_0419800	27.563	0	0	0	0	0	0	0	0	0	0	0	0
PF3D7_0421100	erythrocyte membrane protein 1, PfEMP1 OS=Plasmodium_falciparum_3D7 GN=PF3D7_0421100	248.76	0	0	0	0	0	0	0	0	0	0	0	0
PF3D7_0422000	steroid dehydrogenase, putative OS=Plasmodium_falciparum_3D7 GN=PF3D7_0422000	37.215	0	0	0	0	0	0	0	0	0	0	0	0
PF3D7_0422200	erythrocyte membrane-associated antigen OS=Plasmodium_falciparum_3D7 GN=PF3D7_0422200	508.54	0	0	0	0	0	0	0	0	0	0	0	0
PF3D7_0422400	40S ribosomal protein S19 OS=Plasmodium_falciparum_3D7 GN=PF3D7_0422400	19.722	465730000	790960000	445560000	1343200000	1894200000	1931300000	142320000	137480000	142310000	114600000	101040000	103780000	0.406695	0.690699	0.389082	1.17294	1.65409	1.68649	3.036	0.00662082	0.0183753
PF3D7_0422500	pre-mRNA-splicing helicase BRR2, putative OS=Plasmodium_falciparum_3D7 GN=PF3D7_0422500	337.9	108720000	75826000	110670000	0	49309000	63791000	753120	773330	531280	989130	885130	1026800	1.33132	0.928521	1.3552		0.603809	0.781147	0.575	0.0600764	0.0928454
PF3D7_0422700	eukaryotic initiation factor 4A-III, putative OS=Plasmodium_falciparum_3D7 GN=PF3D7_0422700	44.799	0	155440000	170080000	0	85975000	0	4592300	9635900	7259200	7464500	8319300	13849000		1.13323	1.23997		0.6268		0.528
PF3D7_0423500	glideosome associated protein with multiple membrane spans 2 OS=Plasmodium_falciparum_3D7 GN=PF3D7_0423500	42.618	0	0	0	0	0	0	0	10899000	12738000	3478400	3176900	2593400
PF3D7_0423600	conserved Plasmodium protein, unknown function OS=Plasmodium_falciparum_3D7 GN=PF3D7_0423600	190.94	0	0	0	0	0	0	144710	184950	0	175920	0	0
PF3D7_0424600	Plasmodium exported protein (PHISTb) OS=Plasmodium_falciparum_3D7 GN=PF3D7_0424600	35.961	0	0	281090000	0	434090000	0	41452000	37511000	34960000	14733000	15548000	17979000			0.786068		1.21393		1.544
PF3D7_0500800	mature parasite-infected erythrocyte surface antigen OS=Plasmodium_falciparum_3D7 GN=PF3D7_0500800	168.29	2176600000	1981200000	2088300000	4336500000	4654200000	4575300000	682800000	679630000	689360000	192820000	200380000	223760000	0.659173	0.599997	0.632432	1.31329	1.4095	1.38561	2.172	2.33081e-05	0.000456436
PF3D7_0501000	Plasmodium exported protein, unknown function OS=Plasmodium_falciparum_3D7 GN=PF3D7_0501000	30.715	0	0	0	0	0	0	19018000	19173000	22680000	16132000	0	1798300
PF3D7_0501100	heat shock protein 40, type II OS=Plasmodium_falciparum_3D7 GN=PF3D7_0501100	44.964	0	0	0	0	0	0	1413200	904350	876790	0	0	0							1000		0.001
PF3D7_0501200	parasite-infected erythrocyte surface protein OS=Plasmodium_falciparum_3D7 GN=PF3D7_0501200	48.72	0	0	0	0	0	0	7681900	6938900	6966000	5116700	4367500	4374200
PF3D7_0501500	rhoptry-associated protein 3 OS=Plasmodium_falciparum_3D7 GN=PF3D7_0501500	47.004	0	0	0	657910000	636940000	614120000	68018000	65762000	64873000	3773800	3151100	2472000				1.03392	1.00097	0.965107
PF3D7_0501600	rhoptry-associated protein 2 OS=Plasmodium_falciparum_3D7 GN=PF3D7_0501600	46.738	321730000	343330000	335940000	3366700000	3503100000	3380700000	229360000	231870000	222430000	22961000	25593000	25287000	0.171566	0.183085	0.179144	1.79533	1.86807	1.8028	10.24	5.60973e-08	1.71658e-05
PF3D7_0501800	chromatin assembly factor 1 subunit A OS=Plasmodium_falciparum_3D7 GN=PF3D7_0501800	125.35	221500000	212130000	188950000	132410000	116250000	136320000	4269200	3859800	3385700	4913900	4168600	3656700	1.31903	1.26323	1.12519	0.788499	0.692266	0.811783	0.618	0.00213195	0.00785997
PF3D7_0502100	HCNGP-like protein OS=Plasmodium_falciparum_3D7 GN=PF3D7_0502100	27.839	0	0	0	0	0	0	3634500	2204100	2431600	0	0	0							1000		0.001
PF3D7_0502400	merozoite surface protein 8 OS=Plasmodium_falciparum_3D7 GN=PF3D7_0502400	69.447	0	0	0	35639000	26644000	25053000	2799900	2102500	1939400	0	0	0				1.2242	0.915224	0.860573	1000		0.001
PF3D7_0502900	Tim10/DDP family zinc finger protein, putative OS=Plasmodium_falciparum_3D7 GN=PF3D7_0502900	9.5829	0	0	0	0	0	0	9704900	10391000	11466000	7335700	6202800	7124200
PF3D7_0503100	4-diphosphocytidyl-2-C-methyl-D-erythritol kinase, putative OS=Plasmodium_falciparum_3D7 GN=PF3D7_0503100	63.375	0	0	0	0	0	0	0	0	0	0	0	0
PF3D7_0503300	serine/arginine-rich splicing factor 12 OS=Plasmodium_falciparum_3D7 GN=PF3D7_0503300	37.699	1067500000	1102900000	1105300000	788770000	652310000	785490000	82424000	91790000	80255000	103200000	113210000	112450000	1.16406	1.20267	1.20528	0.860121	0.711317	0.856545	0.68	0.00359964	0.0114739
PF3D7_0504600	2-oxoisovalerate dehydrogenase subunit beta, mitochondrial, putative OS=Plasmodium_falciparum_3D7 GN=PF3D7_0504600	43.031	0	0	0	0	0	0	2679100	2913600	2250300	1292900	1201400	0
PF3D7_0505500	DNA mismatch repair protein MSH6, putative OS=Plasmodium_falciparum_3D7 GN=PF3D7_0505500	156.44	0	0	0	0	0	0	0	0	0	0	0	0
PF3D7_0505800	small ubiquitin-related modifier OS=Plasmodium_falciparum_3D7 GN=PF3D7_0505800	11.06	0	0	0	0	0	0	11602000	10804000	9062400	11890000	14098000	12159000
PF3D7_0506100	60S ribosomal subunit protein L24, putative OS=Plasmodium_falciparum_3D7 GN=PF3D7_0506100	24.871	0	0	0	0	0	0	2724600	2923300	2892000	0	0	2128500
PF3D7_0506800	transcription factor 25, putative OS=Plasmodium_falciparum_3D7 GN=PF3D7_0506800	110.19	88582000	75486000	74761000	34053000	50092000	65727000	1958700	2013400	1549400	4231000	4014000	2220900	1.36735	1.1652	1.15401	0.525643	0.773222	1.01456	0.628	0.0660856	0.10011
PF3D7_0507100	60S ribosomal protein L4 OS=Plasmodium_falciparum_3D7 GN=PF3D7_0507100	46.211	0	0	0	0	0	0	4552800	3969300	4249100	1177300	893680	1098100
PF3D7_0507500	subtilisin-like protease 1 OS=Plasmodium_falciparum_3D7 GN=PF3D7_0507500	77.646	67950000	0	0	102380000	87563000	0	4306800	4274700	5009700	1965400	2271700	1565200	0.790444			1.19096	1.0186		1.398
PF3D7_0507800	conserved protein, unknown function OS=Plasmodium_falciparum_3D7 GN=PF3D7_0507800	177.42	0	0	0	0	0	0	0	0	0	307020	393770	369870							0.001		0.001
PF3D7_0508700	pre-mRNA-processing ATP-dependent RNA helicase PRP5, putative OS=Plasmodium_falciparum_3D7 GN=PF3D7_0508700	175.81	74639000	70402000	62835000	48546000	42918000	42748000	1089700	1372800	1296800	1587700	1231000	1272800	1.30912	1.2348	1.10208	0.851465	0.752754	0.749772	0.646	0.0026368	0.00896513
PF3D7_0510100	KH domain-containing protein, putative OS=Plasmodium_falciparum_3D7 GN=PF3D7_0510100	297.57	0	0	0	0	0	0	0	0	0	0	0	0
PF3D7_0511500	RNA pseudouridylate synthase, putative OS=Plasmodium_falciparum_3D7 GN=PF3D7_0511500	1187.6	0	0	0	24735000	26501000	25034000	89921	98204	85274	20726	26114	29620				0.972925	1.04239	0.984686
PF3D7_0511800	inositol-3-phosphate synthase OS=Plasmodium_falciparum_3D7 GN=PF3D7_0511800	69.111	227670000	261500000	253490000	256540000	292930000	217600000	16709000	17984000	16254000	12463000	13483000	14448000	0.904811	1.03926	1.00743	1.01955	1.16417	0.86479	1.033	0.793729	0.812311
PF3D7_0512000	prefoldin subunit 6 OS=Plasmodium_falciparum_3D7 GN=PF3D7_0512000	13.667	0	0	0	0	0	0	7255100	6552500	4522200	7657800	9200800	10178000
PF3D7_0512900	AKAP-like protein OS=Plasmodium_falciparum_3D7 GN=PF3D7_0512900	31.952	0	0	0	0	0	0	1993600	0	0	2043200	2337100	2330300
PF3D7_0513100	conserved protein, unknown function OS=Plasmodium_falciparum_3D7 GN=PF3D7_0513100	28.852	0	0	0	0	0	0	3501200	7717100	10124000	8755000	1453800	8874100
PF3D7_0513600	deoxyribodipyrimidine photo-lyase, putative OS=Plasmodium_falciparum_3D7 GN=PF3D7_0513600	129.2	29181000	31291000	33937000	53322000	58328000	39115000	2507100	2924500	1947300	548840	605010	579030	0.71413	0.765766	0.83052	1.30492	1.42743	0.957239	1.597	0.0239474	0.0444115
PF3D7_0514100	ATP-dependent DNA helicase UvrD OS=Plasmodium_falciparum_3D7 GN=PF3D7_0514100	170.29	0	0	0	0	0	0	0	0	0	0	0	0
PF3D7_0515000	pre-mRNA-splicing factor CWC2, putative OS=Plasmodium_falciparum_3D7 GN=PF3D7_0515000	98.381	0	0	0	0	0	0	1888600	1757700	1685400	1299900	1160600	1078600
PF3D7_0515300	phosphatidylinositol 3-kinase OS=Plasmodium_falciparum_3D7 GN=PF3D7_0515300	255.92	0	0	0	0	0	0	0	0	0	0	0	0
PF3D7_0516200	40S ribosomal protein S11 OS=Plasmodium_falciparum_3D7 GN=PF3D7_0516200	16.076	724190000	725240000	730750000	568880000	651210000	635720000	153810000	168650000	162770000	126850000	127410000	129400000	1.0766	1.07816	1.08635	0.845711	0.968104	0.945077	0.851	0.0175123	0.0354884
PF3D7_0516600	sporozoite surface antigen MB2 OS=Plasmodium_falciparum_3D7 GN=PF3D7_0516600	187.04	0	0	0	0	0	0	0	0	0	0	0	0
PF3D7_0516900	60S ribosomal protein L2 OS=Plasmodium_falciparum_3D7 GN=PF3D7_0516900	27.999	189140000	0	195580000	269120000	243100000	221230000	43894000	48489000	39793000	19960000	20550000	21727000	0.845757		0.874554	1.20339	1.08704	0.98925	1.271	0.0495442	0.0793745
PF3D7_0517000	60S ribosomal protein L12, putative OS=Plasmodium_falciparum_3D7 GN=PF3D7_0517000	18.112	0	0	0	667990000	716980000	639250000	82165000	89371000	90629000	44342000	37999000	42779000				0.989996	1.0626	0.947402
PF3D7_0517300	serine/arginine-rich splicing factor 1 OS=Plasmodium_falciparum_3D7 GN=PF3D7_0517300	34.561	2596100000	2770600000	2370400000	1015300000	1069500000	1123900000	169150000	190730000	178160000	252390000	283400000	276960000	1.42307	1.51872	1.29935	0.556542	0.586252	0.616072	0.415	8.28795e-05	0.000905755
PF3D7_0517400	FACT complex subunit SPT16, putative OS=Plasmodium_falciparum_3D7 GN=PF3D7_0517400	132.68	0	0	80192000	0	0	144610000	6591300	6946400	5690400	1624700	2219700	1283300			0.713446			1.28655	1.803
PF3D7_0517700	eukaryotic translation initiation factor 3 subunit B, putative OS=Plasmodium_falciparum_3D7 GN=PF3D7_0517700	84.056	3101900000	3288900000	3384000000	4671400000	4500800000	4556900000	293800000	316550000	277080000	150700000	162220000	146890000	0.791843	0.83958	0.863857	1.1925	1.14895	1.16327	1.405	0.000258011	0.00171633
PF3D7_0518100	protein AMR2 OS=Plasmodium_falciparum_3D7 GN=PF3D7_0518100	162.82	0	0	0	0	0	0	360810	219010	345670	0	0	0							1000		0.001
PF3D7_0518200	SWIB/MDM2 domain-containing protein OS=Plasmodium_falciparum_3D7 GN=PF3D7_0518200	15.496	0	0	0	0	0	0	8991000	8250600	11322000	2512300	0	0
PF3D7_0518500	ATP-dependent RNA helicase DDX23, putative OS=Plasmodium_falciparum_3D7 GN=PF3D7_0518500	131.16	88886000	98257000	83182000	62760000	61878000	70391000	2325800	3062600	2899600	2857100	3526400	2435700	1.14604	1.26687	1.0725	0.80919	0.797818	0.90758	0.721	0.00676568	0.0183753
PF3D7_0518700	mRNA-binding protein PUF1 OS=Plasmodium_falciparum_3D7 GN=PF3D7_0518700	224.08	0	0	0	0	0	0	0	0	0	0	0	0
PF3D7_0519400	40S ribosomal protein S24 OS=Plasmodium_falciparum_3D7 GN=PF3D7_0519400	15.391	0	0	0	97099000	88229000	97665000	21847000	22532000	23738000	41382000	49064000	46923000				1.02934	0.935313	1.03534
PF3D7_0519700	FoP domain-containing protein, putative OS=Plasmodium_falciparum_3D7 GN=PF3D7_0519700	22.734	0	0	0	0	0	0	0	0	0	0	0	0
PF3D7_0520000	40S ribosomal protein S9, putative OS=Plasmodium_falciparum_3D7 GN=PF3D7_0520000	22.123	491410000	0	0	760120000	656080000	866100000	147640000	162040000	155800000	57837000	31729000	33370000	0.708668			1.09618	0.946141	1.24901	1.548
PF3D7_0520100	protein phosphatase PPM9, putative OS=Plasmodium_falciparum_3D7 GN=PF3D7_0520100	83.404	0	0	0	0	0	0	1031200	636120	949660	0	293850	0
PF3D7_0520400	single-stranded DNA-binding protein, putative OS=Plasmodium_falciparum_3D7 GN=PF3D7_0520400	35.659	0	0	0	0	0	0	1995700	2800900	2543300	0	0	0							1000		0.001
PF3D7_0520700	CDC73 domain-containing protein, putative OS=Plasmodium_falciparum_3D7 GN=PF3D7_0520700	118	0	0	0	49733000	58780000	63300000	1948600	2215000	2200700	1543600	1620300	1761400				0.86838	1.02635	1.10527
PF3D7_0520900	adenosylhomocysteinase OS=Plasmodium_falciparum_3D7 GN=PF3D7_0520900	53.838	0	0	0	0	0	0	8974900	9980100	9103000	6228400	7071900	1866200
PF3D7_0522400	conserved Plasmodium protein, unknown function OS=Plasmodium_falciparum_3D7 GN=PF3D7_0522400	1117.2	0	0	0	0	0	0	0	0	0	0	0	0
PF3D7_0522800	pre-mRNA-splicing factor BUD31, putative OS=Plasmodium_falciparum_3D7 GN=PF3D7_0522800	17.389	565550000	553770000	486720000	262370000	248060000	193470000	25144000	30303000	31388000	55171000	53940000	54477000	1.469	1.4384	1.26424	0.681498	0.644328	0.502533	0.438	0.00136337	0.00632079
PF3D7_0523000	multidrug resistance protein 1 OS=Plasmodium_falciparum_3D7 GN=PF3D7_0523000	162.25	27800000	40764000	40589000	920810000	1616000000	1454800000	110060000	89732000	105270000	5033700	5229400	5025300	0.040675	0.059644	0.059387	1.34728	2.36444	2.12858	36.569	7.46508e-05	0.000867667
PF3D7_0523100	mitochondrial-processing peptidase subunit alpha, putative OS=Plasmodium_falciparum_3D7 GN=PF3D7_0523100	61.772	60568000	75582000	70733000	84965000	94010000	79183000	6216700	6856000	5639200	2404900	5510200	5099200	0.781454	0.975166	0.912603	1.09623	1.21293	1.02163	1.248	0.0535993	0.0841097
PF3D7_0524000	karyopherin beta OS=Plasmodium_falciparum_3D7 GN=PF3D7_0524000	127.35	0	0	0	0	0	0	880180	899880	806680	604120	1077700	508010
PF3D7_0524400	ribosome-interacting GTPase 1, putative OS=Plasmodium_falciparum_3D7 GN=PF3D7_0524400	40.684	182660000	156290000	186440000	237240000	316400000	328450000	47452000	50323000	52146000	21174000	24352000	23593000	0.778668	0.666255	0.794782	1.01134	1.34879	1.40016	1.679	0.0119555	0.0267035
PF3D7_0525100	acyl-CoA synthetase OS=Plasmodium_falciparum_3D7 GN=PF3D7_0525100	76.851	53476000	50963000	56495000	65227000	50170000	64654000	6156500	6570400	4794200	3562600	2794400	3051300	0.940968	0.896749	0.994091	1.14774	0.882795	1.13766	1.119	0.309272	0.358474
PF3D7_0525200	structural maintenance of chromosomes protein 6, putative OS=Plasmodium_falciparum_3D7 GN=PF3D7_0525200	217.23	0	0	0	0	0	0	0	0	0	0	0	0
PF3D7_0525800	inner membrane complex protein 1g, putative OS=Plasmodium_falciparum_3D7 GN=PF3D7_0525800	34.34	156070000	0	0	250820000	265490000	210740000	21263000	26081000	21525000	11200000	9473600	8807500	0.706903			1.13606	1.20251	0.954525	1.553
PF3D7_0526900	transmembrane emp24 domain-containing protein, putative OS=Plasmodium_falciparum_3D7 GN=PF3D7_0526900	24.561	0	0	0	0	93469000	72519000	8315200	12237000	9637200	1652900	1439100	0					1.12621	0.873786
PF3D7_0527000	DNA replication licensing factor MCM3, putative OS=Plasmodium_falciparum_3D7 GN=PF3D7_0527000	109.8	74472000	79000000	81935000	67479000	61168000	59935000	3642000	3765200	3659200	3423800	3603200	3742100	1.05388	1.11795	1.15949	0.954916	0.865607	0.848159	0.801	0.00842073	0.0212034
PF3D7_0527200	ubiquitin carboxyl-terminal hydrolase 14 OS=Plasmodium_falciparum_3D7 GN=PF3D7_0527200	70.732	0	0	0	0	0	0	966620	1128800	0	0	0	0							1000		0.001
PF3D7_0527500	Hsc70-interacting protein OS=Plasmodium_falciparum_3D7 GN=PF3D7_0527500	51.125	113840000	106290000	118180000	121830000	116930000	107600000	10793000	10091000	9228200	6374800	5773200	7053600	0.997619	0.931456	1.03565	1.06764	1.0247	0.942936	1.024	0.654458	0.700225
PF3D7_0527600	conserved Plasmodium protein, unknown function OS=Plasmodium_falciparum_3D7 GN=PF3D7_0527600	52.971	0	0	0	0	0	0	0	0	0	0	0	0
PF3D7_0527900	ATP-dependent RNA helicase DDX41, putative OS=Plasmodium_falciparum_3D7 GN=PF3D7_0527900	76.204	0	34662000	45724000	0	0	0	443370	285950	0	405780	896430	1230300		0.862389	1.13761
PF3D7_0528100	AP-1/2 complex subunit beta, putative OS=Plasmodium_falciparum_3D7 GN=PF3D7_0528100	106.15	64121000	71620000	63991000	60163000	0	57439000	1518800	1062200	2067600	1421800	1894100	1548700	1.01031	1.12846	1.00826	0.947944		0.905024	0.883	0.0949368	0.133874
PF3D7_0528200	eukaryotic translation initiation factor 3 subunit E, putative OS=Plasmodium_falciparum_3D7 GN=PF3D7_0528200	61.418	257110000	316030000	333260000	505080000	536470000	399010000	49189000	48920000	44927000	16004000	14867000	14824000	0.657301	0.80793	0.851979	1.29124	1.37149	1.02007	1.589	0.0184077	0.0365763
PF3D7_0528700	peptidyl-prolyl cis-trans isomerase OS=Plasmodium_falciparum_3D7 GN=PF3D7_0528700	23.199	0	0	0	48580000	38926000	37298000	10261000	8573700	7814000	4520000	3795600	4891000				1.16775	0.935691	0.896558
PF3D7_0529500	cell cycle regulator protein, putative OS=Plasmodium_falciparum_3D7 GN=PF3D7_0529500	20.258	0	0	0	0	0	0	13965000	13388000	13197000	14383000	15070000	14452000
PF3D7_0529800	conserved Plasmodium protein, unknown function OS=Plasmodium_falciparum_3D7 GN=PF3D7_0529800	225.53	0	0	0	0	0	0	809100	692820	896490	1022100	987780	1077200
PF3D7_0531100	conserved Plasmodium protein, unknown function OS=Plasmodium_falciparum_3D7 GN=PF3D7_0531100	325.26	0	0	0	0	0	0	0	0	0	0	0	0
PF3D7_0531200	ribosomal protein S16, mitochondrial, putative OS=Plasmodium_falciparum_3D7 GN=PF3D7_0531200	25.902	0	0	0	0	0	0	0	0	0	0	0	0
PF3D7_0532100	early transcribed membrane protein 5 OS=Plasmodium_falciparum_3D7 GN=PF3D7_0532100	19.03	0	0	0	0	0	0	0	0	6823900	0	0	0
PF3D7_0532300	Plasmodium exported protein (PHISTb), unknown function OS=Plasmodium_falciparum_3D7 GN=PF3D7_0532300	60.188	366890000	319040000	362690000	413030000	450480000	450450000	50668000	51903000	30168000	34078000	35794000	21672000	0.931753	0.810233	0.921086	1.04893	1.14404	1.14396	1.253	0.0131303	0.0289055
PF3D7_0532400	lysine-rich membrane-associated PHISTb protein OS=Plasmodium_falciparum_3D7 GN=PF3D7_0532400	61.086	0	0	0	498830000	437010000	511240000	48531000	48055000	49062000	4874100	3144500	3005100				1.03415	0.905983	1.05987
PF3D7_0601900	conserved Plasmodium protein, unknown function OS=Plasmodium_falciparum_3D7 GN=PF3D7_0601900	14.725	146980000	159930000	117560000	142530000	143400000	154100000	61333000	58017000	71518000	46288000	46532000	45511000	1.0201	1.10998	0.815917	0.989219	0.995257	1.06952	1.037	0.670644	0.712559
PF3D7_0602100	ATP-dependent RNA helicase MTR4 OS=Plasmodium_falciparum_3D7 GN=PF3D7_0602100	157.31	0	0	0	0	0	0	0	0	0	0	0	0
PF3D7_0602200	MYND-type zinc finger protein, putative OS=Plasmodium_falciparum_3D7 GN=PF3D7_0602200	29.441	0	0	0	0	0	0	0	0	0	1480900	985030	1340900							0.001		0.001
PF3D7_0603400	trophozoite exported protein 1 OS=Plasmodium_falciparum_3D7 GN=PF3D7_0603400	132.47	0	0	0	32567000	53472000	0	886320	1395600	701450	924630	920860	665010				0.757029	1.24297
PF3D7_0604000	conserved Plasmodium protein, unknown function OS=Plasmodium_falciparum_3D7 GN=PF3D7_0604000	239.91	0	0	0	0	0	0	0	0	0	0	0	0
PF3D7_0604100	AP2 domain transcription factor OS=Plasmodium_falciparum_3D7 GN=PF3D7_0604100	229.62	0	0	0	0	0	0	0	244460	218750	0	0	0							1000		0.001
PF3D7_0604500	GYF domain-containing protein, putative OS=Plasmodium_falciparum_3D7 GN=PF3D7_0604500	334.41	761710000	848850000	805150000	428500000	472340000	496180000	8134500	6800300	8836100	9810000	10262000	10307000	1.19868	1.33581	1.26704	0.67432	0.74331	0.780826	0.578	0.00050066	0.00283707
PF3D7_0605100	KH domain-containing protein, putative OS=Plasmodium_falciparum_3D7 GN=PF3D7_0605100	85.63	294380000	297110000	281050000	216080000	201340000	224810000	13636000	13437000	14103000	14055000	13700000	14325000	1.16604	1.17685	1.11324	0.855892	0.797507	0.890472	0.736	0.00109605	0.00540955
PF3D7_0605300	serine/threonine protein kinase ARK1 OS=Plasmodium_falciparum_3D7 GN=PF3D7_0605300	40.908	0	0	0	0	0	0	0	0	0	0	0	0
PF3D7_0605600	nucleoside diphosphate kinase, putative OS=Plasmodium_falciparum_3D7 GN=PF3D7_0605600	219.87	0	0	0	0	0	0	0	327940	0	598180	449430	0
PF3D7_0606100	RNA-binding protein, putative OS=Plasmodium_falciparum_3D7 GN=PF3D7_0606100	67.899	0	0	0	0	0	0	5660000	5110200	2126600	2745600	10532000	2314800
PF3D7_0606600	conserved Plasmodium protein, unknown function OS=Plasmodium_falciparum_3D7 GN=PF3D7_0606600	280.36	0	0	0	0	0	0	0	0	270980	211370	206900	246710
PF3D7_0606700	coatomer alpha subunit, putative OS=Plasmodium_falciparum_3D7 GN=PF3D7_0606700	176.94	0	0	0	52566000	52476000	58275000	1792200	1337700	1359500	1109300	1063100	1403000				0.965595	0.963941	1.07046
PF3D7_0606800	VFT protein OS=Plasmodium_falciparum_3D7 GN=PF3D7_0606800	34.502	0	47988000	45681000	70972000	0	50472000	6531400	3579800	5242700	1488400	3336200	3009100		0.892331	0.849433	1.31972		0.938521	1.297	0.290005	0.340006
PF3D7_0607000	translation initiation factor IF-2, putative OS=Plasmodium_falciparum_3D7 GN=PF3D7_0607000	112.36	463300000	465920000	500110000	248000000	274210000	259710000	12002000	13139000	13652000	16285000	16692000	16846000	1.25712	1.26423	1.357	0.672923	0.744041	0.704696	0.547	9.24168e-05	0.000933359
PF3D7_0607700	conserved Plasmodium protein, unknown function OS=Plasmodium_falciparum_3D7 GN=PF3D7_0607700	325.01	0	0	0	0	0	0	0	0	0	168420	142990	161140							0.001		0.001
PF3D7_0608800	ornithine aminotransferase OS=Plasmodium_falciparum_3D7 GN=PF3D7_0608800	46.055	0	608390000	543090000	973020000	1116600000	1233600000	51879000	51508000	67446000	48285000	50725000	41227000		0.679811	0.606845	1.08725	1.24768	1.37842	1.924	0.00701681	0.0183753
PF3D7_0609000	nucleoporin NUP637, putative OS=Plasmodium_falciparum_3D7 GN=PF3D7_0609000	720.51	37975000	34812000	34102000	41004000	41823000	41819000	298920	388520	329140	206760	191640	183390	0.984084	0.902118	0.88372	1.06258	1.0838	1.0837	1.166	0.0100043	0.0240504
PF3D7_0610400	histone H3 OS=Plasmodium_falciparum_3D7 GN=PF3D7_0610400	15.446	4522600000	4521700000	4523600000	10892000000	10174000000	10680000000	4175900000	5187000000	4199100000	1621000000	1620100000	1603300000	0.598836	0.598717	0.598969	1.44221	1.34714	1.41414	2.34	1.93472e-06	0.000148006
PF3D7_0610900	transcription elongation factor SPT5, putative OS=Plasmodium_falciparum_3D7 GN=PF3D7_0610900	149.36	94768000	71160000	75770000	61193000	65082000	61506000	1850900	1815300	1942800	2024400	2078400	2132500	1.32395	0.994135	1.05854	0.854892	0.909223	0.859264	0.777	0.0514393	0.0815566
PF3D7_0611300	ATP synthase-associated protein, putative OS=Plasmodium_falciparum_3D7 GN=PF3D7_0611300	33.476	0	0	0	0	0	0	4916700	5573100	2770300	4244400	3708800	0
PF3D7_0611400	SWI/SNF-related matrix-associated actin-dependent regulator of chromatin OS=Plasmodium_falciparum_3D7 GN=PF3D7_0611400	97.789	0	0	0	89230000	89719000	105190000	4145700	4267700	5486500	1249100	1261000	1543300				0.942109	0.947272	1.11062
PF3D7_0611600	basal complex transmembrane protein 1 OS=Plasmodium_falciparum_3D7 GN=PF3D7_0611600	76.663	0	0	0	0	0	0	1147000	1432800	1550400	0	0	0							1000		0.001
PF3D7_0613300	rhoptry protein ROP14 OS=Plasmodium_falciparum_3D7 GN=PF3D7_0613300	172.01	65221000	67973000	75656000	0	0	0	698590	454520	1824300	1188300	1303600	1365100	0.936859	0.97639	1.08675
PF3D7_0614400	pre-mRNA-splicing factor CWF7, putative OS=Plasmodium_falciparum_3D7 GN=PF3D7_0614400	30.85	246050000	0	248110000	0	0	76092000	8405000	7678600	9393300	20945000	12978000	20246000	1.29443		1.30526			0.400307	0.308
PF3D7_0617200	BFR1 domain-containing protein, putative OS=Plasmodium_falciparum_3D7 GN=PF3D7_0617200	52.98	2270900000	2279100000	2340000000	1516300000	1583200000	1492300000	213340000	228160000	207430000	179950000	171050000	215960000	1.1867	1.19098	1.2228	0.792367	0.827327	0.779825	0.666	3.49707e-05	0.00048641
PF3D7_0617800	histone H2A OS=Plasmodium_falciparum_3D7 GN=PF3D7_0617800	14.122	564100000	598680000	589250000	802230000	1063200000	792830000	199100000	197230000	191620000	76744000	85554000	81136000	0.767433	0.814477	0.801648	1.0914	1.44643	1.07861	1.517	0.0139157	0.0301562
PF3D7_0617900	histone H3 variant OS=Plasmodium_falciparum_3D7 GN=PF3D7_0617900	15.441	967600000	827980000	0	2292600000	1997400000	0	875900000	889960000	317080000	261760000	258490000	114850000	0.635995	0.544224		1.50691	1.31287		2.389	0.0139458	0.0301562
PF3D7_0618000	conserved Plasmodium membrane protein, unknown function OS=Plasmodium_falciparum_3D7 GN=PF3D7_0618000	92.754	0	0	0	0	0	0	590690	500120	414000	0	0	0							1000		0.001
PF3D7_0618300	60S ribosomal protein L27a, putative OS=Plasmodium_falciparum_3D7 GN=PF3D7_0618300	16.722	339900000	325250000	312590000	513460000	406230000	379150000	92111000	78759000	82785000	42028000	38857000	35265000	0.895817	0.857207	0.823841	1.35324	1.07063	0.999262	1.328	0.0437741	0.0716303
PF3D7_0618700	trafficking protein particle complex subunit 6A, putative OS=Plasmodium_falciparum_3D7 GN=PF3D7_0618700	33.698	0	0	0	0	0	0	5037900	2481400	6616000	7541400	3241000	5900300
PF3D7_0619400	cell division cycle protein 48 homologue, putative OS=Plasmodium_falciparum_3D7 GN=PF3D7_0619400	92.386	100820000	82764000	66584000	58066000	54259000	51950000	3742000	1895800	3976500	3825700	2821000	2553200	1.4596	1.1982	0.963954	0.840637	0.785522	0.752094	0.657	0.03043	0.0538242
PF3D7_0621200	pyridoxine biosynthesis protein PDX1 OS=Plasmodium_falciparum_3D7 GN=PF3D7_0621200	33.013	0	0	0	0	0	0	32093000	31409000	30254000	36404000	36307000	37265000
PF3D7_0621300	mRNA-binding protein PUF3 OS=Plasmodium_falciparum_3D7 GN=PF3D7_0621300	94.283	0	0	0	0	0	0	1027100	712340	739490	0	432830	0
PF3D7_0621800	nascent polypeptide-associated complex subunit alpha, putative OS=Plasmodium_falciparum_3D7 GN=PF3D7_0621800	20.623	241940000	238140000	248850000	180920000	174470000	181250000	26971000	25640000	26107000	25539000	26097000	27193000	1.14702	1.12901	1.17979	0.857732	0.827153	0.859297	0.736	6.8147e-05	0.00083412
PF3D7_0623500	superoxide dismutase [Fe] OS=Plasmodium_falciparum_3D7 GN=PF3D7_0623500	31.292	0	0	0	0	0	0	10730000	11834000	11787000	13399000	14547000	13887000
PF3D7_0623600	splicing factor-like protein 1, putative OS=Plasmodium_falciparum_3D7 GN=PF3D7_0623600	70.426	0	79378000	0	0	0	45070000	1207600	1494500	3178700	4172200	3975000	4522600		1.27568				0.724319	0.568
PF3D7_0624000	hexokinase OS=Plasmodium_falciparum_3D7 GN=PF3D7_0624000	55.261	0	240490000	0	245500000	261250000	0	17781000	18031000	20065000	10559000	12325000	11887000		0.965513		0.985627	1.04886		1.054
PF3D7_0624600	ISWI chromatin-remodeling complex ATPase OS=Plasmodium_falciparum_3D7 GN=PF3D7_0624600	315.62	149130000	138110000	142210000	197540000	232020000	228500000	7290500	9311700	7858400	3561200	3669100	3904300	0.822779	0.761979	0.7846	1.08987	1.2801	1.26068	1.532	0.00161423	0.00686047
PF3D7_0626800	pyruvate kinase OS=Plasmodium_falciparum_3D7 GN=PF3D7_0626800	55.66	629430000	584540000	632790000	323820000	306220000	301040000	16203000	15903000	15252000	23056000	22360000	23551000	1.35954	1.26258	1.3668	0.699436	0.66142	0.650232	0.504	3.4943e-05	0.00048641
PF3D7_0627500	protein DJ-1 OS=Plasmodium_falciparum_3D7 GN=PF3D7_0627500	20.292	0	0	0	0	0	0	2556600	0	2592000	0	0	0							1000		0.001
PF3D7_0628100	HECT domain-containing protein 1, putative OS=Plasmodium_falciparum_3D7 GN=PF3D7_0628100	1206	0	0	0	0	0	0	249940	0	191420	53409	51245	37708
PF3D7_0628300	choline/ethanolaminephosphotransferase, putative OS=Plasmodium_falciparum_3D7 GN=PF3D7_0628300	45.081	0	0	0	0	0	0	8590300	10090000	8569100	8756700	8001500	2644900
PF3D7_0629200	DnaJ protein, putative OS=Plasmodium_falciparum_3D7 GN=PF3D7_0629200	44.669	1746300000	1618600000	1597500000	3535500000	3581500000	3554200000	220860000	206370000	159070000	190570000	187290000	169390000	0.67021	0.6212	0.613103	1.35688	1.37454	1.36406	2.15	1.06112e-05	0.000324703
PF3D7_0629300	phospholipase, putative OS=Plasmodium_falciparum_3D7 GN=PF3D7_0629300	99.23	22379000	39760000	0	29422000	0	31439000	1401800	640970	1639800	899060	1767200	857610	0.727772	1.29301		0.956813		1.02241	0.979	0.952621	0.955745
PF3D7_0629900	sec14-like cytosolic factor or phosphatidylinositol/phosphatidylcholine transfer protein, putative OS=Plasmodium_falciparum_3D7 GN=PF3D7_0629900	38.072	0	0	0	0	0	0	1648800	1775900	2044400	1138800	1138100	1950900
PF3D7_0702500	Plasmodium exported protein, unknown function OS=Plasmodium_falciparum_3D7 GN=PF3D7_0702500	27.673	248210000	281370000	246380000	240110000	257430000	227360000	35300000	38720000	30069000	15166000	22031000	18637000	0.992271	1.12484	0.984955	0.95989	1.02913	0.908919	0.934	0.295438	0.344935
PF3D7_0703300	conserved Plasmodium protein, unknown function OS=Plasmodium_falciparum_3D7 GN=PF3D7_0703300	17.151	0	0	0	0	0	0	0	3939300	3428800	0	0	0							1000		0.001
PF3D7_0703600	conserved protein, unknown function OS=Plasmodium_falciparum_3D7 GN=PF3D7_0703600	31.437	0	0	0	0	0	0	3392700	3167200	3930100	0	0	0							1000		0.001
PF3D7_0704200	tRNA m5C-methyltransferase, putative OS=Plasmodium_falciparum_3D7 GN=PF3D7_0704200	141.23	0	0	0	0	0	0	343600	0	309100	0	185840	0
PF3D7_0704300	conserved Plasmodium membrane protein, unknown function OS=Plasmodium_falciparum_3D7 GN=PF3D7_0704300	217.49	0	0	0	0	0	0	579740	651100	0	1189400	1264500	1154500
PF3D7_0704600	HECT-type E3 ubiquitin ligase UT OS=Plasmodium_falciparum_3D7 GN=PF3D7_0704600	460.41	32747000	33110000	30008000	27862000	0	0	253520	145330	113400	198580	213180	171360	1.05869	1.07042	0.970136	0.900757			0.872
PF3D7_0705400	DNA replication licensing factor MCM7 OS=Plasmodium_falciparum_3D7 GN=PF3D7_0705400	94.236	0	0	0	50787000	59834000	50378000	1913700	2369000	2011300	471960	410320	279210				0.946347	1.11493	0.938726
PF3D7_0706000	importin-7, putative OS=Plasmodium_falciparum_3D7 GN=PF3D7_0706000	145.51	0	0	0	0	18806000	20609000	238820	496340	540260	0	0	0					0.954256	1.04574	1000		0.001
PF3D7_0706500	conserved Plasmodium protein, unknown function OS=Plasmodium_falciparum_3D7 GN=PF3D7_0706500	196.57	78298000	85593000	57609000	79573000	81924000	86426000	2820000	2404700	2416100	1953900	1906200	1354600	1.00078	1.09402	0.736338	1.01707	1.04712	1.10467	1.119	0.361283	0.406443
PF3D7_0707300	rhoptry-associated membrane antigen OS=Plasmodium_falciparum_3D7 GN=PF3D7_0707300	103.64	0	0	0	228310000	193960000	196750000	18464000	18080000	16574000	7976000	5183500	6864000				1.10648	0.940002	0.953523
PF3D7_0707400	AAA family ATPase, putative OS=Plasmodium_falciparum_3D7 GN=PF3D7_0707400	78.186	0	0	0	0	0	0	1282900	879330	770010	0	0	713820
PF3D7_0707600	mediator of RNA polymerase II transcription subunit 10, putative OS=Plasmodium_falciparum_3D7 GN=PF3D7_0707600	28.976	0	0	0	0	0	0	3991100	3214600	2565400	1166200	0	1374100
PF3D7_0708400	heat shock protein 90 OS=Plasmodium_falciparum_3D7 GN=PF3D7_0708400	86.165	1037000000	978740000	1017300000	448930000	504430000	517000000	42699000	41116000	44002000	42721000	41354000	47070000	1.38162	1.304	1.35538	0.598121	0.672066	0.688813	0.485	0.00010051	0.000961123
PF3D7_0708500	heat shock protein 86 family protein OS=Plasmodium_falciparum_3D7 GN=PF3D7_0708500	108.91	0	0	0	0	0	0	0	0	0	0	0	0
PF3D7_0708800	heat shock protein 110 OS=Plasmodium_falciparum_3D7 GN=PF3D7_0708800	99.963	565680000	482060000	415150000	0	0	289320000	9386300	11431000	9336800	10575000	11189000	9853000	1.29135	1.10046	0.947717			0.660469	0.593
PF3D7_0709000	chloroquine resistance transporter OS=Plasmodium_falciparum_3D7 GN=PF3D7_0709000	48.675	0	0	0	0	0	0	9374300	10064000	9819500	1114400	749700	1135400
PF3D7_0709300	mediator of RNA polymerase II transcription subunit 14, putative OS=Plasmodium_falciparum_3D7 GN=PF3D7_0709300	325.49	0	0	0	0	0	0	225100	348960	279970	231360	219730	225500
PF3D7_0710200	conserved Plasmodium protein, unknown function OS=Plasmodium_falciparum_3D7 GN=PF3D7_0710200	350.7	371670000	422940000	413060000	274420000	277390000	243770000	3008600	3204200	2947400	2948900	3425900	3374100	1.1132	1.26676	1.23717	0.821924	0.83082	0.730124	0.659	0.00189416	0.00710589
PF3D7_0711000	AAA family ATPase, CDC48 subfamily OS=Plasmodium_falciparum_3D7 GN=PF3D7_0711000	142.08	0	0	0	0	0	0	0	0	0	0	0	0
PF3D7_0711500	regulator of chromosome condensation, putative OS=Plasmodium_falciparum_3D7 GN=PF3D7_0711500	78.896	138500000	154440000	144760000	155620000	125440000	148210000	9876100	8566600	9440500	6339100	6889900	6449600	0.958511	1.06883	1.00183	1.07699	0.868127	1.02571	0.981	0.770659	0.791347
PF3D7_0713700	conserved Plasmodium protein, unknown function OS=Plasmodium_falciparum_3D7 GN=PF3D7_0713700	24.381	0	0	0	556680000	498740000	614740000	153650000	145320000	66750000	0	4906500	4292000				0.999928	0.895854	1.10422
PF3D7_0714200	conserved Plasmodium protein, unknown function OS=Plasmodium_falciparum_3D7 GN=PF3D7_0714200	159.53	0	0	0	0	0	0	0	0	0	0	0	0
PF3D7_0714500	transcription elongation factor s-II, putative OS=Plasmodium_falciparum_3D7 GN=PF3D7_0714500	47.352	0	0	0	0	0	0	2999800	4570000	0	3317600	3874300	3487200
PF3D7_0714600	conserved protein, unknown function OS=Plasmodium_falciparum_3D7 GN=PF3D7_0714600	67.349	60838000	62526000	0	0	0	0	3340600	3179200	3116400	4288000	4429200	3794200	0.986317	1.01368
PF3D7_0715500	ATP synthase subunit epsilon, mitochondrial, putative OS=Plasmodium_falciparum_3D7 GN=PF3D7_0715500	8.4956	0	0	0	0	0	0	20762000	20868000	23675000	18143000	16070000	16571000
PF3D7_0716300	conserved protein, unknown function OS=Plasmodium_falciparum_3D7 GN=PF3D7_0716300	60.6	0	0	0	0	0	0	3216400	2934000	2082800	1405200	1085600	1311400
PF3D7_0716800	eukaryotic translation initiation factor 3 subunit I, putative OS=Plasmodium_falciparum_3D7 GN=PF3D7_0716800	37.284	0	0	0	0	0	0	98346000	99166000	105540000	65736000	75372000	61749000
PF3D7_0717700	serine--tRNA ligase, putative OS=Plasmodium_falciparum_3D7 GN=PF3D7_0717700	62.453	0	0	0	43549000	0	43264000	3543100	1796800	3344300	729820	1092000	1311400				1.00328		0.996717
PF3D7_0719300	actin-related protein ARP6 OS=Plasmodium_falciparum_3D7 GN=PF3D7_0719300	121.13	0	0	0	0	0	0	381330	405340	317130	162560	0	0
PF3D7_0719600	60S ribosomal protein L11a, putative OS=Plasmodium_falciparum_3D7 GN=PF3D7_0719600	20.227	0	0	0	0	0	0	0	12358000	9683600	0	6114300	5440200
PF3D7_0719700	40S ribosomal protein S10, putative OS=Plasmodium_falciparum_3D7 GN=PF3D7_0719700	16.478	2509900000	2159200000	2047800000	2991700000	3158400000	3578900000	939370000	931710000	1000600000	511680000	487980000	489790000	0.915693	0.787746	0.747104	1.09147	1.15229	1.3057	1.448	0.0100603	0.0240504
PF3D7_0720400	apoptosis-inducing factor, putative OS=Plasmodium_falciparum_3D7 GN=PF3D7_0720400	72.721	0	0	0	0	0	0	1305600	1662600	1566300	0	0	0							1000		0.001
PF3D7_0721100	conserved protein, unknown function OS=Plasmodium_falciparum_3D7 GN=PF3D7_0721100	29.25	626660000	1031600000	924980000	1346400000	1326400000	1540000000	205480000	206700000	162230000	62307000	70741000	62469000	0.553257	0.910766	0.816634	1.18869	1.17104	1.35962	1.631	0.0326558	0.0565178
PF3D7_0721600	40S ribosomal protein S5, putative OS=Plasmodium_falciparum_3D7 GN=PF3D7_0721600	21.863	840590000	1026800000	967820000	949930000	966700000	1056100000	171590000	166060000	132100000	121350000	124510000	127290000	0.868387	1.06075	0.999824	0.981343	0.998667	1.09102	1.049	0.503779	0.552671
PF3D7_0722100	protein pelota homolog, putative OS=Plasmodium_falciparum_3D7 GN=PF3D7_0722100	47.005	0	0	0	0	0	0	2674500	2740100	2867000	1232600	1082000	885770
PF3D7_0722200	rhoptry-associated leucine zipper-like protein 1 OS=Plasmodium_falciparum_3D7 GN=PF3D7_0722200	87.878	53997000	66143000	56071000	62954000	55790000	0	1995000	4781000	1377500	988400	1222000	1131200	0.915343	1.12124	0.950501	1.06718	0.945737		1.011	0.897751	0.907907
PF3D7_0722400	Obg-like ATPase 1, putative OS=Plasmodium_falciparum_3D7 GN=PF3D7_0722400	45.163	0	0	0	42522000	49300000	28406000	3699900	3377000	1908900	0	0	0				1.06103	1.23016	0.708803	1000		0.001
PF3D7_0722500	pre-mRNA-splicing factor CWC15, putative OS=Plasmodium_falciparum_3D7 GN=PF3D7_0722500	34.15	53251000	66810000	53644000	0	0	0	0	0	844700	8339100	7412500	7954000	0.91968	1.15385	0.926467
PF3D7_0723900	RNA-binding protein, putative OS=Plasmodium_falciparum_3D7 GN=PF3D7_0723900	144.63	72493000	68912000	69951000	59714000	55966000	62872000	2942600	2473900	1759100	1632600	1572200	1272700	1.11554	1.06044	1.07642	0.918894	0.861219	0.96749	0.845	0.0100321	0.0240504
PF3D7_0724100	conserved Plasmodium protein, unknown function OS=Plasmodium_falciparum_3D7 GN=PF3D7_0724100	124.12	0	0	0	0	0	0	0	0	0	941620	1307200	1357000							0.001		0.001
PF3D7_0724600	protein kinase, putative OS=Plasmodium_falciparum_3D7 GN=PF3D7_0724600	243.55	0	0	0	0	0	0	0	0	0	0	0	0
PF3D7_0725200	mago nashi protein homologue, putative OS=Plasmodium_falciparum_3D7 GN=PF3D7_0725200	17.599	0	0	0	0	0	0	6721500	8145200	7622000	10673000	8511400	8562900
PF3D7_0725300	conserved protein, unknown function OS=Plasmodium_falciparum_3D7 GN=PF3D7_0725300	93.451	0	0	0	0	0	0	4330900	3886800	4294700	3555400	2911800	2874500
PF3D7_0726300	DNA mismatch repair protein PMS1, putative OS=Plasmodium_falciparum_3D7 GN=PF3D7_0726300	156.84	0	0	0	0	0	0	0	0	0	0	0	0
PF3D7_0726500	ubiquitin carboxyl-terminal hydrolase, putative OS=Plasmodium_falciparum_3D7 GN=PF3D7_0726500	373.16	58082000	93041000	64182000	49993000	47857000	54369000	546650	500820	636240	686160	673750	739610	0.948216	1.51894	1.0478	0.816159	0.781288	0.887599	0.707	0.0919781	0.130302
PF3D7_0728000	eukaryotic translation initiation factor 2 subunit alpha OS=Plasmodium_falciparum_3D7 GN=PF3D7_0728000	37.82	226990000	253160000	256760000	482950000	480700000	427160000	82301000	81438000	78590000	29913000	21011000	32268000	0.640094	0.713891	0.724043	1.36188	1.35554	1.20456	1.887	0.000343231	0.0021881
PF3D7_0729900	dynein heavy chain, putative OS=Plasmodium_falciparum_3D7 GN=PF3D7_0729900	591.69	0	0	0	0	0	0	0	0	0	0	0	0
PF3D7_0730900	EMP1-trafficking protein OS=Plasmodium_falciparum_3D7 GN=PF3D7_0730900	244.19	229980000	205130000	241670000	142890000	153010000	135550000	2020200	2115900	1878700	2195800	2059300	2267700	1.24512	1.11058	1.30841	0.773612	0.828402	0.733873	0.638	0.00169137	0.00699405
PF3D7_0800200	erythrocyte membrane protein 1, PfEMP1 OS=Plasmodium_falciparum_3D7 GN=PF3D7_0800200	330.69	0	0	0	0	0	0	442410	488890	453860	473910	413920	421370
PF3D7_0801000	Plasmodium exported protein (PHISTc) OS=Plasmodium_falciparum_3D7 GN=PF3D7_0801000	147.07	0	128180000	0	193670000	183830000	207310000	4403600	4738000	4071300	660540	1093500	1159100		0.719112		1.08652	1.03132	1.16305	1.521
PF3D7_0801500	nucleolar protein 10, putative OS=Plasmodium_falciparum_3D7 GN=PF3D7_0801500	64.408	58666000	52572000	59566000	68100000	81757000	89973000	6974100	9082900	9219600	5057900	4505100	5353200	0.857201	0.768159	0.870352	0.995047	1.1946	1.31465	1.404	0.0210687	0.041327
PF3D7_0801800	mannose-6-phosphate isomerase, putative OS=Plasmodium_falciparum_3D7 GN=PF3D7_0801800	117.66	195140000	236690000	236190000	205900000	242230000	239600000	11470000	13351000	12384000	5050200	7634000	8839400	0.863611	1.04749	1.04528	0.91123	1.07201	1.06037	1.03	0.73207	0.761951
PF3D7_0802000	glutamate dehydrogenase, putative OS=Plasmodium_falciparum_3D7 GN=PF3D7_0802000	160.42	0	0	0	0	21756000	20736000	404570	628950	588000	0	0	0					1.02401	0.975995	1000		0.001
PF3D7_0802100	AP2 domain transcription factor, putative OS=Plasmodium_falciparum_3D7 GN=PF3D7_0802100	299.29	0	0	0	0	0	0	0	0	0	0	0	0
PF3D7_0802200	1-cys peroxiredoxin OS=Plasmodium_falciparum_3D7 GN=PF3D7_0802200	25.164	0	0	0	0	0	0	2021400	0	2617100	1632900	2465700	2191100
PF3D7_0803100	U3 small nucleolar RNA-associated protein 14, putative OS=Plasmodium_falciparum_3D7 GN=PF3D7_0803100	147.91	0	0	0	0	0	0	0	0	0	0	0	0
PF3D7_0803200	filament assembling protein, putative OS=Plasmodium_falciparum_3D7 GN=PF3D7_0803200	86.742	0	0	0	0	0	0	0	0	0	0	0	0
PF3D7_0803300	mitogen-activated protein kinase organizer 1, putative OS=Plasmodium_falciparum_3D7 GN=PF3D7_0803300	42.978	0	0	0	0	0	0	0	445030	0	649570	730170	838220
PF3D7_0804800	peptidyl-prolyl cis-trans isomerase OS=Plasmodium_falciparum_3D7 GN=PF3D7_0804800	24.892	0	0	0	0	0	0	12135000	15581000	16944000	12348000	14003000	12939000
PF3D7_0805300	conserved Plasmodium protein, unknown function OS=Plasmodium_falciparum_3D7 GN=PF3D7_0805300	149.16	0	0	0	0	0	0	0	0	0	0	0	0
PF3D7_0805600	phosphatidic acid phosphatase 2 OS=Plasmodium_falciparum_3D7 GN=PF3D7_0805600	35.849	0	0	0	0	0	0	6563800	4046800	6481000	0	0	0							1000		0.001
PF3D7_0805700	serine/threonine protein kinase, FIKK family OS=Plasmodium_falciparum_3D7 GN=PF3D7_0805700	171.8	0	0	0	0	0	0	0	0	0	0	0	0
PF3D7_0806300	ferlin-like protein, putative OS=Plasmodium_falciparum_3D7 GN=PF3D7_0806300	197.63	0	50395000	0	0	0	21722000	290110	202960	468360	893990	765840	605840		1.39759				0.60241	0.431
PF3D7_0806800	V-type proton ATPase subunit a, putative OS=Plasmodium_falciparum_3D7 GN=PF3D7_0806800	123	0	0	0	158830000	182630000	164670000	8845100	6809300	10087000	0	144280	0				0.941438	1.08251	0.976054
PF3D7_0807000	YEATS domain-containing protein, putative OS=Plasmodium_falciparum_3D7 GN=PF3D7_0807000	26.082	0	0	0	64403000	80863000	85087000	8158700	8130400	8705800	3475300	3798800	4594900				0.838752	1.05312	1.10813
PF3D7_0807300	ras-related protein Rab-18 OS=Plasmodium_falciparum_3D7 GN=PF3D7_0807300	23.162	0	0	0	260490000	254840000	266830000	35476000	35517000	37182000	10577000	12499000	11910000				0.999118	0.977447	1.02344
PF3D7_0807600	conserved Plasmodium protein, unknown function OS=Plasmodium_falciparum_3D7 GN=PF3D7_0807600	159.03	91866000	82680000	112720000	100170000	99533000	91204000	7116600	7340500	7158300	3158100	2883900	4165900	0.953341	0.858013	1.16975	1.03952	1.0329	0.946471	1.013	0.844348	0.861235
PF3D7_0807800	26S proteasome regulatory subunit RPN10, putative OS=Plasmodium_falciparum_3D7 GN=PF3D7_0807800	55.066	0	0	0	0	0	0	3003900	4463500	4221800	5990000	7378200	7297800
PF3D7_0807900	tyrosine--tRNA ligase OS=Plasmodium_falciparum_3D7 GN=PF3D7_0807900	43.453	0	0	0	0	0	0	4166000	3995300	3791700	2783300	2631200	2824200
PF3D7_0808300	ubiquitin regulatory protein, putative OS=Plasmodium_falciparum_3D7 GN=PF3D7_0808300	27.49	0	0	0	0	0	0	8596700	9739900	10341000	9398400	10376000	10455000
PF3D7_0808400	coatomer subunit epsilon, putative OS=Plasmodium_falciparum_3D7 GN=PF3D7_0808400	33.092	0	0	0	0	0	0	0	0	0	4345300	3649100	3785100							0.001		0.001
PF3D7_0810300	protein phosphatase PPM5, putative OS=Plasmodium_falciparum_3D7 GN=PF3D7_0810300	63.619	0	0	0	29784000	0	28689000	2327100	1903000	2341200	1283000	0	1319400				1.01873		0.981273
PF3D7_0810500	protein phosphatase PPM7, putative OS=Plasmodium_falciparum_3D7 GN=PF3D7_0810500	34.519	30493000	33702000	31897000	60013000	48698000	64012000	5742100	5492500	6055100	2030200	2329400	2164600	0.680609	0.752235	0.711947	1.3395	1.08695	1.42876	1.797	0.00267131	0.00898266
PF3D7_0810600	ATP-dependent RNA helicase DBP1, putative OS=Plasmodium_falciparum_3D7 GN=PF3D7_0810600	108.63	41532000	46572000	46995000	0	48586000	47004000	937240	1785400	1784100	975530	1236300	1279700	0.900173	1.00941	1.01858		1.05306	1.01877	1.061	0.332012	0.377679
PF3D7_0811200	ER membrane protein complex subunit 1, putative OS=Plasmodium_falciparum_3D7 GN=PF3D7_0811200	133.76	0	0	0	173150000	193870000	193180000	7589900	8069600	5450200	316190	354780	374700				0.927258	1.03822	1.03452
PF3D7_0811300	CCR4-associated factor 1 OS=Plasmodium_falciparum_3D7 GN=PF3D7_0811300	200.21	0	0	0	0	0	0	376130	284670	0	338500	398020	383190
PF3D7_0811400	conserved protein, unknown function OS=Plasmodium_falciparum_3D7 GN=PF3D7_0811400	71.369	0	0	0	0	0	0	837150	759550	750960	1489400	1490300	1548100
PF3D7_0811600	conserved protein, unknown function OS=Plasmodium_falciparum_3D7 GN=PF3D7_0811600	144.01	600480000	670310000	618750000	542360000	499370000	631330000	20958000	19544000	20929000	22008000	22662000	21465000	1.01131	1.12891	1.04208	0.913423	0.841021	1.06326	0.885	0.17492	0.219367
PF3D7_0811700	conserved Plasmodium protein, unknown function OS=Plasmodium_falciparum_3D7 GN=PF3D7_0811700	147.41	0	0	0	0	0	0	0	0	0	0	0	0
PF3D7_0812500	RNA-binding protein, putative OS=Plasmodium_falciparum_3D7 GN=PF3D7_0812500	117.08	1303100000	1211100000	1134000000	371410000	443030000	437470000	14803000	15054000	15205000	27664000	31542000	32602000	1.5956	1.48295	1.38854	0.454778	0.542474	0.535666	0.343	0.000103698	0.00096156
PF3D7_0813300	NPL domain-containing protein, putative OS=Plasmodium_falciparum_3D7 GN=PF3D7_0813300	36.255	904300000	773620000	823080000	1428700000	1383400000	1576600000	448020000	371560000	454610000	121370000	147740000	142670000	0.787523	0.673719	0.716792	1.24421	1.20476	1.37301	1.755	0.00072131	0.0040131
PF3D7_0813400	conserved protein, unknown function OS=Plasmodium_falciparum_3D7 GN=PF3D7_0813400	76.856	520200000	685800000	671860000	276370000	314390000	251700000	14055000	12999000	11527000	18635000	28445000	56976000	1.14736	1.51262	1.48187	0.609568	0.693426	0.555155	0.449	0.00190419	0.00710589
PF3D7_0813600	translation initiation factor SUI1, putative OS=Plasmodium_falciparum_3D7 GN=PF3D7_0813600	31.351	0	0	0	0	0	0	1913900	1421000	1280800	1957900	2194200	2744900
PF3D7_0813900	40S ribosomal protein S16, putative OS=Plasmodium_falciparum_3D7 GN=PF3D7_0813900	16.285	0	0	0	0	0	0	37396000	37045000	35545000	5919100	7274000	7112400
PF3D7_0814000	60S ribosomal protein L13-2, putative OS=Plasmodium_falciparum_3D7 GN=PF3D7_0814000	25.441	0	0	0	147680000	154940000	161240000	15733000	18373000	16051000	0	4901400	0				0.955116	1.00207	1.04282
PF3D7_0814200	DNA/RNA-binding protein Alba 1 OS=Plasmodium_falciparum_3D7 GN=PF3D7_0814200	27.258	1747300000	1597900000	1674300000	1183800000	1423000000	1669800000	246450000	277250000	269140000	256520000	215260000	257870000	1.12776	1.03134	1.08065	0.764062	0.91845	1.07774	0.852	0.174478	0.219367
PF3D7_0815600	eukaryotic translation initiation factor 3 subunit G, putative OS=Plasmodium_falciparum_3D7 GN=PF3D7_0815600	31.251	735270000	721740000	767020000	1165500000	1091600000	1198500000	269960000	267050000	277760000	131780000	144350000	126210000	0.776744	0.762451	0.810285	1.23124	1.15317	1.2661	1.554	0.000183118	0.00143677
PF3D7_0815800	vacuolar protein sorting-associated protein 9, putative OS=Plasmodium_falciparum_3D7 GN=PF3D7_0815800	214.69	0	0	0	0	0	0	1402700	1020700	1014800	1352700	1547100	1531400
PF3D7_0816000	ribosome assembly protein RRB1, putative OS=Plasmodium_falciparum_3D7 GN=PF3D7_0816000	56.508	207160000	199070000	0	135800000	0	217130000	14105000	11862000	15869000	8946700	7795800	6554100	1.09152	1.0489		0.715528		1.14405	0.869	0.550192	0.599142
PF3D7_0816600	chaperone protein ClpB1 OS=Plasmodium_falciparum_3D7 GN=PF3D7_0816600	122.51	0	0	0	0	0	0	948780	842520	1014300	600410	900550	693400
PF3D7_0817700	rhoptry neck protein 5 OS=Plasmodium_falciparum_3D7 GN=PF3D7_0817700	133.69	0	0	0	0	0	0	973600	2586500	486480	527160	842750	671520
PF3D7_0818200	14-3-3 protein OS=Plasmodium_falciparum_3D7 GN=PF3D7_0818200	30.192	1532500000	1918600000	1731300000	2138300000	1708100000	1617600000	360400000	331790000	336320000	248360000	335230000	227630000	0.863672	1.08127	0.97571	1.20508	0.962635	0.911632	1.054	0.667566	0.71176
PF3D7_0818700	DNA helicase, putative OS=Plasmodium_falciparum_3D7 GN=PF3D7_0818700	143.66	0	0	0	0	0	0	1036000	1017000	966530	1346100	1439000	1273700
PF3D7_0818800	U3 small nucleolar ribonucleoprotein protein IMP4, putative OS=Plasmodium_falciparum_3D7 GN=PF3D7_0818800	43.659	0	0	0	0	0	0	1048500	1069000	1059600	656590	720010	837010
PF3D7_0818900	heat shock protein 70 OS=Plasmodium_falciparum_3D7 GN=PF3D7_0818900	73.914	2036900000	1749000000	2105100000	3204600000	3641000000	2425200000	121790000	125400000	115860000	101480000	93972000	94351000	0.806065	0.692134	0.833054	1.26816	1.44086	0.959728	1.574	0.0290599	0.052002
PF3D7_0819900	U6 snRNA-associated Sm-like protein LSm3, putative OS=Plasmodium_falciparum_3D7 GN=PF3D7_0819900	10.701	0	0	0	68617000	0	73966000	14699000	9997200	13856000	6945000	8077100	6819000				0.962485		1.03751
PF3D7_0820800	conserved Plasmodium protein, unknown function OS=Plasmodium_falciparum_3D7 GN=PF3D7_0820800	97.53	0	0	0	0	0	0	0	0	0	0	0	0
PF3D7_0821000	conserved Plasmodium protein, unknown function OS=Plasmodium_falciparum_3D7 GN=PF3D7_0821000	60.542	0	0	0	0	0	0	11123000	9603500	9725100	6015600	6395100	6294200
PF3D7_0821100	protein kinase 1 OS=Plasmodium_falciparum_3D7 GN=PF3D7_0821100	107.24	0	0	0	0	0	0	0	0	0	0	0	0
PF3D7_0821600	polyribonucleotide 5'-hydroxyl-kinase Clp1, putative OS=Plasmodium_falciparum_3D7 GN=PF3D7_0821600	79.06	0	0	0	0	0	0	0	0	0	0	0	0
PF3D7_0821800	protein transport protein SEC61 subunit beta, putative OS=Plasmodium_falciparum_3D7 GN=PF3D7_0821800	8.6298	0	0	0	0	0	0	6197400	6947700	7680900	3865500	0	0
PF3D7_0822300	small nuclear ribonucleoprotein G, putative OS=Plasmodium_falciparum_3D7 GN=PF3D7_0822300	9.512	1811000000	919180000	3083900000	2725900000	3116900000	1994400000	224530000	225070000	207440000	363100000	404330000	393020000	0.795969	0.403997	1.35543	1.19809	1.36994	0.876577	1.348	0.347643	0.393996
PF3D7_0822600	protein transport protein SEC23 OS=Plasmodium_falciparum_3D7 GN=PF3D7_0822600	86.168	193810000	196670000	169950000	155370000	164820000	164990000	11458000	12114000	10299000	9137700	7434400	7801500	1.11214	1.12855	0.97522	0.891556	0.945783	0.946758	0.866	0.0477686	0.0773397
PF3D7_0822800	U5 small nuclear ribonucleoprotein 40 kDa protein, putative OS=Plasmodium_falciparum_3D7 GN=PF3D7_0822800	37.086	1380000000	1433100000	1440300000	471560000	503470000	474680000	40736000	40274000	42054000	76232000	79667000	81360000	1.45184	1.5077	1.51528	0.496108	0.529679	0.499391	0.341	1.68554e-06	0.000148006
PF3D7_0823100	RWD domain-containing protein, putative OS=Plasmodium_falciparum_3D7 GN=PF3D7_0823100	27.395	154750000	108210000	174630000	73788000	89395000	68302000	6720600	8054400	6741100	10200000	10504000	14247000	1.38774	0.970384	1.56601	0.661702	0.801659	0.612505	0.529	0.019254	0.0380111
PF3D7_0823200	RNA-binding protein, putative OS=Plasmodium_falciparum_3D7 GN=PF3D7_0823200	32.441	437690000	468690000	486530000	476370000	637180000	496730000	101020000	102920000	106170000	77581000	84486000	84457000	0.87445	0.936384	0.972026	0.951728	1.27301	0.992405	1.156	0.224985	0.272117
PF3D7_0823300	histone acetyltransferase GCN5 OS=Plasmodium_falciparum_3D7 GN=PF3D7_0823300	170.92	0	0	0	0	328030000	207850000	2591400	6082800	2898300	0	0	0					1.22427	0.775733	1000		0.001
PF3D7_0824200	conserved Plasmodium protein, unknown function OS=Plasmodium_falciparum_3D7 GN=PF3D7_0824200	133.8	0	0	0	0	0	0	0	232120	0	0	0	0
PF3D7_0824400	nucleoside transporter 2 OS=Plasmodium_falciparum_3D7 GN=PF3D7_0824400	67.641	0	0	28062000	0	66130000	39946000	1468000	1745300	1615300	628710	601140	944120			0.627607		1.479	0.893393	1.89
PF3D7_0826700	receptor for activated c kinase OS=Plasmodium_falciparum_3D7 GN=PF3D7_0826700	35.686	0	0	0	0	0	0	31579000	39014000	34114000	27302000	26119000	26406000
PF3D7_0827900	protein disulfide-isomerase OS=Plasmodium_falciparum_3D7 GN=PF3D7_0827900	55.514	3080300000	3250300000	3167600000	2498900000	2594900000	2503900000	328660000	332820000	282500000	241370000	253830000	250080000	1.08107	1.14073	1.1117	0.877017	0.91071	0.878772	0.8	0.000350531	0.00218903
PF3D7_0829100	coiled-coil domain-containing protein 124, putative OS=Plasmodium_falciparum_3D7 GN=PF3D7_0829100	25.929	623890000	600750000	692690000	218390000	328910000	239330000	54804000	79163000	58469000	124710000	107630000	111150000	1.38439	1.33305	1.53706	0.4846	0.729841	0.531066	0.41	0.0023163	0.00807648
PF3D7_0830800	surface-associated interspersed protein 8.2 (SURFIN 8.2) OS=Plasmodium_falciparum_3D7 GN=PF3D7_0830800	248.48	0	0	0	0	0	0	0	0	0	0	0	0
PF3D7_0831400	Plasmodium exported protein, unknown function OS=Plasmodium_falciparum_3D7 GN=PF3D7_0831400	36.413	359790000	384040000	144130000	378990000	300390000	356830000	64114000	64680000	64033000	47456000	47325000	26687000	1.12191	1.19752	0.44943	1.18178	0.936684	1.11268	1.167	0.503906	0.552671
PF3D7_0831700	heat shock protein 70 OS=Plasmodium_falciparum_3D7 GN=PF3D7_0831700	75.052	0	0	0	0	0	0	8518000	8503600	7957900	3622700	3517500	3642500
PF3D7_0903400	ATP-dependent RNA helicase DDX60, putative OS=Plasmodium_falciparum_3D7 GN=PF3D7_0903400	300.92	67856000	76997000	0	98173000	93450000	78302000	3682000	3441000	3222500	1221300	1229000	572010	0.81798	0.928171		1.18344	1.12651	0.943903	1.242	0.122394	0.164265
PF3D7_0903500	nucleoporin NUP138, putative OS=Plasmodium_falciparum_3D7 GN=PF3D7_0903500	155.15	0	0	0	0	0	0	497810	558230	344810	351260	0	0
PF3D7_0903900	60S ribosomal protein L32 OS=Plasmodium_falciparum_3D7 GN=PF3D7_0903900	15.526	0	0	0	0	0	0	11197000	12813000	10628000	0	5058400	0
PF3D7_0904100	AP-4 complex subunit epsilon, putative OS=Plasmodium_falciparum_3D7 GN=PF3D7_0904100	161.4	153440000	128940000	161570000	82503000	81206000	84524000	1849500	1316700	2078800	2708200	2365000	2791700	1.33005	1.11768	1.40053	0.715155	0.703912	0.732673	0.559	0.00113296	0.00550295
PF3D7_0904800	replication protein A1, small fragment OS=Plasmodium_falciparum_3D7 GN=PF3D7_0904800	56.234	0	50290000	0	0	69379000	0	3852600	4210900	3660800	1007700	2159700	2093000		0.840485			1.15952		1.38
PF3D7_0904900	copper-transporting ATPase OS=Plasmodium_falciparum_3D7 GN=PF3D7_0904900	299.39	289740000	325450000	287370000	184560000	219220000	341210000	2178100	2029300	1420100	3702200	3728400	3738700	1.05517	1.18521	1.04654	0.672125	0.798349	1.24261	0.825	0.296464	0.344935
PF3D7_0905300	dynein heavy chain, putative OS=Plasmodium_falciparum_3D7 GN=PF3D7_0905300	720.58	0	0	0	0	0	0	161050	149270	217280	127730	124020	157700
PF3D7_0905400	high molecular weight rhoptry protein 3 OS=Plasmodium_falciparum_3D7 GN=PF3D7_0905400	104.85	1195100000	1145600000	1179500000	1745900000	1751500000	1720900000	123880000	121280000	125670000	59216000	60045000	58712000	0.820576	0.786588	0.809864	1.19876	1.20261	1.1816	1.482	8.53086e-06	0.000290049
PF3D7_0905900	coatomer subunit beta, putative OS=Plasmodium_falciparum_3D7 GN=PF3D7_0905900	118.24	119350000	159040000	151560000	95055000	101720000	93612000	5919000	6522100	7059600	7020900	6843200	6561700	0.994118	1.32471	1.26241	0.791754	0.84727	0.779735	0.675	0.0139941	0.0301562
PF3D7_0906100	vacuolar protein sorting-associated protein 46, putative OS=Plasmodium_falciparum_3D7 GN=PF3D7_0906100	21.851	0	0	0	0	0	0	3014100	3463800	2863300	2236000	2143100	1722500
PF3D7_0907100	conserved Plasmodium protein, unknown function OS=Plasmodium_falciparum_3D7 GN=PF3D7_0907100	171.07	0	0	0	0	0	0	0	0	0	0	0	0
PF3D7_0907700	proteasome activator 28 OS=Plasmodium_falciparum_3D7 GN=PF3D7_0907700	33.125	135660000	145260000	148950000	114710000	137410000	144160000	11969000	13373000	14589000	9674600	9103600	10578000	0.985245	1.05497	1.08177	0.833093	0.997954	1.04698	0.922	0.318572	0.367733
PF3D7_0907900	peptide deformylase OS=Plasmodium_falciparum_3D7 GN=PF3D7_0907900	28.394	0	0	0	0	0	0	0	0	0	0	0	0
PF3D7_0909100	conserved Plasmodium membrane protein, unknown function OS=Plasmodium_falciparum_3D7 GN=PF3D7_0909100	90.293	0	0	0	0	0	0	1603900	0	0	3355700	0	2857100
PF3D7_0909300	apoptosis-related protein OS=Plasmodium_falciparum_3D7 GN=PF3D7_0909300	15.735	123940000	121190000	228820000	66763000	67179000	69172000	10480000	9956200	9829400	21518000	21209000	22208000	1.09833	1.07396	2.02775	0.59164	0.595326	0.612988	0.429	0.0183842	0.0365763
PF3D7_0909800	small nuclear ribonucleoprotein Sm D3, putative OS=Plasmodium_falciparum_3D7 GN=PF3D7_0909800	12.981	0	0	0	0	0	0	186420000	192690000	175210000	150950000	153250000	4500900
PF3D7_0911200	conserved Plasmodium protein, unknown function OS=Plasmodium_falciparum_3D7 GN=PF3D7_0911200	23.36	0	0	0	0	0	0	5700800	6390100	6000100	7207800	6525100	6053500
PF3D7_0912400	alkaline phosphatase, putative OS=Plasmodium_falciparum_3D7 GN=PF3D7_0912400	52.704	0	0	0	0	0	0	1203900	1143400	0	0	0	0							1000		0.001
PF3D7_0912500	SAP domain-containing protein, putative OS=Plasmodium_falciparum_3D7 GN=PF3D7_0912500	33.184	0	0	0	0	0	0	0	0	0	0	0	0
PF3D7_0913200	elongation factor 1-beta OS=Plasmodium_falciparum_3D7 GN=PF3D7_0913200	32.026	167110000	156500000	175040000	136570000	154300000	146340000	26602000	22973000	30020000	13782000	16105000	15635000	1.07138	1.00335	1.12222	0.87558	0.989251	0.938217	0.877	0.0517118	0.0815661
PF3D7_0914700	major facilitator superfamily-related transporter, putative OS=Plasmodium_falciparum_3D7 GN=PF3D7_0914700	58.42	0	0	0	131700000	126280000	113980000	10996000	10423000	8699700	0	899000	0				1.06221	1.0185	0.919292
PF3D7_0915400	ATP-dependent 6-phosphofructokinase OS=Plasmodium_falciparum_3D7 GN=PF3D7_0915400	159.45	152200000	149040000	175440000	125020000	122200000	123360000	5860400	5236700	6311000	4117400	4215700	4327400	1.07783	1.05545	1.2424	0.885348	0.865378	0.873593	0.777	0.00849832	0.0212034
PF3D7_0916500	ubiquitin fusion degradation protein 1 OS=Plasmodium_falciparum_3D7 GN=PF3D7_0916500	34.941	0	0	0	0	0	0	0	0	1464200	0	0	0
PF3D7_0916700	RNA-binding protein musashi, putative OS=Plasmodium_falciparum_3D7 GN=PF3D7_0916700	45.142	0	0	0	0	0	0	4974900	5770400	0	3697800	4613100	4971600
PF3D7_0917000	merozoite organizing protein OS=Plasmodium_falciparum_3D7 GN=PF3D7_0917000	215.35	0	55704000	58291000	0	0	0	504390	623130	0	973010	786100	830760		0.977306	1.02269
PF3D7_0917400	conserved Plasmodium protein, unknown function OS=Plasmodium_falciparum_3D7 GN=PF3D7_0917400	153.98	0	0	0	0	0	0	0	0	0	0	0	0
PF3D7_0917500	conserved protein, unknown function OS=Plasmodium_falciparum_3D7 GN=PF3D7_0917500	79.674	0	79949000	69008000	81923000	86454000	0	3397600	3804100	3488300	1942000	2419700	1929400		1.00776	0.869847	1.03264	1.08975		1.13	0.251971	0.29885
PF3D7_0917600	pre-mRNA-splicing factor ATP-dependent RNA helicase PRP43, putative OS=Plasmodium_falciparum_3D7 GN=PF3D7_0917600	94.144	0	0	0	0	0	0	735050	548890	650770	0	0	0							1000		0.001
PF3D7_0917900	heat shock protein 70 OS=Plasmodium_falciparum_3D7 GN=PF3D7_0917900	72.387	1830200000	2113300000	1954700000	1665100000	1663100000	1853200000	202630000	196240000	213460000	124300000	131860000	135340000	0.991119	1.14443	1.05854	0.901711	0.900628	1.00357	0.878	0.0783542	0.114173
PF3D7_0918000	glideosome-associated protein 50 OS=Plasmodium_falciparum_3D7 GN=PF3D7_0918000	44.604	0	0	372740000	686030000	570760000	484080000	43551000	47442000	40665000	15822000	17136000	16941000			0.705409	1.29831	1.08016	0.91612	1.557
PF3D7_0918300	eukaryotic translation initiation factor 3 subunit F, putative OS=Plasmodium_falciparum_3D7 GN=PF3D7_0918300	36.82	1290600000	0	0	2396500000	2363600000	3080400000	150010000	145600000	181580000	79156000	76289000	72658000	0.565365			1.04982	1.03541	1.34941	2.025
PF3D7_0919000	nucleosome assembly protein OS=Plasmodium_falciparum_3D7 GN=PF3D7_0919000	31.826	0	0	0	0	0	0	93846000	91305000	91407000	60016000	62099000	58822000
PF3D7_0919400	protein disulfide-isomerase PDI-Trans OS=Plasmodium_falciparum_3D7 GN=PF3D7_0919400	61.001	64695000	70864000	71576000	80763000	97597000	83859000	6366900	6631700	7081600	2796800	3357600	3437400	0.82703	0.905892	0.914994	1.03244	1.24763	1.07201	1.266	0.0243164	0.0448242
PF3D7_0921000	ubiquitin-conjugating enzyme E2, putative OS=Plasmodium_falciparum_3D7 GN=PF3D7_0921000	17.056	0	0	0	0	0	0	0	0	0	0	0	0
PF3D7_0921600	tetratricopeptide repeat protein, putative OS=Plasmodium_falciparum_3D7 GN=PF3D7_0921600	198.03	81800000	79621000	77704000	52483000	58717000	60330000	1210000	1066800	1081700	1379500	1338800	1271000	1.19516	1.16333	1.13532	0.766819	0.857903	0.88147	0.717	0.00178642	0.00709929
PF3D7_0921900	conserved Plasmodium protein, unknown function OS=Plasmodium_falciparum_3D7 GN=PF3D7_0921900	28.972	0	0	0	0	0	0	2959100	2764500	2296000	2730600	2498100	2817900
PF3D7_0922200	S-adenosylmethionine synthetase OS=Plasmodium_falciparum_3D7 GN=PF3D7_0922200	44.843	2219300000	2269100000	2162300000	1377700000	1176700000	1175700000	266190000	335420000	338940000	387440000	409210000	409400000	1.28273	1.31152	1.24979	0.796297	0.680121	0.679543	0.561	0.000439359	0.00253668
PF3D7_0922500	phosphoglycerate kinase OS=Plasmodium_falciparum_3D7 GN=PF3D7_0922500	45.426	0	0	0	0	0	0	10433000	7448400	7056200	11288000	12726000	12462000
PF3D7_0923000	DNA-directed RNA polymerase II subunit RPB3, putative OS=Plasmodium_falciparum_3D7 GN=PF3D7_0923000	38.345	73283000	75175000	66411000	163760000	122810000	168510000	15459000	14062000	15934000	5488200	6133900	4964700	0.656316	0.67326	0.594771	1.46662	1.09987	1.50916	2.118	0.00233971	0.00807648
PF3D7_0923400	conserved Plasmodium protein, unknown function OS=Plasmodium_falciparum_3D7 GN=PF3D7_0923400	135.82	0	0	0	0	0	0	589080	1169700	1033900	1629900	932490	953860
PF3D7_0923800	thioredoxin reductase OS=Plasmodium_falciparum_3D7 GN=PF3D7_0923800	59.686	119430000	111570000	92948000	67753000	71025000	56794000	4346200	3167700	2759300	7670100	6117500	6349500	1.37931	1.28854	1.07347	0.782488	0.820276	0.655921	0.604	0.00760005	0.019543
PF3D7_0924100	conserved Plasmodium protein, unknown function OS=Plasmodium_falciparum_3D7 GN=PF3D7_0924100	84.534	0	0	0	0	0	0	0	0	0	0	0	0
PF3D7_0924700	splicing factor 3A subunit 3, putative OS=Plasmodium_falciparum_3D7 GN=PF3D7_0924700	71.384	0	117780000	87910000	72609000	94327000	80961000	3908600	3886100	4416100	2314500	2920100	3076600		1.29832	0.969053	0.800387	1.03979	0.892453	0.803	0.24047	0.2897
PF3D7_0927200	zinc finger protein, putative OS=Plasmodium_falciparum_3D7 GN=PF3D7_0927200	189.7	0	0	0	0	0	0	498020	341880	384950	241570	0	326340
PF3D7_0929200	RNA-binding protein, putative OS=Plasmodium_falciparum_3D7 GN=PF3D7_0929200	33.598	0	0	0	0	318280000	349800000	34040000	35607000	36318000	15004000	12513000	0					0.95282	1.04718
PF3D7_0929400	high molecular weight rhoptry protein 2 OS=Plasmodium_falciparum_3D7 GN=PF3D7_0929400	162.66	1507000000	1410300000	1409000000	2795600000	2675600000	2872500000	175040000	175750000	169870000	53597000	51830000	60529000	0.713654	0.667861	0.667245	1.32388	1.26706	1.3603	1.929	2.7101e-05	0.000456436
PF3D7_0930300	merozoite surface protein 1 OS=Plasmodium_falciparum_3D7 GN=PF3D7_0930300	195.72	218770000	195990000	195360000	333500000	302450000	273910000	20541000	21806000	17730000	7539100	8938900	6333200	0.863577	0.773655	0.771168	1.31646	1.1939	1.08124	1.491	0.00424016	0.0129749
PF3D7_0931000	elongation factor Tu, putative OS=Plasmodium_falciparum_3D7 GN=PF3D7_0931000	107.45	0	0	0	0	0	0	0	0	0	0	0	0
PF3D7_0931400	PUB domain-containing protein, putative OS=Plasmodium_falciparum_3D7 GN=PF3D7_0931400	37.16	124360000	0	119430000	109950000	72287000	0	12183000	9460700	11374000	11541000	10146000	11976000	1.16763		1.12134	1.03233	0.678708		0.748	0.276082	0.326182
PF3D7_0933000	CSTF domain-containing protein, putative OS=Plasmodium_falciparum_3D7 GN=PF3D7_0933000	88.927	0	0	0	0	0	0	0	0	0	0	0	0
PF3D7_0933600	mitochondrial-processing peptidase subunit beta, putative OS=Plasmodium_falciparum_3D7 GN=PF3D7_0933600	55.734	66541000	60564000	45535000	67649000	60008000	68015000	6389700	7142200	6384500	5622400	5653800	5575200	1.08399	0.98662	0.74179	1.10204	0.977563	1.108	1.133	0.323879	0.369989
PF3D7_0933700	conserved Plasmodium protein, unknown function OS=Plasmodium_falciparum_3D7 GN=PF3D7_0933700	22.163	0	0	0	0	0	0	2996800	0	0	3211300	4165500	3652600
PF3D7_0934800	cAMP-dependent protein kinase catalytic subunit OS=Plasmodium_falciparum_3D7 GN=PF3D7_0934800	40.196	0	0	136120000	197790000	197390000	187330000	17321000	15281000	15306000	5073300	5046000	7141500			0.757664	1.10093	1.0987	1.04271	1.426
PF3D7_0935800	cytoadherence linked asexual protein 9 OS=Plasmodium_falciparum_3D7 GN=PF3D7_0935800	160.42	82475000	80154000	84592000	118460000	109220000	107570000	8608300	8666700	8379800	4322200	3736300	2578600	0.84957	0.825662	0.871377	1.22025	1.12507	1.10807	1.356	0.000840678	0.00451311
PF3D7_0935900	ring-exported protein 1 OS=Plasmodium_falciparum_3D7 GN=PF3D7_0935900	83.04	177510000	124620000	188170000	195880000	221360000	173910000	7407100	7370400	8832100	6635100	6839700	6986400	0.984844	0.691405	1.04399	1.08676	1.22813	0.964871	1.206	0.247438	0.295765
PF3D7_1000100	erythrocyte membrane protein 1, PfEMP1 OS=Plasmodium_falciparum_3D7 GN=PF3D7_1000100	252.33	0	0	0	0	0	0	678540	769070	482930	343950	321650	285010
PF3D7_1001600	exported lipase 2 OS=Plasmodium_falciparum_3D7 GN=PF3D7_1001600	88.563	0	0	0	46436000	63832000	53899000	1550000	2322000	2180800	316950	309590	423540				0.848575	1.16647	0.984954
PF3D7_1001700	Plasmodium exported protein (PHISTc), unknown function OS=Plasmodium_falciparum_3D7 GN=PF3D7_1001700	32.183	884080000	676320000	967760000	393710000	425150000	409620000	58645000	54758000	52204000	91773000	95801000	85290000	1.41203	1.0802	1.54568	0.628823	0.679038	0.654234	0.486	0.00293587	0.00976497
PF3D7_1001900	Plasmodium exported protein (hyp16), unknown function OS=Plasmodium_falciparum_3D7 GN=PF3D7_1001900	32.138	0	0	0	0	0	0	1901000	4815100	1545700	0	827240	0
PF3D7_1002400	transformer-2 protein homolog beta, putative OS=Plasmodium_falciparum_3D7 GN=PF3D7_1002400	29.837	1016800000	1053800000	1196400000	472920000	584670000	326920000	133600000	100510000	75962000	198350000	135180000	233580000	1.31157	1.3593	1.54324	0.610021	0.754168	0.421695	0.424	0.00750154	0.0194532
PF3D7_1002700	conserved Plasmodium protein, unknown function OS=Plasmodium_falciparum_3D7 GN=PF3D7_1002700	111.6	0	0	0	0	0	0	0	0	0	0	0	0
PF3D7_1003400	conserved Plasmodium protein, unknown function OS=Plasmodium_falciparum_3D7 GN=PF3D7_1003400	243.18	0	0	0	0	0	0	0	0	0	0	0	0
PF3D7_1003500	40S ribosomal protein S20e, putative OS=Plasmodium_falciparum_3D7 GN=PF3D7_1003500	13.513	0	0	0	0	0	0	114950000	124180000	113020000	61964000	61133000	61765000
PF3D7_1003600	inner membrane complex protein 1c, putative OS=Plasmodium_falciparum_3D7 GN=PF3D7_1003600	32.653	247500000	262130000	238380000	250540000	292370000	305180000	25935000	29204000	27838000	16553000	18779000	15899000	0.930393	0.985389	0.896109	0.941821	1.09907	1.14722	1.134	0.136134	0.178021
PF3D7_1003800	U5 small nuclear ribonucleoprotein component, putative OS=Plasmodium_falciparum_3D7 GN=PF3D7_1003800	142.94	939690000	842600000	842040000	701480000	550150000	565450000	15530000	17641000	17051000	32609000	32869000	31658000	1.26945	1.13829	1.13753	0.947645	0.74321	0.763879	0.692	0.0119005	0.0267035
PF3D7_1004000	60S ribosomal protein L13, putative OS=Plasmodium_falciparum_3D7 GN=PF3D7_1004000	23.754	0	0	0	0	0	0	3246400	2854100	3717000	3120200	0	0
PF3D7_1004300	E3 ubiquitin-protein ligase, putative OS=Plasmodium_falciparum_3D7 GN=PF3D7_1004300	131.7	0	0	0	0	0	0	0	0	0	0	0	0
PF3D7_1004400	RNA-binding protein, putative OS=Plasmodium_falciparum_3D7 GN=PF3D7_1004400	106.3	611360000	622380000	656560000	354320000	368420000	335020000	37847000	35125000	32955000	41175000	43432000	44887000	1.24426	1.26669	1.33625	0.721125	0.749822	0.681845	0.56	7.65589e-05	0.000867667
PF3D7_1006200	DNA/RNA-binding protein Alba 3 OS=Plasmodium_falciparum_3D7 GN=PF3D7_1006200	11.977	0	0	0	0	0	0	47333000	55228000	52320000	39505000	58816000	51763000
PF3D7_1006500	conserved Plasmodium protein, unknown function OS=Plasmodium_falciparum_3D7 GN=PF3D7_1006500	37.798	0	0	0	0	0	0	0	0	1803000	1028100	1034500	1121800
PF3D7_1006600	phosducin-like protein 3, putative OS=Plasmodium_falciparum_3D7 GN=PF3D7_1006600	23.189	57288000	59188000	58548000	41050000	31514000	38389000	6431700	5572900	6088800	7315000	7769100	7101300	1.20194	1.24181	1.22838	0.861258	0.661186	0.805428	0.634	0.00445249	0.0131623
PF3D7_1006800	G-strand-binding protein 2 OS=Plasmodium_falciparum_3D7 GN=PF3D7_1006800	29.53	0	0	0	0	0	0	98310000	82423000	100110000	89640000	97774000	86326000
PF3D7_1007700	AP2 domain transcription factor AP2-I OS=Plasmodium_falciparum_3D7 GN=PF3D7_1007700	182.66	0	0	0	68660000	69868000	0	2086500	2053900	2052200	235140	352310	321360				0.99128	1.00872
PF3D7_1007900	eukaryotic translation initiation factor 3 subunit D, putative OS=Plasmodium_falciparum_3D7 GN=PF3D7_1007900	63.109	980770000	833000000	1006800000	977590000	1106100000	1057700000	127880000	154070000	142790000	92265000	89253000	85494000	0.987028	0.838315	1.01322	0.983827	1.11316	1.06445	1.114	0.188592	0.23364
PF3D7_1008000	histone deacetylase 2 OS=Plasmodium_falciparum_3D7 GN=PF3D7_1008000	282.22	0	37052000	31592000	0	0	0	0	104620	155870	198740	430570	366000		1.07954	0.920459
PF3D7_1008100	PHD finger protein PHD1 OS=Plasmodium_falciparum_3D7 GN=PF3D7_1008100	453	0	0	0	0	0	0	0	179860	151300	66598	0	84175
PF3D7_1008700	tubulin beta chain OS=Plasmodium_falciparum_3D7 GN=PF3D7_1008700	49.75	214290000	232780000	217280000	211480000	278400000	244590000	13107000	13194000	12573000	11407000	11428000	12758000	0.91916	0.99847	0.931986	0.907107	1.19415	1.04913	1.106	0.319663	0.367733
PF3D7_1008900	adenylate kinase OS=Plasmodium_falciparum_3D7 GN=PF3D7_1008900	27.61	168490000	0	185240000	223940000	222980000	319380000	45241000	45115000	48913000	10774000	7447500	16118000	0.752167		0.826942	0.999705	0.99542	1.42576	1.444	0.110473	0.152274
PF3D7_1009400	zinc finger protein, putative OS=Plasmodium_falciparum_3D7 GN=PF3D7_1009400	41.329	0	0	0	0	0	0	0	0	0	0	0	0
PF3D7_1010600	eukaryotic translation initiation factor 2 subunit beta OS=Plasmodium_falciparum_3D7 GN=PF3D7_1010600	25.322	0	0	0	0	31716000	39482000	1590100	3474400	4078200	1055100	0	902480					0.890924	1.10908
PF3D7_1010700	dolichyl-phosphate-mannose--protein mannosyltransferase, putative OS=Plasmodium_falciparum_3D7 GN=PF3D7_1010700	25.678	0	0	0	0	0	0	9876400	8834200	8221200	0	0	0							1000		0.001
PF3D7_1011800	PRE-binding protein OS=Plasmodium_falciparum_3D7 GN=PF3D7_1011800	131.62	1075500000	982510000	964720000	1322200000	1425000000	1271100000	88933000	97380000	79763000	52845000	51055000	48657000	0.916485	0.837244	0.822084	1.12671	1.21431	1.08316	1.329	0.00388606	0.012134
PF3D7_1012400	hypoxanthine-guanine phosphoribosyltransferase OS=Plasmodium_falciparum_3D7 GN=PF3D7_1012400	26.362	360620000	341580000	361380000	498390000	531330000	486630000	121930000	131910000	118000000	46525000	45290000	45941000	0.838674	0.794394	0.840441	1.15908	1.23568	1.13173	1.426	0.000381563	0.00233516
PF3D7_1012600	GMP synthase [glutamine-hydrolyzing] OS=Plasmodium_falciparum_3D7 GN=PF3D7_1012600	63.931	0	0	0	0	0	0	979750	1104200	1255900	1351000	1392300	1243500
PF3D7_1012700	NLI interacting factor-like phosphatase, putative OS=Plasmodium_falciparum_3D7 GN=PF3D7_1012700	171.01	0	0	0	49835000	51357000	50490000	1121200	1165900	1135700	1291200	1194800	1206900				0.985648	1.01575	0.998602
PF3D7_1012900	autophagy-related protein 18 OS=Plasmodium_falciparum_3D7 GN=PF3D7_1012900	43.519	0	0	0	0	0	0	8115300	8361800	9381400	2571700	2653300	3297800
PF3D7_1013800	conserved Plasmodium protein, unknown function OS=Plasmodium_falciparum_3D7 GN=PF3D7_1013800	58.377	0	0	0	0	0	0	1056900	1024500	0	0	0	0							1000		0.001
PF3D7_1014600	transcriptional coactivator ADA2 OS=Plasmodium_falciparum_3D7 GN=PF3D7_1014600	300.25	0	0	0	0	0	0	1001300	942900	950220	434180	503570	486100
PF3D7_1015200	cysteine--tRNA ligase OS=Plasmodium_falciparum_3D7 GN=PF3D7_1015200	69.423	140750000	129270000	139060000	0	0	27799000	1977500	2536400	2081100	5495400	4797400	5464100	1.28869	1.18358	1.27321			0.254524	0.204
PF3D7_1015600	heat shock protein 60 OS=Plasmodium_falciparum_3D7 GN=PF3D7_1015600	62.55	89788000	101810000	104160000	67452000	77768000	83309000	5938700	7086600	5996900	6227600	4316000	5351400	1.02754	1.16512	1.19202	0.771928	0.889986	0.953398	0.773	0.0285028	0.0513051
PF3D7_1015900	enolase OS=Plasmodium_falciparum_3D7 GN=PF3D7_1015900	48.677	0	0	0	0	0	0	19294000	27890000	23622000	16789000	19336000	18265000
PF3D7_1016300	GBP130 protein OS=Plasmodium_falciparum_3D7 GN=PF3D7_1016300	95.843	547120000	479090000	562250000	662400000	686650000	627170000	24087000	21547000	21929000	14581000	10042000	14769000	0.920902	0.806395	0.946368	1.11494	1.15576	1.05564	1.244	0.0171058	0.0348959
PF3D7_1016400	serine/threonine protein kinase, FIKK family OS=Plasmodium_falciparum_3D7 GN=PF3D7_1016400	72.419	0	0	0	0	0	0	484910	493150	0	0	0	0							1000		0.001
PF3D7_1017100	rhoptry neck protein 12 OS=Plasmodium_falciparum_3D7 GN=PF3D7_1017100	36.404	0	0	0	0	0	0	6128000	6780500	6136700	3400500	4869700	4142800
PF3D7_1017900	26S proteasome regulatory subunit p55, putative OS=Plasmodium_falciparum_3D7 GN=PF3D7_1017900	55.208	57820000	66284000	57115000	52863000	54901000	67067000	4558900	4829800	4286200	3189700	3397400	3340900	0.974358	1.11699	0.962477	0.890824	0.925168	1.13018	0.965	0.679187	0.719139
PF3D7_1018500	pre-mRNA-splicing factor RDS3, putative OS=Plasmodium_falciparum_3D7 GN=PF3D7_1018500	12.54	0	0	0	0	0	0	10191000	9549400	8540800	12664000	13491000	12339000
PF3D7_1019000	eukaryotic translation initiation factor subunit eIF2A, putative OS=Plasmodium_falciparum_3D7 GN=PF3D7_1019000	280.75	0	0	41512000	0	24605000	31599000	211170	409550	510240	209920	280810	475490			1.27447		0.755403	0.970128	0.677
PF3D7_1019400	60S ribosomal protein L30e, putative OS=Plasmodium_falciparum_3D7 GN=PF3D7_1019400	11.775	0	0	0	0	0	0	8220400	7162600	7280000	0	0	0							1000		0.001
PF3D7_1020900	ADP-ribosylation factor 1 OS=Plasmodium_falciparum_3D7 GN=PF3D7_1020900	20.912	0	0	0	0	0	0	2845100	3848300	4045900	2449000	2882000	2144900
PF3D7_1021400	endomembrane protein 70, putative OS=Plasmodium_falciparum_3D7 GN=PF3D7_1021400	72.533	0	0	0	0	0	0	1453300	0	0	0	0	0
PF3D7_1021900	PHAX domain-containing protein, putative OS=Plasmodium_falciparum_3D7 GN=PF3D7_1021900	267.38	50221000	48455000	48174000	61393000	53713000	78822000	1268900	1291400	1146000	819070	848470	758580	0.88423	0.853136	0.848189	1.08093	0.945712	1.3878	1.321	0.0788855	0.114403
PF3D7_1022400	serine/arginine-rich splicing factor 4 OS=Plasmodium_falciparum_3D7 GN=PF3D7_1022400	62.116	383670000	354250000	381970000	0	133750000	337410000	8927100	10595000	13698000	13752000	12738000	14930000	1.20571	1.11326	1.20037		0.42032	1.06034	0.631	0.202589	0.246981
PF3D7_1022600	kelch protein K10 OS=Plasmodium_falciparum_3D7 GN=PF3D7_1022600	105.71	0	0	377970000	165800000	212070000	0	5998300	6083500	5582200	5832000	6620500	7446500			1.5002	0.658076	0.841726		0.5
PF3D7_1023900	chromodomain-helicase-DNA-binding protein 1 homolog, putative OS=Plasmodium_falciparum_3D7 GN=PF3D7_1023900	381.25	198300000	238420000	204630000	252770000	216190000	194620000	3751700	3735600	3866400	2819400	1548600	2741100	0.911773	1.09624	0.940878	1.16222	0.99403	0.894853	1.035	0.756205	0.779121
PF3D7_1024100	conserved Plasmodium protein, unknown function OS=Plasmodium_falciparum_3D7 GN=PF3D7_1024100	131.54	0	0	0	0	0	0	429940	435540	0	639590	435220	382310
PF3D7_1024800	exported protein 3 OS=Plasmodium_falciparum_3D7 GN=PF3D7_1024800	171.11	0	0	0	0	0	0	0	0	0	0	0	0
PF3D7_1025000	Eps15-like protein OS=Plasmodium_falciparum_3D7 GN=PF3D7_1025000	116.35	0	0	0	0	0	0	0	0	0	569660	547480	524730							0.001		0.001
PF3D7_1025300	conserved protein, unknown function OS=Plasmodium_falciparum_3D7 GN=PF3D7_1025300	109.07	0	0	0	0	0	0	715610	618510	543680	258730	376440	0
PF3D7_1027100	U3 small nucleolar ribonucleoprotein protein MPP10, putative OS=Plasmodium_falciparum_3D7 GN=PF3D7_1027100	92.466	0	0	0	0	0	0	670290	846580	826150	993070	1210400	747380
PF3D7_1027300	peroxiredoxin OS=Plasmodium_falciparum_3D7 GN=PF3D7_1027300	43.929	0	0	0	0	0	0	5963700	0	2358300	57481000	18664000	16827000
PF3D7_1027400	DNA-directed RNA polymerase II subunit RPB7, putative OS=Plasmodium_falciparum_3D7 GN=PF3D7_1027400	20.34	0	0	0	0	0	0	4305100	4840700	3236600	2551900	2423000	2139800
PF3D7_1027700	centrin-3 OS=Plasmodium_falciparum_3D7 GN=PF3D7_1027700	20.943	443210000	0	0	199220000	197980000	263670000	19207000	23003000	20148000	32610000	31447000	30942000	1.60572			0.721759	0.717267	0.955257	0.497
PF3D7_1027800	60S ribosomal protein L3 OS=Plasmodium_falciparum_3D7 GN=PF3D7_1027800	44.22	0	0	0	0	0	0	31603000	34414000	27263000	6916600	8183100	9244700
PF3D7_1028300	rRNA-processing protein EBP2, putative OS=Plasmodium_falciparum_3D7 GN=PF3D7_1028300	37.727	0	0	0	0	0	0	0	0	0	0	0	0
PF3D7_1030000	transcription elongation factor SPT4, putative OS=Plasmodium_falciparum_3D7 GN=PF3D7_1030000	15.178	394460000	519860000	407350000	0	274590000	0	55860000	62588000	50308000	51415000	54233000	56045000	0.988461	1.30269	1.02076		0.688083		0.623
PF3D7_1030100	pre-mRNA-splicing factor ATP-dependent RNA helicase PRP22, putative OS=Plasmodium_falciparum_3D7 GN=PF3D7_1030100	149.37	211770000	180090000	250510000	165520000	186040000	241240000	7011000	7607100	8041000	3886600	4115200	3378500	1.0287	0.874811	1.21688	0.804035	0.903714	1.17186	0.923	0.597703	0.644004
PF3D7_1030500	26S proteasome regulatory subunit RPN9, putative OS=Plasmodium_falciparum_3D7 GN=PF3D7_1030500	46.801	0	0	0	0	0	0	0	0	0	0	0	1004400
PF3D7_1032800	leucine-rich repeat protein OS=Plasmodium_falciparum_3D7 GN=PF3D7_1032800	36.505	0	0	0	29894000	30690000	30652000	2918300	3026000	2938000	0	815370	813980				0.982967	1.00914	1.00789
PF3D7_1033200	early transcribed membrane protein 10.2 OS=Plasmodium_falciparum_3D7 GN=PF3D7_1033200	38.925	0	0	0	509590000	437280000	475480000	60552000	51424000	55726000	2333700	2596800	2441900				1.07482	0.922305	1.00288
PF3D7_1033400	haloacid dehalogenase-like hydrolase OS=Plasmodium_falciparum_3D7 GN=PF3D7_1033400	32.841	0	0	0	29655000	30943000	29581000	3799000	4155600	3821000	981580	1287300	998890				0.986538	1.02939	0.984076
PF3D7_1033600	pre-mRNA-splicing factor CEF1, putative OS=Plasmodium_falciparum_3D7 GN=PF3D7_1033600	108.41	748980000	355320000	343600000	145650000	147760000	139510000	2699500	3535300	3326600	13796000	15823000	13972000	2.38932	1.13351	1.09612	0.464638	0.471369	0.445051	0.299	0.0110998	0.0260355
PF3D7_1033700	bromodomain protein 1 OS=Plasmodium_falciparum_3D7 GN=PF3D7_1033700	55.937	0	0	0	0	0	0	2181500	984170	1736800	2781600	3122200	2154600
PF3D7_1034900	methionine--tRNA ligase OS=Plasmodium_falciparum_3D7 GN=PF3D7_1034900	104.17	343890000	349000000	333240000	128850000	147180000	128230000	7078600	8705800	6946400	15274000	15150000	14864000	1.4425	1.46394	1.39783	0.540482	0.61737	0.537881	0.394	3.8487e-05	0.000512044
PF3D7_1036000	merozoite surface protein 11 OS=Plasmodium_falciparum_3D7 GN=PF3D7_1036000	46.729	0	0	0	0	0	0	0	0	0	0	0	0
PF3D7_1036900	conserved Plasmodium protein, unknown function OS=Plasmodium_falciparum_3D7 GN=PF3D7_1036900	192.68	0	0	0	160870000	0	150060000	3663600	3739200	3465100	2554800	1413800	3032800				1.03477		0.965233
PF3D7_1037000	DNA polymerase zeta catalytic subunit, putative OS=Plasmodium_falciparum_3D7 GN=PF3D7_1037000	265.94	0	0	0	0	0	0	0	0	0	0	0	0
PF3D7_1037100	pyruvate kinase 2 OS=Plasmodium_falciparum_3D7 GN=PF3D7_1037100	86.684	0	0	0	0	0	0	845300	848560	800950	954940	777850	929580
PF3D7_1037300	ADP,ATP carrier protein 1 OS=Plasmodium_falciparum_3D7 GN=PF3D7_1037300	33.726	161760000	189460000	0	485150000	418400000	416130000	37131000	33936000	35258000	9388800	11066000	8072500	0.484051	0.56694		1.45176	1.25202	1.24523	2.505	0.00185331	0.00710589
PF3D7_1038000	antigen UB05 OS=Plasmodium_falciparum_3D7 GN=PF3D7_1038000	13.712	0	0	0	0	0	0	5899500	21360000	16565000	0	0	6657800
PF3D7_1100200	erythrocyte membrane protein 1, PfEMP1 OS=Plasmodium_falciparum_3D7 GN=PF3D7_1100200	345.69	0	0	0	0	0	0	1000500	926950	996800	0	0	44363
PF3D7_1103100	60S acidic ribosomal protein P1, putative OS=Plasmodium_falciparum_3D7 GN=PF3D7_1103100	13.014	0	0	0	691790000	721770000	599580000	165380000	171190000	132440000	0	0	0				1.03091	1.07559	0.8935	1000		0.001
PF3D7_1103600	actin-like protein, putative OS=Plasmodium_falciparum_3D7 GN=PF3D7_1103600	57.969	98425000	87723000	104770000	96116000	96475000	100180000	13179000	13163000	11955000	6636100	7114400	6459100	1.01175	0.901744	1.07698	0.988019	0.99171	1.0298	1.006	0.876961	0.891528
PF3D7_1103800	CCR4-NOT transcription complex subunit 1, putative OS=Plasmodium_falciparum_3D7 GN=PF3D7_1103800	391.94	0	0	0	0	0	0	95216	0	152130	96119	73997	93072
PF3D7_1104000	phenylalanine--tRNA ligase beta subunit OS=Plasmodium_falciparum_3D7 GN=PF3D7_1104000	72.501	113700000	103480000	94924000	110450000	106040000	101510000	7313800	6232800	7055700	4556900	5592800	4495000	1.08268	0.985361	0.903889	1.05173	1.00974	0.966602	1.019	0.735525	0.762951
PF3D7_1104100	syntaxin, Qa-SNARE family OS=Plasmodium_falciparum_3D7 GN=PF3D7_1104100	41.388	0	0	0	0	0	0	13984000	12071000	12425000	9552900	10884000	11019000
PF3D7_1104200	chromatin remodeling protein OS=Plasmodium_falciparum_3D7 GN=PF3D7_1104200	167.44	65077000	72799000	75181000	79437000	83526000	80980000	2875800	3019000	3256300	1522600	2309500	1735300	0.854403	0.955786	0.987059	1.04294	1.09662	1.06319	1.145	0.04108	0.0679486
PF3D7_1104400	thioredoxin-like mero protein OS=Plasmodium_falciparum_3D7 GN=PF3D7_1104400	49.266	1170000000	1236300000	1271500000	2174700000	2133700000	2186900000	344730000	296950000	312030000	87287000	89766000	93430000	0.690055	0.729158	0.749919	1.28262	1.25844	1.28981	1.766	2.40063e-05	0.000456436
PF3D7_1105000	histone H4 OS=Plasmodium_falciparum_3D7 GN=PF3D7_1105000	11.455	5554400000	6923800000	6982900000	18064000000	14198000000	14421000000	3012500000	3037400000	2953300000	778940000	732270000	747260000	0.503845	0.628065	0.633426	1.6386	1.28791	1.30814	2.399	0.00126633	0.00605464
PF3D7_1105100	histone H2B OS=Plasmodium_falciparum_3D7 GN=PF3D7_1105100	13.125	1780000000	2050600000	1837300000	2434200000	3052100000	3211100000	464750000	445010000	464660000	158940000	181150000	172290000	0.743458	0.856481	0.767391	1.0167	1.27478	1.34119	1.535	0.0113569	0.0261996
PF3D7_1105400	40S ribosomal protein S4, putative OS=Plasmodium_falciparum_3D7 GN=PF3D7_1105400	29.772	150060000	207760000	165520000	473900000	460010000	598140000	58930000	61456000	61765000	14999000	11269000	13519000	0.438048	0.606483	0.483178	1.38339	1.34284	1.74606	2.927	0.00106767	0.00535585
PF3D7_1105600	translocon component PTEX88 OS=Plasmodium_falciparum_3D7 GN=PF3D7_1105600	90.786	295680000	485800000	375900000	572830000	613450000	416930000	39427000	40747000	26532000	15969000	14392000	16753000	0.642645	1.05586	0.816999	1.24502	1.3333	0.906176	1.385	0.148622	0.191085
PF3D7_1105800	conserved Apicomplexan protein, unknown function OS=Plasmodium_falciparum_3D7 GN=PF3D7_1105800	30.661	0	0	0	0	0	0	79519000	80873000	87335000	1772000	2043900	0
PF3D7_1106000	RuvB-like helicase 2 OS=Plasmodium_falciparum_3D7 GN=PF3D7_1106000	53.405	0	168240000	106060000	189370000	220180000	187450000	9985700	14166000	9399600	4664700	6258700	5628000		0.965454	0.608631	1.08671	1.26351	1.07569	1.451	0.121352	0.163584
PF3D7_1106200	conserved Plasmodium protein, unknown function OS=Plasmodium_falciparum_3D7 GN=PF3D7_1106200	82.004	0	0	0	26575000	26235000	0	1122700	1087500	568940	957420	0	0				1.00644	0.993562
PF3D7_1107200	conserved protein, unknown function OS=Plasmodium_falciparum_3D7 GN=PF3D7_1107200	84.211	32048000	0	56552000	89596000	78730000	88609000	4136300	3662700	3916300	902310	895580	1012000	0.463745		0.818325	1.29648	1.13925	1.2822	1.933	0.0495396	0.0793745
PF3D7_1107300	polyadenylate-binding protein-interacting protein 1, putative OS=Plasmodium_falciparum_3D7 GN=PF3D7_1107300	381.87	452340000	314520000	308920000	255500000	209370000	225670000	5900300	4942600	5502900	6964500	6882800	6255400	1.53655	1.06839	1.04937	0.867906	0.711207	0.766577	0.642	0.0348151	0.0595164
PF3D7_1108400	casein kinase 2, alpha subunit OS=Plasmodium_falciparum_3D7 GN=PF3D7_1108400	39.89	73536000	70111000	97366000	116700000	160670000	155810000	15485000	14906000	14539000	3455100	6564500	6110700	0.654436	0.623955	0.866512	1.03858	1.42989	1.38664	1.797	0.0152978	0.0322837
PF3D7_1108500	succinate--CoA ligase [ADP-forming] subunit alpha, putative OS=Plasmodium_falciparum_3D7 GN=PF3D7_1108500	35.396	0	0	0	0	0	0	2264200	0	0	0	2371400	868310
PF3D7_1108600	endoplasmic reticulum-resident calcium binding protein OS=Plasmodium_falciparum_3D7 GN=PF3D7_1108600	39.374	203610000	203530000	228350000	179000000	177000000	196550000	20445000	18488000	20130000	14633000	15477000	17114000	1.0283	1.0279	1.15324	0.90401	0.893909	0.992643	0.869	0.05127	0.0815566
PF3D7_1108700	heat shock protein J2 OS=Plasmodium_falciparum_3D7 GN=PF3D7_1108700	62.376	550990000	688590000	445400000	2335200000	1518600000	1885000000	150020000	141350000	145870000	51049000	56626000	49626000	0.445318	0.556528	0.359978	1.88734	1.22735	1.52348	3.406	0.00227045	0.00807648
PF3D7_1110400	RNA-binding protein, putative OS=Plasmodium_falciparum_3D7 GN=PF3D7_1110400	173.92	462970000	459370000	477660000	0	304980000	298600000	8930300	9033600	9251000	10786000	6542100	11236000	1.15536	1.14637	1.19202		0.761088	0.745166	0.647	0.000137129	0.00110425
PF3D7_1111100	replication factor C subunit 5, putative OS=Plasmodium_falciparum_3D7 GN=PF3D7_1111100	40.346	0	30456000	40103000	46422000	38709000	47753000	5982000	4623800	5315300	1380800	2222700	3150400		0.748514	0.985608	1.14091	0.951348	1.17362	1.256	0.178769	0.223279
PF3D7_1111200	conserved protein, unknown function OS=Plasmodium_falciparum_3D7 GN=PF3D7_1111200	72.525	0	0	0	0	0	0	755900	0	694930	563170	471850	671050
PF3D7_1112100	conserved Plasmodium protein, unknown function OS=Plasmodium_falciparum_3D7 GN=PF3D7_1112100	296.62	0	0	0	0	0	0	0	0	0	0	0	0
PF3D7_1113100	protein tyrosine phosphatase OS=Plasmodium_falciparum_3D7 GN=PF3D7_1113100	25.102	0	0	0	0	0	0	3968900	4549400	0	0	1842400	0
PF3D7_1114200	GTPase-activating protein, putative OS=Plasmodium_falciparum_3D7 GN=PF3D7_1114200	44.607	0	0	0	52245000	45825000	49886000	3643000	3429500	3735600	1713200	1821800	2024400				1.05933	0.929161	1.0115
PF3D7_1115300	cysteine proteinase falcipain 2b OS=Plasmodium_falciparum_3D7 GN=PF3D7_1115300	55.803	129010000	154840000	137440000	127930000	124100000	119910000	12426000	13789000	11825000	5118200	11640000	8543600	0.975833	1.17121	1.0396	0.967664	0.938694	0.907	0.883	0.0975951	0.136991
PF3D7_1115400	cysteine proteinase falcipain 3 OS=Plasmodium_falciparum_3D7 GN=PF3D7_1115400	56.665	173070000	151670000	153470000	178700000	172510000	181090000	21543000	21757000	20418000	9138400	5405100	5746700	1.02762	0.900555	0.911243	1.06105	1.02429	1.07524	1.113	0.0712755	0.106392
PF3D7_1116000	rhoptry neck protein 4 OS=Plasmodium_falciparum_3D7 GN=PF3D7_1116000	135.58	0	0	0	0	0	0	3645100	268340	3077600	1725400	1939100	1942400
PF3D7_1116300	peptidyl-prolyl cis-trans isomerase OS=Plasmodium_falciparum_3D7 GN=PF3D7_1116300	18.588	406340000	396900000	0	237970000	0	0	27378000	23721000	24074000	33313000	32176000	33948000	1.17077	1.14357		0.685654			0.593
PF3D7_1116700	dipeptidyl aminopeptidase 1 OS=Plasmodium_falciparum_3D7 GN=PF3D7_1116700	80.411	55492000	63917000	58897000	69225000	77042000	69662000	3492800	3399600	3522800	1793500	2504700	1871300	0.844552	0.972775	0.896374	1.05356	1.17253	1.06021	1.211	0.0232481	0.0436438
PF3D7_1116800	heat shock protein 101 OS=Plasmodium_falciparum_3D7 GN=PF3D7_1116800	102.87	0	31170000	0	198250000	233980000	216590000	8789500	10166000	9330000	694980	661120	0		0.183356		1.16619	1.37637	1.27408	6.938
PF3D7_1117700	GTP-binding nuclear protein RAN/TC4 OS=Plasmodium_falciparum_3D7 GN=PF3D7_1117700	24.875	0	0	0	3114800000	3089400000	2946800000	390740000	398260000	386450000	75139000	100300000	90546000				1.02113	1.01281	0.966058
PF3D7_1118200	heat shock protein 90, putative OS=Plasmodium_falciparum_3D7 GN=PF3D7_1118200	108.46	46886000	0	0	0	56915000	50191000	1012600	1516700	1388300	862950	510310	634500	0.913411				1.10879	0.977798	1.142
PF3D7_1118300	insulinase, putative OS=Plasmodium_falciparum_3D7 GN=PF3D7_1118300	173.62	0	0	0	0	0	0	260470	525220	335300	307920	160800	0
PF3D7_1118500	nucleolar protein 56, putative OS=Plasmodium_falciparum_3D7 GN=PF3D7_1118500	69.389	0	0	0	0	0	0	1788900	1671700	2638300	1117300	1235400	1375500
PF3D7_1119300	splicing factor U2AF small subunit, putative OS=Plasmodium_falciparum_3D7 GN=PF3D7_1119300	35.309	154780000	157570000	155840000	0	0	0	6842100	5842700	6806600	12469000	12960000	12617000	0.991777	1.00965	0.998569
PF3D7_1120000	conserved protein, unknown function OS=Plasmodium_falciparum_3D7 GN=PF3D7_1120000	128.95	4470200000	4676200000	4358700000	3209300000	3182300000	3236800000	235570000	217960000	219980000	151220000	240320000	227190000	1.15941	1.21284	1.13049	0.832377	0.825374	0.83951	0.713	8.95202e-05	0.000933359
PF3D7_1121100	conserved protein, unknown function OS=Plasmodium_falciparum_3D7 GN=PF3D7_1121100	184.91	0	0	0	0	0	0	0	0	0	671610	0	272390							0.001		0.001
PF3D7_1121600	exported protein 1 OS=Plasmodium_falciparum_3D7 GN=PF3D7_1121600	17.295	780740000	781430000	709310000	6497400000	7247900000	2680000000	1465600000	1436800000	1434800000	145710000	151250000	141140000	0.250548	0.250769	0.227625	2.08509	2.32593	0.860041	7.231	0.00394264	0.0121863
PF3D7_1122400	conserved Plasmodium protein, unknown function OS=Plasmodium_falciparum_3D7 GN=PF3D7_1122400	101.94	0	0	0	0	0	0	665470	487860	0	0	0	0							1000		0.001
PF3D7_1122900	dynein heavy chain, putative OS=Plasmodium_falciparum_3D7 GN=PF3D7_1122900	617.37	0	0	0	0	0	0	0	0	0	0	0	0
PF3D7_1123500	golgi protein 2 OS=Plasmodium_falciparum_3D7 GN=PF3D7_1123500	153.7	0	0	0	0	0	0	396860	570670	459450	0	0	351240
PF3D7_1124300	conserved protein, unknown function OS=Plasmodium_falciparum_3D7 GN=PF3D7_1124300	62.333	0	0	0	0	0	0	6250600	6177900	6389300	4640800	3866100	3985000
PF3D7_1124600	ethanolamine kinase OS=Plasmodium_falciparum_3D7 GN=PF3D7_1124600	49.913	0	0	0	0	0	0	0	0	0	0	0	0
PF3D7_1124700	GrpE protein homolog, mitochondrial, putative OS=Plasmodium_falciparum_3D7 GN=PF3D7_1124700	35.042	53789000	57544000	71153000	46908000	30597000	47221000	3137400	4467500	6135200	2905300	3501700	4710900	1.05052	1.12386	1.38965	0.916136	0.597574	0.922249	0.683	0.0776742	0.114087
PF3D7_1124800	ribosome biogenesis regulatory protein, putative OS=Plasmodium_falciparum_3D7 GN=PF3D7_1124800	29.764	0	0	0	0	0	0	0	3825600	0	0	0	0
PF3D7_1126000	threonine--tRNA ligase OS=Plasmodium_falciparum_3D7 GN=PF3D7_1126000	119.54	0	0	0	0	0	0	0	0	679790	771050	856710	854650
PF3D7_1126200	40S ribosomal protein S18, putative OS=Plasmodium_falciparum_3D7 GN=PF3D7_1126200	17.891	0	0	0	547850000	563730000	0	134960000	139480000	73275000	0	56935000	57653000				0.985714	1.01429
PF3D7_1126700	conserved Plasmodium protein, unknown function OS=Plasmodium_falciparum_3D7 GN=PF3D7_1126700	110.11	0	0	0	0	0	0	0	0	0	0	0	0
PF3D7_1126900	small nuclear ribonucleoprotein F, putative OS=Plasmodium_falciparum_3D7 GN=PF3D7_1126900	9.8894	1673900000	2747400000	573310000	0	0	1129200000	322820000	350500000	352300000	422720000	440060000	280970000	1.09337	1.79457	0.374479			0.73758	0.678
PF3D7_1127100	deoxyuridine 5'-triphosphate nucleotidohydrolase OS=Plasmodium_falciparum_3D7 GN=PF3D7_1127100	19.573	0	0	0	0	0	0	47497000	92597000	48310000	103000000	109200000	109900000
PF3D7_1127600	CRAL/TRIO domain-containing protein, putative OS=Plasmodium_falciparum_3D7 GN=PF3D7_1127600	34.966	199620000	199490000	179140000	63433000	64391000	64194000	5321100	4057200	4650400	9163200	8963000	8402000	1.55494	1.55393	1.39541	0.494111	0.501573	0.500039	0.332	7.00682e-06	0.000268011
PF3D7_1128000	conserved Plasmodium protein, unknown function OS=Plasmodium_falciparum_3D7 GN=PF3D7_1128000	211.53	0	0	0	0	0	0	0	0	0	0	0	0
PF3D7_1128200	multiprotein-bridging factor 1, putative OS=Plasmodium_falciparum_3D7 GN=PF3D7_1128200	15.525	386750000	418840000	445920000	450390000	0	191900000	54757000	58627000	37277000	55770000	27435000	61585000	1.0211	1.10582	1.17731	1.18912		0.506653	0.77	0.359102	0.405481
PF3D7_1129000	spermidine synthase OS=Plasmodium_falciparum_3D7 GN=PF3D7_1129000	36.595	649410000	659700000	708090000	256070000	161500000	379620000	12182000	13111000	10743000	49366000	51108000	55285000	1.38448	1.40641	1.50958	0.545916	0.344302	0.809312	0.395	0.0164868	0.0343194
PF3D7_1129100	parasitophorous vacuolar protein 1 OS=Plasmodium_falciparum_3D7 GN=PF3D7_1129100	51.951	762300000	748180000	941560000	655980000	632030000	616520000	72745000	67891000	66282000	21271000	21080000	77508000	1.04986	1.03042	1.29675	0.903436	0.870451	0.84909	0.777	0.0310548	0.0546136
PF3D7_1129200	26S proteasome regulatory subunit RPN7, putative OS=Plasmodium_falciparum_3D7 GN=PF3D7_1129200	46.624	57678000	66291000	0	0	0	0	1429600	1726100	1129800	3615200	4158900	2629200	0.930523	1.06948
PF3D7_1129300	conserved Plasmodium protein, unknown function OS=Plasmodium_falciparum_3D7 GN=PF3D7_1129300	221.71	0	0	0	0	0	0	0	0	0	0	0	0
PF3D7_1130200	60S ribosomal protein P0 OS=Plasmodium_falciparum_3D7 GN=PF3D7_1130200	34.967	1968700000	1656400000	1855000000	1193300000	1065200000	1191400000	120540000	109440000	120350000	131040000	120790000	125930000	1.32275	1.11292	1.24636	0.801769	0.7157	0.800493	0.63	0.00185529	0.00710589
PF3D7_1130400	26S protease regulatory subunit 6A, putative OS=Plasmodium_falciparum_3D7 GN=PF3D7_1130400	49.54	593600000	621660000	557300000	227630000	281270000	251910000	18375000	20198000	20323000	26933000	29793000	29167000	1.40587	1.47233	1.3199	0.539116	0.666156	0.59662	0.429	0.000248644	0.00169078
PF3D7_1130700	structural maintenance of chromosomes protein 1, putative OS=Plasmodium_falciparum_3D7 GN=PF3D7_1130700	214.67	0	0	0	0	30903000	27221000	520680	674070	582480	309120	278300	287340					1.06335	0.936653
PF3D7_1131900	conserved Plasmodium protein, unknown function OS=Plasmodium_falciparum_3D7 GN=PF3D7_1131900	93.711	0	0	0	0	0	0	0	0	0	0	0	0
PF3D7_1132800	aquaglyceroporin OS=Plasmodium_falciparum_3D7 GN=PF3D7_1132800	28.297	282530000	309100000	282420000	571740000	536220000	1166700000	163660000	164760000	167830000	29101000	34286000	28443000	0.538373	0.589003	0.538163	1.08947	1.02179	2.2232	2.602	0.0237448	0.0443044
PF3D7_1133200	conserved Plasmodium protein, unknown function OS=Plasmodium_falciparum_3D7 GN=PF3D7_1133200	245.04	0	0	99957000	121190000	123380000	99839000	2289600	2401700	1935700	387790	727840	1085600			0.899772	1.0909	1.11062	0.89871	1.149
PF3D7_1133400	apical membrane antigen 1 OS=Plasmodium_falciparum_3D7 GN=PF3D7_1133400	72.041	0	0	0	0	0	0	1160900	1237100	1255100	615280	606080	0
PF3D7_1133800	RNA (uracil-5-)methyltransferase, putative OS=Plasmodium_falciparum_3D7 GN=PF3D7_1133800	101.56	0	0	0	0	0	0	1061500	1343800	1030700	889710	1145100	733710
PF3D7_1134000	heat shock protein 70 OS=Plasmodium_falciparum_3D7 GN=PF3D7_1134000	73.297	651350000	692610000	663400000	622700000	629750000	630260000	36384000	35325000	34447000	28336000	28022000	29201000	1.00463	1.06827	1.02322	0.960445	0.971319	0.972106	0.938	0.0266174	0.0487719
PF3D7_1134100	protein disulfide-isomerase, putative OS=Plasmodium_falciparum_3D7 GN=PF3D7_1134100	49.194	597220000	672240000	706610000	981110000	1058900000	1100700000	112080000	148580000	137900000	50559000	40221000	54490000	0.700308	0.788277	0.82858	1.15046	1.24168	1.29069	1.589	0.00152079	0.00664804
PF3D7_1134500	alpha/beta hydrolase, putative OS=Plasmodium_falciparum_3D7 GN=PF3D7_1134500	210.54	0	0	0	0	0	0	0	0	0	0	0	0
PF3D7_1134600	zinc finger protein, putative OS=Plasmodium_falciparum_3D7 GN=PF3D7_1134600	203.98	0	0	0	0	0	0	0	0	0	0	0	0
PF3D7_1135400	HotDog domain-containing protein, putative OS=Plasmodium_falciparum_3D7 GN=PF3D7_1135400	28.496	369840000	347580000	348350000	148260000	162550000	173630000	17676000	19930000	21854000	28984000	28618000	26882000	1.43145	1.34529	1.34827	0.573832	0.629141	0.672025	0.455	9.4556e-05	0.000933359
PF3D7_1136300	tudor staphylococcal nuclease OS=Plasmodium_falciparum_3D7 GN=PF3D7_1136300	128.54	101880000	100730000	106460000	109260000	79713000	102020000	4930500	4665400	4516900	2203600	1939100	1899400	1.01869	1.00719	1.06449	1.09248	0.797046	1.02009	0.942	0.517655	0.565722
PF3D7_1136500	casein kinase 1 OS=Plasmodium_falciparum_3D7 GN=PF3D7_1136500	37.63	1206200000	1173400000	1210100000	1004400000	1089600000	1073300000	236300000	189340000	246100000	143580000	144330000	145770000	1.07107	1.04194	1.07453	0.891875	0.96753	0.953056	0.882	0.00943387	0.0231715
PF3D7_1136800	DnaJ protein, putative OS=Plasmodium_falciparum_3D7 GN=PF3D7_1136800	44.527	0	0	0	0	0	0	0	763780	900170	0	0	0							1000		0.001
PF3D7_1137400	UVB-resistance protein UVR8 homologue OS=Plasmodium_falciparum_3D7 GN=PF3D7_1137400	48.114	0	0	0	0	0	0	0	0	0	0	0	0
PF3D7_1138500	protein phosphatase PPM2 OS=Plasmodium_falciparum_3D7 GN=PF3D7_1138500	105.4	0	0	0	74852000	153260000	66295000	4011100	6581000	3493300	1515300	1652700	1550000				0.76274	1.56172	0.675544
PF3D7_1139900	ER membrane protein complex subunit 8, putative OS=Plasmodium_falciparum_3D7 GN=PF3D7_1139900	23.233	0	0	0	0	0	0	20213000	21284000	20763000	0	0	0							1000		0.001
PF3D7_1140100	V-type proton ATPase subunit F, putative OS=Plasmodium_falciparum_3D7 GN=PF3D7_1140100	14.624	0	0	0	0	0	0	0	0	0	0	0	0
PF3D7_1140200	conserved Plasmodium protein, unknown function OS=Plasmodium_falciparum_3D7 GN=PF3D7_1140200	52.612	314980000	257830000	263140000	216930000	250710000	213690000	45063000	41029000	45037000	48620000	34576000	33532000	1.24557	1.01957	1.04057	0.857838	0.991419	0.845025	0.815	0.0673769	0.101563
PF3D7_1141300	apical polar ring protein APR1, putative OS=Plasmodium_falciparum_3D7 GN=PF3D7_1141300	120.38	0	61787000	60076000	60350000	55503000	61393000	1537900	1259600	1491500	898170	1246100	1070800		1.03285	1.00425	1.00883	0.927806	1.02626	0.97	0.501317	0.552671
PF3D7_1142000	heptatricopeptide repeat-containing protein, putative OS=Plasmodium_falciparum_3D7 GN=PF3D7_1142000	82.503	0	0	0	0	0	0	0	0	0	0	0	0
PF3D7_1142100	conserved Plasmodium protein, unknown function OS=Plasmodium_falciparum_3D7 GN=PF3D7_1142100	324.82	0	0	0	0	0	0	245760	0	430880	311280	280980	303030
PF3D7_1142400	coproporphyrinogen-III oxidase OS=Plasmodium_falciparum_3D7 GN=PF3D7_1142400	56.342	0	0	0	0	0	0	939220	1045700	940040	600400	556360	418080
PF3D7_1143300	DNA-directed RNA polymerases I and III subunit RPAC1, putative OS=Plasmodium_falciparum_3D7 GN=PF3D7_1143300	38.962	0	0	0	0	0	0	1440400	0	1547700	1595500	1750800	1668300
PF3D7_1143400	translation initiation factor eIF-1A, putative OS=Plasmodium_falciparum_3D7 GN=PF3D7_1143400	17.867	0	0	0	0	0	0	99257000	100220000	72766000	96108000	99390000	79879000
PF3D7_1144000	40S ribosomal protein S21 OS=Plasmodium_falciparum_3D7 GN=PF3D7_1144000	9.1454	0	62323000	67492000	60583000	0	0	40822000	40784000	37437000	16343000	14777000	17485000		0.98199	1.06344	0.954574			0.933
PF3D7_1144500	SUMO-activating enzyme subunit 1 OS=Plasmodium_falciparum_3D7 GN=PF3D7_1144500	39.688	0	0	0	0	0	0	960940	1647100	990390	0	1509100	1925600
PF3D7_1145400	dynamin-like protein OS=Plasmodium_falciparum_3D7 GN=PF3D7_1145400	96.373	0	0	0	58138000	65829000	61838000	2205200	2357400	1938900	1428000	1477800	1381000				0.938694	1.06287	0.998434
PF3D7_1146000	ribosome assembly protein 4, putative OS=Plasmodium_falciparum_3D7 GN=PF3D7_1146000	73.127	0	0	0	0	0	0	2542300	2974100	2312000	1615400	1668300	1497800
PF3D7_1147300	conserved Plasmodium protein, unknown function OS=Plasmodium_falciparum_3D7 GN=PF3D7_1147300	158.9	0	0	0	0	0	0	782500	516450	647340	474280	514030	591060
PF3D7_1149000	antigen 332, DBL-like protein OS=Plasmodium_falciparum_3D7 GN=PF3D7_1149000	689.27	230920000	260650000	242740000	193730000	241180000	204460000	2159500	1983000	718100	1241300	1319000	1077200	1.00862	1.13847	1.06025	0.84618	1.05343	0.893046	0.871	0.130818	0.173291
PF3D7_1149200	ring-infected erythrocyte surface antigen OS=Plasmodium_falciparum_3D7 GN=PF3D7_1149200	126.92	0	0	0	0	0	0	2035900	1782200	1620600	963200	1093600	1176700
PF3D7_1150400	erythrocyte membrane protein 1, PfEMP1 OS=Plasmodium_falciparum_3D7 GN=PF3D7_1150400	359.21	0	0	0	0	0	0	0	0	0	0	0	0
PF3D7_1201000	Plasmodium exported protein (PHISTb), unknown function OS=Plasmodium_falciparum_3D7 GN=PF3D7_1201000	77.115	801370000	875190000	898860000	757950000	757340000	720650000	94691000	94713000	92181000	57047000	71305000	49765000	0.999347	1.0914	1.12092	0.945201	0.94444	0.898686	0.868	0.021803	0.0416442
PF3D7_1201900	conserved protein, unknown function OS=Plasmodium_falciparum_3D7 GN=PF3D7_1201900	23.677	0	0	0	0	0	0	0	0	0	0	0	0
PF3D7_1202600	nuclear export mediator factor NEMF, putative OS=Plasmodium_falciparum_3D7 GN=PF3D7_1202600	254.29	0	0	0	0	0	0	444050	373880	318760	671500	708460	672610
PF3D7_1203700	nucleosome assembly protein OS=Plasmodium_falciparum_3D7 GN=PF3D7_1203700	40.487	887860000	870640000	897730000	1276500000	1135100000	1305600000	159200000	140250000	162870000	130530000	132020000	143110000	0.835839	0.819628	0.84513	1.20171	1.06859	1.2291	1.399	0.00165179	0.00692392
PF3D7_1204300	eukaryotic translation initiation factor 5A OS=Plasmodium_falciparum_3D7 GN=PF3D7_1204300	17.631	0	0	0	0	0	0	48299000	49620000	47517000	73554000	73463000	74804000
PF3D7_1205700	targeted glyoxalase II OS=Plasmodium_falciparum_3D7 GN=PF3D7_1205700	38.413	97011000	101100000	113700000	50982000	59531000	58574000	3662900	4362300	4225200	4579500	5629700	5785100	1.21037	1.26139	1.4186	0.636085	0.742748	0.730808	0.542	0.000863613	0.00455631
PF3D7_1206000	shewanella-like protein phosphatase 2 OS=Plasmodium_falciparum_3D7 GN=PF3D7_1206000	35.686	0	0	0	0	0	0	0	1253800	0	0	0	0
PF3D7_1206200	eukaryotic translation initiation factor 3 subunit C, putative OS=Plasmodium_falciparum_3D7 GN=PF3D7_1206200	116.01	236160000	202930000	217090000	362460000	287320000	279240000	31842000	32552000	27672000	8085500	6440400	9710200	0.893868	0.768092	0.821688	1.37191	1.08751	1.05693	1.416	0.0215163	0.0414087
PF3D7_1207000	conserved Plasmodium protein, unknown function OS=Plasmodium_falciparum_3D7 GN=PF3D7_1207000	311.42	134280000	117050000	121170000	117200000	112350000	101050000	1175100	1869300	1672000	1342100	1514100	1630800	1.1459	0.998862	1.03402	1.00014	0.958754	0.862324	0.888	0.118822	0.161598
PF3D7_1207100	pre-rRNA-processing protein ESF1, putative OS=Plasmodium_falciparum_3D7 GN=PF3D7_1207100	100.17	0	0	0	0	0	0	1204400	1469100	1276900	689890	628360	977520
PF3D7_1207600	tRNA dimethylallyltransferase, putative OS=Plasmodium_falciparum_3D7 GN=PF3D7_1207600	71.548	0	0	0	0	0	0	0	0	0	0	0	0
PF3D7_1208900	protein phosphatase PPM11, putative OS=Plasmodium_falciparum_3D7 GN=PF3D7_1208900	166.86	547210000	554200000	601900000	285970000	294920000	317600000	10828000	9925900	11199000	14327000	14336000	15445000	1.26192	1.27804	1.38804	0.659474	0.680114	0.732416	0.527	0.000120414	0.00102352
PF3D7_1211700	DNA replication licensing factor MCM5, putative OS=Plasmodium_falciparum_3D7 GN=PF3D7_1211700	85.858	0	0	0	0	0	0	956330	664170	847850	335180	178240	0
PF3D7_1211900	non-SERCA-type Ca2+ -transporting P-ATPase OS=Plasmodium_falciparum_3D7 GN=PF3D7_1211900	140.26	36407000	47307000	36920000	921270000	909290000	919280000	41850000	40889000	40351000	1303000	1519000	1596900	0.0761	0.098883	0.077172	1.92568	1.90064	1.92152	22.795	3.2549e-06	0.0001992
PF3D7_1212000	glutathione peroxidase-like thioredoxin peroxidase OS=Plasmodium_falciparum_3D7 GN=PF3D7_1212000	23.952	0	0	89173000	92686000	88577000	115010000	6458800	6002400	15502000	955480	1370900	6846200			0.925401	0.961857	0.919216	1.19353	1.107
PF3D7_1212100	peripheral plastid protein 1, putative OS=Plasmodium_falciparum_3D7 GN=PF3D7_1212100	66.487	0	0	0	0	0	0	0	837380	0	0	0	0
PF3D7_1212700	eukaryotic translation initiation factor 3 subunit A, putative OS=Plasmodium_falciparum_3D7 GN=PF3D7_1212700	166.06	467490000	474030000	482120000	743330000	940400000	1091700000	41029000	42707000	40160000	18545000	17887000	19817000	0.667991	0.677336	0.688895	1.06214	1.34373	1.55992	1.95	0.00428708	0.0129886
PF3D7_1212900	bromodomain protein 2, putative OS=Plasmodium_falciparum_3D7 GN=PF3D7_1212900	125.45	0	0	0	0	0	0	0	0	0	0	0	0
PF3D7_1213200	mediator of RNA polymerase II transcription subunit 18, putative OS=Plasmodium_falciparum_3D7 GN=PF3D7_1213200	33.254	160400000	143650000	146390000	114340000	119530000	121270000	14451000	15010000	14295000	13445000	11735000	12586000	1.19467	1.06991	1.09032	0.85161	0.890265	0.903225	0.788	0.00350159	0.0113346
PF3D7_1213600	dynein light chain 1, putative OS=Plasmodium_falciparum_3D7 GN=PF3D7_1213600	10.764	0	0	0	0	0	0	19944000	19566000	17080000	16389000	19587000	16823000
PF3D7_1213700	DNA-directed RNA polymerases I, II, and III subunit RPABC3, putative OS=Plasmodium_falciparum_3D7 GN=PF3D7_1213700	16.898	0	0	0	0	0	0	21430000	24510000	25004000	0	6116400	0
PF3D7_1213800	proline--tRNA ligase OS=Plasmodium_falciparum_3D7 GN=PF3D7_1213800	86.646	338670000	271500000	322080000	107400000	95357000	99412000	3250800	3377500	3367700	7204900	6037000	7392900	1.64613	1.31965	1.5655	0.522027	0.463491	0.483201	0.324	0.000118391	0.00102352
PF3D7_1216900	DNA-binding chaperone, putative OS=Plasmodium_falciparum_3D7 GN=PF3D7_1216900	111.06	309820000	0	0	0	179850000	0	2911100	5535500	6740500	6940300	7834800	9847000	1.26542				0.734576		0.58
PF3D7_1218200	symplekin domain-containing protein, putative OS=Plasmodium_falciparum_3D7 GN=PF3D7_1218200	256.15	0	0	0	0	0	0	268440	240900	209850	0	0	91621
PF3D7_1218300	AP-2 complex subunit mu OS=Plasmodium_falciparum_3D7 GN=PF3D7_1218300	72.9	0	0	0	0	0	0	0	0	0	0	0	0
PF3D7_1219100	clathrin heavy chain, putative OS=Plasmodium_falciparum_3D7 GN=PF3D7_1219100	232.95	0	0	0	0	0	0	814720	768290	371720	212640	686490	935690
PF3D7_1220100	pre-mRNA-processing factor 17, putative OS=Plasmodium_falciparum_3D7 GN=PF3D7_1220100	72.536	0	0	0	0	0	0	0	0	0	6375100	7878700	6419800							0.001		0.001
PF3D7_1220900	heterochromatin protein 1 OS=Plasmodium_falciparum_3D7 GN=PF3D7_1220900	31.018	0	0	0	51786000	48555000	57424000	7996100	7818000	8901400	0	0	0				0.984743	0.923304	1.09195	1000		0.001
PF3D7_1222100	conserved Plasmodium protein, unknown function OS=Plasmodium_falciparum_3D7 GN=PF3D7_1222100	60.181	0	0	0	0	0	0	0	0	0	0	0	0
PF3D7_1222300	endoplasmin, putative OS=Plasmodium_falciparum_3D7 GN=PF3D7_1222300	95.017	107430000	96148000	87827000	163710000	182290000	187720000	8975300	8831000	8854900	2422700	1980400	2825400	0.781191	0.699152	0.638645	1.19044	1.32554	1.36503	1.832	0.00106142	0.00535585
PF3D7_1222700	glideosome-associated protein 45 OS=Plasmodium_falciparum_3D7 GN=PF3D7_1222700	23.632	0	0	0	0	0	0	3037200	3403000	2786000	0	0	0							1000		0.001
PF3D7_1223100	cAMP-dependent protein kinase regulatory subunit OS=Plasmodium_falciparum_3D7 GN=PF3D7_1223100	50.832	220410000	168970000	187330000	330670000	342270000	339870000	27922000	29798000	26930000	16100000	14629000	16039000	0.831987	0.637815	0.707119	1.24819	1.29198	1.28292	1.756	0.00188286	0.00710589
PF3D7_1223400	phospholipid-transporting ATPase, putative OS=Plasmodium_falciparum_3D7 GN=PF3D7_1223400	190.44	65239000	0	0	80733000	73909000	77838000	2116600	1977400	1964700	791660	638290	603330	0.876518			1.08469	0.993003	1.04579	1.188
PF3D7_1223500	conserved Plasmodium protein, unknown function OS=Plasmodium_falciparum_3D7 GN=PF3D7_1223500	544.35	0	0	0	0	0	0	0	0	0	0	0	0
PF3D7_1224300	polyadenylate-binding protein 1, putative OS=Plasmodium_falciparum_3D7 GN=PF3D7_1224300	97.229	635110000	636350000	619090000	512390000	614580000	712340000	49629000	51864000	52451000	38523000	37445000	30914000	1.02166	1.02366	0.995893	0.824251	0.988638	1.1459	0.973	0.722952	0.755029
PF3D7_1224500	histone chaperone ASF1 OS=Plasmodium_falciparum_3D7 GN=PF3D7_1224500	31.547	136340000	0	0	955520000	507290000	888860000	115320000	106850000	107810000	13565000	10718000	13549000	0.219195			1.5362	0.815576	1.42903	5.75
PF3D7_1225500	small subunit rRNA processing factor, putative OS=Plasmodium_falciparum_3D7 GN=PF3D7_1225500	52.53	0	0	0	0	0	0	1413900	1081200	0	923310	903030	1107600
PF3D7_1225600	conserved Plasmodium protein, unknown function OS=Plasmodium_falciparum_3D7 GN=PF3D7_1225600	93.046	51217000	66629000	0	58121000	57711000	70846000	2463200	2492500	2992400	2083900	2747100	2166200	0.840935	1.09399		0.954293	0.947561	1.16322	1.056	0.684999	0.722792
PF3D7_1226300	haloacid dehalogenase-like hydrolase, putative OS=Plasmodium_falciparum_3D7 GN=PF3D7_1226300	33.268	0	137970000	121220000	170460000	139540000	148470000	20166000	18715000	18339000	5381300	9104700	7483900		0.961249	0.84455	1.18761	0.972187	1.0344	1.179	0.168111	0.213452
PF3D7_1226700	U3 small nucleolar RNA-interacting protein 2, putative OS=Plasmodium_falciparum_3D7 GN=PF3D7_1226700	73.862	0	0	0	0	0	0	2397200	1935200	2451900	0	0	0							1000		0.001
PF3D7_1227600	kinetochore protein SPC24, putative OS=Plasmodium_falciparum_3D7 GN=PF3D7_1227600	131.53	0	0	0	0	0	0	0	0	0	0	0	205580
PF3D7_1228600	merozoite surface protein 9 OS=Plasmodium_falciparum_3D7 GN=PF3D7_1228600	86.622	0	0	0	0	0	0	4343800	4277700	4112300	280830	1007100	0
PF3D7_1228800	WD repeat-containing protein, putative OS=Plasmodium_falciparum_3D7 GN=PF3D7_1228800	378.91	46621000	52037000	0	0	0	0	465450	480220	396350	438260	497680	184260	0.945103	1.0549
PF3D7_1228900	conserved protein, unknown function OS=Plasmodium_falciparum_3D7 GN=PF3D7_1228900	91.341	0	0	0	0	0	0	0	0	0	0	0	0
PF3D7_1229000	conserved Plasmodium membrane protein, unknown function OS=Plasmodium_falciparum_3D7 GN=PF3D7_1229000	223.74	0	0	0	0	0	0	6355400	5915600	4790800	0	0	0							1000		0.001
PF3D7_1229300	PhIL1-interacting candidate PIC1 OS=Plasmodium_falciparum_3D7 GN=PF3D7_1229300	117.48	0	0	0	0	0	0	0	464900	0	0	0	0
PF3D7_1230800	pre-mRNA-splicing regulator WTAP, putative OS=Plasmodium_falciparum_3D7 GN=PF3D7_1230800	71.307	1545100000	1550700000	1637600000	431440000	683760000	495300000	31967000	35075000	32036000	115930000	121870000	122370000	1.46134	1.46664	1.54883	0.408052	0.646694	0.46845	0.34	0.00134703	0.00632079
PF3D7_1231100	ras-related protein Rab-2 OS=Plasmodium_falciparum_3D7 GN=PF3D7_1231100	24.423	0	0	0	0	0	0	5087200	5658600	4517400	5409900	6091300	5515300
PF3D7_1231600	pre-mRNA-splicing factor ATP-dependent RNA helicase PRP2, putative OS=Plasmodium_falciparum_3D7 GN=PF3D7_1231600	137.2	110420000	0	74084000	54606000	51107000	0	1759100	1724900	1762700	2476000	2498300	2291000	1.5219		1.02108	0.752623	0.704397		0.573	0.117156	0.160044
PF3D7_1232100	60 kDa chaperonin OS=Plasmodium_falciparum_3D7 GN=PF3D7_1232100	81.483	325710000	329780000	334790000	461980000	443460000	457330000	48634000	40921000	39957000	18650000	20047000	19700000	0.830522	0.8409	0.853675	1.17799	1.13077	1.16614	1.376	2.62421e-05	0.000456436
PF3D7_1232200	dihydrolipoyl dehydrogenase, mitochondrial OS=Plasmodium_falciparum_3D7 GN=PF3D7_1232200	57.227	0	0	0	0	0	0	2108400	1916100	2022600	3578500	3560600	2796800
PF3D7_1233600	asparagine and aspartate rich protein 1 OS=Plasmodium_falciparum_3D7 GN=PF3D7_1233600	646.33	0	0	0	0	0	0	0	0	0	0	0	0
PF3D7_1233900	sentrin-specific protease 1 OS=Plasmodium_falciparum_3D7 GN=PF3D7_1233900	123.22	0	0	0	0	0	0	485460	501010	622930	328630	361610	266780
PF3D7_1234800	splicing factor 3B subunit 3, putative OS=Plasmodium_falciparum_3D7 GN=PF3D7_1234800	151.81	1028800000	1045100000	921140000	815820000	748020000	733680000	65993000	66297000	65601000	65411000	54342000	65944000	1.16632	1.1848	1.04427	0.924868	0.848006	0.831749	0.767	0.00675417	0.0183753
PF3D7_1235600	serine hydroxymethyltransferase OS=Plasmodium_falciparum_3D7 GN=PF3D7_1235600	49.78	147580000	139280000	137380000	109530000	125840000	138710000	10367000	10728000	10203000	8049000	7312300	7604700	1.10918	1.0468	1.03252	0.823204	0.945786	1.04251	0.882	0.145109	0.18815
PF3D7_1236100	clustered-asparagine-rich protein OS=Plasmodium_falciparum_3D7 GN=PF3D7_1236100	51.532	382580000	336050000	381590000	390330000	406610000	394230000	49193000	51555000	49204000	32485000	30029000	33186000	1.00178	0.879946	0.999193	1.02208	1.06471	1.03229	1.083	0.142777	0.185914
PF3D7_1237200	conserved Plasmodium protein, unknown function OS=Plasmodium_falciparum_3D7 GN=PF3D7_1237200	230.85	0	0	0	30958000	32746000	0	503350	534530	305990	114680	94934	131370				0.971933	1.02807
PF3D7_1237500	conserved Plasmodium protein, unknown function OS=Plasmodium_falciparum_3D7 GN=PF3D7_1237500	192.79	0	0	0	0	0	0	477970	364070	422580	735030	649060	706330
PF3D7_1237700	conserved protein, unknown function OS=Plasmodium_falciparum_3D7 GN=PF3D7_1237700	23.659	398890000	891530000	356280000	1373900000	1525100000	1224600000	169920000	177380000	184510000	30654000	31740000	30057000	0.414769	0.927019	0.370463	1.42859	1.58581	1.27335	2.504	0.0274821	0.0500567
PF3D7_1238100	calcyclin binding protein, putative OS=Plasmodium_falciparum_3D7 GN=PF3D7_1238100	26.643	1914400000	1930400000	2030700000	868340000	1068500000	1013200000	184860000	209310000	196160000	228540000	251820000	248870000	1.3015	1.31237	1.38056	0.590337	0.726414	0.688819	0.502	0.000436558	0.00253668
PF3D7_1238800	acyl-CoA synthetase OS=Plasmodium_falciparum_3D7 GN=PF3D7_1238800	92.091	248970000	298900000	267220000	302990000	324860000	294080000	11660000	11798000	10565000	6519300	7320100	5773600	0.85999	1.03246	0.923029	1.04659	1.12213	1.01581	1.131	0.108817	0.15067
PF3D7_1239000	HD superfamily phosphohydrolase protein, putative OS=Plasmodium_falciparum_3D7 GN=PF3D7_1239000	96.004	0	0	0	0	0	0	422480	496010	352170	370430	346610	362610
PF3D7_1239700	ATP-dependent zinc metalloprotease FTSH 1 OS=Plasmodium_falciparum_3D7 GN=PF3D7_1239700	100.96	327240000	361670000	380440000	536300000	559060000	502410000	21273000	22212000	19111000	10266000	11223000	12134000	0.736165	0.813619	0.855845	1.20647	1.25767	1.13023	1.494	0.00174112	0.00701031
PF3D7_1241200	conserved Plasmodium protein, unknown function OS=Plasmodium_falciparum_3D7 GN=PF3D7_1241200	276.53	0	0	0	0	0	0	298330	361360	400920	84390	155550	0
PF3D7_1241400	RNA-binding protein, putative OS=Plasmodium_falciparum_3D7 GN=PF3D7_1241400	231.67	0	0	0	0	0	0	0	0	0	0	0	0
PF3D7_1242700	40S ribosomal protein S17, putative OS=Plasmodium_falciparum_3D7 GN=PF3D7_1242700	16.067	0	0	0	269160000	310640000	0	51852000	58669000	50785000	23670000	25508000	24548000				0.928458	1.07154
PF3D7_1242800	rab specific GDP dissociation inhibitor OS=Plasmodium_falciparum_3D7 GN=PF3D7_1242800	52.339	224630000	0	218730000	0	0	0	7800900	7429600	7665200	13243000	13135000	13523000	1.01331		0.986693
PF3D7_1243600	translation initiation factor SUI1, putative OS=Plasmodium_falciparum_3D7 GN=PF3D7_1243600	12.891	0	0	0	0	0	0	0	0	0	0	0	0
PF3D7_1243700	ubiquitin-conjugating enzyme E2, putative OS=Plasmodium_falciparum_3D7 GN=PF3D7_1243700	53.968	0	0	0	0	0	0	0	0	0	0	0	0
PF3D7_1243900	double C2-like domain-containing protein OS=Plasmodium_falciparum_3D7 GN=PF3D7_1243900	221.63	0	0	0	0	0	0	0	0	0	0	0	0
PF3D7_1244200	RNA polymerase II transcription factor B subunit 2, putative OS=Plasmodium_falciparum_3D7 GN=PF3D7_1244200	111.87	0	0	0	0	0	0	748890	620050	757710	458600	437570	331310
PF3D7_1244800	translation machinery-associated protein 46, putative OS=Plasmodium_falciparum_3D7 GN=PF3D7_1244800	39.692	0	0	0	42599000	0	44900000	4525300	1904500	4400300	0	0	0				0.973703		1.0263	1000		0.001
PF3D7_1246200	actin I OS=Plasmodium_falciparum_3D7 GN=PF3D7_1246200	41.87	941380000	1014600000	928840000	654590000	590540000	435750000	39756000	42834000	38447000	57474000	61485000	59990000	1.23711	1.33333	1.22063	0.860227	0.776056	0.572639	0.583	0.0114836	0.0261996
PF3D7_1246400	myosin A-tail interacting protein OS=Plasmodium_falciparum_3D7 GN=PF3D7_1246400	23.492	0	0	0	34445000	0	23134000	7629200	5120100	4925200	0	0	0				1.19644		0.803557	1000		0.001
PF3D7_1247200	conserved protein, unknown function OS=Plasmodium_falciparum_3D7 GN=PF3D7_1247200	20.927	0	0	0	0	0	0	7996300	4809200	5444500	7413200	7560800	6638100
PF3D7_1247400	peptidyl-prolyl cis-trans isomerase FKBP35 OS=Plasmodium_falciparum_3D7 GN=PF3D7_1247400	34.826	0	0	0	121480000	120540000	108800000	11371000	11449000	11939000	13672000	14346000	13029000				1.03882	1.03079	0.930392
PF3D7_1248200	pre-mRNA-splicing factor RBM22, putative OS=Plasmodium_falciparum_3D7 GN=PF3D7_1248200	41.967	0	0	0	0	0	0	3093800	2747200	3546400	6832200	7439300	8426400
PF3D7_1248700	conserved protein, unknown function OS=Plasmodium_falciparum_3D7 GN=PF3D7_1248700	231.32	0	0	0	0	0	0	2000500	2065500	1994300	846630	866620	1215300
PF3D7_1248900	26S protease regulatory subunit 8, putative OS=Plasmodium_falciparum_3D7 GN=PF3D7_1248900	49.545	0	0	0	0	0	0	0	0	0	1225000	867600	892600							0.001		0.001
PF3D7_1249600	leucine-rich repeat protein OS=Plasmodium_falciparum_3D7 GN=PF3D7_1249600	98.685	0	0	0	0	0	0	0	0	0	0	0	0
PF3D7_1250300	vacuolar protein sorting-associated protein 26, putative OS=Plasmodium_falciparum_3D7 GN=PF3D7_1250300	34.509	0	0	0	0	0	0	0	0	0	1470100	1012100	1026800							0.001		0.001
PF3D7_1251300	thymidylate kinase OS=Plasmodium_falciparum_3D7 GN=PF3D7_1251300	24.691	259680000	262330000	233460000	120520000	149460000	108310000	19567000	17424000	18276000	22238000	26425000	24931000	1.37426	1.38828	1.2355	0.637807	0.790961	0.57319	0.501	0.00234904	0.00807648
PF3D7_1252100	rhoptry neck protein 3 OS=Plasmodium_falciparum_3D7 GN=PF3D7_1252100	263.15	151190000	132920000	131010000	291710000	265120000	274490000	7907800	9389900	8377300	1744400	1721100	1411200	0.727785	0.639838	0.630644	1.40421	1.27621	1.32132	2.003	0.000200541	0.00146108
PF3D7_1302100	gamete antigen 27/25 OS=Plasmodium_falciparum_3D7 GN=PF3D7_1302100	26.004	63638000	59045000	64225000	0	0	0	0	0	0	6540700	6199900	6738500	1.02143	0.947712	1.03086				0.001		0.001
PF3D7_1302500	AAA domain-containing protein, putative OS=Plasmodium_falciparum_3D7 GN=PF3D7_1302500	325.17	0	0	0	0	0	0	0	0	0	0	0	0
PF3D7_1302800	40S ribosomal protein S7, putative OS=Plasmodium_falciparum_3D7 GN=PF3D7_1302800	22.48	104520000	93278000	129170000	248610000	201720000	215970000	46333000	44775000	44497000	11724000	14318000	15841000	0.63137	0.563461	0.780273	1.50177	1.21852	1.3046	2.038	0.00320853	0.0105571
PF3D7_1303400	LisH domain-containing protein, putative OS=Plasmodium_falciparum_3D7 GN=PF3D7_1303400	118.62	0	0	0	0	0	0	511040	457000	599230	0	486330	529940
PF3D7_1304500	small heat shock protein, putative OS=Plasmodium_falciparum_3D7 GN=PF3D7_1304500	25.195	0	0	0	0	0	0	20482000	23879000	21446000	24036000	26121000	24833000
PF3D7_1304700	cyclin OS=Plasmodium_falciparum_3D7 GN=PF3D7_1304700	32.614	498080000	520340000	573770000	365580000	323340000	329660000	58044000	55306000	55696000	71208000	75161000	71222000	1.14467	1.19583	1.31862	0.840166	0.743091	0.757616	0.64	0.00139562	0.00632079
PF3D7_1305000	MCL1 domain-containing protein, putative OS=Plasmodium_falciparum_3D7 GN=PF3D7_1305000	174.47	116930000	116510000	115780000	82864000	68108000	74949000	2640400	2630600	2354000	2748300	2830200	2644100	1.21984	1.21546	1.20784	0.864456	0.710518	0.781885	0.647	0.00150173	0.00664804
PF3D7_1306400	26S protease regulatory subunit 10B, putative OS=Plasmodium_falciparum_3D7 GN=PF3D7_1306400	44.677	0	0	0	0	0	0	2711600	2440600	3111600	2238300	2851400	2538700
PF3D7_1307000	exosome complex component RRP40, putative OS=Plasmodium_falciparum_3D7 GN=PF3D7_1307000	28.291	0	0	0	0	0	0	6316600	6798800	7086000	5722400	5563900	7614800
PF3D7_1307800	FHA domain-containing protein, putative OS=Plasmodium_falciparum_3D7 GN=PF3D7_1307800	68.283	0	0	0	0	0	0	0	0	0	1179900	0	1059200							0.001		0.001
PF3D7_1308200	carbamoyl phosphate synthetase OS=Plasmodium_falciparum_3D7 GN=PF3D7_1308200	273.43	244180000	269680000	245420000	0	0	0	763970	693710	1006600	3209700	3527800	3205400	0.964782	1.06554	0.969682
PF3D7_1308300	40S ribosomal protein S27 OS=Plasmodium_falciparum_3D7 GN=PF3D7_1308300	9.1418	532590000	555480000	512190000	566110000	587560000	557300000	174850000	184080000	166150000	173440000	183410000	172250000	0.965061	1.00654	0.928096	1.0258	1.06467	1.00984	1.069	0.0756831	0.112293
PF3D7_1308400	conserved Plasmodium protein, unknown function OS=Plasmodium_falciparum_3D7 GN=PF3D7_1308400	737.69	0	0	0	0	0	0	0	0	0	0	0	0
PF3D7_1309100	60S ribosomal protein L24, putative OS=Plasmodium_falciparum_3D7 GN=PF3D7_1309100	19.245	0	0	0	0	0	0	15907000	20286000	20482000	7896000	10495000	10062000
PF3D7_1310500	ER membrane protein complex subunit 7, putative OS=Plasmodium_falciparum_3D7 GN=PF3D7_1310500	24.413	0	0	0	110800000	114480000	117890000	14563000	15122000	15621000	617730	0	979940				0.968616	1.00079	1.0306
PF3D7_1311200	transducin beta-like protein TBL1, putative OS=Plasmodium_falciparum_3D7 GN=PF3D7_1311200	61.431	819330000	929000000	937740000	536660000	524800000	504800000	65959000	63259000	60349000	88281000	114500000	109250000	1.15607	1.31081	1.32314	0.757223	0.740488	0.712268	0.583	0.000334118	0.00217532
PF3D7_1311500	26S protease regulatory subunit 7, putative OS=Plasmodium_falciparum_3D7 GN=PF3D7_1311500	46.835	76879000	85770000	83856000	0	80149000	0	3050300	2855600	2689600	3972100	4529800	4717000	0.941412	1.05029	1.02685		0.981454		0.975
PF3D7_1311700	cytochrome c, putative OS=Plasmodium_falciparum_3D7 GN=PF3D7_1311700	17.964	137690000	115170000	144160000	141480000	139580000	162830000	22768000	23494000	46710000	34863000	32609000	34791000	0.982436	0.821753	1.0286	1.00948	0.995921	1.16181	1.118	0.248902	0.296359
PF3D7_1311800	M1-family alanyl aminopeptidase OS=Plasmodium_falciparum_3D7 GN=PF3D7_1311800	126.06	76134000	0	76863000	80272000	85658000	97990000	2580200	2750700	2827900	2168800	660730	2057000	0.913059		0.921802	0.962686	1.02728	1.17517	1.15	0.170434	0.215507
PF3D7_1311900	V-type proton ATPase catalytic subunit A OS=Plasmodium_falciparum_3D7 GN=PF3D7_1311900	68.576	0	0	0	0	0	0	1465200	1375900	1368200	0	0	0							1000		0.001
PF3D7_1312700	conserved Plasmodium protein, unknown function OS=Plasmodium_falciparum_3D7 GN=PF3D7_1312700	66.946	0	0	0	0	0	0	0	0	0	0	0	0
PF3D7_1312900	eukaryotic translation initation factor 4 gamma OS=Plasmodium_falciparum_3D7 GN=PF3D7_1312900	146.65	0	0	0	0	0	0	1059800	556530	615020	0	0	0							1000		0.001
PF3D7_1314500	transmembrane emp24 domain-containing protein, putative OS=Plasmodium_falciparum_3D7 GN=PF3D7_1314500	24.442	0	0	0	103430000	0	122350000	18867000	14177000	19802000	1696700	2164400	1554300				0.916202		1.0838
PF3D7_1314700	pinin/SDK/MemA domain-containing protein, putative OS=Plasmodium_falciparum_3D7 GN=PF3D7_1314700	65.669	892340000	874190000	1047400000	400890000	365290000	408050000	19036000	18991000	45224000	25373000	25730000	48713000	1.34248	1.31518	1.57576	0.60312	0.549562	0.613892	0.417	0.000197326	0.00146108
PF3D7_1315400	zinc finger (CCCH type) protein, putative OS=Plasmodium_falciparum_3D7 GN=PF3D7_1315400	47.962	368040000	342110000	365160000	477900000	459170000	400030000	86202000	87123000	76205000	48357000	48290000	49202000	0.915367	0.850875	0.908204	1.1886	1.14202	0.99493	1.243	0.0212766	0.0413702
PF3D7_1315500	conserved protein, unknown function OS=Plasmodium_falciparum_3D7 GN=PF3D7_1315500	21.464	0	0	0	0	0	0	10032000	17351000	8376000	0	0	0							1000		0.001
PF3D7_1316100	inositol polyphosphate kinase, putative OS=Plasmodium_falciparum_3D7 GN=PF3D7_1316100	192.24	0	0	0	0	0	0	0	0	0	0	0	0
PF3D7_1316400	SAS6-like protein, putative OS=Plasmodium_falciparum_3D7 GN=PF3D7_1316400	26.74	0	0	0	0	0	0	0	0	0	0	0	0
PF3D7_1316500	pre-mRNA-processing factor 40, putative OS=Plasmodium_falciparum_3D7 GN=PF3D7_1316500	106.12	0	52642000	66039000	0	0	0	0	0	398340	762860	1696900	2015000		0.887118	1.11288
PF3D7_1316600	choline-phosphate cytidylyltransferase OS=Plasmodium_falciparum_3D7 GN=PF3D7_1316600	104.78	0	0	0	0	0	0	722380	656160	782170	659960	753100	627130
PF3D7_1317000	U4/U6.U5 tri-snRNP-associated protein 2, putative OS=Plasmodium_falciparum_3D7 GN=PF3D7_1317000	74.635	98134000	112000000	89132000	80496000	73651000	86405000	3591600	3170800	3685200	3436400	3652400	3178200	1.09075	1.24486	0.990689	0.894702	0.81862	0.960379	0.804	0.0553928	0.0864805
PF3D7_1317100	DNA replication licensing factor MCM4 OS=Plasmodium_falciparum_3D7 GN=PF3D7_1317100	115.22	110230000	94898000	104510000	111460000	105620000	72783000	3636900	3756600	2528800	3544200	2514400	2749400	1.10322	0.94977	1.04597	1.11553	1.05708	0.728436	0.936	0.595408	0.643799
PF3D7_1317400	zinc finger protein, putative OS=Plasmodium_falciparum_3D7 GN=PF3D7_1317400	23.193	0	0	0	0	0	0	44517000	48977000	47711000	61941000	62874000	58359000
PF3D7_1317800	40S ribosomal protein S19 OS=Plasmodium_falciparum_3D7 GN=PF3D7_1317800	16.763	0	0	0	0	0	0	22350000	26634000	23972000	0	0	0							1000		0.001
PF3D7_1318400	structural maintenance of chromosomes protein 2, putative OS=Plasmodium_falciparum_3D7 GN=PF3D7_1318400	143.06	0	0	0	0	0	0	541850	445730	367410	273520	0	238090
PF3D7_1318800	translocation protein SEC63, putative OS=Plasmodium_falciparum_3D7 GN=PF3D7_1318800	75.871	0	0	0	0	0	0	3497300	3377800	3169400	1223300	1132300	1277600
PF3D7_1319400	conserved protein, unknown function OS=Plasmodium_falciparum_3D7 GN=PF3D7_1319400	127.67	0	0	0	0	0	0	586320	481070	0	0	0	0							1000		0.001
PF3D7_1320000	golgi protein 1 OS=Plasmodium_falciparum_3D7 GN=PF3D7_1320000	149.18	146200000	149480000	149600000	130100000	127540000	118410000	5857000	4738800	5793700	4251200	4093300	3175800	1.06802	1.09198	1.09286	0.95041	0.931708	0.865012	0.845	0.0045945	0.0133897
PF3D7_1320300	conserved protein, unknown function OS=Plasmodium_falciparum_3D7 GN=PF3D7_1320300	85.182	0	0	0	0	0	0	2169100	2881600	2482200	0	0	0							1000		0.001
PF3D7_1320700	conserved protein, unknown function OS=Plasmodium_falciparum_3D7 GN=PF3D7_1320700	170.67	0	0	0	0	0	0	0	0	0	0	0	0
PF3D7_1320900	RNA-binding protein, putative OS=Plasmodium_falciparum_3D7 GN=PF3D7_1320900	14.567	0	0	0	0	0	0	8016200	0	6379400	6792800	5700100	6835400
PF3D7_1321700	splicing factor 1 OS=Plasmodium_falciparum_3D7 GN=PF3D7_1321700	100.94	293080000	424350000	432290000	162650000	206400000	169890000	7975400	8711200	8818500	16135000	15349000	14624000	1.04135	1.50776	1.53598	0.577914	0.733363	0.603638	0.469	0.00691469	0.0183753
PF3D7_1321900	conserved protein, unknown function OS=Plasmodium_falciparum_3D7 GN=PF3D7_1321900	32.742	0	0	0	0	0	0	0	0	0	0	0	0
PF3D7_1322200	TOG domain-containing protein, putative OS=Plasmodium_falciparum_3D7 GN=PF3D7_1322200	402.41	0	0	0	0	0	0	2245600	2391500	1920400	2337900	2147900	2668300
PF3D7_1322500	palmitoyltransferase DHHC5 OS=Plasmodium_falciparum_3D7 GN=PF3D7_1322500	80.836	0	0	0	0	0	0	913370	790810	754880	1611500	1573300	1704500
PF3D7_1323200	V-type proton ATPase subunit G, putative OS=Plasmodium_falciparum_3D7 GN=PF3D7_1323200	14.192	368450000	450020000	358970000	332590000	333460000	326920000	90359000	95915000	69323000	68446000	74788000	71765000	1.01856	1.24406	0.992356	0.91943	0.921835	0.903756	0.843	0.0824594	0.118102
PF3D7_1323600	conserved protein, unknown function OS=Plasmodium_falciparum_3D7 GN=PF3D7_1323600	48.615	0	0	0	0	0	0	2289600	2262900	1946800	0	0	0							1000		0.001
PF3D7_1324200	micro-fibrillar-associated protein, putative OS=Plasmodium_falciparum_3D7 GN=PF3D7_1324200	59.627	0	0	0	0	0	0	10412000	11957000	10074000	12830000	12584000	12898000
PF3D7_1324300	conserved Plasmodium membrane protein, unknown function OS=Plasmodium_falciparum_3D7 GN=PF3D7_1324300	658.96	0	0	0	0	0	0	0	0	0	0	0	0
PF3D7_1324900	L-lactate dehydrogenase OS=Plasmodium_falciparum_3D7 GN=PF3D7_1324900	34.107	626930000	565960000	586300000	0	0	467890000	40427000	45101000	38001000	48083000	45246000	50531000	1.11599	1.00746	1.04367			0.832885	0.789
PF3D7_1325100	phosphoribosylpyrophosphate synthetase OS=Plasmodium_falciparum_3D7 GN=PF3D7_1325100	49.382	0	0	0	0	0	0	3682000	3103700	4251100	0	0	1191400
PF3D7_1325400	CRWN-like protein, putative OS=Plasmodium_falciparum_3D7 GN=PF3D7_1325400	419.08	0	0	0	0	0	0	564780	0	0	0	0	0
PF3D7_1326100	WD repeat-containing protein, putative OS=Plasmodium_falciparum_3D7 GN=PF3D7_1326100	39.288	0	0	0	0	0	0	0	0	0	0	0	0
PF3D7_1326400	translation initiation factor eIF-2B subunit gamma, putative OS=Plasmodium_falciparum_3D7 GN=PF3D7_1326400	55.041	0	0	0	0	0	0	4087000	3791100	4281800	2900100	3252700	3088500
PF3D7_1327800	ribose-phosphate pyrophosphokinase, putative OS=Plasmodium_falciparum_3D7 GN=PF3D7_1327800	64.018	0	0	0	0	0	0	2645100	2584200	2477600	0	448810	0
PF3D7_1329100	myosin F, putative OS=Plasmodium_falciparum_3D7 GN=PF3D7_1329100	250.29	0	0	0	0	0	0	779990	622790	864220	0	78661	0
PF3D7_1329300	chromatin assembly factor 1 subunit B, putative OS=Plasmodium_falciparum_3D7 GN=PF3D7_1329300	66.511	258110000	260220000	242930000	199050000	170380000	207290000	19330000	19690000	19559000	15137000	15083000	15373000	1.15746	1.16692	1.08939	0.892614	0.764047	0.929565	0.758	0.0115586	0.0261996
PF3D7_1329500	conserved protein, unknown function OS=Plasmodium_falciparum_3D7 GN=PF3D7_1329500	218.44	0	0	0	0	0	0	0	0	0	0	0	0
PF3D7_1330300	DnaJ protein, putative OS=Plasmodium_falciparum_3D7 GN=PF3D7_1330300	39.573	0	0	0	0	0	0	0	0	0	0	0	0
PF3D7_1330600	elongation factor Tu, putative OS=Plasmodium_falciparum_3D7 GN=PF3D7_1330600	57.631	0	0	0	0	0	0	1123400	1096800	966810	864960	679600	744290
PF3D7_1331200	conserved Plasmodium protein, unknown function OS=Plasmodium_falciparum_3D7 GN=PF3D7_1331200	48.616	0	0	0	0	0	0	3017400	0	2893700	2369000	2755000	1957700
PF3D7_1331700	glutamine--tRNA ligase, putative OS=Plasmodium_falciparum_3D7 GN=PF3D7_1331700	108.53	57696000	54711000	33579000	56444000	62125000	77331000	2016600	2445500	2238900	1425000	1328400	780490	1.01255	0.960162	0.589302	0.990576	1.09028	1.35714	1.342	0.185111	0.23026
PF3D7_1331800	60S ribosomal protein L23, putative OS=Plasmodium_falciparum_3D7 GN=PF3D7_1331800	14.993	0	0	0	0	0	0	81379000	85173000	84308000	54967000	47740000	56384000
PF3D7_1332600	DNA-(apurinic or apyrimidinic site) lyase 1 OS=Plasmodium_falciparum_3D7 GN=PF3D7_1332600	69.721	0	0	0	46832000	40691000	0	2000300	1922400	0	0	1099000	1668700				1.07016	0.929836
PF3D7_1332900	isoleucine--tRNA ligase, putative OS=Plasmodium_falciparum_3D7 GN=PF3D7_1332900	151.31	0	0	0	0	0	0	257840	0	0	0	0	276100
PF3D7_1333400	AMMECR1 domain-containing protein, putative OS=Plasmodium_falciparum_3D7 GN=PF3D7_1333400	30.89	0	0	0	0	0	0	6870400	8215500	7871200	15756000	16205000	14237000
PF3D7_1333700	histone H3-like centromeric protein CSE4 OS=Plasmodium_falciparum_3D7 GN=PF3D7_1333700	19.627	0	0	0	0	0	0	10331000	8952000	0	5403700	0	0
PF3D7_1334200	chaperone binding protein, putative OS=Plasmodium_falciparum_3D7 GN=PF3D7_1334200	62.673	0	130670000	142140000	111250000	87833000	0	11605000	13197000	7742000	11442000	11271000	12493000		1.10762	1.20485	0.94301	0.744516		0.73	0.124671	0.16659
PF3D7_1334500	MSP7-like protein OS=Plasmodium_falciparum_3D7 GN=PF3D7_1334500	70.66	168250000	164260000	203720000	196130000	155370000	152140000	6736000	4364500	5744400	9536700	9369400	11301000	0.970794	0.947772	1.17545	1.13166	0.896477	0.87784	0.939	0.574735	0.623649
PF3D7_1334800	MSP7-like protein OS=Plasmodium_falciparum_3D7 GN=PF3D7_1334800	32.811	258720000	284290000	278480000	169760000	181030000	192110000	8617000	9785000	9841500	15153000	15377000	15407000	1.13774	1.25019	1.22463	0.746531	0.796092	0.844817	0.661	0.000821697	0.00448999
PF3D7_1335100	merozoite surface protein 7 OS=Plasmodium_falciparum_3D7 GN=PF3D7_1335100	41.276	0	0	0	137510000	135280000	164880000	7216600	25409000	6351500	13244000	15791000	14830000				0.942559	0.927274	1.13017
PF3D7_1338100	26S proteasome regulatory subunit RPN3, putative OS=Plasmodium_falciparum_3D7 GN=PF3D7_1338100	59.066	0	0	0	0	0	0	935410	0	0	1637100	1549700	1775900
PF3D7_1338300	elongation factor 1-gamma, putative OS=Plasmodium_falciparum_3D7 GN=PF3D7_1338300	47.777	578400000	565840000	572260000	424710000	461710000	345760000	21961000	25496000	22997000	34629000	33136000	34986000	1.17693	1.15138	1.16444	0.864204	0.939492	0.703555	0.718	0.0170902	0.0348959
PF3D7_1338600	conserved protein, unknown function OS=Plasmodium_falciparum_3D7 GN=PF3D7_1338600	112.18	0	0	0	0	0	0	595700	403700	0	0	0	0							1000		0.001
PF3D7_1340700	ras-related protein Rab-11B OS=Plasmodium_falciparum_3D7 GN=PF3D7_1340700	25.931	0	0	0	0	0	0	1566300	0	2655000	1600800	1473200	1661800
PF3D7_1341200	60S ribosomal protein L18, putative OS=Plasmodium_falciparum_3D7 GN=PF3D7_1341200	21.746	0	0	0	0	0	0	11452000	10988000	9289600	3664400	3630700	3161700
PF3D7_1341500	inner membrane complex suture component, putative OS=Plasmodium_falciparum_3D7 GN=PF3D7_1341500	58.842	0	0	0	0	0	0	0	0	0	0	0	0
PF3D7_1341900	V-type proton ATPase subunit D, putative OS=Plasmodium_falciparum_3D7 GN=PF3D7_1341900	27.801	0	0	0	0	0	0	1920600	2113900	1624700	0	0	746230
PF3D7_1342000	40S ribosomal protein S6 OS=Plasmodium_falciparum_3D7 GN=PF3D7_1342000	35.384	1568500000	2380400000	1973200000	745380000	710230000	790070000	118000000	115240000	116150000	162000000	229250000	188830000	1.15221	1.74863	1.4495	0.547551	0.521731	0.58038	0.379	0.00154497	0.00665859
PF3D7_1342400	casein kinase II beta chain OS=Plasmodium_falciparum_3D7 GN=PF3D7_1342400	45.284	0	0	0	0	0	0	3740300	3275300	3586800	3532000	3949100	4024900
PF3D7_1342600	myosin A OS=Plasmodium_falciparum_3D7 GN=PF3D7_1342600	92.276	0	0	0	57364000	68016000	67505000	3034700	3417900	3499400	0	0	0				0.8922	1.05787	1.04993	1000		0.001
PF3D7_1342900	AP2 domain transcription factor, putative OS=Plasmodium_falciparum_3D7 GN=PF3D7_1342900	455.99	0	0	0	0	0	0	0	0	0	0	0	0
PF3D7_1343000	phosphoethanolamine N-methyltransferase OS=Plasmodium_falciparum_3D7 GN=PF3D7_1343000	31.043	0	0	164340000	123770000	221300000	151150000	16134000	17923000	14683000	7041900	7744800	9023100			0.995156	0.749485	1.34007	0.915284	1.006
PF3D7_1343300	CDT1-like protein, putative OS=Plasmodium_falciparum_3D7 GN=PF3D7_1343300	114.58	77631000	104120000	0	68980000	66117000	66335000	2020700	1863700	1842400	1944700	2186900	1612100	1.01298	1.35862		0.900092	0.862734	0.865579	0.739	0.0779224	0.114087
PF3D7_1343900	U4/U6 small nuclear ribonucleoprotein PRP4, putative OS=Plasmodium_falciparum_3D7 GN=PF3D7_1343900	76.189	96305000	116570000	123490000	79753000	68624000	68598000	6269100	5524300	5296000	5237900	5939400	6443900	1.04426	1.264	1.33903	0.864781	0.744107	0.743825	0.645	0.00852294	0.0212034
PF3D7_1344200	endoplasmic reticulum chaperone GRP170 OS=Plasmodium_falciparum_3D7 GN=PF3D7_1344200	108.18	0	0	0	0	0	0	189410	850460	960900	0	0	0							1000		0.001
PF3D7_1344800	aspartate carbamoyltransferase OS=Plasmodium_falciparum_3D7 GN=PF3D7_1344800	43.251	28821000	27924000	25678000	277680000	521700000	502060000	47748000	49627000	43731000	2044300	2719100	2973900	0.124959	0.12107	0.111332	1.20393	2.26193	2.17678	15.79	0.000193156	0.00146108
PF3D7_1345100	thioredoxin 2 OS=Plasmodium_falciparum_3D7 GN=PF3D7_1345100	18.63	0	0	0	0	0	0	0	0	0	0	0	0
PF3D7_1345400	conserved Plasmodium protein, unknown function OS=Plasmodium_falciparum_3D7 GN=PF3D7_1345400	174.49	0	0	0	0	0	0	0	0	0	0	0	483930
PF3D7_1345600	inner membrane complex protein OS=Plasmodium_falciparum_3D7 GN=PF3D7_1345600	43.219	0	0	0	0	0	0	1755100	2351800	2114400	1758000	1649000	1355700
PF3D7_1345800	conserved Plasmodium protein, unknown function OS=Plasmodium_falciparum_3D7 GN=PF3D7_1345800	118.92	0	0	0	58026000	51962000	47974000	2327100	1887800	1818100	1017400	0	423540				1.10203	0.986858	0.911118
PF3D7_1345900	kinetochore protein SPC25, putative OS=Plasmodium_falciparum_3D7 GN=PF3D7_1345900	25.728	0	0	0	0	0	0	10817000	9817900	9528200	5719300	7490200	0
PF3D7_1346000	dynactin subunit 2, putative OS=Plasmodium_falciparum_3D7 GN=PF3D7_1346000	82.58	0	0	0	0	0	0	0	0	0	0	0	0
PF3D7_1346100	protein transport protein SEC61 subunit alpha OS=Plasmodium_falciparum_3D7 GN=PF3D7_1346100	52.223	91303000	90587000	0	116900000	112900000	100810000	12631000	14372000	12189000	5257300	5339800	3636700	0.890761	0.883776		1.14049	1.10146	0.983512	1.212	0.0460822	0.0750062
PF3D7_1346300	DNA/RNA-binding protein Alba 2 OS=Plasmodium_falciparum_3D7 GN=PF3D7_1346300	24.984	0	0	0	0	0	0	30334000	31020000	29176000	23305000	23637000	23780000
PF3D7_1346400	VPS13 domain-containing protein, putative OS=Plasmodium_falciparum_3D7 GN=PF3D7_1346400	697.04	0	0	0	0	0	0	65257	56686	0	0	0	0							1000		0.001
PF3D7_1346500	conserved Plasmodium protein, unknown function OS=Plasmodium_falciparum_3D7 GN=PF3D7_1346500	70.622	0	0	0	0	0	0	1038800	1257200	1136800	1498600	1692600	1614900
PF3D7_1347400	conserved Plasmodium protein, unknown function OS=Plasmodium_falciparum_3D7 GN=PF3D7_1347400	16.847	0	0	0	0	0	0	0	0	0	0	0	0
PF3D7_1347500	DNA/RNA-binding protein Alba 4 OS=Plasmodium_falciparum_3D7 GN=PF3D7_1347500	42.159	235040000	254330000	245160000	250560000	290180000	272970000	35168000	38381000	37923000	39009000	41110000	40778000	0.910867	0.985622	0.950085	0.971012	1.12455	1.05786	1.108	0.104435	0.14526
PF3D7_1348400	conserved Plasmodium membrane protein, unknown function OS=Plasmodium_falciparum_3D7 GN=PF3D7_1348400	460.85	0	0	0	0	0	0	0	0	0	0	0	0
PF3D7_1349500	conserved Plasmodium protein, unknown function OS=Plasmodium_falciparum_3D7 GN=PF3D7_1349500	405.41	0	0	0	0	0	0	0	0	0	0	0	0
PF3D7_1349600	conserved Plasmodium protein, unknown function OS=Plasmodium_falciparum_3D7 GN=PF3D7_1349600	35.986	0	0	0	0	0	0	3635400	2984000	3636900	3951900	3594400	4531900
PF3D7_1350100	lysine--tRNA ligase OS=Plasmodium_falciparum_3D7 GN=PF3D7_1350100	67.59	229900000	213300000	242170000	101820000	105620000	92103000	6436700	6847000	5785300	8573400	8255300	8613700	1.40053	1.2994	1.47528	0.620278	0.643427	0.561083	0.437	0.00011402	0.00102352
PF3D7_1350200	small nuclear ribonucleoprotein E, putative OS=Plasmodium_falciparum_3D7 GN=PF3D7_1350200	10.927	0	0	0	0	0	0	0	0	0	0	0	0
PF3D7_1351800	conserved Plasmodium protein, unknown function OS=Plasmodium_falciparum_3D7 GN=PF3D7_1351800	27.094	266350000	352790000	282630000	202020000	219060000	196390000	43364000	45523000	55289000	62576000	65522000	67526000	1.05191	1.39329	1.1162	0.797846	0.865143	0.775611	0.685	0.0152782	0.0322837
PF3D7_1352400	conserved Plasmodium protein, unknown function OS=Plasmodium_falciparum_3D7 GN=PF3D7_1352400	190.29	0	0	0	31563000	36561000	0	547010	647000	180240	614710	326340	378690				0.926634	1.07337
PF3D7_1352500	thioredoxin-related protein, putative OS=Plasmodium_falciparum_3D7 GN=PF3D7_1352500	23.988	83100000	83305000	86552000	100830000	124930000	133860000	34287000	35633000	36190000	10656000	10961000	22031000	0.813938	0.815946	0.84775	0.987598	1.22365	1.31112	1.422	0.0161891	0.0339306
PF3D7_1352700	intron-binding protein aquarius, putative OS=Plasmodium_falciparum_3D7 GN=PF3D7_1352700	304.3	156030000	168310000	135790000	38106000	35521000	36518000	766860	747380	919050	2721100	3747600	3571600	1.64163	1.77083	1.42868	0.400922	0.373725	0.384215	0.239	2.72946e-05	0.000456436
PF3D7_1352800	vacuolar fusion protein MON1, putative OS=Plasmodium_falciparum_3D7 GN=PF3D7_1352800	103.84	0	0	0	0	0	0	518250	394200	594870	0	557060	1164600
PF3D7_1353100	Plasmodium exported protein, unknown function OS=Plasmodium_falciparum_3D7 GN=PF3D7_1353100	32.783	0	0	0	0	0	0	3376700	3535400	5078100	2687700	2287500	2640300
PF3D7_1353200	membrane associated histidine-rich protein 2 OS=Plasmodium_falciparum_3D7 GN=PF3D7_1353200	15.849	0	0	0	0	0	0	16021000	18386000	17914000	21052000	18857000	20425000
PF3D7_1353400	Ran-binding protein, putative OS=Plasmodium_falciparum_3D7 GN=PF3D7_1353400	140.42	0	0	0	0	0	0	0	163730	1134700	1116600	1157600	1065500
PF3D7_1353500	RNA polymerase II transcription factor B subunit 4, putative OS=Plasmodium_falciparum_3D7 GN=PF3D7_1353500	38.319	0	0	0	0	0	0	0	0	0	0	0	0
PF3D7_1354400	V-type proton ATPase 21 kDa proteolipid subunit, putative OS=Plasmodium_falciparum_3D7 GN=PF3D7_1354400	19.123	0	0	0	112740000	102630000	117960000	39130000	36690000	40629000	0	0	0				1.01467	0.923679	1.06165	1000		0.001
PF3D7_1354900	conserved Plasmodium protein, unknown function OS=Plasmodium_falciparum_3D7 GN=PF3D7_1354900	76.564	164290000	154750000	291650000	116620000	0	119370000	5469200	1766300	5509900	7102700	6507100	8921700	0.970201	0.913864	1.72232	0.68869		0.70493	0.58	0.149843	0.191849
PF3D7_1355100	DNA replication licensing factor MCM6 OS=Plasmodium_falciparum_3D7 GN=PF3D7_1355100	105.67	61874000	50096000	52916000	39967000	45987000	43293000	1175100	1417200	1236700	1173600	1129900	1254700	1.26216	1.02191	1.07943	0.815284	0.938086	0.883131	0.784	0.0326917	0.0565178
PF3D7_1355200	RAP protein, putative OS=Plasmodium_falciparum_3D7 GN=PF3D7_1355200	121.35	0	0	0	0	0	0	0	0	0	0	0	0
PF3D7_1355700	NLI interacting factor-like phosphatase, putative OS=Plasmodium_falciparum_3D7 GN=PF3D7_1355700	151.54	0	0	0	67486000	66783000	63818000	1840400	1998800	1757200	0	956490	845420				1.02207	1.01142	0.966515
PF3D7_1356800	serine/threonine protein kinase ARK3, putative OS=Plasmodium_falciparum_3D7 GN=PF3D7_1356800	475.71	0	0	0	0	0	0	2023200	2079200	2178300	560260	762700	708900
PF3D7_1357100	elongation factor 1-alpha OS=Plasmodium_falciparum_3D7 GN=PF3D7_1357100	48.958	14532000000	12898000000	13363000000	14196000000	13546000000	12781000000	1542600000	1556700000	1452600000	1413900000	1192500000	1397400000	1.07226	0.951695	0.986005	1.04747	0.999508	0.943062	0.993	0.899006	0.907907
PF3D7_1357500	DNA helicase, putative OS=Plasmodium_falciparum_3D7 GN=PF3D7_1357500	106.29	0	0	0	0	0	0	658270	623600	634650	712980	0	0
PF3D7_1357700	U3 small nucleolar RNA-associated protein 21, putative OS=Plasmodium_falciparum_3D7 GN=PF3D7_1357700	143.36	0	0	0	0	0	0	385840	433860	605340	409670	448450	491740
PF3D7_1357900	pyrroline-5-carboxylate reductase, putative OS=Plasmodium_falciparum_3D7 GN=PF3D7_1357900	28.379	0	0	0	0	0	0	0	0	0	1493000	0	1406400							0.001		0.001
PF3D7_1358100	Sas10 domain-containing protein, putative OS=Plasmodium_falciparum_3D7 GN=PF3D7_1358100	88.68	0	0	0	0	0	0	2398800	2716200	2064700	0	0	436580
PF3D7_1359000	conserved Plasmodium protein, unknown function OS=Plasmodium_falciparum_3D7 GN=PF3D7_1359000	394.59	0	0	0	0	0	0	0	0	0	0	0	0
PF3D7_1359300	exosome complex exonuclease RRP44 OS=Plasmodium_falciparum_3D7 GN=PF3D7_1359300	126.66	0	0	0	0	0	0	590380	454540	462750	370550	305100	306190
PF3D7_1360200	ER membrane protein complex subunit 3, putative OS=Plasmodium_falciparum_3D7 GN=PF3D7_1360200	29.643	0	0	0	0	0	0	0	0	0	0	0	0
PF3D7_1360800	falcilysin OS=Plasmodium_falciparum_3D7 GN=PF3D7_1360800	138.86	150630000	158340000	139330000	165830000	160550000	181840000	4523200	4507500	4379900	2772400	2825800	2775900	0.944863	0.993225	0.873981	1.04021	1.00709	1.14064	1.134	0.0759627	0.112293
PF3D7_1361100	protein transport protein Sec24A OS=Plasmodium_falciparum_3D7 GN=PF3D7_1361100	106.68	0	0	0	0	0	0	2269800	2385600	2502100	713470	582600	0
PF3D7_1362200	RuvB-like helicase 3 OS=Plasmodium_falciparum_3D7 GN=PF3D7_1362200	54.629	685060000	666550000	670890000	620140000	624040000	671990000	33436000	38083000	36149000	26115000	24598000	26973000	1.04359	1.01539	1.02201	0.944695	0.950636	1.02368	0.947	0.113915	0.156314
PF3D7_1362300	transmembrane and coiled-coil domain-containing protein 1, putative OS=Plasmodium_falciparum_3D7 GN=PF3D7_1362300	22.064	0	0	0	0	0	0	4865500	0	4992900	0	2416300	0
PF3D7_1363100	conserved Plasmodium protein, unknown function OS=Plasmodium_falciparum_3D7 GN=PF3D7_1363100	124.75	0	0	0	0	0	0	0	0	0	0	0	0
PF3D7_1364100	6-cysteine protein P92 OS=Plasmodium_falciparum_3D7 GN=PF3D7_1364100	92.727	103910000	0	0	129370000	187610000	147970000	5790600	6689600	5885000	1999600	0	1189400	0.730654			0.909679	1.3192	1.04047	1.492
PF3D7_1364800	DNA-directed RNA polymerases I, II, and III subunit RPABC1, putative OS=Plasmodium_falciparum_3D7 GN=PF3D7_1364800	24.154	62180000	58792000	67248000	86363000	76976000	108540000	17801000	15272000	17272000	8225800	6940200	9294900	0.810869	0.766687	0.876959	1.12623	1.00382	1.41543	1.444	0.0294925	0.0524692
PF3D7_1365400	adenylyltransferase and sulfurtransferase UBA4, putative OS=Plasmodium_falciparum_3D7 GN=PF3D7_1365400	68.388	0	0	0	0	0	0	8692800	9490400	7779100	6493700	5952700	6695900
PF3D7_1365700	SNARE associated Golgi protein, putative OS=Plasmodium_falciparum_3D7 GN=PF3D7_1365700	47.02	0	0	0	0	0	0	5404800	6655300	6246500	0	0	1252500
PF3D7_1365900	ubiquitin-60S ribosomal protein L40 OS=Plasmodium_falciparum_3D7 GN=PF3D7_1365900	14.617	551990000	719860000	726200000	832890000	913200000	811860000	308960000	289910000	321630000	202900000	192860000	199970000	0.72694	0.948016	0.956365	1.09687	1.20263	1.06917	1.28	0.0588725	0.0914467
PF3D7_1366300	conserved Plasmodium protein, unknown function OS=Plasmodium_falciparum_3D7 GN=PF3D7_1366300	494.68	324280000	372570000	296900000	168790000	200010000	190630000	2202900	2819400	3000400	5761500	6453200	6113600	1.25271	1.43925	1.14694	0.652043	0.772647	0.736412	0.563	0.00233136	0.00807648
PF3D7_1366500	nucleoside diphosphate kinase OS=Plasmodium_falciparum_3D7 GN=PF3D7_1366500	17.012	201790000	192220000	206240000	189140000	177200000	160560000	17554000	15937000	16297000	21636000	18293000	19808000	1.07416	1.02322	1.09785	1.00682	0.943264	0.854687	0.878	0.0637622	0.0980464
PF3D7_1366900	conserved protein, unknown function OS=Plasmodium_falciparum_3D7 GN=PF3D7_1366900	78.573	141480000	251920000	192600000	396620000	342300000	339320000	35117000	34356000	24352000	19210000	11542000	22640000	0.510071	0.908234	0.694371	1.42991	1.23408	1.22333	1.84	0.0219108	0.0416442
PF3D7_1367500	NADH-cytochrome b5 reductase, putative OS=Plasmodium_falciparum_3D7 GN=PF3D7_1367500	42.595	0	0	0	0	0	0	0	0	0	0	0	0
PF3D7_1367700	alanine--tRNA ligase OS=Plasmodium_falciparum_3D7 GN=PF3D7_1367700	165.13	0	0	0	0	0	0	0	0	0	0	0	0
PF3D7_1368100	26S proteasome regulatory subunit RPN11, putative OS=Plasmodium_falciparum_3D7 GN=PF3D7_1368100	35.211	161560000	181260000	182360000	0	0	0	7322400	8220100	5522700	10835000	12222000	12361000	0.922884	1.03542	1.0417
PF3D7_1368600	mitochondrial import inner membrane translocase subunit TIM9, putative OS=Plasmodium_falciparum_3D7 GN=PF3D7_1368600	10.874	0	0	0	0	0	0	9431900	9536300	9090700	0	0	0							1000		0.001
PF3D7_1369500	conserved protein, unknown function OS=Plasmodium_falciparum_3D7 GN=PF3D7_1369500	131.37	0	0	0	0	0	0	451550	509690	447660	210020	365390	0
PF3D7_1369700	U2 small nuclear ribonucleoprotein A', putative OS=Plasmodium_falciparum_3D7 GN=PF3D7_1369700	20.418	0	0	0	0	0	0	2214500	1806700	0	0	0	0							1000		0.001
PF3D7_1372000	Plasmodium exported protein (PHISTa), unknown function OS=Plasmodium_falciparum_3D7 GN=PF3D7_1372000	48.891	0	0	0	0	0	0	0	0	0	0	0	0
PF3D7_1402300	26S proteasome regulatory subunit RPN6 OS=Plasmodium_falciparum_3D7 GN=PF3D7_1402300	78.38	0	0	0	0	0	0	1258600	596340	0	2216900	2019200	2197100
PF3D7_1402400	zinc finger protein, putative OS=Plasmodium_falciparum_3D7 GN=PF3D7_1402400	58.979	0	0	0	0	0	0	1888200	1498600	1639900	709690	546730	609450
PF3D7_1403900	serine/threonine protein phosphatase CPPED1, putative OS=Plasmodium_falciparum_3D7 GN=PF3D7_1403900	35.219	134120000	145020000	152210000	0	73244000	0	7232100	8759400	6596600	12502000	10567000	11342000	1.06319	1.1496	1.20659		0.580617		0.509
PF3D7_1404100	cytochrome c, putative OS=Plasmodium_falciparum_3D7 GN=PF3D7_1404100	12.894	624170000	495560000	528500000	678160000	655650000	614780000	238640000	242920000	239320000	120860000	168370000	176170000	1.0412	0.826664	0.881612	1.13127	1.09372	1.02554	1.182	0.0829804	0.118102
PF3D7_1404600	adenylyl cyclase alpha OS=Plasmodium_falciparum_3D7 GN=PF3D7_1404600	79.652	0	0	0	0	0	0	0	0	0	0	0	0
PF3D7_1404900	conserved Plasmodium protein, unknown function OS=Plasmodium_falciparum_3D7 GN=PF3D7_1404900	34.725	0	0	912910000	746620000	689040000	709190000	90056000	97225000	92930000	53123000	57785000	75910000			1.19422	0.976689	0.901366	0.927725	0.783
PF3D7_1405600	ribonucleoside-diphosphate reductase small chain, putative OS=Plasmodium_falciparum_3D7 GN=PF3D7_1405600	40.599	0	0	0	0	0	0	0	0	0	0	0	0
PF3D7_1406200	transcription elongation factor SPT6, putative OS=Plasmodium_falciparum_3D7 GN=PF3D7_1406200	338.38	78494000	63596000	66383000	0	0	0	280710	235480	318170	781560	484070	521540	1.12956	0.915169	0.955275
PF3D7_1406600	ATP-dependent Clp protease regulatory subunit ClpC OS=Plasmodium_falciparum_3D7 GN=PF3D7_1406600	156.02	0	0	0	0	0	0	0	286410	0	0	0	0
PF3D7_1407100	rRNA 2'-O-methyltransferase fibrillarin, putative OS=Plasmodium_falciparum_3D7 GN=PF3D7_1407100	34.129	0	0	0	0	0	0	4723200	4626300	3997800	1997400	2202100	2086900
PF3D7_1407500	multifunctional methyltransferase subunit TRM112, putative OS=Plasmodium_falciparum_3D7 GN=PF3D7_1407500	14.234	0	0	0	0	0	0	7503400	8111000	8557300	0	3375900	3504900
PF3D7_1407800	plasmepsin IV OS=Plasmodium_falciparum_3D7 GN=PF3D7_1407800	51.046	722980000	664790000	346960000	1874200000	1317900000	983240000	132560000	129000000	125690000	46685000	49625000	27570000	0.733981	0.674906	0.352239	1.90272	1.33795	0.998201	2.407	0.0399611	0.0664787
PF3D7_1408000	plasmepsin II OS=Plasmodium_falciparum_3D7 GN=PF3D7_1408000	51.48	0	0	0	0	0	0	0	0	0	0	0	0
PF3D7_1408100	plasmepsin III OS=Plasmodium_falciparum_3D7 GN=PF3D7_1408100	51.693	148380000	150910000	127640000	153690000	118190000	140110000	8404100	5979500	7012000	6201000	6762300	5412900	1.06122	1.07932	0.912888	1.0992	0.845301	1.00207	0.965	0.700491	0.736599
PF3D7_1408400	FANCJ-like helicase, putative OS=Plasmodium_falciparum_3D7 GN=PF3D7_1408400	135.54	0	0	0	0	0	0	0	0	0	0	0	0
PF3D7_1408600	40S ribosomal protein S8e, putative OS=Plasmodium_falciparum_3D7 GN=PF3D7_1408600	25.051	0	0	0	0	0	0	5413400	4922600	5401700	0	0	0							1000		0.001
PF3D7_1409600	histidine phosphatase, putative OS=Plasmodium_falciparum_3D7 GN=PF3D7_1409600	92.747	0	0	0	0	0	0	484740	484280	0	0	0	0							1000		0.001
PF3D7_1409800	CUGBP Elav-like family member 2, putative OS=Plasmodium_falciparum_3D7 GN=PF3D7_1409800	59.274	167080000	143070000	193400000	104010000	103060000	110060000	10053000	10530000	10570000	10489000	10519000	10582000	1.22152	1.04599	1.41395	0.760418	0.753473	0.80465	0.63	0.00702585	0.0183753
PF3D7_1409900	cytidine diphosphate-diacylglycerol synthase OS=Plasmodium_falciparum_3D7 GN=PF3D7_1409900	77.989	0	0	0	0	0	0	0	0	0	615100	0	0
PF3D7_1410000	ER membrane protein complex subunit 2, putative OS=Plasmodium_falciparum_3D7 GN=PF3D7_1410000	34.952	0	0	0	308350000	352960000	275110000	20172000	21367000	17295000	1180200	686480	755320				0.987858	1.13078	0.881367
PF3D7_1410200	CTP synthase OS=Plasmodium_falciparum_3D7 GN=PF3D7_1410200	98.516	0	0	0	0	0	0	1103900	1608200	1406700	763080	983550	910900
PF3D7_1410400	rhoptry-associated protein 1 OS=Plasmodium_falciparum_3D7 GN=PF3D7_1410400	90.052	150180000	159190000	193720000	3595100000	3068400000	3607000000	186550000	193670000	180510000	11391000	17098000	19842000	0.083638	0.088656	0.107886	2.00217	1.70884	2.0088	20.415	5.52597e-06	0.000241564
PF3D7_1410600	eukaryotic translation initiation factor 2 subunit gamma, putative OS=Plasmodium_falciparum_3D7 GN=PF3D7_1410600	51.244	1527200000	1236300000	1607000000	1475500000	1700300000	1363700000	184950000	197700000	188710000	114740000	117770000	112390000	1.02842	0.832525	1.08215	0.993603	1.14498	0.918316	1.039	0.717406	0.751802
PF3D7_1410700	conserved protein, unknown function OS=Plasmodium_falciparum_3D7 GN=PF3D7_1410700	39.831	0	0	0	0	0	0	0	0	0	0	0	0
PF3D7_1412100	mini-chromosome maintenance complex-binding protein, putative OS=Plasmodium_falciparum_3D7 GN=PF3D7_1412100	112.77	0	0	0	0	0	0	409290	422790	487960	349620	0	0
PF3D7_1414400	serine/threonine protein phosphatase PP1 OS=Plasmodium_falciparum_3D7 GN=PF3D7_1414400	34.904	0	0	0	0	0	0	11989000	9374000	12541000	8257200	8361400	7093100
PF3D7_1414800	small nuclear ribonucleoprotein-associated protein B, putative OS=Plasmodium_falciparum_3D7 GN=PF3D7_1414800	22.332	1168200000	1176200000	1152500000	457650000	603490000	692600000	92217000	94930000	100050000	154440000	161490000	165080000	1.33492	1.34407	1.31698	0.522965	0.689619	0.791446	0.502	0.00446134	0.0131623
PF3D7_1416900	prefoldin subunit 2, putative OS=Plasmodium_falciparum_3D7 GN=PF3D7_1416900	16.653	126550000	0	54880000	0	76930000	0	14918000	14253000	14711000	12923000	14244000	7060600	1.46946		0.63725		0.893288		0.848
PF3D7_1417500	H/ACA ribonucleoprotein complex subunit 4, putative OS=Plasmodium_falciparum_3D7 GN=PF3D7_1417500	52.941	106590000	106200000	102160000	137630000	146470000	126750000	8794700	9532600	7688600	4765800	4460200	4573400	0.881152	0.877928	0.84453	1.13775	1.21083	1.04781	1.304	0.00387704	0.012134
PF3D7_1417700	conserved protein, unknown function OS=Plasmodium_falciparum_3D7 GN=PF3D7_1417700	26.742	0	0	46004000	64781000	69027000	70684000	7816900	8092700	7952800	2005100	1681700	3689800			0.734607	1.03444	1.10224	1.12871	1.482
PF3D7_1417800	DNA replication licensing factor MCM2 OS=Plasmodium_falciparum_3D7 GN=PF3D7_1417800	111.5	0	0	0	56363000	61927000	57664000	1896600	2093700	1930500	298200	445990	414870				0.960984	1.05585	0.983166
PF3D7_1418000	ubiquitin fusion degradation protein 1, putative OS=Plasmodium_falciparum_3D7 GN=PF3D7_1418000	32.478	0	0	0	0	0	0	3615200	5382200	4793000	3143500	4263800	2550500
PF3D7_1418200	conserved Plasmodium protein, unknown function OS=Plasmodium_falciparum_3D7 GN=PF3D7_1418200	19.217	0	0	0	53979000	49921000	51167000	22231000	19253000	20299000	6756400	9773000	5986700				1.0443	0.965795	0.989901
PF3D7_1419000	conserved Plasmodium protein, unknown function OS=Plasmodium_falciparum_3D7 GN=PF3D7_1419000	136.94	276320000	211130000	345520000	129530000	159080000	223760000	5421900	5430700	5728000	7361600	7875500	6767800	1.23234	0.941606	1.54096	0.577683	0.709471	0.997934	0.615	0.0829	0.118102
PF3D7_1419100	ATP-dependent RNA helicase DDX55 OS=Plasmodium_falciparum_3D7 GN=PF3D7_1419100	124.79	0	0	0	0	0	0	872400	1733000	974750	1845000	1892000	1867000
PF3D7_1419200	thioredoxin-like protein, putative OS=Plasmodium_falciparum_3D7 GN=PF3D7_1419200	80.238	0	0	0	0	0	0	1009300	952710	967580	0	528390	0
PF3D7_1419500	conserved Plasmodium protein, unknown function OS=Plasmodium_falciparum_3D7 GN=PF3D7_1419500	25.547	0	0	0	0	0	0	0	0	0	0	0	0
PF3D7_1419700	eukaryotic translation initiation factor 3 subunit H, putative OS=Plasmodium_falciparum_3D7 GN=PF3D7_1419700	59.692	0	0	0	1674400000	1735600000	1860500000	99464000	114810000	103720000	78430000	82634000	86797000				0.953078	0.987914	1.05901
PF3D7_1419800	glutathione reductase OS=Plasmodium_falciparum_3D7 GN=PF3D7_1419800	56.491	88725000	100790000	87362000	62496000	80806000	84871000	8623900	11077000	10446000	8061200	8553700	7355200	1.05405	1.19739	1.03786	0.742453	0.959976	1.00827	0.824	0.129768	0.172647
PF3D7_1420400	glycine--tRNA ligase OS=Plasmodium_falciparum_3D7 GN=PF3D7_1420400	104.3	0	0	0	0	0	0	639880	427330	0	497100	586600	492500
PF3D7_1420700	surface protein P113 OS=Plasmodium_falciparum_3D7 GN=PF3D7_1420700	112.57	251910000	0	243880000	347450000	333350000	0	13164000	13770000	3318000	1770300	1151500	6690100	0.856407		0.829108	1.18121	1.13328		1.373	0.00680902	0.0183753
PF3D7_1421200	40S ribosomal protein S25 OS=Plasmodium_falciparum_3D7 GN=PF3D7_1421200	11.664	0	0	0	0	0	0	0	94559000	83246000	41419000	47588000	41150000
PF3D7_1421500	mitochondrial import inner membrane translocase subunit TIM8, putative OS=Plasmodium_falciparum_3D7 GN=PF3D7_1421500	13.317	0	0	0	0	0	0	9017100	10679000	8818200	5774400	5990700	4999900
PF3D7_1422800	actin-related protein ARP4 OS=Plasmodium_falciparum_3D7 GN=PF3D7_1422800	60.657	0	0	0	0	0	0	1909900	2317700	1444300	0	0	0							1000		0.001
PF3D7_1423200	peptidyl-prolyl cis-trans isomerase OS=Plasmodium_falciparum_3D7 GN=PF3D7_1423200	52.662	393080000	390780000	401750000	0	272840000	0	8647600	16900000	8842000	14338000	16283000	16895000	1.07808	1.07177	1.10186		0.748301		0.69
PF3D7_1423500	conserved Plasmodium protein, unknown function OS=Plasmodium_falciparum_3D7 GN=PF3D7_1423500	192.6	0	0	0	0	0	0	328680	0	0	583180	477260	637510
PF3D7_1423700	conserved Plasmodium protein, unknown function OS=Plasmodium_falciparum_3D7 GN=PF3D7_1423700	183.57	140750000	168460000	139690000	168040000	183510000	158690000	4190100	4020900	2948700	1669700	2918800	2935100	0.880476	1.05382	0.873845	1.05119	1.14797	0.992702	1.137	0.15515	0.197816
PF3D7_1424100	60S ribosomal protein L5, putative OS=Plasmodium_falciparum_3D7 GN=PF3D7_1424100	33.998	0	0	0	0	0	0	22689000	22454000	22188000	6486000	4970400	4714400
PF3D7_1425300	conserved Plasmodium protein, unknown function OS=Plasmodium_falciparum_3D7 GN=PF3D7_1425300	36.54	0	0	0	0	0	0	1336100	1088900	0	4398600	1800400	3111300
PF3D7_1426000	60S ribosomal protein L21 OS=Plasmodium_falciparum_3D7 GN=PF3D7_1426000	18.795	0	0	0	0	55256000	50938000	7997800	10101000	9226100	0	0	0					1.04066	0.959339	1000		0.001
PF3D7_1426100	transcription factor BTF3, putative OS=Plasmodium_falciparum_3D7 GN=PF3D7_1426100	19.393	0	0	0	0	0	0	41511000	42950000	39172000	50427000	47362000	50538000
PF3D7_1426200	protein arginine N-methyltransferase 1 OS=Plasmodium_falciparum_3D7 GN=PF3D7_1426200	47.446	0	0	0	0	0	0	2470000	2050200	2717700	704320	857970	987600
PF3D7_1427900	leucine-rich repeat protein OS=Plasmodium_falciparum_3D7 GN=PF3D7_1427900	33.006	0	0	0	0	0	0	19111000	20113000	16951000	16247000	16983000	17655000
PF3D7_1428300	proliferation-associated protein 2g4, putative OS=Plasmodium_falciparum_3D7 GN=PF3D7_1428300	42.641	342310000	341390000	307170000	352730000	317530000	301510000	34245000	31324000	38535000	37774000	40581000	27540000	1.04648	1.04367	0.939051	1.07833	0.970723	0.921748	0.981	0.744717	0.769876
PF3D7_1429800	coatomer subunit beta, putative OS=Plasmodium_falciparum_3D7 GN=PF3D7_1429800	159.97	44853000	39154000	44476000	0	0	0	0	360870	0	751540	657290	745320	1.04729	0.914222	1.03849
PF3D7_1429900	ADP-dependent DNA helicase RecQ OS=Plasmodium_falciparum_3D7 GN=PF3D7_1429900	169.54	0	0	0	0	0	0	0	0	0	0	0	0
PF3D7_1430400	autophagy protein 5, putative OS=Plasmodium_falciparum_3D7 GN=PF3D7_1430400	102.23	0	0	0	0	0	0	915880	645860	841290	455780	324780	489930
PF3D7_1432400	leucine-rich repeat protein OS=Plasmodium_falciparum_3D7 GN=PF3D7_1432400	180.94	0	0	0	0	0	0	0	0	0	0	0	0
PF3D7_1432500	RNA methyltransferase, putative OS=Plasmodium_falciparum_3D7 GN=PF3D7_1432500	51.847	103410000	104370000	105790000	106100000	104730000	93820000	9263800	9609600	8116500	5454400	6000500	6187500	1.00362	1.01294	1.02672	1.02973	1.01643	0.91055	0.972	0.4863	0.539159
PF3D7_1433000	H/ACA ribonucleoprotein complex subunit 3, putative OS=Plasmodium_falciparum_3D7 GN=PF3D7_1433000	6.5656	0	0	0	0	0	0	0	0	0	0	0	0
PF3D7_1433300	histone-binding protein RBBP7, putative OS=Plasmodium_falciparum_3D7 GN=PF3D7_1433300	50.174	0	0	0	0	0	0	2679300	2407500	2414800	2461200	2280800	2798400
PF3D7_1433400	PHD finger protein PHD2, putative OS=Plasmodium_falciparum_3D7 GN=PF3D7_1433400	682.45	0	0	0	0	0	0	97355	108290	0	0	109070	0
PF3D7_1433500	DNA topoisomerase 2 OS=Plasmodium_falciparum_3D7 GN=PF3D7_1433500	169.23	0	0	0	0	93741000	83683000	1503700	1481400	1350700	612300	540440	596940					1.05669	0.943311
PF3D7_1434200	calmodulin OS=Plasmodium_falciparum_3D7 GN=PF3D7_1434200	16.931	407130000	425810000	445600000	325590000	302790000	403060000	147330000	138660000	140690000	110090000	127570000	120370000	1.05749	1.10601	1.15741	0.845696	0.786474	1.04692	0.807	0.0689494	0.103424
PF3D7_1434300	Hsp70/Hsp90 organizing protein OS=Plasmodium_falciparum_3D7 GN=PF3D7_1434300	66.056	0	0	0	0	0	0	500930	341480	0	0	0	0							1000		0.001
PF3D7_1434600	methionine aminopeptidase 2 OS=Plasmodium_falciparum_3D7 GN=PF3D7_1434600	71.743	194570000	189720000	202340000	228200000	276050000	214260000	16719000	18525000	15224000	7709100	7482400	8480100	0.894479	0.872182	0.930199	1.04908	1.26906	0.984998	1.225	0.0657305	0.100067
PF3D7_1434800	mitochondrial acidic protein MAM33, putative OS=Plasmodium_falciparum_3D7 GN=PF3D7_1434800	28.872	502600000	473070000	486110000	649320000	997250000	878420000	109120000	126590000	108830000	49032000	53311000	55145000	0.756402	0.71196	0.731585	0.977212	1.50084	1.322	1.727	0.014435	0.030889
PF3D7_1435400	ER membrane protein complex subunit 4, putative OS=Plasmodium_falciparum_3D7 GN=PF3D7_1435400	21.834	0	0	0	278920000	318700000	293330000	57357000	66252000	62523000	3002300	2680100	2185100				0.939177	1.07312	0.987699
PF3D7_1435700	ataxin-2 like protein, putative OS=Plasmodium_falciparum_3D7 GN=PF3D7_1435700	102.73	0	0	0	0	0	0	2207700	1925300	2750000	1930500	1950900	2048700
PF3D7_1436000	glucose-6-phosphate isomerase OS=Plasmodium_falciparum_3D7 GN=PF3D7_1436000	67.367	0	0	0	0	0	0	0	0	1144400	0	0	1409100
PF3D7_1436300	translocon component PTEX150 OS=Plasmodium_falciparum_3D7 GN=PF3D7_1436300	112.41	79064000	101550000	100620000	606510000	548100000	615350000	45644000	42272000	45299000	3918000	4785700	5507800	0.231272	0.297047	0.294326	1.77412	1.60326	1.79998	6.294	3.29684e-05	0.00048641
PF3D7_1437000	N-acetyltransferase, GNAT family, putative OS=Plasmodium_falciparum_3D7 GN=PF3D7_1437000	64.188	0	0	0	0	0	0	1332900	1005600	1085100	847210	649610	643760
PF3D7_1437200	ribonucleoside-diphosphate reductase large subunit, putative OS=Plasmodium_falciparum_3D7 GN=PF3D7_1437200	96.903	0	0	0	0	0	0	1238100	1245100	1020000	787950	703830	799890
PF3D7_1437900	HSP40, subfamily A OS=Plasmodium_falciparum_3D7 GN=PF3D7_1437900	48.469	533000000	502730000	513910000	587960000	752710000	726570000	91529000	90953000	89870000	68217000	68286000	68446000	0.884187	0.833973	0.852519	0.97536	1.24866	1.2053	1.334	0.0231934	0.0436438
PF3D7_1438000	eukaryotic translation initiation factor eIF2A, putative OS=Plasmodium_falciparum_3D7 GN=PF3D7_1438000	76.832	249690000	243340000	238470000	263450000	286170000	370790000	21990000	24363000	26407000	8957100	9501100	9356500	0.906914	0.88385	0.866161	0.956892	1.03941	1.34677	1.258	0.102454	0.143154
PF3D7_1438100	translocation protein SEC62, putative OS=Plasmodium_falciparum_3D7 GN=PF3D7_1438100	43.937	120010000	134270000	109160000	117230000	100350000	110130000	19090000	15686000	16617000	10870000	12083000	8359600	1.04183	1.16562	0.947638	1.0177	0.871157	0.956059	0.902	0.245572	0.294686
PF3D7_1438500	cleavage and polyadenylation specificity factor subunit 3, putative OS=Plasmodium_falciparum_3D7 GN=PF3D7_1438500	101.18	0	22173000	27064000	26673000	28204000	26572000	1255200	1417100	1204700	500140	750680	876860		0.848331	1.03546	1.0205	1.07908	1.01663	1.103	0.282135	0.332051
PF3D7_1439000	copper transporter OS=Plasmodium_falciparum_3D7 GN=PF3D7_1439000	27.151	39405000	0	37077000	68913000	138270000	71363000	12740000	15562000	12768000	2821400	2515500	2907300	0.554956		0.52217	0.970529	1.94731	1.00503	2.428	0.0656211	0.100067
PF3D7_1439600	cytochrome c oxidase subunit ApiCOX26, putative OS=Plasmodium_falciparum_3D7 GN=PF3D7_1439600	22.559	0	0	0	0	0	0	2645100	0	2971400	0	0	0							1000		0.001
PF3D7_1439800	vesicle-associated membrane protein, putative OS=Plasmodium_falciparum_3D7 GN=PF3D7_1439800	27.686	0	0	0	0	0	0	3058900	2127800	2139000	3370200	3310700	4211500
PF3D7_1440100	cohesin complex subunit, putative OS=Plasmodium_falciparum_3D7 GN=PF3D7_1440100	118.5	0	0	0	0	0	0	0	0	0	0	726120	607500							0.001		0.001
PF3D7_1441100	conserved Plasmodium protein, unknown function OS=Plasmodium_falciparum_3D7 GN=PF3D7_1441100	26.306	138260000	120260000	131290000	122150000	137530000	129510000	57493000	63851000	43832000	26290000	22753000	24675000	1.0649	0.926264	1.01122	0.940822	1.05928	0.99751	0.998	0.984255	0.984255
PF3D7_1441400	FACT complex subunit SSRP1, putative OS=Plasmodium_falciparum_3D7 GN=PF3D7_1441400	58.786	840330000	1006300000	880080000	609070000	639730000	543110000	39384000	42653000	36558000	43579000	49126000	47552000	1.11582	1.3362	1.1686	0.808747	0.849458	0.721163	0.657	0.00447347	0.0131623
PF3D7_1442200	GTP-binding protein YihA2 OS=Plasmodium_falciparum_3D7 GN=PF3D7_1442200	118.66	0	0	0	0	0	0	0	0	0	0	0	0
PF3D7_1442300	tRNA import protein tRIP OS=Plasmodium_falciparum_3D7 GN=PF3D7_1442300	46.441	0	0	0	255350000	220600000	187680000	12762000	12208000	9735600	7565200	8045500	7701500				1.15433	0.997242	0.848425
PF3D7_1443100	conserved Plasmodium protein, unknown function OS=Plasmodium_falciparum_3D7 GN=PF3D7_1443100	67.604	0	0	0	0	0	0	2051500	1266700	2282900	0	1160300	0
PF3D7_1443400	WD repeat-containing protein OS=Plasmodium_falciparum_3D7 GN=PF3D7_1443400	95.824	0	0	0	0	0	0	931440	857490	1116200	892860	1082500	677550
PF3D7_1443900	heat shock protein 90, putative OS=Plasmodium_falciparum_3D7 GN=PF3D7_1443900	107	0	0	0	0	0	0	819200	1101300	948130	657880	692080	717520
PF3D7_1444300	1-acyl-sn-glycerol-3-phosphate acyltransferase, putative OS=Plasmodium_falciparum_3D7 GN=PF3D7_1444300	33.747	0	0	0	0	0	0	10072000	9555200	9869300	2000400	2745700	2151600
PF3D7_1444800	fructose-bisphosphate aldolase OS=Plasmodium_falciparum_3D7 GN=PF3D7_1444800	40.105	700880000	699040000	645910000	450900000	458410000	461520000	54196000	55280000	52686000	67602000	66337000	59762000	1.23082	1.22758	1.13428	0.791826	0.805014	0.810476	0.67	0.000133586	0.00110425
PF3D7_1445700	conserved Plasmodium protein, unknown function OS=Plasmodium_falciparum_3D7 GN=PF3D7_1445700	41.934	0	0	0	0	0	0	7441000	7271100	7112800	1086200	1162400	1269500
PF3D7_1445900	ATP-dependent RNA helicase DDX5, putative OS=Plasmodium_falciparum_3D7 GN=PF3D7_1445900	60.035	0	0	0	0	0	0	2213100	4323900	3480800	1045900	2463400	1170800
PF3D7_1446100	conserved Plasmodium protein, unknown function OS=Plasmodium_falciparum_3D7 GN=PF3D7_1446100	80.61	0	0	0	0	0	0	0	0	0	0	0	0
PF3D7_1446200	M17 leucyl aminopeptidase OS=Plasmodium_falciparum_3D7 GN=PF3D7_1446200	67.82	0	0	0	0	0	0	0	0	0	0	0	0
PF3D7_1446500	nucleoporin NUP313, putative OS=Plasmodium_falciparum_3D7 GN=PF3D7_1446500	346.92	0	0	0	0	0	0	0	0	0	0	0	0
PF3D7_1446600	centrin-2 OS=Plasmodium_falciparum_3D7 GN=PF3D7_1446600	19.31	627660000	603060000	627170000	705880000	689150000	677580000	117250000	104910000	106840000	74500000	58774000	77818000	0.958138	0.920585	0.95739	1.07754	1.052	1.03434	1.116	0.00351891	0.0113346
PF3D7_1446700	conserved Plasmodium protein, unknown function OS=Plasmodium_falciparum_3D7 GN=PF3D7_1446700	42.631	60570000	67244000	0	0	0	0	0	0	0	2756100	3364600	1950700	0.947783	1.05222					0.001		0.001
PF3D7_1447000	40S ribosomal protein S5 OS=Plasmodium_falciparum_3D7 GN=PF3D7_1447000	29.957	0	1140600000	0	1315100000	841390000	645730000	112920000	104910000	108980000	13016000	15750000	6018300		1.15714		1.33417	0.853592	0.655095	0.819
PF3D7_1447200	conserved protein, unknown function OS=Plasmodium_falciparum_3D7 GN=PF3D7_1447200	62.455	0	0	0	0	0	0	0	2881900	0	3064900	2906200	3750200
PF3D7_1447800	calponin homology domain-containing protein, putative OS=Plasmodium_falciparum_3D7 GN=PF3D7_1447800	238.05	0	0	0	0	0	0	253610	112850	0	260540	0	339900
PF3D7_1447900	multidrug resistance protein 2 OS=Plasmodium_falciparum_3D7 GN=PF3D7_1447900	119.01	0	0	0	161610000	168290000	188460000	9486900	10333000	11282000	404830	412060	0				0.935315	0.973976	1.09071
PF3D7_1448700	HSP20-like chaperone, putative OS=Plasmodium_falciparum_3D7 GN=PF3D7_1448700	39.461	0	0	0	0	0	0	1610200	0	1679800	0	0	882080
PF3D7_1449500	AP2 domain transcription factor AP2-O5, putative OS=Plasmodium_falciparum_3D7 GN=PF3D7_1449500	84.431	0	0	0	0	0	0	981090	1203600	551640	0	630540	0
PF3D7_1451100	elongation factor 2 OS=Plasmodium_falciparum_3D7 GN=PF3D7_1451100	93.522	1426000000	1483100000	1549400000	1069100000	1146900000	1299500000	65941000	72272000	68827000	69235000	102680000	101430000	1.07299	1.11595	1.16584	0.804439	0.86298	0.977803	0.788	0.0178008	0.0358358
PF3D7_1451300	E3 SUMO-protein ligase NSE2, putative OS=Plasmodium_falciparum_3D7 GN=PF3D7_1451300	27.608	0	0	0	0	0	0	0	2232100	0	0	1108400	0
PF3D7_1451500	pre-mRNA-splicing factor CWF18, putative OS=Plasmodium_falciparum_3D7 GN=PF3D7_1451500	17.257	659900000	710270000	673910000	196060000	228190000	221630000	48256000	56333000	51949000	118380000	126320000	119090000	1.47192	1.58427	1.50317	0.437315	0.508982	0.494349	0.316	2.32947e-05	0.000456436
PF3D7_1451800	sortilin OS=Plasmodium_falciparum_3D7 GN=PF3D7_1451800	102.27	62183000	69857000	80414000	107790000	119730000	104890000	10574000	10586000	8232700	1917300	3261300	3125000	0.684754	0.76926	0.885513	1.18697	1.31846	1.15504	1.565	0.00592886	0.0169554
PF3D7_1451900	ribosome biogenesis protein TSR1, putative OS=Plasmodium_falciparum_3D7 GN=PF3D7_1451900	120.67	0	0	0	0	0	0	531600	449590	480680	1027000	878960	891440
PF3D7_1452000	rhoptry neck protein 2 OS=Plasmodium_falciparum_3D7 GN=PF3D7_1452000	249.48	42031000	36354000	37860000	44668000	61911000	57063000	1178800	1517300	1251900	504710	608850	638960	0.901028	0.779329	0.811613	0.957558	1.3272	1.22327	1.408	0.0355043	0.0600238
PF3D7_1453000	conserved Plasmodium protein, unknown function OS=Plasmodium_falciparum_3D7 GN=PF3D7_1453000	110.62	277260000	272850000	276530000	132520000	112930000	123310000	6725600	5897300	6119800	8459000	9446400	8534200	1.39163	1.3695	1.38797	0.66515	0.566823	0.618923	0.446	6.40747e-05	0.000816952
PF3D7_1453700	HSP90 co-chaperone p23 OS=Plasmodium_falciparum_3D7 GN=PF3D7_1453700	30.491	0	0	0	0	0	0	8290400	6412400	6571200	3517300	2783400	3298700
PF3D7_1453800	glucose-6-phosphate dehydrogenase-6-phosphogluconolactonase OS=Plasmodium_falciparum_3D7 GN=PF3D7_1453800	106.99	0	0	0	40723000	0	37344000	1444300	684280	1321800	483250	449190	516610				1.04328		0.956717
PF3D7_1454400	aminopeptidase P OS=Plasmodium_falciparum_3D7 GN=PF3D7_1454400	90.129	0	69891000	73665000	70506000	0	0	2895300	2309900	1078600	2006600	1941600	2150400		0.979497	1.03239	0.988116			0.982
PF3D7_1455200	methyltransferase AAMT OS=Plasmodium_falciparum_3D7 GN=PF3D7_1455200	23.99	110700000	119500000	117110000	92308000	92846000	86161000	8559000	9052600	8650700	8252600	9680700	9738900	1.07367	1.15902	1.13584	0.895289	0.900507	0.835669	0.781	0.00173593	0.00701031
PF3D7_1455400	hemolysin III OS=Plasmodium_falciparum_3D7 GN=PF3D7_1455400	33.071	0	0	0	0	0	0	0	2755700	0	0	0	0
PF3D7_1455500	AP-1 complex subunit gamma, putative OS=Plasmodium_falciparum_3D7 GN=PF3D7_1455500	124.24	0	0	0	0	0	0	365550	489740	367180	502720	0	517630
PF3D7_1456800	V-type H(+)-translocating pyrophosphatase, putative OS=Plasmodium_falciparum_3D7 GN=PF3D7_1456800	76.416	0	0	0	0	0	0	2459200	2588900	2640300	721000	788600	1451700
PF3D7_1457300	MA3 domain-containing protein, putative OS=Plasmodium_falciparum_3D7 GN=PF3D7_1457300	75.986	0	0	0	0	0	0	2907700	3697500	3600000	4011600	3729400	3809300
PF3D7_1457500	vacuolar protein sorting-associated protein 4 OS=Plasmodium_falciparum_3D7 GN=PF3D7_1457500	48.259	0	0	0	0	0	0	0	0	0	0	0	0
PF3D7_1458300	alpha/beta hydrolase, putative OS=Plasmodium_falciparum_3D7 GN=PF3D7_1458300	183.54	0	0	0	0	0	0	0	0	0	0	241090	592450							0.001		0.001
PF3D7_1458400	aminodeoxychorismate lyase OS=Plasmodium_falciparum_3D7 GN=PF3D7_1458400	37.512	0	0	0	0	0	0	0	0	0	0	0	0
PF3D7_1459200	WD repeat-containing protein, putative OS=Plasmodium_falciparum_3D7 GN=PF3D7_1459200	113.23	0	0	0	0	0	0	0	0	0	0	0	0
PF3D7_1460300	60S ribosomal protein L29, putative OS=Plasmodium_falciparum_3D7 GN=PF3D7_1460300	8.0144	0	0	0	0	0	0	0	0	0	22435000	27663000	18541000							0.001		0.001
PF3D7_1460700	60S ribosomal protein L27 OS=Plasmodium_falciparum_3D7 GN=PF3D7_1460700	16.745	0	0	0	0	0	0	3030000	2775300	3856000	0	0	0							1000		0.001
PF3D7_1461300	40S ribosomal protein S28e, putative OS=Plasmodium_falciparum_3D7 GN=PF3D7_1461300	7.4937	0	0	0	0	0	0	146930000	176860000	139030000	104060000	105790000	97818000
PF3D7_1461400	MORN repeat protein, putative OS=Plasmodium_falciparum_3D7 GN=PF3D7_1461400	36.96	49700000	46621000	48666000	50186000	35686000	51430000	4185700	3259500	4284300	2856500	2512700	2760400	1.05636	0.990921	1.03439	1.06669	0.758499	1.09313	0.947	0.602492	0.646886
PF3D7_1461500	meiotic nuclear division protein 1, putative OS=Plasmodium_falciparum_3D7 GN=PF3D7_1461500	24.382	0	0	0	0	0	0	0	0	0	0	0	0
PF3D7_1462300	GTP-binding protein, putative OS=Plasmodium_falciparum_3D7 GN=PF3D7_1462300	161.22	0	0	0	0	0	0	626060	681020	543400	313520	309770	274930
PF3D7_1462400	conserved Plasmodium protein, unknown function OS=Plasmodium_falciparum_3D7 GN=PF3D7_1462400	395.67	0	0	0	0	0	0	0	0	0	0	0	0
PF3D7_1462800	glyceraldehyde-3-phosphate dehydrogenase OS=Plasmodium_falciparum_3D7 GN=PF3D7_1462800	36.635	1400000000	1449500000	1401400000	1129300000	1000400000	1167500000	81561000	9858500	11721000	72363000	73985000	58443000	1.11286	1.15221	1.11398	0.897683	0.79522	0.928048	0.776	0.00608042	0.0172279
PF3D7_1462900	AAA ATPase, putative OS=Plasmodium_falciparum_3D7 GN=PF3D7_1462900	97.667	0	0	0	0	0	0	0	0	0	0	0	0
PF3D7_1463300	DNA polymerase alpha subunit B, putative OS=Plasmodium_falciparum_3D7 GN=PF3D7_1463300	64.036	179920000	200230000	192470000	124280000	122860000	113290000	21495000	21028000	18469000	20646000	17278000	17285000	1.15698	1.28758	1.23768	0.799185	0.790054	0.728514	0.629	0.000411427	0.00246856
PF3D7_1463900	rhoptry neck protein 11, putative OS=Plasmodium_falciparum_3D7 GN=PF3D7_1463900	127.13	87760000	77281000	95369000	0	0	63560000	893210	716790	1104000	1687200	1439400	2106700	1.08356	0.954175	1.1775			0.784764	0.732
PF3D7_1464700	ATP synthase (C/AC39) subunit, putative OS=Plasmodium_falciparum_3D7 GN=PF3D7_1464700	44.532	0	0	0	249530000	236890000	290350000	33529000	30056000	33558000	1111300	1459400	0				0.963722	0.914904	1.12137
PF3D7_1465900	40S ribosomal protein S3 OS=Plasmodium_falciparum_3D7 GN=PF3D7_1465900	24.668	730380000	794250000	967550000	1101000000	1117300000	1041900000	261900000	235740000	244790000	114580000	118410000	97999000	0.76182	0.82844	1.0092	1.14839	1.1654	1.08675	1.308	0.0329138	0.0565821
PF3D7_1466300	26S proteasome regulatory subunit RPN2, putative OS=Plasmodium_falciparum_3D7 GN=PF3D7_1466300	132.77	228430000	287710000	242390000	185470000	153210000	0	8676600	8735200	7093200	8321700	9003400	8092600	1.04096	1.3111	1.10457	0.845189	0.69818		0.67	0.0392859	0.0660521
PF3D7_1466800	NOC3 domain-containing protein, putative OS=Plasmodium_falciparum_3D7 GN=PF3D7_1466800	105.45	0	0	0	0	0	0	0	0	0	0	0	544880
PF3D7_1466900	conserved Plasmodium protein, unknown function OS=Plasmodium_falciparum_3D7 GN=PF3D7_1466900	169.34	0	82351000	0	65182000	57023000	55630000	1021400	1002500	944500	168590	1157700	0		1.26603		1.00208	0.87665	0.855234	0.72
PF3D7_1467100	DNA-3-methyladenine glycosylase OS=Plasmodium_falciparum_3D7 GN=PF3D7_1467100	59.369	0	0	0	0	0	0	0	1076500	0	0	364530	347850
PF3D7_1468100	MORC family protein OS=Plasmodium_falciparum_3D7 GN=PF3D7_1468100	295.83	126300000	123390000	145930000	138550000	136600000	138900000	6433300	6141200	6353700	2054700	2323200	2533900	0.935937	0.914373	1.0814	1.02672	1.01226	1.02931	1.047	0.411493	0.459551
PF3D7_1468700	eukaryotic initiation factor 4A OS=Plasmodium_falciparum_3D7 GN=PF3D7_1468700	45.31	197450000	157840000	179440000	161250000	155740000	174210000	10098000	9585500	10065000	10217000	10692000	10153000	1.15476	0.923104	1.04943	0.943047	0.910822	1.01884	0.919	0.324043	0.369989
PF3D7_1468900	zinc finger protein, putative OS=Plasmodium_falciparum_3D7 GN=PF3D7_1468900	97.344	124960000	98359000	103640000	67179000	77240000	0	2643700	2321100	2211500	3460000	3440400	4429200	1.32548	1.04331	1.09933	0.712581	0.8193		0.663	0.0317759	0.0555625
PF3D7_1470600	RAP protein, putative OS=Plasmodium_falciparum_3D7 GN=PF3D7_1470600	64.169	0	0	25749000	25190000	21293000	0	2493600	1816600	0	761410	849390	1604400			1.06943	1.04621	0.884359		0.903
PF3D7_1471000	RNA 3'-terminal phosphate cyclase-like protein, putative OS=Plasmodium_falciparum_3D7 GN=PF3D7_1471000	54.895	145770000	133210000	132030000	168570000	162420000	178490000	10855000	11001000	10907000	4450800	4610700	4293400	0.950168	0.868298	0.860607	1.09878	1.0587	1.16345	1.24	0.00681036	0.0183753
PF3D7_1471100	exported protein 2 OS=Plasmodium_falciparum_3D7 GN=PF3D7_1471100	33.411	464940000	471240000	412010000	5411400000	5101300000	5122800000	1232500000	1438300000	1196700000	86781000	95202000	95705000	0.164254	0.16648	0.145555	1.91174	1.80219	1.80978	11.597	7.90436e-07	0.000120937
PF3D7_1471600	apical polar ring protein APR2, putative OS=Plasmodium_falciparum_3D7 GN=PF3D7_1471600	136.24	0	0	0	0	0	0	0	0	0	0	0	0
PF3D7_1472900	dihydroorotase, putative OS=Plasmodium_falciparum_3D7 GN=PF3D7_1472900	41.717	57273000	57143000	0	53193000	0	62179000	5868500	3978500	6511800	4605300	4003100	3678000	0.996971	0.994708		0.925949		1.08237	1.008	0.952229	0.955745
PF3D7_1473200	DnaJ protein, putative OS=Plasmodium_falciparum_3D7 GN=PF3D7_1473200	52.453	145700000	136040000	138540000	0	0	0	5628700	5376000	5389600	7041500	6630900	7047700	1.04002	0.971067	0.988912
PF3D7_1474400	conserved Plasmodium protein, unknown function OS=Plasmodium_falciparum_3D7 GN=PF3D7_1474400	357.8	0	0	0	0	0	0	0	0	0	0	0	0
PF3D7_1474500	splicing factor 3A subunit 1, putative OS=Plasmodium_falciparum_3D7 GN=PF3D7_1474500	83.748	0	0	0	0	0	0	788390	585580	0	0	0	0							1000		0.001
PF3D7_1476300	Plasmodium exported protein (PHISTb), unknown function OS=Plasmodium_falciparum_3D7 GN=PF3D7_1476300	68.141	97143000	0	70578000	64111000	0	55536000	4196900	1806600	3729800	4270000	1510100	3236600	1.35218		0.982406	0.892389		0.77303	0.713	0.202277	0.246981
PF3D7_1477500	Plasmodium exported protein (PHISTb), unknown function OS=Plasmodium_falciparum_3D7 GN=PF3D7_1477500	60.552	0	0	0	74298000	74698000	73743000	3692200	3774200	3762000	632930	0	630000				1.0007	1.00608	0.993221

## Sheet: Table S4B
Table S4. (B) List of quantifiable proteins identified in this study that are putative nuclear proteins.
Core nuclear proteins are defined based on the previously identified P. falciparum nuclear proteome (Oehring et al., 2012). The proteins selected for Table 2 are shaded.
GeneID	Protein description	Gene Name or Symbol	MW [kDa]	LFQ intensity 3D7_rep1	LFQ intensity 3D7_rep2	LFQ intensity 3D7_rep3	LFQ intensity NIF4TurboID_rep1	LFQ intensity NIF4TurboID_rep2	LFQ intensity NIF4TurboID_rep3	iBAQ NIF4TurboID_rep1	iBAQ NIF4TurboID_rep2	iBAQ NIF4TurboID_rep3	iBAQ 3D7_rep1	iBAQ 3D7_rep2	iBAQ 3D7_rep3	normalized LFQ intensity 3D7_rep1	normalized LFQ intensity 3D7_rep2	normalized LFQ intensity 3D7_rep3	normalized LFQ intensity NIF4TurboID_rep1	normalized LFQ intensity NIF4TurboID_rep2	normalized LFQ intensity NIF4TurboID_rep3	NIF4TurboID/3D7 ratio	NIF4TurboID/3D7 p value	NIF4TurboID/3D7 adjusted p value
PF3D7_0305600	DNA-(apurinic or apyrimidinic site) endonuclease OS=Plasmodium_falciparum_3D7 GN=PF3D7_0305600	APE1	72.442	0	0	0	0	0	0	622750	0	523020	0	0	0	1.22366	1.35895	1.19584	0.842165	0.683746	0.695646	1000		0.001
PF3D7_0413600	26S protease regulatory subunit 6B, putative OS=Plasmodium_falciparum_3D7 GN=PF3D7_0413600	RPT3	44.666	0	0	0	0	0	0	1216700	808040	1042600	0	0	0							1000		0.001
PF3D7_0520400	single-stranded DNA-binding protein, putative OS=Plasmodium_falciparum_3D7 GN=PF3D7_0520400	N/A	35.659	0	0	0	0	0	0	1995700	2800900	2543300	0	0	0							1000		0.001
PF3D7_0527200	ubiquitin carboxyl-terminal hydrolase 14 OS=Plasmodium_falciparum_3D7 GN=PF3D7_0527200	USP14	70.732	0	0	0	0	0	0	966620	1128800	0	0	0	0							1000		0.001
PF3D7_0604100	AP2 domain transcription factor OS=Plasmodium_falciparum_3D7 GN=PF3D7_0604100	SIP2	229.62	0	0	0	0	0	0	0	244460	218750	0	0	0							1000		0.001
PF3D7_0703600	conserved protein, unknown function OS=Plasmodium_falciparum_3D7 GN=PF3D7_0703600	N/A	31.437	0	0	0	0	0	0	3392700	3167200	3930100	0	0	0	0	0	0				1000		0.001
PF3D7_0706000	importin-7, putative OS=Plasmodium_falciparum_3D7 GN=PF3D7_0706000	N/A	145.51	0	0	0	0	18806000	20609000	238820	496340	540260	0	0	0	0	0	0		0.954256	1.04574	1000		0.001
PF3D7_0722400	Obg-like ATPase 1, putative OS=Plasmodium_falciparum_3D7 GN=PF3D7_0722400	OLA1	45.163	0	0	0	42522000	49300000	28406000	3699900	3377000	1908900	0	0	0	0	0	0	1.06103	1.23016	0.708803	1000		0.001
PF3D7_0802000	glutamate dehydrogenase, putative OS=Plasmodium_falciparum_3D7 GN=PF3D7_0802000	GDH3	160.42	0	0	0	0	21756000	20736000	404570	628950	588000	0	0	0	0	0	0		1.02401	0.975995	1000		0.001
PF3D7_0823300	histone acetyltransferase GCN5 OS=Plasmodium_falciparum_3D7 GN=PF3D7_0823300	GCN5	170.92	0	0	0	0	328030000	207850000	2591400	6082800	2898300	0	0	0	0	0	0		1.22427	0.775733	1000		0.001
PF3D7_0917600	pre-mRNA-splicing factor ATP-dependent RNA helicase PRP43, putative OS=Plasmodium_falciparum_3D7 GN=PF3D7_0917600	PRP43	94.144	0	0	0	0	0	0	735050	548890	650770	0	0	0	0	0	0				1000		0.001
PF3D7_1019400	60S ribosomal protein L30e, putative OS=Plasmodium_falciparum_3D7 GN=PF3D7_1019400	N/A	11.775	0	0	0	0	0	0	8220400	7162600	7280000	0	0	0							1000		0.001
PF3D7_1103100	60S acidic ribosomal protein P1, putative OS=Plasmodium_falciparum_3D7 GN=PF3D7_1103100	RPP1	13.014	0	0	0	691790000	721770000	599580000	165380000	171190000	132440000	0	0	0				1.03091	1.07559	0.8935	1000		0.001
PF3D7_1220900	heterochromatin protein 1 OS=Plasmodium_falciparum_3D7 GN=PF3D7_1220900	HP1	31.018	0	0	0	51786000	48555000	57424000	7996100	7818000	8901400	0	0	0				0.984743	0.923304	1.09195	1000		0.001
PF3D7_1244800	translation machinery-associated protein 46, putative OS=Plasmodium_falciparum_3D7 GN=PF3D7_1244800	N/A	39.692	0	0	0	42599000	0	44900000	4525300	1904500	4400300	0	0	0				0.973703		1.0263	1000		0.001
PF3D7_1312900	eukaryotic translation initation factor 4 gamma OS=Plasmodium_falciparum_3D7 GN=PF3D7_1312900	EIF4G	146.65	0	0	0	0	0	0	1059800	556530	615020	0	0	0							1000		0.001
PF3D7_1317800	40S ribosomal protein S19 OS=Plasmodium_falciparum_3D7 GN=PF3D7_1317800	RPS19	16.763	0	0	0	0	0	0	22350000	26634000	23972000	0	0	0							1000		0.001
PF3D7_1319400	conserved protein, unknown function OS=Plasmodium_falciparum_3D7 GN=PF3D7_1319400	N/A	127.67	0	0	0	0	0	0	586320	481070	0	0	0	0							1000		0.001
PF3D7_1408600	40S ribosomal protein S8e, putative OS=Plasmodium_falciparum_3D7 GN=PF3D7_1408600	N/A	25.051	0	0	0	0	0	0	5413400	4922600	5401700	0	0	0							1000		0.001
PF3D7_1422800	actin-related protein ARP4 OS=Plasmodium_falciparum_3D7 GN=PF3D7_1422800	ARP4	60.657	0	0	0	0	0	0	1909900	2317700	1444300	0	0	0							1000		0.001
PF3D7_1426000	60S ribosomal protein L21 OS=Plasmodium_falciparum_3D7 GN=PF3D7_1426000	RPL21	18.795	0	0	0	0	55256000	50938000	7997800	10101000	9226100	0	0	0					1.04066	0.959339	1000		0.001
PF3D7_1434300	Hsp70/Hsp90 organizing protein OS=Plasmodium_falciparum_3D7 GN=PF3D7_1434300	HOP	66.056	0	0	0	0	0	0	500930	341480	0	0	0	0							1000		0.001
PF3D7_1460700	60S ribosomal protein L27 OS=Plasmodium_falciparum_3D7 GN=PF3D7_1460700	RPL27	16.745	0	0	0	0	0	0	3030000	2775300	3856000	0	0	0	1.05636	0.990921	1.03439	1.06669	0.758499	1.09313	1000		0.001
PF3D7_1474500	splicing factor 3A subunit 1, putative OS=Plasmodium_falciparum_3D7 GN=PF3D7_1474500	SF3A1	83.748	0	0	0	0	0	0	788390	585580	0	0	0	0							1000		0.001
PF3D7_1224500	histone chaperone ASF1 OS=Plasmodium_falciparum_3D7 GN=PF3D7_1224500	ASF1	31.547	136340000	0	0	955520000	507290000	888860000	115320000	106850000	107810000	13565000	10718000	13549000	0.219195			1.5362	0.815576	1.42903	5.75
PF3D7_0422400	40S ribosomal protein S19 OS=Plasmodium_falciparum_3D7 GN=PF3D7_0422400	RPS19	19.722	465730000	790960000	445560000	1343200000	1894200000	1931300000	142320000	137480000	142310000	114600000	101040000	103780000	0.406695	0.690699	0.389082	1.17294	1.65409	1.68649	3.036	0.00662082	0.0183753
PF3D7_1105400	40S ribosomal protein S4, putative OS=Plasmodium_falciparum_3D7 GN=PF3D7_1105400	RPS4	29.772	150060000	207760000	165520000	473900000	460010000	598140000	58930000	61456000	61765000	14999000	11269000	13519000	0.438048	0.606483	0.483178	1.38339	1.34284	1.74606	2.927	0.00106767	0.00535585
PF3D7_1105000	histone H4 OS=Plasmodium_falciparum_3D7 GN=PF3D7_1105000	H4	11.455	5554400000	6923800000	6982900000	18064000000	14198000000	14421000000	3012500000	3037400000	2953300000	778940000	732270000	747260000	0.503845	0.628065	0.633426	1.6386	1.28791	1.30814	2.399	0.00126633	0.00605464
PF3D7_0617900	histone H3 variant OS=Plasmodium_falciparum_3D7 GN=PF3D7_0617900	H3.3	15.441	967600000	827980000	0	2292600000	1997400000	0	875900000	889960000	317080000	261760000	258490000	114850000	261760000	258490000	114850000	1.50691	1.31287		2.389	0.0139458	0.0301562
PF3D7_0610400	histone H3 OS=Plasmodium_falciparum_3D7 GN=PF3D7_0610400	H3	15.446	4522600000	4521700000	4523600000	10892000000	10174000000	10680000000	4175900000	5187000000	4199100000	1621000000	1620100000	1603300000	1621000000	1620100000	1603300000	1.44221	1.34714	1.41414	2.34	1.93472e-06	0.000148006
PF3D7_0923000	DNA-directed RNA polymerase II subunit RPB3, putative OS=Plasmodium_falciparum_3D7 GN=PF3D7_0923000	RPB3	38.345	73283000	75175000	66411000	163760000	122810000	168510000	15459000	14062000	15934000	5488200	6133900	4964700	0.656316	0.67326	0.594771	1.46662	1.09987	1.50916	2.118	0.00233971	0.00807648
PF3D7_1302800	40S ribosomal protein S7, putative OS=Plasmodium_falciparum_3D7 GN=PF3D7_1302800	N/A	22.48	104520000	93278000	129170000	248610000	201720000	215970000	46333000	44775000	44497000	11724000	14318000	15841000	0.63137	0.563461	0.780273	1.50177	1.21852	1.3046	2.038	0.00320853	0.0105571
PF3D7_0918300	eukaryotic translation initiation factor 3 subunit F, putative OS=Plasmodium_falciparum_3D7 GN=PF3D7_0918300	EIF3F	36.82	1290600000	0	0	2396500000	2363600000	3080400000	150010000	145600000	181580000	79156000	76289000	72658000	79156000	76289000	72658000	1.04982	1.03541	1.34941	2.025
PF3D7_1212700	eukaryotic translation initiation factor 3 subunit A, putative OS=Plasmodium_falciparum_3D7 GN=PF3D7_1212700	EIF3A	166.06	467490000	474030000	482120000	743330000	940400000	1091700000	41029000	42707000	40160000	18545000	17887000	19817000	0.667991	0.677336	0.688895	1.06214	1.34373	1.55992	1.95	0.00428708	0.0129886
PF3D7_0728000	eukaryotic translation initiation factor 2 subunit alpha OS=Plasmodium_falciparum_3D7 GN=PF3D7_0728000	eIF2alpha	37.82	226990000	253160000	256760000	482950000	480700000	427160000	82301000	81438000	78590000	29913000	21011000	32268000	29913000	21011000	32268000	1.36188	1.35554	1.20456	1.887	0.000343231	0.0021881
PF3D7_1366900	conserved protein, unknown function OS=Plasmodium_falciparum_3D7 GN=PF3D7_1366900	N/A	78.573	141480000	251920000	192600000	396620000	342300000	339320000	35117000	34356000	24352000	19210000	11542000	22640000	0.510071	0.908234	0.694371	1.42991	1.23408	1.22333	1.84	0.0219108	0.0416442
PF3D7_0322900	40S ribosomal protein S3A, putative OS=Plasmodium_falciparum_3D7 GN=PF3D7_0322900	RPS3A	30.047	0	104320000	115180000	221450000	180630000	201930000	22595000	20425000	20306000	6219500	8286900	9440400		0.633386	0.699324	1.34455	1.09671	1.22603	1.835	0.00562899	0.0162497
PF3D7_0517400	FACT complex subunit SPT16, putative OS=Plasmodium_falciparum_3D7 GN=PF3D7_0517400	FACT-L	132.68	0	0	80192000	0	0	144610000	6591300	6946400	5690400	1624700	2219700	1283300			0.713446			1.28655	1.803
PF3D7_1108400	casein kinase 2, alpha subunit OS=Plasmodium_falciparum_3D7 GN=PF3D7_1108400	CK2alpha	39.89	73536000	70111000	97366000	116700000	160670000	155810000	15485000	14906000	14539000	3455100	6564500	6110700	0.654436	0.623955	0.866512	1.03858	1.42989	1.38664	1.797	0.0152978	0.0322837
PF3D7_1223100	cAMP-dependent protein kinase regulatory subunit OS=Plasmodium_falciparum_3D7 GN=PF3D7_1223100	PKAr	50.832	220410000	168970000	187330000	330670000	342270000	339870000	27922000	29798000	26930000	16100000	14629000	16039000	0.831987	0.637815	0.707119	1.24819	1.29198	1.28292	1.756	0.00188286	0.00710589
PF3D7_0524400	ribosome-interacting GTPase 1, putative OS=Plasmodium_falciparum_3D7 GN=PF3D7_0524400	RBG1	40.684	182660000	156290000	186440000	237240000	316400000	328450000	47452000	50323000	52146000	21174000	24352000	23593000	0.778668	0.666255	0.794782	1.01134	1.34879	1.40016	1.679	0.0119555	0.0267035
PF3D7_0513600	deoxyribodipyrimidine photo-lyase, putative OS=Plasmodium_falciparum_3D7 GN=PF3D7_0513600	N/A	129.2	29181000	31291000	33937000	53322000	58328000	39115000	2507100	2924500	1947300	548840	605010	579030	0.71413	0.765766	0.83052	1.30492	1.42743	0.957239	1.597	0.0239474	0.0444115
PF3D7_0818900	heat shock protein 70 OS=Plasmodium_falciparum_3D7 GN=PF3D7_0818900	HSP70	73.914	2036900000	1749000000	2105100000	3204600000	3641000000	2425200000	121790000	125400000	115860000	101480000	93972000	94351000	101480000	93972000	94351000	1.26816	1.44086	0.959728	1.574	0.0290599	0.052002
PF3D7_0815600	eukaryotic translation initiation factor 3 subunit G, putative OS=Plasmodium_falciparum_3D7 GN=PF3D7_0815600	EIF3G	31.251	735270000	721740000	767020000	1165500000	1091600000	1198500000	269960000	267050000	277760000	131780000	144350000	126210000	131780000	144350000	126210000	1.23124	1.15317	1.2661	1.554	0.000183118	0.00143677
PF3D7_0520000	40S ribosomal protein S9, putative OS=Plasmodium_falciparum_3D7 GN=PF3D7_0520000	RPS9	22.123	491410000	0	0	760120000	656080000	866100000	147640000	162040000	155800000	57837000	31729000	33370000	0.708668			1.09618	0.946141	1.24901	1.548
PF3D7_1105100	histone H2B OS=Plasmodium_falciparum_3D7 GN=PF3D7_1105100	H2B	13.125	1780000000	2050600000	1837300000	2434200000	3052100000	3211100000	464750000	445010000	464660000	158940000	181150000	172290000	0.743458	0.856481	0.767391	1.0167	1.27478	1.34119	1.535	0.0113569	0.0261996
PF3D7_0624600	ISWI chromatin-remodeling complex ATPase OS=Plasmodium_falciparum_3D7 GN=PF3D7_0624600	ISWI	315.62	149130000	138110000	142210000	197540000	232020000	228500000	7290500	9311700	7858400	3561200	3669100	3904300	3561200	3669100	3904300	1.08987	1.2801	1.26068	1.532	0.00161423	0.00686047
PF3D7_0617800	histone H2A OS=Plasmodium_falciparum_3D7 GN=PF3D7_0617800	H2A	14.122	564100000	598680000	589250000	802230000	1063200000	792830000	199100000	197230000	191620000	76744000	85554000	81136000	76744000	85554000	81136000	1.0914	1.44643	1.07861	1.517	0.0139157	0.0301562
PF3D7_1417700	conserved protein, unknown function OS=Plasmodium_falciparum_3D7 GN=PF3D7_1417700	N/A	26.742	0	0	46004000	64781000	69027000	70684000	7816900	8092700	7952800	2005100	1681700	3689800			0.734607	1.03444	1.10224	1.12871	1.482
PF3D7_1106000	RuvB-like helicase 2 OS=Plasmodium_falciparum_3D7 GN=PF3D7_1106000	RUVB2	53.405	0	168240000	106060000	189370000	220180000	187450000	9985700	14166000	9399600	4664700	6258700	5628000		0.965454	0.608631	1.08671	1.26351	1.07569	1.451	0.121352	0.163584
PF3D7_0719700	40S ribosomal protein S10, putative OS=Plasmodium_falciparum_3D7 GN=PF3D7_0719700	RPS10	16.478	2509900000	2159200000	2047800000	2991700000	3158400000	3578900000	939370000	931710000	1000600000	511680000	487980000	489790000	511680000	487980000	489790000	1.09147	1.15229	1.3057	1.448	0.0100603	0.0240504
PF3D7_1364800	DNA-directed RNA polymerases I, II, and III subunit RPABC1, putative OS=Plasmodium_falciparum_3D7 GN=PF3D7_1364800	RPB5	24.154	62180000	58792000	67248000	86363000	76976000	108540000	17801000	15272000	17272000	8225800	6940200	9294900	0.810869	0.766687	0.876959	1.12623	1.00382	1.41543	1.444	0.0294925	0.0524692
PF3D7_0934800	cAMP-dependent protein kinase catalytic subunit OS=Plasmodium_falciparum_3D7 GN=PF3D7_0934800	PKAc	40.196	0	0	136120000	197790000	197390000	187330000	17321000	15281000	15306000	5073300	5046000	7141500			0.757664	1.10093	1.0987	1.04271	1.426
PF3D7_1206200	eukaryotic translation initiation factor 3 subunit C, putative OS=Plasmodium_falciparum_3D7 GN=PF3D7_1206200	EIF3C	116.01	236160000	202930000	217090000	362460000	287320000	279240000	31842000	32552000	27672000	8085500	6440400	9710200	0.893868	0.768092	0.821688	1.37191	1.08751	1.05693	1.416	0.0215163	0.0414087
PF3D7_0517700	eukaryotic translation initiation factor 3 subunit B, putative OS=Plasmodium_falciparum_3D7 GN=PF3D7_0517700	EIF3B	84.056	3101900000	3288900000	3384000000	4671400000	4500800000	4556900000	293800000	316550000	277080000	150700000	162220000	146890000	0.791843	0.83958	0.863857	1.1925	1.14895	1.16327	1.405	0.000258011	0.00171633
PF3D7_1203700	nucleosome assembly protein OS=Plasmodium_falciparum_3D7 GN=PF3D7_1203700	NAPL	40.487	887860000	870640000	897730000	1276500000	1135100000	1305600000	159200000	140250000	162870000	130530000	132020000	143110000	0.835839	0.819628	0.84513	1.20171	1.06859	1.2291	1.399	0.00165179	0.00692392
PF3D7_0904800	replication protein A1, small fragment OS=Plasmodium_falciparum_3D7 GN=PF3D7_0904800	RPA1	56.234	0	50290000	0	0	69379000	0	3852600	4210900	3660800	1007700	2159700	2093000	1007700	2159700	2093000		1.15952		1.38
PF3D7_0219600	replication factor C subunit 1 OS=Plasmodium_falciparum_3D7 GN=PF3D7_0219600	RFC1	104.18	131200000	129570000	0	180100000	179410000	177430000	4085700	4377700	4508600	2435000	2263900	1886800	0.822354	0.812137		1.12886	1.12453	1.11212	1.373	2.83408e-05	0.000456436
PF3D7_1331700	glutamine--tRNA ligase, putative OS=Plasmodium_falciparum_3D7 GN=PF3D7_1331700	N/A	108.53	57696000	54711000	33579000	56444000	62125000	77331000	2016600	2445500	2238900	1425000	1328400	780490	1.01255	0.960162	0.589302	0.990576	1.09028	1.35714	1.342	0.185111	0.23026
PF3D7_1011800	PRE-binding protein OS=Plasmodium_falciparum_3D7 GN=PF3D7_1011800	PREBP	131.62	1075500000	982510000	964720000	1322200000	1425000000	1271100000	88933000	97380000	79763000	52845000	51055000	48657000	0.916485	0.837244	0.822084	1.12671	1.21431	1.08316	1.329	0.00388606	0.012134
PF3D7_0618300	60S ribosomal protein L27a, putative OS=Plasmodium_falciparum_3D7 GN=PF3D7_0618300	N/A	16.722	339900000	325250000	312590000	513460000	406230000	379150000	92111000	78759000	82785000	42028000	38857000	35265000	42028000	38857000	35265000	1.35324	1.07063	0.999262	1.328	0.0437741	0.0716303
PF3D7_1021900	PHAX domain-containing protein, putative OS=Plasmodium_falciparum_3D7 GN=PF3D7_1021900	N/A	267.38	50221000	48455000	48174000	61393000	53713000	78822000	1268900	1291400	1146000	819070	848470	758580	0.88423	0.853136	0.848189	1.08093	0.945712	1.3878	1.321	0.0788855	0.114403
PF3D7_1465900	40S ribosomal protein S3 OS=Plasmodium_falciparum_3D7 GN=PF3D7_1465900	N/A	24.668	730380000	794250000	967550000	1101000000	1117300000	1041900000	261900000	235740000	244790000	114580000	118410000	97999000	0.76182	0.82844	1.0092	1.14839	1.1654	1.08675	1.308	0.0329138	0.0565821
PF3D7_1417500	H/ACA ribonucleoprotein complex subunit 4, putative OS=Plasmodium_falciparum_3D7 GN=PF3D7_1417500	CBF5	52.941	106590000	106200000	102160000	137630000	146470000	126750000	8794700	9532600	7688600	4765800	4460200	4573400	0.881152	0.877928	0.84453	1.13775	1.21083	1.04781	1.304	0.00387704	0.012134
PF3D7_0516900	60S ribosomal protein L2 OS=Plasmodium_falciparum_3D7 GN=PF3D7_0516900	RPL2	27.999	189140000	0	195580000	269120000	243100000	221230000	43894000	48489000	39793000	19960000	20550000	21727000	0.845757		0.874554	1.20339	1.08704	0.98925	1.271	0.0495442	0.0793745
PF3D7_1438000	eukaryotic translation initiation factor eIF2A, putative OS=Plasmodium_falciparum_3D7 GN=PF3D7_1438000	N/A	76.832	249690000	243340000	238470000	263450000	286170000	370790000	21990000	24363000	26407000	8957100	9501100	9356500	0.906914	0.88385	0.866161	0.956892	1.03941	1.34677	1.258	0.102454	0.143154
PF3D7_1111100	replication factor C subunit 5, putative OS=Plasmodium_falciparum_3D7 GN=PF3D7_1111100	RFC5	40.346	0	30456000	40103000	46422000	38709000	47753000	5982000	4623800	5315300	1380800	2222700	3150400		0.748514	0.985608	1.14091	0.951348	1.17362	1.256	0.178769	0.223279
PF3D7_1315400	zinc finger (CCCH type) protein, putative OS=Plasmodium_falciparum_3D7 GN=PF3D7_1315400	N/A	47.962	368040000	342110000	365160000	477900000	459170000	400030000	86202000	87123000	76205000	48357000	48290000	49202000	0.915367	0.850875	0.908204	1.1886	1.14202	0.99493	1.243	0.0212766	0.0413702
PF3D7_0903400	ATP-dependent RNA helicase DDX60, putative OS=Plasmodium_falciparum_3D7 GN=PF3D7_0903400	DDX60	300.92	67856000	76997000	0	98173000	93450000	78302000	3682000	3441000	3222500	1221300	1229000	572010	1221300	1229000	572010	1.18344	1.12651	0.943903	1.242	0.122394	0.164265
PF3D7_1434600	methionine aminopeptidase 2 OS=Plasmodium_falciparum_3D7 GN=PF3D7_1434600	METAP2	71.743	194570000	189720000	202340000	228200000	276050000	214260000	16719000	18525000	15224000	7709100	7482400	8480100	0.894479	0.872182	0.930199	1.04908	1.26906	0.984998	1.225	0.0657305	0.100067
PF3D7_0609000	nucleoporin NUP637, putative OS=Plasmodium_falciparum_3D7 GN=PF3D7_0609000	NUP637	720.51	37975000	34812000	34102000	41004000	41823000	41819000	298920	388520	329140	206760	191640	183390	0.984084	0.902118	0.88372	1.06258	1.0838	1.0837	1.166	0.0100043	0.0240504
PF3D7_0316800	40S ribosomal protein S15A, putative OS=Plasmodium_falciparum_3D7 GN=PF3D7_0316800	N/A	14.873	612300000	630170000	544320000	707900000	674690000	683610000	118390000	110870000	110340000	50838000	57856000	55836000	0.953493	0.981321	0.847633	1.10237	1.05065	1.06454	1.156	0.0353032	0.0600154
PF3D7_0823200	RNA-binding protein, putative OS=Plasmodium_falciparum_3D7 GN=PF3D7_0823200	N/A	32.441	437690000	468690000	486530000	476370000	637180000	496730000	101020000	102920000	106170000	77581000	84486000	84457000	77581000	84486000	84457000	0.951728	1.27301	0.992405	1.156	0.224985	0.272117
PF3D7_1311800	M1-family alanyl aminopeptidase OS=Plasmodium_falciparum_3D7 GN=PF3D7_1311800	M1AAP	126.06	76134000	0	76863000	80272000	85658000	97990000	2580200	2750700	2827900	2168800	660730	2057000	0.913059		0.921802	0.962686	1.02728	1.17517	1.15	0.170434	0.215507
PF3D7_1133200	conserved Plasmodium protein, unknown function OS=Plasmodium_falciparum_3D7 GN=PF3D7_1133200	N/A	245.04	0	0	99957000	121190000	123380000	99839000	2289600	2401700	1935700	387790	727840	1085600			0.899772	1.0909	1.11062	0.89871	1.149
PF3D7_1104200	chromatin remodeling protein OS=Plasmodium_falciparum_3D7 GN=PF3D7_1104200	SNF2L	167.44	65077000	72799000	75181000	79437000	83526000	80980000	2875800	3019000	3256300	1522600	2309500	1735300	0.854403	0.955786	0.987059	1.04294	1.09662	1.06319	1.145	0.04108	0.0679486
PF3D7_1118200	heat shock protein 90, putative OS=Plasmodium_falciparum_3D7 GN=PF3D7_1118200	N/A	108.46	46886000	0	0	0	56915000	50191000	1012600	1516700	1388300	862950	510310	634500	0.913411				1.10879	0.977798	1.142
PF3D7_1423700	conserved Plasmodium protein, unknown function OS=Plasmodium_falciparum_3D7 GN=PF3D7_1423700	N/A	183.57	140750000	168460000	139690000	168040000	183510000	158690000	4190100	4020900	2948700	1669700	2918800	2935100	0.880476	1.05382	0.873845	1.05119	1.14797	0.992702	1.137	0.15515	0.197816
PF3D7_1238800	acyl-CoA synthetase OS=Plasmodium_falciparum_3D7 GN=PF3D7_1238800	ACS11	92.091	248970000	298900000	267220000	302990000	324860000	294080000	11660000	11798000	10565000	6519300	7320100	5773600	0.85999	1.03246	0.923029	1.04659	1.12213	1.01581	1.131	0.108817	0.15067
PF3D7_0706500	conserved Plasmodium protein, unknown function OS=Plasmodium_falciparum_3D7 GN=PF3D7_0706500	N/A	196.57	78298000	85593000	57609000	79573000	81924000	86426000	2820000	2404700	2416100	1953900	1906200	1354600	1953900	1906200	1354600	1.01707	1.04712	1.10467	1.119	0.361283	0.406443
PF3D7_1446600	centrin-2 OS=Plasmodium_falciparum_3D7 GN=PF3D7_1446600	CEN2	19.31	627660000	603060000	627170000	705880000	689150000	677580000	117250000	104910000	106840000	74500000	58774000	77818000	0.958138	0.920585	0.95739	1.07754	1.052	1.03434	1.116	0.00351891	0.0113346
PF3D7_0212300	eukaryotic peptide chain release factor subunit 1, putative OS=Plasmodium_falciparum_3D7 GN=PF3D7_0212300	ERF1	48.063	0	91320000	0	106930000	91878000	106640000	7939700	6954800	7667900	5257500	5258100	4194100		0.920639		1.07801	0.926264	1.07509	1.115
PF3D7_1007900	eukaryotic translation initiation factor 3 subunit D, putative OS=Plasmodium_falciparum_3D7 GN=PF3D7_1007900	EIF3D	63.109	980770000	833000000	1006800000	977590000	1106100000	1057700000	127880000	154070000	142790000	92265000	89253000	85494000	0.987028	0.838315	1.01322	0.983827	1.11316	1.06445	1.114	0.188592	0.23364
PF3D7_0418200	eukaryotic translation initiation factor 3 subunit M, putative OS=Plasmodium_falciparum_3D7 GN=PF3D7_0418200	EIF3M	51.029	1257200000	1263800000	1196400000	1330400000	1497700000	1282400000	136820000	146600000	138890000	84731000	84582000	84195000	0.96363	0.968689	0.917028	1.01974	1.14797	0.982946	1.106	0.119745	0.162133
PF3D7_1438500	cleavage and polyadenylation specificity factor subunit 3, putative OS=Plasmodium_falciparum_3D7 GN=PF3D7_1438500	CPSF3	101.18	0	22173000	27064000	26673000	28204000	26572000	1255200	1417100	1204700	500140	750680	876860		0.848331	1.03546	1.0205	1.07908	1.01663	1.103	0.282135	0.332051
PF3D7_0205900	26S proteasome regulatory subunit RPN1, putative OS=Plasmodium_falciparum_3D7 GN=PF3D7_0205900	RPN1	108.36	115790000	97044000	115620000	119720000	119750000	118690000	3849300	4414700	3988800	4953800	4742000	4881700	1.01184	0.848022	1.01035	1.04618	1.04644	1.03718	1.09	0.200236	0.246981
PF3D7_1236100	clustered-asparagine-rich protein OS=Plasmodium_falciparum_3D7 GN=PF3D7_1236100	CARP	51.532	382580000	336050000	381590000	390330000	406610000	394230000	49193000	51555000	49204000	32485000	30029000	33186000	1.00178	0.879946	0.999193	1.02208	1.06471	1.03229	1.083	0.142777	0.185914
PF3D7_1308300	40S ribosomal protein S27 OS=Plasmodium_falciparum_3D7 GN=PF3D7_1308300	RPS27	9.1418	532590000	555480000	512190000	566110000	587560000	557300000	174850000	184080000	166150000	173440000	183410000	172250000	0.965061	1.00654	0.928096	1.0258	1.06467	1.00984	1.069	0.0756831	0.112293
PF3D7_0810600	ATP-dependent RNA helicase DBP1, putative OS=Plasmodium_falciparum_3D7 GN=PF3D7_0810600	DBP1	108.63	41532000	46572000	46995000	0	48586000	47004000	937240	1785400	1784100	975530	1236300	1279700	975530	1236300	1279700		1.05306	1.01877	1.061	0.332012	0.377679
PF3D7_0624000	hexokinase OS=Plasmodium_falciparum_3D7 GN=PF3D7_0624000	HK	55.261	0	240490000	0	245500000	261250000	0	17781000	18031000	20065000	10559000	12325000	11887000	10559000	12325000	11887000	0.985627	1.04886		1.054
PF3D7_0818200	14-3-3 protein OS=Plasmodium_falciparum_3D7 GN=PF3D7_0818200	14-3-3I	30.192	1532500000	1918600000	1731300000	2138300000	1708100000	1617600000	360400000	331790000	336320000	248360000	335230000	227630000	248360000	335230000	227630000	1.20508	0.962635	0.911632	1.054	0.667566	0.71176
PF3D7_0302800	RNA-binding protein, putative OS=Plasmodium_falciparum_3D7 GN=PF3D7_0302800	N/A	48.08	162670000	178730000	162950000	189690000	169720000	169850000	18524000	14749000	14575000	9239800	11513000	10266000	0.944283	1.03751	0.945908	1.10113	0.985207	0.985962	1.049	0.378324	0.424056
PF3D7_0721600	40S ribosomal protein S5, putative OS=Plasmodium_falciparum_3D7 GN=PF3D7_0721600	N/A	21.863	840590000	1026800000	967820000	949930000	966700000	1056100000	171590000	166060000	132100000	121350000	124510000	127290000	121350000	124510000	127290000	0.981343	0.998667	1.09102	1.049	0.503779	0.552671
PF3D7_1468100	MORC family protein OS=Plasmodium_falciparum_3D7 GN=PF3D7_1468100	MORC	295.83	126300000	123390000	145930000	138550000	136600000	138900000	6433300	6141200	6353700	2054700	2323200	2533900	0.935937	0.914373	1.0814	1.02672	1.01226	1.02931	1.047	0.411493	0.459551
PF3D7_1410600	eukaryotic translation initiation factor 2 subunit gamma, putative OS=Plasmodium_falciparum_3D7 GN=PF3D7_1410600	eIF2gamma	51.244	1527200000	1236300000	1607000000	1475500000	1700300000	1363700000	184950000	197700000	188710000	114740000	117770000	112390000	1.02842	0.832525	1.08215	0.993603	1.14498	0.918316	1.039	0.717406	0.751802
PF3D7_1023900	chromodomain-helicase-DNA-binding protein 1 homolog, putative OS=Plasmodium_falciparum_3D7 GN=PF3D7_1023900	CHD1	381.25	198300000	238420000	204630000	252770000	216190000	194620000	3751700	3735600	3866400	2819400	1548600	2741100	0.911773	1.09624	0.940878	1.16222	0.99403	0.894853	1.035	0.756205	0.779121
PF3D7_0527500	Hsc70-interacting protein OS=Plasmodium_falciparum_3D7 GN=PF3D7_0527500	HIP	51.125	113840000	106290000	118180000	121830000	116930000	107600000	10793000	10091000	9228200	6374800	5773200	7053600	0.997619	0.931456	1.03565	1.06764	1.0247	0.942936	1.024	0.654458	0.700225
PF3D7_1104000	phenylalanine--tRNA ligase beta subunit OS=Plasmodium_falciparum_3D7 GN=PF3D7_1104000	N/A	72.501	113700000	103480000	94924000	110450000	106040000	101510000	7313800	6232800	7055700	4556900	5592800	4495000	1.08268	0.985361	0.903889	1.05173	1.00974	0.966602	1.019	0.735525	0.762951
PF3D7_0807600	conserved Plasmodium protein, unknown function OS=Plasmodium_falciparum_3D7 GN=PF3D7_0807600	N/A	159.03	91866000	82680000	112720000	100170000	99533000	91204000	7116600	7340500	7158300	3158100	2883900	4165900	3158100	2883900	4165900	1.03952	1.0329	0.946471	1.013	0.844348	0.861235
PF3D7_1472900	dihydroorotase, putative OS=Plasmodium_falciparum_3D7 GN=PF3D7_1472900	N/A	41.717	57273000	57143000	0	53193000	0	62179000	5868500	3978500	6511800	4605300	4003100	3678000	0.996971	0.994708		0.925949		1.08237	1.008	0.952229	0.955745
PF3D7_1103600	actin-like protein, putative OS=Plasmodium_falciparum_3D7 GN=PF3D7_1103600	ALP2a	57.969	98425000	87723000	104770000	96116000	96475000	100180000	13179000	13163000	11955000	6636100	7114400	6459100	1.01175	0.901744	1.07698	0.988019	0.99171	1.0298	1.006	0.876961	0.891528
PF3D7_1441100	conserved Plasmodium protein, unknown function OS=Plasmodium_falciparum_3D7 GN=PF3D7_1441100	N/A	26.306	138260000	120260000	131290000	122150000	137530000	129510000	57493000	63851000	43832000	26290000	22753000	24675000	1.0649	0.926264	1.01122	0.940822	1.05928	0.99751	0.998	0.984255	0.984255
PF3D7_1357100	elongation factor 1-alpha OS=Plasmodium_falciparum_3D7 GN=PF3D7_1357100	N/A	48.958	14532000000	12898000000	13363000000	14196000000	13546000000	12781000000	1542600000	1556700000	1452600000	1413900000	1192500000	1397400000	1.07226	0.951695	0.986005	1.04747	0.999508	0.943062	0.993	0.899006	0.907907
PF3D7_0711500	regulator of chromosome condensation, putative OS=Plasmodium_falciparum_3D7 GN=PF3D7_0711500	N/A	78.896	138500000	154440000	144760000	155620000	125440000	148210000	9876100	8566600	9440500	6339100	6889900	6449600	6339100	6889900	6449600	1.07699	0.868127	1.02571	0.981	0.770659	0.791347
PF3D7_1428300	proliferation-associated protein 2g4, putative OS=Plasmodium_falciparum_3D7 GN=PF3D7_1428300	N/A	42.641	342310000	341390000	307170000	352730000	317530000	301510000	34245000	31324000	38535000	37774000	40581000	27540000	1.04648	1.04367	0.939051	1.07833	0.970723	0.921748	0.981	0.744717	0.769876
PF3D7_1311500	26S protease regulatory subunit 7, putative OS=Plasmodium_falciparum_3D7 GN=PF3D7_1311500	RPT1	46.835	76879000	85770000	83856000	0	80149000	0	3050300	2855600	2689600	3972100	4529800	4717000	0.941412	1.05029	1.02685		0.981454		0.975
PF3D7_1224300	polyadenylate-binding protein 1, putative OS=Plasmodium_falciparum_3D7 GN=PF3D7_1224300	PABP1	97.229	635110000	636350000	619090000	512390000	614580000	712340000	49629000	51864000	52451000	38523000	37445000	30914000	1.02166	1.02366	0.995893	0.824251	0.988638	1.1459	0.973	0.722952	0.755029
PF3D7_1141300	apical polar ring protein APR1, putative OS=Plasmodium_falciparum_3D7 GN=PF3D7_1141300	2022-04-01	120.38	0	61787000	60076000	60350000	55503000	61393000	1537900	1259600	1491500	898170	1246100	1070800		1.03285	1.00425	1.00883	0.927806	1.02626	0.97	0.501317	0.552671
PF3D7_1017900	26S proteasome regulatory subunit p55, putative OS=Plasmodium_falciparum_3D7 GN=PF3D7_1017900	RPN5	55.208	57820000	66284000	57115000	52863000	54901000	67067000	4558900	4829800	4286200	3189700	3397400	3340900	0.974358	1.11699	0.962477	0.890824	0.925168	1.13018	0.965	0.679187	0.719139
PF3D7_1362200	RuvB-like helicase 3 OS=Plasmodium_falciparum_3D7 GN=PF3D7_1362200	RUVB3	54.629	685060000	666550000	670890000	620140000	624040000	671990000	33436000	38083000	36149000	26115000	24598000	26973000	1.04359	1.01539	1.02201	0.944695	0.950636	1.02368	0.947	0.113915	0.156314
PF3D7_1461400	MORN repeat protein, putative OS=Plasmodium_falciparum_3D7 GN=PF3D7_1461400	N/A	36.96	49700000	46621000	48666000	50186000	35686000	51430000	4185700	3259500	4284300	2856500	2512700	2760400	1.05636	0.990921	1.03439	1.06669	0.758499	1.09313	0.947	0.602492	0.646886
PF3D7_1136300	tudor staphylococcal nuclease OS=Plasmodium_falciparum_3D7 GN=PF3D7_1136300	TSN	128.54	101880000	100730000	106460000	109260000	79713000	102020000	4930500	4665400	4516900	2203600	1939100	1899400	1.01869	1.00719	1.06449	1.09248	0.797046	1.02009	0.942	0.517655	0.565722
PF3D7_1470600	RAP protein, putative OS=Plasmodium_falciparum_3D7 GN=PF3D7_1470600	N/A	64.169	0	0	25749000	25190000	21293000	0	2493600	1816600	0	761410	849390	1604400			1.06943	1.04621	0.884359		0.903
PF3D7_1207000	conserved Plasmodium protein, unknown function OS=Plasmodium_falciparum_3D7 GN=PF3D7_1207000	N/A	311.42	134280000	117050000	121170000	117200000	112350000	101050000	1175100	1869300	1672000	1342100	1514100	1630800	1.1459	0.998862	1.03402	1.00014	0.958754	0.862324	0.888	0.118822	0.161598
PF3D7_0528100	AP-1/2 complex subunit beta, putative OS=Plasmodium_falciparum_3D7 GN=PF3D7_0528100	N/A	106.15	64121000	71620000	63991000	60163000	0	57439000	1518800	1062200	2067600	1421800	1894100	1548700	1.01031	1.12846	1.00826	0.947944		0.905024	0.883	0.0949368	0.133874
PF3D7_0913200	elongation factor 1-beta OS=Plasmodium_falciparum_3D7 GN=PF3D7_0913200	EF-1beta	32.026	167110000	156500000	175040000	136570000	154300000	146340000	26602000	22973000	30020000	13782000	16105000	15635000	13782000	16105000	15635000	0.87558	0.989251	0.938217	0.877	0.0517118	0.0815661
PF3D7_0410800	conserved Plasmodium protein, unknown function OS=Plasmodium_falciparum_3D7 GN=PF3D7_0410800	N/A	150.27	53805000	54676000	59194000	46510000	49537000	47053000	1349600	1484400	1405200	1277500	1121000	1153000	1.03879	1.05561	1.14283	0.897949	0.95639	0.908432	0.853	0.0110287	0.0260355
PF3D7_0516200	40S ribosomal protein S11 OS=Plasmodium_falciparum_3D7 GN=PF3D7_0516200	RPS11	16.076	724190000	725240000	730750000	568880000	651210000	635720000	153810000	168650000	162770000	126850000	127410000	129400000	1.0766	1.07816	1.08635	0.845711	0.968104	0.945077	0.851	0.0175123	0.0354884
PF3D7_0723900	RNA-binding protein, putative OS=Plasmodium_falciparum_3D7 GN=PF3D7_0723900	N/A	144.63	72493000	68912000	69951000	59714000	55966000	62872000	2942600	2473900	1759100	1632600	1572200	1272700	1632600	1572200	1272700	0.918894	0.861219	0.96749	0.845	0.0100321	0.0240504
PF3D7_1447000	40S ribosomal protein S5 OS=Plasmodium_falciparum_3D7 GN=PF3D7_1447000	N/A	29.957	0	1140600000	0	1315100000	841390000	645730000	112920000	104910000	108980000	13016000	15750000	6018300		1.15714		1.33417	0.853592	0.655095	0.819
PF3D7_1140200	conserved Plasmodium protein, unknown function OS=Plasmodium_falciparum_3D7 GN=PF3D7_1140200	N/A	52.612	314980000	257830000	263140000	216930000	250710000	213690000	45063000	41029000	45037000	48620000	34576000	33532000	1.24557	1.01957	1.04057	0.857838	0.991419	0.845025	0.815	0.0673769	0.101563
PF3D7_1434200	calmodulin OS=Plasmodium_falciparum_3D7 GN=PF3D7_1434200	CAM	16.931	407130000	425810000	445600000	325590000	302790000	403060000	147330000	138660000	140690000	110090000	127570000	120370000	1.05749	1.10601	1.15741	0.845696	0.786474	1.04692	0.807	0.0689494	0.103424
PF3D7_0527000	DNA replication licensing factor MCM3, putative OS=Plasmodium_falciparum_3D7 GN=PF3D7_0527000	MCM3	109.8	74472000	79000000	81935000	67479000	61168000	59935000	3642000	3765200	3659200	3423800	3603200	3742100	1.05388	1.11795	1.15949	0.954916	0.865607	0.848159	0.801	0.00842073	0.0212034
PF3D7_1451100	elongation factor 2 OS=Plasmodium_falciparum_3D7 GN=PF3D7_1451100	eEF2	93.522	1426000000	1483100000	1549400000	1069100000	1146900000	1299500000	65941000	72272000	68827000	69235000	102680000	101430000	1.07299	1.11595	1.16584	0.804439	0.86298	0.977803	0.788	0.0178008	0.0358358
PF3D7_0320300	T-complex protein 1 subunit epsilon OS=Plasmodium_falciparum_3D7 GN=PF3D7_0320300	CCT5	59.175	86909000	91809000	115930000	63665000	86260000	81689000	3552200	4153600	3607400	2930400	3269500	6667200	0.990864	1.04673	1.32174	0.725855	0.983465	0.93135	0.786	0.134006	0.175991
PF3D7_1355100	DNA replication licensing factor MCM6 OS=Plasmodium_falciparum_3D7 GN=PF3D7_1355100	MCM6	105.67	61874000	50096000	52916000	39967000	45987000	43293000	1175100	1417200	1236700	1173600	1129900	1254700	1.26216	1.02191	1.07943	0.815284	0.938086	0.883131	0.784	0.0326917	0.0565178
PF3D7_0610900	transcription elongation factor SPT5, putative OS=Plasmodium_falciparum_3D7 GN=PF3D7_0610900	SPT5	149.36	94768000	71160000	75770000	61193000	65082000	61506000	1850900	1815300	1942800	2024400	2078400	2132500	2024400	2078400	2132500	0.854892	0.909223	0.859264	0.777	0.0514393	0.0815566
PF3D7_0915400	ATP-dependent 6-phosphofructokinase OS=Plasmodium_falciparum_3D7 GN=PF3D7_0915400	PFK9	159.45	152200000	149040000	175440000	125020000	122200000	123360000	5860400	5236700	6311000	4117400	4215700	4327400	4117400	4215700	4327400	0.885348	0.865378	0.873593	0.777	0.00849832	0.0212034
PF3D7_1128200	multiprotein-bridging factor 1, putative OS=Plasmodium_falciparum_3D7 GN=PF3D7_1128200	MBF1	15.525	386750000	418840000	445920000	450390000	0	191900000	54757000	58627000	37277000	55770000	27435000	61585000	1.0211	1.10582	1.17731	1.18912		0.506653	0.77	0.359102	0.405481
PF3D7_1234800	splicing factor 3B subunit 3, putative OS=Plasmodium_falciparum_3D7 GN=PF3D7_1234800	SF3B3	151.81	1028800000	1045100000	921140000	815820000	748020000	733680000	65993000	66297000	65601000	65411000	54342000	65944000	1.16632	1.1848	1.04427	0.924868	0.848006	0.831749	0.767	0.00675417	0.0183753
PF3D7_1329300	chromatin assembly factor 1 subunit B, putative OS=Plasmodium_falciparum_3D7 GN=PF3D7_1329300	CAF1B	66.511	258110000	260220000	242930000	199050000	170380000	207290000	19330000	19690000	19559000	15137000	15083000	15373000	1.15746	1.16692	1.08939	0.892614	0.764047	0.929565	0.758	0.0115586	0.0261996
PF3D7_1343300	CDT1-like protein, putative OS=Plasmodium_falciparum_3D7 GN=PF3D7_1343300	N/A	114.58	77631000	104120000	0	68980000	66117000	66335000	2020700	1863700	1842400	1944700	2186900	1612100	1.01298	1.35862		0.900092	0.862734	0.865579	0.739	0.0779224	0.114087
PF3D7_0605100	KH domain-containing protein, putative OS=Plasmodium_falciparum_3D7 GN=PF3D7_0605100	KH1	85.63	294380000	297110000	281050000	216080000	201340000	224810000	13636000	13437000	14103000	14055000	13700000	14325000	1.16604	1.17685	1.11324	0.855892	0.797507	0.890472	0.736	0.00109605	0.00540955
PF3D7_0621800	nascent polypeptide-associated complex subunit alpha, putative OS=Plasmodium_falciparum_3D7 GN=PF3D7_0621800	N/A	20.623	241940000	238140000	248850000	180920000	174470000	181250000	26971000	25640000	26107000	25539000	26097000	27193000	25539000	26097000	27193000	0.857732	0.827153	0.859297	0.736	6.8147e-05	0.00083412
PF3D7_1334200	chaperone binding protein, putative OS=Plasmodium_falciparum_3D7 GN=PF3D7_1334200	N/A	62.673	0	130670000	142140000	111250000	87833000	0	11605000	13197000	7742000	11442000	11271000	12493000		1.10762	1.20485	0.94301	0.744516		0.73	0.124671	0.16659
PF3D7_1466900	conserved Plasmodium protein, unknown function OS=Plasmodium_falciparum_3D7 GN=PF3D7_1466900	N/A	169.34	0	82351000	0	65182000	57023000	55630000	1021400	1002500	944500	168590	1157700	0		1.26603		1.00208	0.87665	0.855234	0.72
PF3D7_1338300	elongation factor 1-gamma, putative OS=Plasmodium_falciparum_3D7 GN=PF3D7_1338300	EF-1gamma	47.777	578400000	565840000	572260000	424710000	461710000	345760000	21961000	25496000	22997000	34629000	33136000	34986000	1.17693	1.15138	1.16444	0.864204	0.939492	0.703555	0.718	0.0170902	0.0348959
PF3D7_1120000	conserved protein, unknown function OS=Plasmodium_falciparum_3D7 GN=PF3D7_1120000	N/A	128.95	4470200000	4676200000	4358700000	3209300000	3182300000	3236800000	235570000	217960000	219980000	151220000	240320000	227190000	1.15941	1.21284	1.13049	0.832377	0.825374	0.83951	0.713	8.95202e-05	0.000933359
PF3D7_0726500	ubiquitin carboxyl-terminal hydrolase, putative OS=Plasmodium_falciparum_3D7 GN=PF3D7_0726500	N/A	373.16	58082000	93041000	64182000	49993000	47857000	54369000	546650	500820	636240	686160	673750	739610	686160	673750	739610	0.816159	0.781288	0.887599	0.707	0.0919781	0.130302
PF3D7_1423200	peptidyl-prolyl cis-trans isomerase OS=Plasmodium_falciparum_3D7 GN=PF3D7_1423200	CYP52	52.662	393080000	390780000	401750000	0	272840000	0	8647600	16900000	8842000	14338000	16283000	16895000	1.07808	1.07177	1.10186		0.748301		0.69
PF3D7_0316500	kinetochore protein NUF2, putative OS=Plasmodium_falciparum_3D7 GN=PF3D7_0316500	NUF2	54.677	105270000	0	0	0	84911000	59117000	1831500	4072700	3309400	4643300	1601600	1608100	1.2668				1.0218	0.711402	0.684
PF3D7_0503300	serine/arginine-rich splicing factor 12 OS=Plasmodium_falciparum_3D7 GN=PF3D7_0503300	SRSF12	37.699	1067500000	1102900000	1105300000	788770000	652310000	785490000	82424000	91790000	80255000	103200000	113210000	112450000	1.16406	1.20267	1.20528	0.860121	0.711317	0.856545	0.68	0.00359964	0.0114739
PF3D7_1126900	small nuclear ribonucleoprotein F, putative OS=Plasmodium_falciparum_3D7 GN=PF3D7_1126900	SNRPF	9.8894	1673900000	2747400000	573310000	0	0	1129200000	322820000	350500000	352300000	422720000	440060000	280970000	1.09337	1.79457	0.374479			0.73758	0.678
PF3D7_1019000	eukaryotic translation initiation factor subunit eIF2A, putative OS=Plasmodium_falciparum_3D7 GN=PF3D7_1019000	N/A	280.75	0	0	41512000	0	24605000	31599000	211170	409550	510240	209920	280810	475490			1.27447		0.755403	0.970128	0.677
PF3D7_0905900	coatomer subunit beta, putative OS=Plasmodium_falciparum_3D7 GN=PF3D7_0905900	SEC27	118.24	119350000	159040000	151560000	95055000	101720000	93612000	5919000	6522100	7059600	7020900	6843200	6561700	7020900	6843200	6561700	0.791754	0.84727	0.779735	0.675	0.0139941	0.0301562
PF3D7_1466300	26S proteasome regulatory subunit RPN2, putative OS=Plasmodium_falciparum_3D7 GN=PF3D7_1466300	RPN2	132.77	228430000	287710000	242390000	185470000	153210000	0	8676600	8735200	7093200	8321700	9003400	8092600	1.04096	1.3111	1.10457	0.845189	0.69818		0.67	0.0392859	0.0660521
PF3D7_0617200	BFR1 domain-containing protein, putative OS=Plasmodium_falciparum_3D7 GN=PF3D7_0617200	N/A	52.98	2270900000	2279100000	2340000000	1516300000	1583200000	1492300000	213340000	228160000	207430000	179950000	171050000	215960000	179950000	171050000	215960000	0.792367	0.827327	0.779825	0.666	3.49707e-05	0.00048641
PF3D7_1468900	zinc finger protein, putative OS=Plasmodium_falciparum_3D7 GN=PF3D7_1468900	N/A	97.344	124960000	98359000	103640000	67179000	77240000	0	2643700	2321100	2211500	3460000	3440400	4429200	1.32548	1.04331	1.09933	0.712581	0.8193		0.663	0.0317759	0.0555625
PF3D7_0710200	conserved Plasmodium protein, unknown function OS=Plasmodium_falciparum_3D7 GN=PF3D7_0710200	N/A	350.7	371670000	422940000	413060000	274420000	277390000	243770000	3008600	3204200	2947400	2948900	3425900	3374100	2948900	3425900	3374100	0.821924	0.83082	0.730124	0.659	0.00189416	0.00710589
PF3D7_1441400	FACT complex subunit SSRP1, putative OS=Plasmodium_falciparum_3D7 GN=PF3D7_1441400	FACT-S	58.786	840330000	1006300000	880080000	609070000	639730000	543110000	39384000	42653000	36558000	43579000	49126000	47552000	1.11582	1.3362	1.1686	0.808747	0.849458	0.721163	0.657	0.00447347	0.0131623
PF3D7_1110400	RNA-binding protein, putative OS=Plasmodium_falciparum_3D7 GN=PF3D7_1110400	N/A	173.92	462970000	459370000	477660000	0	304980000	298600000	8930300	9033600	9251000	10786000	6542100	11236000	1.15536	1.14637	1.19202		0.761088	0.745166	0.647	0.000137129	0.00110425
PF3D7_1305000	MCL1 domain-containing protein, putative OS=Plasmodium_falciparum_3D7 GN=PF3D7_1305000	N/A	174.47	116930000	116510000	115780000	82864000	68108000	74949000	2640400	2630600	2354000	2748300	2830200	2644100	1.21984	1.21546	1.20784	0.864456	0.710518	0.781885	0.647	0.00150173	0.00664804
PF3D7_1107300	polyadenylate-binding protein-interacting protein 1, putative OS=Plasmodium_falciparum_3D7 GN=PF3D7_1107300	PAIP1	381.87	452340000	314520000	308920000	255500000	209370000	225670000	5900300	4942600	5502900	6964500	6882800	6255400	1.53655	1.06839	1.04937	0.867906	0.711207	0.766577	0.642	0.0348151	0.0595164
PF3D7_1022400	serine/arginine-rich splicing factor 4 OS=Plasmodium_falciparum_3D7 GN=PF3D7_1022400	SRSF4	62.116	383670000	354250000	381970000	0	133750000	337410000	8927100	10595000	13698000	13752000	12738000	14930000	1.20571	1.11326	1.20037		0.42032	1.06034	0.631	0.202589	0.246981
PF3D7_1409800	CUGBP Elav-like family member 2, putative OS=Plasmodium_falciparum_3D7 GN=PF3D7_1409800	CELF2	59.274	167080000	143070000	193400000	104010000	103060000	110060000	10053000	10530000	10570000	10489000	10519000	10582000	1.22152	1.04599	1.41395	0.760418	0.753473	0.80465	0.63	0.00702585	0.0183753
PF3D7_0506800	transcription factor 25, putative OS=Plasmodium_falciparum_3D7 GN=PF3D7_0506800	TCF25	110.19	88582000	75486000	74761000	34053000	50092000	65727000	1958700	2013400	1549400	4231000	4014000	2220900	1.36735	1.1652	1.15401	0.525643	0.773222	1.01456	0.628	0.0660856	0.10011
PF3D7_1030000	transcription elongation factor SPT4, putative OS=Plasmodium_falciparum_3D7 GN=PF3D7_1030000	SPT4	15.178	394460000	519860000	407350000	0	274590000	0	55860000	62588000	50308000	51415000	54233000	56045000	0.988461	1.30269	1.02076		0.688083		0.623
PF3D7_0501800	chromatin assembly factor 1 subunit A OS=Plasmodium_falciparum_3D7 GN=PF3D7_0501800	CAF1A	125.35	221500000	212130000	188950000	132410000	116250000	136320000	4269200	3859800	3385700	4913900	4168600	3656700	1.31903	1.26323	1.12519	0.788499	0.692266	0.811783	0.618	0.00213195	0.00785997
PF3D7_1419000	conserved Plasmodium protein, unknown function OS=Plasmodium_falciparum_3D7 GN=PF3D7_1419000	N/A	136.94	276320000	211130000	345520000	129530000	159080000	223760000	5421900	5430700	5728000	7361600	7875500	6767800	1.23234	0.941606	1.54096	0.577683	0.709471	0.997934	0.615	0.0829	0.118102
PF3D7_0923800	thioredoxin reductase OS=Plasmodium_falciparum_3D7 GN=PF3D7_0923800	TRXR	59.686	119430000	111570000	92948000	67753000	71025000	56794000	4346200	3167700	2759300	7670100	6117500	6349500	1.37931	1.28854	1.07347	0.782488	0.820276	0.655921	0.604	0.00760005	0.019543
PF3D7_0708800	heat shock protein 110 OS=Plasmodium_falciparum_3D7 GN=PF3D7_0708800	HSP110c	99.963	565680000	482060000	415150000	0	0	289320000	9386300	11431000	9336800	10575000	11189000	9853000	10575000	11189000	9853000			0.660469	0.593
PF3D7_1116300	peptidyl-prolyl cis-trans isomerase OS=Plasmodium_falciparum_3D7 GN=PF3D7_1116300	CYP19C	18.588	406340000	396900000	0	237970000	0	0	27378000	23721000	24074000	33313000	32176000	33948000	1.17077	1.14357		0.685654			0.593
PF3D7_0307700	conserved Plasmodium protein, unknown function OS=Plasmodium_falciparum_3D7 GN=PF3D7_0307700	N/A	216.26	72491000	80506000	70843000	49891000	40506000	41211000	1383300	1329100	806550	1275700	2090300	1682100	1.22366	1.35895	1.19584	0.842165	0.683746	0.695646	0.588	0.00232502	0.00807648
PF3D7_1216900	DNA-binding chaperone, putative OS=Plasmodium_falciparum_3D7 GN=PF3D7_1216900	N/A	111.06	309820000	0	0	0	179850000	0	2911100	5535500	6740500	6940300	7834800	9847000	1.26542				0.734576		0.58
PF3D7_0604500	GYF domain-containing protein, putative OS=Plasmodium_falciparum_3D7 GN=PF3D7_0604500	N/A	334.41	761710000	848850000	805150000	428500000	472340000	496180000	8134500	6800300	8836100	9810000	10262000	10307000	1.19868	1.33581	1.26704	0.67432	0.74331	0.780826	0.578	0.00050066	0.00283707
PF3D7_0209800	ATP-dependent RNA helicase UAP56 OS=Plasmodium_falciparum_3D7 GN=PF3D7_0209800	UAP56	52.223	166900000	147740000	167710000	93595000	92469000	88229000	24425000	23702000	24062000	16612000	18580000	15802000	1.32348	1.17154	1.3299	0.742186	0.733257	0.699635	0.569	0.000239098	0.00166282
PF3D7_0623600	splicing factor-like protein 1, putative OS=Plasmodium_falciparum_3D7 GN=PF3D7_0623600	N/A	70.426	0	79378000	0	0	0	45070000	1207600	1494500	3178700	4172200	3975000	4522600	4172200	3975000	4522600			0.724319	0.568
PF3D7_0320800	ATP-dependent RNA helicase DDX6 OS=Plasmodium_falciparum_3D7 GN=PF3D7_0320800	DOZI	49.413	163070000	172830000	158180000	105760000	101340000	73022000	12204000	7407400	6659500	8986000	9193300	8599200	1.26378	1.33942	1.22588	0.819631	0.785376	0.565914	0.567	0.00840864	0.0212034
PF3D7_1004400	RNA-binding protein, putative OS=Plasmodium_falciparum_3D7 GN=PF3D7_1004400	N/A	106.3	611360000	622380000	656560000	354320000	368420000	335020000	37847000	35125000	32955000	41175000	43432000	44887000	1.24426	1.26669	1.33625	0.721125	0.749822	0.681845	0.56	7.65589e-05	0.000867667
PF3D7_0607000	translation initiation factor IF-2, putative OS=Plasmodium_falciparum_3D7 GN=PF3D7_0607000	N/A	112.36	463300000	465920000	500110000	248000000	274210000	259710000	12002000	13139000	13652000	16285000	16692000	16846000	1.25712	1.26423	1.357	0.672923	0.744041	0.704696	0.547	9.24168e-05	0.000933359
PF3D7_0422700	eukaryotic initiation factor 4A-III, putative OS=Plasmodium_falciparum_3D7 GN=PF3D7_0422700	EIF4A3	44.799	0	155440000	170080000	0	85975000	0	4592300	9635900	7259200	7464500	8319300	13849000		1.13323	1.23997		0.6268		0.528
PF3D7_1208900	protein phosphatase PPM11, putative OS=Plasmodium_falciparum_3D7 GN=PF3D7_1208900	PPM11	166.86	547210000	554200000	601900000	285970000	294920000	317600000	10828000	9925900	11199000	14327000	14336000	15445000	1.26192	1.27804	1.38804	0.659474	0.680114	0.732416	0.527	0.000120414	0.00102352
PF3D7_1403900	serine/threonine protein phosphatase CPPED1, putative OS=Plasmodium_falciparum_3D7 GN=PF3D7_1403900	CPPED1	35.219	134120000	145020000	152210000	0	73244000	0	7232100	8759400	6596600	12502000	10567000	11342000	1.06319	1.1496	1.20659		0.580617		0.509
PF3D7_0405400	pre-mRNA-processing-splicing factor 8, putative OS=Plasmodium_falciparum_3D7 GN=PF3D7_0405400	PRPF8	366.39	262510000	250370000	253220000	95870000	128090000	161530000	1333400	1722700	1398900	4046900	4369900	4514900	1.36773	1.30448	1.31932	0.499501	0.667373	0.841602	0.503	0.00946547	0.0231715
PF3D7_1238100	calcyclin binding protein, putative OS=Plasmodium_falciparum_3D7 GN=PF3D7_1238100	N/A	26.643	1914400000	1930400000	2030700000	868340000	1068500000	1013200000	184860000	209310000	196160000	228540000	251820000	248870000	1.3015	1.31237	1.38056	0.590337	0.726414	0.688819	0.502	0.000436558	0.00253668
PF3D7_1414800	small nuclear ribonucleoprotein-associated protein B, putative OS=Plasmodium_falciparum_3D7 GN=PF3D7_1414800	SMB1	22.332	1168200000	1176200000	1152500000	457650000	603490000	692600000	92217000	94930000	100050000	154440000	161490000	165080000	1.33492	1.34407	1.31698	0.522965	0.689619	0.791446	0.502	0.00446134	0.0131623
PF3D7_1027700	centrin-3 OS=Plasmodium_falciparum_3D7 GN=PF3D7_1027700	CEN3	20.943	443210000	0	0	199220000	197980000	263670000	19207000	23003000	20148000	32610000	31447000	30942000	1.60572			0.721759	0.717267	0.955257	0.497
PF3D7_0211800	asparagine--tRNA ligase OS=Plasmodium_falciparum_3D7 GN=PF3D7_0211800	AsnRS	70.497	974750000	926800000	985680000	470620000	453970000	470670000	42468000	42590000	41337000	47923000	49028000	50223000	1.36568	1.2985	1.38099	0.659364	0.636037	0.659434	0.483	5.4131e-06	0.000241564
PF3D7_0813400	conserved protein, unknown function OS=Plasmodium_falciparum_3D7 GN=PF3D7_0813400	N/A	76.856	520200000	685800000	671860000	276370000	314390000	251700000	14055000	12999000	11527000	18635000	28445000	56976000	18635000	28445000	56976000	0.609568	0.693426	0.555155	0.449	0.00190419	0.00710589
PF3D7_1350100	lysine--tRNA ligase OS=Plasmodium_falciparum_3D7 GN=PF3D7_1350100	KRS1	67.59	229900000	213300000	242170000	101820000	105620000	92103000	6436700	6847000	5785300	8573400	8255300	8613700	1.40053	1.2994	1.47528	0.620278	0.643427	0.561083	0.437	0.00011402	0.00102352
PF3D7_1130400	26S protease regulatory subunit 6A, putative OS=Plasmodium_falciparum_3D7 GN=PF3D7_1130400	RPT5	49.54	593600000	621660000	557300000	227630000	281270000	251910000	18375000	20198000	20323000	26933000	29793000	29167000	1.40587	1.47233	1.3199	0.539116	0.666156	0.59662	0.429	0.000248644	0.00169078
PF3D7_1314700	pinin/SDK/MemA domain-containing protein, putative OS=Plasmodium_falciparum_3D7 GN=PF3D7_1314700	N/A	65.669	892340000	874190000	1047400000	400890000	365290000	408050000	19036000	18991000	45224000	25373000	25730000	48713000	1.34248	1.31518	1.57576	0.60312	0.549562	0.613892	0.417	0.000197326	0.00146108
PF3D7_0517300	serine/arginine-rich splicing factor 1 OS=Plasmodium_falciparum_3D7 GN=PF3D7_0517300	SR1	34.561	2596100000	2770600000	2370400000	1015300000	1069500000	1123900000	169150000	190730000	178160000	252390000	283400000	276960000	1.42307	1.51872	1.29935	0.556542	0.586252	0.616072	0.415	8.28795e-05	0.000905755
PF3D7_0829100	coiled-coil domain-containing protein 124, putative OS=Plasmodium_falciparum_3D7 GN=PF3D7_0829100	CCDC124	25.929	623890000	600750000	692690000	218390000	328910000	239330000	54804000	79163000	58469000	124710000	107630000	111150000	124710000	107630000	111150000	0.4846	0.729841	0.531066	0.41	0.0023163	0.00807648
PF3D7_1034900	methionine--tRNA ligase OS=Plasmodium_falciparum_3D7 GN=PF3D7_1034900	MRScyt	104.17	343890000	349000000	333240000	128850000	147180000	128230000	7078600	8705800	6946400	15274000	15150000	14864000	1.4425	1.46394	1.39783	0.540482	0.61737	0.537881	0.394	3.8487e-05	0.000512044
PF3D7_1342000	40S ribosomal protein S6 OS=Plasmodium_falciparum_3D7 GN=PF3D7_1342000	N/A	35.384	1568500000	2380400000	1973200000	745380000	710230000	790070000	118000000	115240000	116150000	162000000	229250000	188830000	1.15221	1.74863	1.4495	0.547551	0.521731	0.58038	0.379	0.00154497	0.00665859
PF3D7_0812500	RNA-binding protein, putative OS=Plasmodium_falciparum_3D7 GN=PF3D7_0812500	N/A	117.08	1303100000	1211100000	1134000000	371410000	443030000	437470000	14803000	15054000	15205000	27664000	31542000	32602000	27664000	31542000	32602000	0.454778	0.542474	0.535666	0.343	0.000103698	0.00096156
PF3D7_1230800	pre-mRNA-splicing regulator WTAP, putative OS=Plasmodium_falciparum_3D7 GN=PF3D7_1230800	WTAP	71.307	1545100000	1550700000	1637600000	431440000	683760000	495300000	31967000	35075000	32036000	115930000	121870000	122370000	1.46134	1.46664	1.54883	0.408052	0.646694	0.46845	0.34	0.00134703	0.00632079
PF3D7_1127600	CRAL/TRIO domain-containing protein, putative OS=Plasmodium_falciparum_3D7 GN=PF3D7_1127600	N/A	34.966	199620000	199490000	179140000	63433000	64391000	64194000	5321100	4057200	4650400	9163200	8963000	8402000	1.55494	1.55393	1.39541	0.494111	0.501573	0.500039	0.332	7.00682e-06	0.000268011
PF3D7_0309600	60S acidic ribosomal protein P2 OS=Plasmodium_falciparum_3D7 GN=PF3D7_0309600	PfP2	11.948	1969500000	1906000000	1862500000	703010000	523000000	631200000	354430000	284540000	317270000	561890000	569540000	556450000	1.55585	1.50569	1.47132	0.555358	0.413155	0.49863	0.324	0.000207706	0.00147809
PF3D7_1451500	pre-mRNA-splicing factor CWF18, putative OS=Plasmodium_falciparum_3D7 GN=PF3D7_1451500	N/A	17.257	659900000	710270000	673910000	196060000	228190000	221630000	48256000	56333000	51949000	118380000	126320000	119090000	1.47192	1.58427	1.50317	0.437315	0.508982	0.494349	0.316	2.32947e-05	0.000456436
PF3D7_1033600	pre-mRNA-splicing factor CEF1, putative OS=Plasmodium_falciparum_3D7 GN=PF3D7_1033600	CEF1	108.41	748980000	355320000	343600000	145650000	147760000	139510000	2699500	3535300	3326600	13796000	15823000	13972000	2.38932	1.13351	1.09612	0.464638	0.471369	0.445051	0.299	0.0110998	0.0260355
PF3D7_1352700	intron-binding protein aquarius, putative OS=Plasmodium_falciparum_3D7 GN=PF3D7_1352700	AQR	304.3	156030000	168310000	135790000	38106000	35521000	36518000	766860	747380	919050	2721100	3747600	3571600	1.64163	1.77083	1.42868	0.400922	0.373725	0.384215	0.239	2.72946e-05	0.000456436
PF3D7_0724100	conserved Plasmodium protein, unknown function OS=Plasmodium_falciparum_3D7 GN=PF3D7_0724100	N/A	124.12	0	0	0	0	0	0	0	0	0	941620	1307200	1357000	941620	1307200	1357000				0.001		0.001
PF3D7_1025000	Eps15-like protein OS=Plasmodium_falciparum_3D7 GN=PF3D7_1025000	EPS15	116.35	0	0	0	0	0	0	0	0	0	569660	547480	524730							0.001		0.001
PF3D7_1248900	26S protease regulatory subunit 8, putative OS=Plasmodium_falciparum_3D7 GN=PF3D7_1248900	RPT6	49.545	0	0	0	0	0	0	0	0	0	1225000	867600	892600							0.001		0.001
PF3D7_1302100	gamete antigen 27/25 OS=Plasmodium_falciparum_3D7 GN=PF3D7_1302100	G27/25	26.004	63638000	59045000	64225000	0	0	0	0	0	0	6540700	6199900	6738500	1.02143	0.947712	1.03086				0.001		0.001
PF3D7_1307800	FHA domain-containing protein, putative OS=Plasmodium_falciparum_3D7 GN=PF3D7_1307800	CEP170	68.283	0	0	0	0	0	0	0	0	0	1179900	0	1059200							0.001		0.001
PF3D7_1440100	cohesin complex subunit, putative OS=Plasmodium_falciparum_3D7 GN=PF3D7_1440100	N/A	118.5	0	0	0	0	0	0	0	0	0	0	726120	607500	1.0649	0.926264	1.01122	0.940822	1.05928	0.99751	0.001		0.001
PF3D7_1446700	conserved Plasmodium protein, unknown function OS=Plasmodium_falciparum_3D7 GN=PF3D7_1446700	N/A	42.631	60570000	67244000	0	0	0	0	0	0	0	2756100	3364600	1950700	0.947783	1.05222					0.001		0.001
