# Supplementary material for: The Plasmodium falciparum Nuclear Protein Phosphatase NIF4 Is Required for Efficient Merozoite Invasion and Regulates Artemisinin Sensitivity
Source: mBio. 2022 Aug 8;13(4):e01897-22. doi: 10.1128/mbio.01897-22 (PMC9426563; doi:10.1128/mbio.01897-22)
Supplement: TABLE S5 [file mbio.01897-22-s0010.xlsx]

## Sheet: Table S5A
Table S5. (Related to FIG 7) Quantitative mass spectrometric global phosphoproteome analysis of GlcN+ and GlcN- NIF4iKD parasites. (A) Quantification of phosphosites of GlcN+ and GlcN- NIF4iKD parasites at trophozoite and schizont stage, respectively. Related to FIG S4.
Modification sites information																					Protein quantitation
Protein accession	Position	Amino acid	Protein description	Gene name	Localization probability	Modified sequence	PEP	PSMs	GlcN-_24h_rep1	GlcN-_24h_rep2	GlcN-_24h_rep3	GlcN+_24h_rep1	GlcN+_24h_rep2	GlcN+_24h_rep3	GlcN-_36h_rep1	GlcN-_36h_rep2	GlcN-_36h_rep3	GlcN+_36h_rep1	GlcN+_36h_rep2	GlcN+_36h_rep3	GlcN-_24h_rep1	GlcN-_24h_rep2	GlcN-_24h_rep3	GlcN+_24h_rep1	GlcN+_24h_rep2	GlcN+_24h_rep3	GlcN-_36h_rep1	GlcN-_36h_rep2	GlcN-_36h_rep3	GlcN+_36h_rep1	GlcN+_36h_rep2	GlcN+_36h_rep3
PF3D7_0102200.1-p1	382	S	ring-infected erythrocyte surface antigen OS=Plasmodium_falciparum_3D7 GN=PF3D7_0102200	PF3D7_0102200	1	ASITNSAINYYDTVK	2.0517e-10	7	1.433	1.454	1.425	1.812	1.804	1.849	0.498	0.492	0.449	0.274	0.249	0.261	1.238	1.221	1.262	1.753	1.667	1.767	0.513	0.518	0.442	0.405	0.424	0.42
PF3D7_0102200.1-p1	405	S	ring-infected erythrocyte surface antigen OS=Plasmodium_falciparum_3D7 GN=PF3D7_0102200	PF3D7_0102200	0.995	DGVYLDHETSDALYTDEDLLFDLEK	2.00606e-08	1	1.26	1.317	1.392	1.447	1.518	1.512	0.733	0.72	0.658	0.493	0.478	0.472	1.238	1.221	1.262	1.753	1.667	1.767	0.513	0.518	0.442	0.405	0.424	0.42
PF3D7_0102200.1-p1	352	T	ring-infected erythrocyte surface antigen OS=Plasmodium_falciparum_3D7 GN=PF3D7_0102200	PF3D7_0102200	1	GWLCCGGGDIETVEPQQEEPVQTVQEQQVNEYGDILPSLR	6.13975e-09	1	1.119	1.169	1.086	1.493	1.449	1.504	0.903	0.799	0.771	0.576	0.579	0.552	1.238	1.221	1.262	1.753	1.667	1.767	0.513	0.518	0.442	0.405	0.424	0.42
PF3D7_0102200.1-p1	313	S	ring-infected erythrocyte surface antigen OS=Plasmodium_falciparum_3D7 GN=PF3D7_0102200	PF3D7_0102200	1	HINELKSLEHR	0.000170615	2	1.267	1.419	1.433	1.69	1.82	1.826	0.514	0.443	0.319	0.505	0.403	0.361	1.238	1.221	1.262	1.753	1.667	1.767	0.513	0.518	0.442	0.405	0.424	0.42
PF3D7_0102200.1-p1	194	T	ring-infected erythrocyte surface antigen OS=Plasmodium_falciparum_3D7 GN=PF3D7_0102200	PF3D7_0102200	1	KMQTLWDEIMDINK	2.4452e-05	1													1.238	1.221	1.262	1.753	1.667	1.767	0.513	0.518	0.442	0.405	0.424	0.42
PF3D7_1149200.1-p1	193	T	ring-infected erythrocyte surface antigen OS=Plasmodium_falciparum_3D7 GN=PF3D7_1149200	PF3D7_1149200	1	KMQTLWDEIMDINK	2.4452e-05	1													1.211	1.222	1.223	1.672	1.608	1.668	0.569	0.575	0.537	0.526	0.52	0.494
PF3D7_0102200.1-p1	256	S	ring-infected erythrocyte surface antigen OS=Plasmodium_falciparum_3D7 GN=PF3D7_0102200	PF3D7_0102200	1	LNSQFK	0.0943517	1	1.086	1.079	1.067	1.371	1.406	1.485	0.825	0.801	0.762	0.714	0.696	0.707	1.238	1.221	1.262	1.753	1.667	1.767	0.513	0.518	0.442	0.405	0.424	0.42
PF3D7_0102200.1-p1	779	S	ring-infected erythrocyte surface antigen OS=Plasmodium_falciparum_3D7 GN=PF3D7_0102200	PF3D7_0102200	1	NISDLSYTDQK	0.000143364	4	1.132	1.131	1.193	1.547	1.505	1.532	0.716	0.678	0.655	0.641	0.616	0.654	1.238	1.221	1.262	1.753	1.667	1.767	0.513	0.518	0.442	0.405	0.424	0.42
PF3D7_0102200.1-p1	782	S	ring-infected erythrocyte surface antigen OS=Plasmodium_falciparum_3D7 GN=PF3D7_0102200	PF3D7_0102200	1	NISDLSYTDQK	0.000445233	2	1.159	1.191	1.176	1.46	1.412	1.541	0.729	0.747	0.677	0.664	0.611	0.635	1.238	1.221	1.262	1.753	1.667	1.767	0.513	0.518	0.442	0.405	0.424	0.42
PF3D7_0102200.1-p1	558	S	ring-infected erythrocyte surface antigen OS=Plasmodium_falciparum_3D7 GN=PF3D7_0102200	PF3D7_0102200	1	SGSTVFHNFR	0.000304216	10	1.153	1.238	1.294	1.933	1.889	2.05	0.469	0.507	0.428	0.318	0.343	0.377	1.238	1.221	1.262	1.753	1.667	1.767	0.513	0.518	0.442	0.405	0.424	0.42
PF3D7_0102200.1-p1	219	S	ring-infected erythrocyte surface antigen OS=Plasmodium_falciparum_3D7 GN=PF3D7_0102200	PF3D7_0102200	1	TYSQYK	0.0158105	1	1.319	1.283	1.283	1.354	1.533	1.363	0.606	0.67	0.616	0.629	0.688	0.658	1.238	1.221	1.262	1.753	1.667	1.767	0.513	0.518	0.442	0.405	0.424	0.42
PF3D7_1149200.1-p1	218	S	ring-infected erythrocyte surface antigen OS=Plasmodium_falciparum_3D7 GN=PF3D7_1149200	PF3D7_1149200	1	TYSQYK	0.0158105	1	1.319	1.283	1.283	1.354	1.533	1.363	0.606	0.67	0.616	0.629	0.688	0.658	1.211	1.222	1.223	1.672	1.608	1.668	0.569	0.575	0.537	0.526	0.52	0.494
PF3D7_0102200.1-p1	430	S	ring-infected erythrocyte surface antigen OS=Plasmodium_falciparum_3D7 GN=PF3D7_0102200	PF3D7_0102200	1	YMDMLDTSEEESVK	0.000304216	2	1.062	1.083	1.055	1.397	1.365	1.407	0.838	0.792	0.768	0.773	0.714	0.746	1.238	1.221	1.262	1.753	1.667	1.767	0.513	0.518	0.442	0.405	0.424	0.42
PF3D7_0102600.1-p1	241	S	serine/threonine protein kinase, FIKK family OS=Plasmodium_falciparum_3D7 GN=PF3D7_0102600	PF3D7_0102600	1	YDDWETTPIPTCGASR	3.08264e-05	2	1.04	1.077	1.086	1.416	1.368	1.398	0.844	0.806	0.76	0.745	0.724	0.735	1.152	1.07	1.02	1.338	1.38	1.23	0.902	0.959	0.76	0.646	0.622	0.906
PF3D7_0103100.1-p1	885	S	vacuolar protein sorting-associated protein 51, putative OS=Plasmodium_falciparum_3D7 GN=PF3D7_0103100	PF3D7_0103100	1	DIHSNEDIHGNEDIHSNEDIHGK	1.16412e-05	2	0.927	0.83	1.016	0.787	0.805	0.742	0.979	0.895	0.978	1.322	1.369	1.348	0.988	0.978	0.992	0.848	0.917	0.854	0.985	1.049	0.994	1.075	1.093	1.163
PF3D7_0103100.1-p1	873	S	vacuolar protein sorting-associated protein 51, putative OS=Plasmodium_falciparum_3D7 GN=PF3D7_0103100	PF3D7_0103100	1	DIHSNEDIHGNEDIHSNEDIHGK	1.27791e-06	1	0.86	0.886	0.904	0.878	0.833	0.852	1.01	1.04	0.943	1.286	1.228	1.278	0.988	0.978	0.992	0.848	0.917	0.854	0.985	1.049	0.994	1.075	1.093	1.163
PF3D7_0103100.1-p1	897	S	vacuolar protein sorting-associated protein 51, putative OS=Plasmodium_falciparum_3D7 GN=PF3D7_0103100	PF3D7_0103100	1	EDIHSNEDIHGK	0.000249722	2	0.822	0.898	0.907	0.744	0.782	0.801	1.02	1.067	1.076	1.234	1.282	1.367	0.988	0.978	0.992	0.848	0.917	0.854	0.985	1.049	0.994	1.075	1.093	1.163
PF3D7_0103100.1-p1	861	S	vacuolar protein sorting-associated protein 51, putative OS=Plasmodium_falciparum_3D7 GN=PF3D7_0103100	PF3D7_0103100	1	EDIHSNEDIHGNK	3.65058e-05	1	0.736	0.847	0.795	0.647	0.759	0.675	1.086	1.146	1.155	1.416	1.33	1.409	0.988	0.978	0.992	0.848	0.917	0.854	0.985	1.049	0.994	1.075	1.093	1.163
PF3D7_0103100.1-p1	1180	S	vacuolar protein sorting-associated protein 51, putative OS=Plasmodium_falciparum_3D7 GN=PF3D7_0103100	PF3D7_0103100	1	NLTFTYSEEEK	0.000664627	1	0.945	0.96	0.975	0.893	0.91	0.864	1.127	1.095	1.059	1.006	1.053	1.114	0.988	0.978	0.992	0.848	0.917	0.854	0.985	1.049	0.994	1.075	1.093	1.163
PF3D7_0103200.1-p1	218	S	nucleoside transporter 4 OS=Plasmodium_falciparum_3D7 GN=PF3D7_0103200	PF3D7_0103200	1	CIEYNGSNDLCEVEK	5.90428e-08	3	1.012	1.013	1.017	1.179	1.156	1.236	0.969	0.968	0.929	0.858	0.828	0.836	1.008	1.053	1.023	1.142	1.182	1.144	0.93	0.925	0.893	0.942	0.885	0.837
PF3D7_0103200.1-p1	231	S	nucleoside transporter 4 OS=Plasmodium_falciparum_3D7 GN=PF3D7_0103200	PF3D7_0103200	1	GKNKSSENIQSNNVSMISK	7.12518e-05	2	0.951	1.152	1.209	1.621	1.395	1.458	0.641	0.766	0.691	0.711	0.68	0.726	1.008	1.053	1.023	1.142	1.182	1.144	0.93	0.925	0.893	0.942	0.885	0.837
PF3D7_0103200.1-p1	241	S	nucleoside transporter 4 OS=Plasmodium_falciparum_3D7 GN=PF3D7_0103200	PF3D7_0103200	1	NKSSENIQSNNVSMISK	0.00740602	1	1.042	1.061	1.108	1.325	1.264	1.343	0.792	0.857	0.784	0.831	0.778	0.816	1.008	1.053	1.023	1.142	1.182	1.144	0.93	0.925	0.893	0.942	0.885	0.837
PF3D7_0103300.1-p1	472	S	conserved protein, unknown function OS=Plasmodium_falciparum_3D7 GN=PF3D7_0103300	PF3D7_0103300	0.996	SEEYEESSVKGDTK	0.000388481	2													1.006	0.986	1.034	0.97	0.997	1.005	0.948	0.967	1.042	0.921	0.99	1.025
PF3D7_0103300.1-p1	465	S	conserved protein, unknown function OS=Plasmodium_falciparum_3D7 GN=PF3D7_0103300	PF3D7_0103300	1	VKSEEYEESSVK	0.000325194	2	1.154	1.164	1.159	1.017	0.973	1.055	0.973	0.962	0.962	0.866	0.846	0.87	1.006	0.986	1.034	0.97	0.997	1.005	0.948	0.967	1.042	0.921	0.99	1.025
PF3D7_0103500.1-p1	581	S	conserved Plasmodium protein, unknown function OS=Plasmodium_falciparum_3D7 GN=PF3D7_0103500	PF3D7_0103500	1	NVNIKSPQYDHQK	0.00129575	1	0.966	0.959	1.005	0.906	0.842	0.936	0.991	0.981	0.975	1.178	1.091	1.17
PF3D7_0104300.1-p1	1222	S	ubiquitin carboxyl-terminal hydrolase 1, putative OS=Plasmodium_falciparum_3D7 GN=PF3D7_0104300	PF3D7_0104300	1	AEEEIVSDDLYQEDDNSDHSNKK	5.00867e-07	1	0.981	0.964	0.995	1.262	1.226	1.282	0.831	0.869	0.872	0.931	0.9	0.886	1.203	1.114	1.188	1.29	1.294	1.32	0.745	0.806	0.726	0.716	0.715	0.69
PF3D7_0104300.1-p1	1225	S	ubiquitin carboxyl-terminal hydrolase 1, putative OS=Plasmodium_falciparum_3D7 GN=PF3D7_0104300	PF3D7_0104300	1	AEEEIVSDDLYQEDDNSDHSNKK	5.00867e-07	1	0.981	0.964	0.995	1.262	1.226	1.282	0.831	0.869	0.872	0.931	0.9	0.886	1.203	1.114	1.188	1.29	1.294	1.32	0.745	0.806	0.726	0.716	0.715	0.69
PF3D7_0104300.1-p1	1105	S	ubiquitin carboxyl-terminal hydrolase 1, putative OS=Plasmodium_falciparum_3D7 GN=PF3D7_0104300	PF3D7_0104300	1	DKYSPSDHEK	0.0943517	1	1.101	1.129	1.111	1.101	1.129	1.22	0.91	0.878	0.899	0.826	0.859	0.836	1.203	1.114	1.188	1.29	1.294	1.32	0.745	0.806	0.726	0.716	0.715	0.69
PF3D7_0104300.1-p1	149	S	ubiquitin carboxyl-terminal hydrolase 1, putative OS=Plasmodium_falciparum_3D7 GN=PF3D7_0104300	PF3D7_0104300	0.996	DIISYDNYIFEDEDKVSSK	5.42102e-05	1	1.157	1.251	1.223	1.429	1.298	1.466	0.779	0.767	0.766	0.613	0.641	0.611	1.203	1.114	1.188	1.29	1.294	1.32	0.745	0.806	0.726	0.716	0.715	0.69
PF3D7_0104300.1-p1	1328	S	ubiquitin carboxyl-terminal hydrolase 1, putative OS=Plasmodium_falciparum_3D7 GN=PF3D7_0104300	PF3D7_0104300	1	FLPSDQAFHYDNR	4.72578e-05	4	1.156	1.131	1.157	1.351	1.303	1.335	0.813	0.827	0.78	0.741	0.693	0.713	1.203	1.114	1.188	1.29	1.294	1.32	0.745	0.806	0.726	0.716	0.715	0.69
PF3D7_0104300.1-p1	1567	S	ubiquitin carboxyl-terminal hydrolase 1, putative OS=Plasmodium_falciparum_3D7 GN=PF3D7_0104300	PF3D7_0104300	1	GLEFFSNNFFHIK	5.98687e-05	1	1.136	1.245	1.244	1.248	1.313	1.23	1.154	1.05	1.009	0.485	0.484	0.4	1.203	1.114	1.188	1.29	1.294	1.32	0.745	0.806	0.726	0.716	0.715	0.69
PF3D7_0104300.1-p1	1410	T	ubiquitin carboxyl-terminal hydrolase 1, putative OS=Plasmodium_falciparum_3D7 GN=PF3D7_0104300	PF3D7_0104300	1	HFKETDSEEDQNNKK	0.00195093	3	1.305	1.292	1.302	1.476	1.472	1.512	0.677	0.705	0.605	0.562	0.532	0.561	1.203	1.114	1.188	1.29	1.294	1.32	0.745	0.806	0.726	0.716	0.715	0.69
PF3D7_0104300.1-p1	1412	S	ubiquitin carboxyl-terminal hydrolase 1, putative OS=Plasmodium_falciparum_3D7 GN=PF3D7_0104300	PF3D7_0104300	1	HFKETDSEEDQNNKK	0.00195093	3	1.305	1.292	1.302	1.476	1.472	1.512	0.677	0.705	0.605	0.562	0.532	0.561	1.203	1.114	1.188	1.29	1.294	1.32	0.745	0.806	0.726	0.716	0.715	0.69
PF3D7_0104300.1-p1	2366	S	ubiquitin carboxyl-terminal hydrolase 1, putative OS=Plasmodium_falciparum_3D7 GN=PF3D7_0104300	PF3D7_0104300	1	HNYNSPLTHPLWR	1.38966e-05	3	1.195	1.123	1.166	1.219	1.177	1.209	0.814	0.82	0.824	0.794	0.839	0.82	1.203	1.114	1.188	1.29	1.294	1.32	0.745	0.806	0.726	0.716	0.715	0.69
PF3D7_0104300.1-p1	2281	S	ubiquitin carboxyl-terminal hydrolase 1, putative OS=Plasmodium_falciparum_3D7 GN=PF3D7_0104300	PF3D7_0104300	1	KMSLSNSSINNK	0.00681454	2	1.224	1.159	1.155	1.078	0.991	1.067	0.873	0.937	0.914	0.863	0.85	0.888	1.203	1.114	1.188	1.29	1.294	1.32	0.745	0.806	0.726	0.716	0.715	0.69
PF3D7_0104300.1-p1	1472	S	ubiquitin carboxyl-terminal hydrolase 1, putative OS=Plasmodium_falciparum_3D7 GN=PF3D7_0104300	PF3D7_0104300	1	KQNIQDWSSYTK	3.57583e-05	2	1.184	1.285	1.189	1.352	1.345	1.447	0.827	0.826	0.756	0.611	0.585	0.594	1.203	1.114	1.188	1.29	1.294	1.32	0.745	0.806	0.726	0.716	0.715	0.69
PF3D7_0104300.1-p1	2900	S	ubiquitin carboxyl-terminal hydrolase 1, putative OS=Plasmodium_falciparum_3D7 GN=PF3D7_0104300	PF3D7_0104300	1	INSNGPHTNEEFIEK	1.26971e-05	1	1.2	1.288	1.208	1.338	1.262	1.397	0.822	0.789	0.741	0.655	0.658	0.643	1.203	1.114	1.188	1.29	1.294	1.32	0.745	0.806	0.726	0.716	0.715	0.69
PF3D7_0104300.1-p1	3130	S	ubiquitin carboxyl-terminal hydrolase 1, putative OS=Plasmodium_falciparum_3D7 GN=PF3D7_0104300	PF3D7_0104300	1	MNHANRVSPNNIEDIR	0.0698582	1	1.056	1.035	1.132	1.239	1.248	1.327	0.762	0.845	0.739	0.877	0.874	0.864	1.203	1.114	1.188	1.29	1.294	1.32	0.745	0.806	0.726	0.716	0.715	0.69
PF3D7_0104300.1-p1	225	S	ubiquitin carboxyl-terminal hydrolase 1, putative OS=Plasmodium_falciparum_3D7 GN=PF3D7_0104300	PF3D7_0104300	1	NHSDSINNSINYNDIHR	7.23112e-06	1	1.021	1.059	1.065	1.019	0.95	1.021	0.869	0.882	0.898	1.1	1.042	1.073	1.203	1.114	1.188	1.29	1.294	1.32	0.745	0.806	0.726	0.716	0.715	0.69
PF3D7_0104300.1-p1	2724	S	ubiquitin carboxyl-terminal hydrolase 1, putative OS=Plasmodium_falciparum_3D7 GN=PF3D7_0104300	PF3D7_0104300	1	NKDEFIGSFK	0.000230827	1	1.644	1.671	1.573	1.52	1.492	1.589	0.524	0.529	0.439	0.342	0.315	0.363	1.203	1.114	1.188	1.29	1.294	1.32	0.745	0.806	0.726	0.716	0.715	0.69
PF3D7_0104300.1-p1	679	S	ubiquitin carboxyl-terminal hydrolase 1, putative OS=Plasmodium_falciparum_3D7 GN=PF3D7_0104300	PF3D7_0104300	1	NLQSLFSYNK	0.00129076	1													1.203	1.114	1.188	1.29	1.294	1.32	0.745	0.806	0.726	0.716	0.715	0.69
PF3D7_0104300.1-p1	281	S	ubiquitin carboxyl-terminal hydrolase 1, putative OS=Plasmodium_falciparum_3D7 GN=PF3D7_0104300	PF3D7_0104300	1	NTLETYDSDTK	3.28031e-05	1	1.014	0.977	1.157	1.255	1.12	1.102	0.968	0.898	0.86	0.863	0.885	0.902	1.203	1.114	1.188	1.29	1.294	1.32	0.745	0.806	0.726	0.716	0.715	0.69
PF3D7_0104300.1-p1	2753	S	ubiquitin carboxyl-terminal hydrolase 1, putative OS=Plasmodium_falciparum_3D7 GN=PF3D7_0104300	PF3D7_0104300	1	NYDSDDDSNISNSK	3.28031e-05	1													1.203	1.114	1.188	1.29	1.294	1.32	0.745	0.806	0.726	0.716	0.715	0.69
PF3D7_0104300.1-p1	1879	S	ubiquitin carboxyl-terminal hydrolase 1, putative OS=Plasmodium_falciparum_3D7 GN=PF3D7_0104300	PF3D7_0104300	1	REDSNMYADQSVMAENIK	2.39397e-07	1													1.203	1.114	1.188	1.29	1.294	1.32	0.745	0.806	0.726	0.716	0.715	0.69
PF3D7_0104300.1-p1	2995	S	ubiquitin carboxyl-terminal hydrolase 1, putative OS=Plasmodium_falciparum_3D7 GN=PF3D7_0104300	PF3D7_0104300	1	RNSLYAYPTQNR	0.00027925	1	1.053	1.093	1.165	1.244	1.139	1.225	0.941	0.817	0.814	0.846	0.813	0.849	1.203	1.114	1.188	1.29	1.294	1.32	0.745	0.806	0.726	0.716	0.715	0.69
PF3D7_0104300.1-p1	2832	S	ubiquitin carboxyl-terminal hydrolase 1, putative OS=Plasmodium_falciparum_3D7 GN=PF3D7_0104300	PF3D7_0104300	0.998	YEHQGSSVK	0.00109649	1	1.298	1.362	1.376	1.422	1.356	1.38	0.597	0.64	0.567	0.66	0.668	0.674	1.203	1.114	1.188	1.29	1.294	1.32	0.745	0.806	0.726	0.716	0.715	0.69
PF3D7_0104300.1-p1	3047	S	ubiquitin carboxyl-terminal hydrolase 1, putative OS=Plasmodium_falciparum_3D7 GN=PF3D7_0104300	PF3D7_0104300	1	YFEQEYGSDQHDQR	8.05411e-06	3	1.181	1.17	1.12	1.19	1.288	1.225	0.822	0.748	0.798	0.796	0.832	0.831	1.203	1.114	1.188	1.29	1.294	1.32	0.745	0.806	0.726	0.716	0.715	0.69
PF3D7_0104300.1-p1	1672	S	ubiquitin carboxyl-terminal hydrolase 1, putative OS=Plasmodium_falciparum_3D7 GN=PF3D7_0104300	PF3D7_0104300	1	YNSDDTYIK	0.000693838	2	1.351	1.34	1.312	1.389	1.26	1.371	0.699	0.697	0.647	0.636	0.602	0.697	1.203	1.114	1.188	1.29	1.294	1.32	0.745	0.806	0.726	0.716	0.715	0.69
PF3D7_0104800.1-p1	354	S	novel putative transporter 1, putative OS=Plasmodium_falciparum_3D7 GN=PF3D7_0104800	PF3D7_0104800	1	DKSIDSNKNILHDEEDFHK	1.84057e-05	1													0.9	0.86	0.896	0.911	0.831	0.906	1.061	1.05	1.083	1.206	1.204	1.134
PF3D7_0104800.1-p1	357	S	novel putative transporter 1, putative OS=Plasmodium_falciparum_3D7 GN=PF3D7_0104800	PF3D7_0104800	1	DKSIDSNKNILHDEEDFHK	1.84057e-05	1													0.9	0.86	0.896	0.911	0.831	0.906	1.061	1.05	1.083	1.206	1.204	1.134
PF3D7_0104800.1-p1	253	T	novel putative transporter 1, putative OS=Plasmodium_falciparum_3D7 GN=PF3D7_0104800	PF3D7_0104800	1	NNETTKHTNAEGR	0.00019677	1													0.9	0.86	0.896	0.911	0.831	0.906	1.061	1.05	1.083	1.206	1.204	1.134
PF3D7_0105200.1-p1	567	S	heptatricopeptide repeat and RAP domain-containing protein, putative OS=Plasmodium_falciparum_3D7 GN=PF3D7_0105200	PF3D7_0105200	1	KLTISEQSE	0.00633982	2	1.176	1.142	1.11	0.905	0.928	0.95	0.824	0.816	0.791	1.159	1.081	1.118	1.132	1.067	1.074	1.189	1.168	1.178	0.839	0.853	0.808	0.915	0.897	0.914
PF3D7_0105600.1-p1	1196	S	FtsJ-like methyltransferase, putative OS=Plasmodium_falciparum_3D7 GN=PF3D7_0105600	PF3D7_0105600	1	NQFEFYSSDSNYSIMCEYK	2.74867e-06	1	1.019	1.077	1.088	1.277	1.288	1.252	0.987	0.99	0.958	0.707	0.681	0.675	1.015	1.002	1.034	1.07	1.172	1.077	0.912	0.871	0.886	1.025	0.974	1.002
PF3D7_0105600.1-p1	1197	S	FtsJ-like methyltransferase, putative OS=Plasmodium_falciparum_3D7 GN=PF3D7_0105600	PF3D7_0105600	1	NQFEFYSSDSNYSIMCEYK	2.74867e-06	1	1.019	1.077	1.088	1.277	1.288	1.252	0.987	0.99	0.958	0.707	0.681	0.675	1.015	1.002	1.034	1.07	1.172	1.077	0.912	0.871	0.886	1.025	0.974	1.002
PF3D7_0105600.1-p1	1212	S	FtsJ-like methyltransferase, putative OS=Plasmodium_falciparum_3D7 GN=PF3D7_0105600	PF3D7_0105600	1	NVPSEISISESAWDSS	0.0310021	1	1.379	1.357	1.33	1.146	1.013	1.066	0.852	0.883	0.84	0.734	0.694	0.706	1.015	1.002	1.034	1.07	1.172	1.077	0.912	0.871	0.886	1.025	0.974	1.002
PF3D7_0105700.1-p1	1912	S	asparagine-rich antigen Pfa35-2 OS=Plasmodium_falciparum_3D7 GN=PF3D7_0105700	PF3D7_0105700	1	DVGGDIILNKHSLEEK	0.00181091	1
PF3D7_0105700.1-p1	2946	S	asparagine-rich antigen Pfa35-2 OS=Plasmodium_falciparum_3D7 GN=PF3D7_0105700	PF3D7_0105700	1	KNSYTYK	0.0650151	1	1.276	1.338	1.27	0.869	0.946	0.894	1.16	1.044	1.054	0.741	0.759	0.647
PF3D7_0105700.1-p1	2679	S	asparagine-rich antigen Pfa35-2 OS=Plasmodium_falciparum_3D7 GN=PF3D7_0105700	PF3D7_0105700	1	INEENKVEKEDSNEER	0.0102387	1	0.987	1.087	1.043	1.001	1.035	0.984	0.881	0.859	0.912	1.089	1.079	1.043
PF3D7_0105700.1-p1	2710	T	asparagine-rich antigen Pfa35-2 OS=Plasmodium_falciparum_3D7 GN=PF3D7_0105700	PF3D7_0105700	1	LTCDEKLTCDEK	0.0187128	1
PF3D7_0105700.1-p1	2722	T	asparagine-rich antigen Pfa35-2 OS=Plasmodium_falciparum_3D7 GN=PF3D7_0105700	PF3D7_0105700	1	LTCDEKLTCDEK	0.0187128	1
PF3D7_0105700.1-p1	2740	T	asparagine-rich antigen Pfa35-2 OS=Plasmodium_falciparum_3D7 GN=PF3D7_0105700	PF3D7_0105700	1	LTCDEKLTCDEK	0.0187128	1
PF3D7_0105700.1-p1	873	S	asparagine-rich antigen Pfa35-2 OS=Plasmodium_falciparum_3D7 GN=PF3D7_0105700	PF3D7_0105700	1	NHYSFSK	0.00268086	1	1.193	1.266	1.17	0.749	0.727	0.821	1.034	1.019	1.048	1.041	0.965	0.967
PF3D7_0105700.1-p1	2810	S	asparagine-rich antigen Pfa35-2 OS=Plasmodium_falciparum_3D7 GN=PF3D7_0105700	PF3D7_0105700	1	NMNTISDDTNTINER	6.31396e-06	1
PF3D7_0105700.1-p1	1572	S	asparagine-rich antigen Pfa35-2 OS=Plasmodium_falciparum_3D7 GN=PF3D7_0105700	PF3D7_0105700	1	SENFHCR	0.0567147	1	1.186	1.168	1.269	0.855	0.874	0.822	0.979	1.093	0.95	0.941	0.914	0.948
PF3D7_0105700.1-p1	583	S	asparagine-rich antigen Pfa35-2 OS=Plasmodium_falciparum_3D7 GN=PF3D7_0105700	PF3D7_0105700	1	SSIQENNTCISPK	3.43451e-06	2	0.81	0.844	0.866	0.865	0.777	0.871	1.002	0.987	0.985	1.3	1.349	1.345
PF3D7_0105800.1-p1	459	S	cyclin-dependent kinases regulatory subunit, putative OS=Plasmodium_falciparum_3D7 GN=PF3D7_0105800	PF3D7_0105800	1	EKVESNEEDEFVMK	0.000242771	2													0.958	0.992	1.028	0.838	0.817	0.802	1.09	1.173	1.128	1.11	1.13	1.07
PF3D7_0105800.1-p1	485	S	cyclin-dependent kinases regulatory subunit, putative OS=Plasmodium_falciparum_3D7 GN=PF3D7_0105800	PF3D7_0105800	1	FFQDIYSNIK	0.00172416	3	1.07	1.136	1.125	1.217	1.138	1.172	0.844	0.822	0.751	0.935	0.897	0.893	0.958	0.992	1.028	0.838	0.817	0.802	1.09	1.173	1.128	1.11	1.13	1.07
PF3D7_0105800.1-p1	33	S	cyclin-dependent kinases regulatory subunit, putative OS=Plasmodium_falciparum_3D7 GN=PF3D7_0105800	PF3D7_0105800	1	HSVPSK	0.0612087	1	1.119	1.066	1.071	0.65	0.755	0.709	1.232	1.296	1.323	0.928	0.981	0.869	0.958	0.992	1.028	0.838	0.817	0.802	1.09	1.173	1.128	1.11	1.13	1.07
PF3D7_0105800.1-p1	98	S	cyclin-dependent kinases regulatory subunit, putative OS=Plasmodium_falciparum_3D7 GN=PF3D7_0105800	PF3D7_0105800	1	KYSPLK	0.108628	2	0.938	0.936	0.949	0.875	0.893	0.921	1.303	1.244	1.222	0.93	0.893	0.895	0.958	0.992	1.028	0.838	0.817	0.802	1.09	1.173	1.128	1.11	1.13	1.07
PF3D7_0105800.1-p1	86	S	cyclin-dependent kinases regulatory subunit, putative OS=Plasmodium_falciparum_3D7 GN=PF3D7_0105800	PF3D7_0105800	1	KYSPTIQTQLYK	1.38485e-05	3	0.841	0.935	0.861	0.926	0.9	0.952	1.294	1.408	1.305	0.909	0.789	0.878	0.958	0.992	1.028	0.838	0.817	0.802	1.09	1.173	1.128	1.11	1.13	1.07
PF3D7_0105800.1-p1	78	S	cyclin-dependent kinases regulatory subunit, putative OS=Plasmodium_falciparum_3D7 GN=PF3D7_0105800	PF3D7_0105800	1	NTNYDYLTYNFNNSIR	1.9747e-06	1	1.032	1.028	1.005	1.287	1.208	1.246	0.925	0.954	0.917	0.857	0.758	0.782	0.958	0.992	1.028	0.838	0.817	0.802	1.09	1.173	1.128	1.11	1.13	1.07
PF3D7_0105800.1-p1	765	S	cyclin-dependent kinases regulatory subunit, putative OS=Plasmodium_falciparum_3D7 GN=PF3D7_0105800	PF3D7_0105800	1	VKSILDNQK	0.00477912	1	0.81	0.794	0.825	0.725	0.714	0.69	1.099	1.092	1.075	1.377	1.383	1.416	0.958	0.992	1.028	0.838	0.817	0.802	1.09	1.173	1.128	1.11	1.13	1.07
PF3D7_0105800.1-p1	272	S	cyclin-dependent kinases regulatory subunit, putative OS=Plasmodium_falciparum_3D7 GN=PF3D7_0105800	PF3D7_0105800	1	YSFISNMSLEDLK	0.000129796	1													0.958	0.992	1.028	0.838	0.817	0.802	1.09	1.173	1.128	1.11	1.13	1.07
PF3D7_0106100.1-p1	355	S	V-type proton ATPase subunit C, putative OS=Plasmodium_falciparum_3D7 GN=PF3D7_0106100	PF3D7_0106100	0.997	LYDIFSSSDSIGK	0.00170325	3	1.113	1.183	1.197	0.708	0.696	0.701	0.825	0.886	0.952	1.318	1.177	1.246	0.93	0.95	0.888	0.928	0.903	0.923	1.015	1.004	1.035	1.174	1.133	1.154
PF3D7_0106300.1-p1	943	S	calcium-transporting ATPase OS=Plasmodium_falciparum_3D7 GN=PF3D7_0106300	PF3D7_0106300	1	EASDIVLADDNFNTIVEAIK	4.59109e-07	1	1.164	1.084	1.036	1.115	1.084	1.166	0.955	0.889	0.885	0.856	0.857	0.907	1.091	1.093	1.083	1.128	1.126	1.129	0.939	0.93	0.896	0.881	0.873	0.855
PF3D7_0106300.1-p1	482	S	calcium-transporting ATPase OS=Plasmodium_falciparum_3D7 GN=PF3D7_0106300	PF3D7_0106300	1	EMKSNENTIISR	0.000143364	4	1.458	1.468	1.336	1.001	1.015	0.916	0.941	0.918	0.945	0.672	0.659	0.672	1.091	1.093	1.083	1.128	1.126	1.129	0.939	0.93	0.896	0.881	0.873	0.855
PF3D7_0106300.1-p1	489	S	calcium-transporting ATPase OS=Plasmodium_falciparum_3D7 GN=PF3D7_0106300	PF3D7_0106300	1	EMKSNENTIISRGSK	0.0331311	1	1.457	1.416	1.465	1.164	1.058	1.124	0.782	0.732	0.708	0.729	0.657	0.706	1.091	1.093	1.083	1.128	1.126	1.129	0.939	0.93	0.896	0.881	0.873	0.855
PF3D7_0106300.1-p1	492	S	calcium-transporting ATPase OS=Plasmodium_falciparum_3D7 GN=PF3D7_0106300	PF3D7_0106300	1	EMKSNENTIISRGSK	0.0331311	1	1.457	1.416	1.465	1.164	1.058	1.124	0.782	0.732	0.708	0.729	0.657	0.706	1.091	1.093	1.083	1.128	1.126	1.129	0.939	0.93	0.896	0.881	0.873	0.855
PF3D7_0106300.1-p1	381	S	calcium-transporting ATPase OS=Plasmodium_falciparum_3D7 GN=PF3D7_0106300	PF3D7_0106300	0.997	ESDSLTEYQLCQK	7.59185e-06	2	1.029	0.986	1.014	1.348	1.239	1.304	0.93	0.929	0.918	0.784	0.723	0.796	1.091	1.093	1.083	1.128	1.126	1.129	0.939	0.93	0.896	0.881	0.873	0.855
PF3D7_0106300.1-p1	427	T	calcium-transporting ATPase OS=Plasmodium_falciparum_3D7 GN=PF3D7_0106300	PF3D7_0106300	1	LKDEGNVEALTDDGEEGSIDEADPYSDYFSSDSK	3.44059e-12	3	1.005	0.968	1.021	1.128	1.147	1.122	0.923	0.868	0.953	0.908	1.033	0.924	1.091	1.093	1.083	1.128	1.126	1.129	0.939	0.93	0.896	0.881	0.873	0.855
PF3D7_0106300.1-p1	434	S	calcium-transporting ATPase OS=Plasmodium_falciparum_3D7 GN=PF3D7_0106300	PF3D7_0106300	1	LKDEGNVEALTDDGEEGSIDEADPYSDYFSSDSK	8.15519e-07	3	1.024	1.074	1.035	1.354	1.282	1.409	0.91	0.921	0.86	0.708	0.719	0.704	1.091	1.093	1.083	1.128	1.126	1.129	0.939	0.93	0.896	0.881	0.873	0.855
PF3D7_0106300.1-p1	446	S	calcium-transporting ATPase OS=Plasmodium_falciparum_3D7 GN=PF3D7_0106300	PF3D7_0106300	0.988	LKDEGNVEALTDDGEEGSIDEADPYSDYFSSDSK	1.66663e-07	2	1.086	1.122	1.141	1.275	1.225	1.29	0.925	0.9	0.934	0.706	0.705	0.691	1.091	1.093	1.083	1.128	1.126	1.129	0.939	0.93	0.896	0.881	0.873	0.855
PF3D7_0106300.1-p1	601	S	calcium-transporting ATPase OS=Plasmodium_falciparum_3D7 GN=PF3D7_0106300	PF3D7_0106300	1	NDNSHITSTLNENDK	2.73143e-05	1	1.236	1.257	1.27	1.16	1.08	1.212	0.795	0.768	0.771	0.86	0.791	0.8	1.091	1.093	1.083	1.128	1.126	1.129	0.939	0.93	0.896	0.881	0.873	0.855
PF3D7_0106400.1-p1	118	S	pre-rRNA-processing protein TSR2, putative OS=Plasmodium_falciparum_3D7 GN=PF3D7_0106400	PF3D7_0106400	1	NIQIYDISCSQEK	3.92011e-06	2	0.975	1.04	1.045	1.239	1.183	1.172	0.962	0.975	0.944	0.84	0.829	0.795	0.985	0.996	1.029	1.081	1.106	1.128	0.964	0.952	0.915	0.956	0.961	0.963
PF3D7_0106500.1-p1	1159	S	conserved Plasmodium protein, unknown function OS=Plasmodium_falciparum_3D7 GN=PF3D7_0106500	PF3D7_0106500	1	LDDSEYEEK	0.000217315	2
PF3D7_0106700.1-p1	409	S	small ribosomal subunit assembling AARP2 protein OS=Plasmodium_falciparum_3D7 GN=PF3D7_0106700	PF3D7_0106700	1	EEFLLADQREETIPGDHSGEK	0.000537627	1	1.036	1.047	1.002	1.296	1.197	1.215	0.955	0.964	0.937	0.786	0.773	0.791	1.144	1.174	1.156	1.284	1.285	1.28	0.792	0.772	0.779	0.8	0.776	0.796
PF3D7_0107500.1-p1	877	S	Niemann-Pick type C1-related protein OS=Plasmodium_falciparum_3D7 GN=PF3D7_0107500	PF3D7_0107500	1	DGAIINNRPSSDEEYKEEK	8.58846e-05	3	1.123	1.168	1.109	1.521	1.447	1.539	0.898	0.816	0.824	0.547	0.484	0.523	1.125	1.11	1.12	1.284	1.274	1.236	0.845	0.82	0.809	0.764	0.779	0.766
PF3D7_0107500.1-p1	878	S	Niemann-Pick type C1-related protein OS=Plasmodium_falciparum_3D7 GN=PF3D7_0107500	PF3D7_0107500	1	DGAIINNRPSSDEEYKEEK	7.20061e-08	2	1.1	1.176	1.183	1.506	1.512	1.502	1.001	1.005	0.903	0.426	0.343	0.343	1.125	1.11	1.12	1.284	1.274	1.236	0.845	0.82	0.809	0.764	0.779	0.766
PF3D7_0107500.1-p1	708	S	Niemann-Pick type C1-related protein OS=Plasmodium_falciparum_3D7 GN=PF3D7_0107500	PF3D7_0107500	1	DLSLEVK	0.00914794	2	1.165	1.147	1.17	1.201	1.212	1.206	0.941	0.871	0.918	0.756	0.716	0.696	1.125	1.11	1.12	1.284	1.274	1.236	0.845	0.82	0.809	0.764	0.779	0.766
PF3D7_0107500.1-p1	1014	S	Niemann-Pick type C1-related protein OS=Plasmodium_falciparum_3D7 GN=PF3D7_0107500	PF3D7_0107500	1	FNNNSTELATK	6.00738e-05	2	1.058	1.078	1.23	1.466	1.465	1.485	0.803	0.821	0.717	0.646	0.593	0.639	1.125	1.11	1.12	1.284	1.274	1.236	0.845	0.82	0.809	0.764	0.779	0.766
PF3D7_0107500.1-p1	774	S	Niemann-Pick type C1-related protein OS=Plasmodium_falciparum_3D7 GN=PF3D7_0107500	PF3D7_0107500	1	IVSMEDVK	0.104841	2	1.156	1.082	1.131	1.347	1.328	1.402	0.845	0.852	0.806	0.678	0.686	0.687	1.125	1.11	1.12	1.284	1.274	1.236	0.845	0.82	0.809	0.764	0.779	0.766
PF3D7_0107500.1-p1	1004	S	Niemann-Pick type C1-related protein OS=Plasmodium_falciparum_3D7 GN=PF3D7_0107500	PF3D7_0107500	1	NILLSSNEINNNSNNTNK	6.35803e-06	1	1.054	1.137	1.158	1.438	1.417	1.485	0.856	0.857	0.768	0.64	0.585	0.604	1.125	1.11	1.12	1.284	1.274	1.236	0.845	0.82	0.809	0.764	0.779	0.766
PF3D7_0107500.1-p1	996	S	Niemann-Pick type C1-related protein OS=Plasmodium_falciparum_3D7 GN=PF3D7_0107500	PF3D7_0107500	1	NILLSSNEINNNSNNTNK	0.102399	1													1.125	1.11	1.12	1.284	1.274	1.236	0.845	0.82	0.809	0.764	0.779	0.766
PF3D7_0107500.1-p1	997	S	Niemann-Pick type C1-related protein OS=Plasmodium_falciparum_3D7 GN=PF3D7_0107500	PF3D7_0107500	1	NILLSSNEINNNSNNTNK	0.102399	1													1.125	1.11	1.12	1.284	1.274	1.236	0.845	0.82	0.809	0.764	0.779	0.766
PF3D7_0107500.1-p1	1037	S	Niemann-Pick type C1-related protein OS=Plasmodium_falciparum_3D7 GN=PF3D7_0107500	PF3D7_0107500	1	NIYLLSSHDNALFYK	3.78604e-06	4	1.365	1.448	1.385	1.215	1.237	1.179	0.887	0.922	0.894	0.498	0.498	0.472	1.125	1.11	1.12	1.284	1.274	1.236	0.845	0.82	0.809	0.764	0.779	0.766
PF3D7_0107500.1-p1	1038	S	Niemann-Pick type C1-related protein OS=Plasmodium_falciparum_3D7 GN=PF3D7_0107500	PF3D7_0107500	1	NIYLLSSHDNALFYK	7.4475e-05	2													1.125	1.11	1.12	1.284	1.274	1.236	0.845	0.82	0.809	0.764	0.779	0.766
PF3D7_0107500.1-p1	924	S	Niemann-Pick type C1-related protein OS=Plasmodium_falciparum_3D7 GN=PF3D7_0107500	PF3D7_0107500	0.998	SSGYDSSYNDLQSSSLPNPSSNEVLNK	3.78084e-08	2	1.211	1.167	1.172	1.688	1.68	1.743	0.59	0.589	0.534	0.605	0.522	0.5	1.125	1.11	1.12	1.284	1.274	1.236	0.845	0.82	0.809	0.764	0.779	0.766
PF3D7_0107800.1-p1	457	S	double-strand break repair protein MRE11 OS=Plasmodium_falciparum_3D7 GN=PF3D7_0107800	PF3D7_0107800	1	AISEDEFCNMYNVQVK	3.36353e-06	2	1.055	1.042	0.962	1.031	1.011	1.028	0.946	0.939	0.94	1.007	1.026	1.012	1.07	0.993	1.119	1.154	1.108	1.196	0.941	0.911	0.993	0.871	0.839	0.818
PF3D7_0108300.1-p1	1470	S	conserved Plasmodium protein, unknown function OS=Plasmodium_falciparum_3D7 GN=PF3D7_0108300	PF3D7_0108300	1	GGSIMNFGDVDNNTTCAMNK	0.00468552	1	1.256	1.295	1.241	1.096	1.078	1.087	0.889	0.874	0.836	0.791	0.771	0.785	1.076	1.057	1.075	1.101	1.051	1.059	0.987	0.976	0.928	0.92	0.921	0.88
PF3D7_0108300.1-p1	1214	T	conserved Plasmodium protein, unknown function OS=Plasmodium_falciparum_3D7 GN=PF3D7_0108300	PF3D7_0108300	1	GHTVDSELTTEDPVIQK	2.75176e-07	2	1.056	1.094	1.07	1.212	1.151	1.19	1.037	1.008	0.964	0.769	0.711	0.737	1.076	1.057	1.075	1.101	1.051	1.059	0.987	0.976	0.928	0.92	0.921	0.88
PF3D7_0108300.1-p1	1051	S	conserved Plasmodium protein, unknown function OS=Plasmodium_falciparum_3D7 GN=PF3D7_0108300	PF3D7_0108300	1	KGSEVVPNNQYYNLGEYNK	4.37629e-08	3	1.095	1.122	1.124	1.164	1.098	1.183	1.079	1.053	1.039	0.698	0.665	0.68	1.076	1.057	1.075	1.101	1.051	1.059	0.987	0.976	0.928	0.92	0.921	0.88
PF3D7_0108300.1-p1	2198	S	conserved Plasmodium protein, unknown function OS=Plasmodium_falciparum_3D7 GN=PF3D7_0108300	PF3D7_0108300	1	KIDTENNAINILNFSNDLEK	7.6787e-10	2	0.665	0.683	0.711	0.791	0.837	0.88	1.858	1.747	1.767	0.725	0.685	0.652	1.076	1.057	1.075	1.101	1.051	1.059	0.987	0.976	0.928	0.92	0.921	0.88
PF3D7_0108300.1-p1	945	S	conserved Plasmodium protein, unknown function OS=Plasmodium_falciparum_3D7 GN=PF3D7_0108300	PF3D7_0108300	1	ISDDMLNNSNDIK	0.0130872	1													1.076	1.057	1.075	1.101	1.051	1.059	0.987	0.976	0.928	0.92	0.921	0.88
PF3D7_0108300.1-p1	256	S	conserved Plasmodium protein, unknown function OS=Plasmodium_falciparum_3D7 GN=PF3D7_0108300	PF3D7_0108300	1	NDFVSLEGVLDK	0.000392012	1	1.405	1.296	1.324	1.236	1.134	1.231	1.107	0.954	0.98	0.514	0.421	0.398	1.076	1.057	1.075	1.101	1.051	1.059	0.987	0.976	0.928	0.92	0.921	0.88
PF3D7_0108300.1-p1	1493	T	conserved Plasmodium protein, unknown function OS=Plasmodium_falciparum_3D7 GN=PF3D7_0108300	PF3D7_0108300	1	RLTNNMK	0.017102	1	0.937	1.015	0.954	1.331	1.325	1.32	0.897	0.827	0.783	0.881	0.886	0.846	1.076	1.057	1.075	1.101	1.051	1.059	0.987	0.976	0.928	0.92	0.921	0.88
PF3D7_0108300.1-p1	1008	S	conserved Plasmodium protein, unknown function OS=Plasmodium_falciparum_3D7 GN=PF3D7_0108300	PF3D7_0108300	0.998	SFSNDNVNNMCNVDK	5.88535e-05	3													1.076	1.057	1.075	1.101	1.051	1.059	0.987	0.976	0.928	0.92	0.921	0.88
PF3D7_0108300.1-p1	520	S	conserved Plasmodium protein, unknown function OS=Plasmodium_falciparum_3D7 GN=PF3D7_0108300	PF3D7_0108300	1	SFSNIASDMYNK	1.53688e-06	3	1.546	1.543	1.472	1	0.971	0.987	1.036	1.011	1.01	0.479	0.483	0.463	1.076	1.057	1.075	1.101	1.051	1.059	0.987	0.976	0.928	0.92	0.921	0.88
PF3D7_0108300.1-p1	1396	S	conserved Plasmodium protein, unknown function OS=Plasmodium_falciparum_3D7 GN=PF3D7_0108300	PF3D7_0108300	1	SISLHK	0.0290011	2	1.332	1.369	1.317	1.085	1.043	0.993	0.918	0.857	0.823	0.763	0.736	0.763	1.076	1.057	1.075	1.101	1.051	1.059	0.987	0.976	0.928	0.92	0.921	0.88
PF3D7_0108300.1-p1	1096	S	conserved Plasmodium protein, unknown function OS=Plasmodium_falciparum_3D7 GN=PF3D7_0108300	PF3D7_0108300	1	TDINDIFNNSLSETNK	3.36353e-06	1	1.089	1.145	1.035	1.247	1.177	1.31	0.959	1	0.977	0.686	0.664	0.711	1.076	1.057	1.075	1.101	1.051	1.059	0.987	0.976	0.928	0.92	0.921	0.88
PF3D7_0108300.1-p1	2182	S	conserved Plasmodium protein, unknown function OS=Plasmodium_falciparum_3D7 GN=PF3D7_0108300	PF3D7_0108300	1	YVEALNSQFNFLSRDSR	5.32891e-05	1	1.053	1.056	1.067	1.138	1.112	1.149	1.164	1.125	1.136	0.664	0.682	0.655	1.076	1.057	1.075	1.101	1.051	1.059	0.987	0.976	0.928	0.92	0.921	0.88
PF3D7_0108500.1-p1	29	T	ELM2 domain-containing protein, putative OS=Plasmodium_falciparum_3D7 GN=PF3D7_0108500	PF3D7_0108500	1	IPDLVTDENEK	0.000342313	1
PF3D7_0108700.1-p1	1037	T	secreted ookinete protein, putative OS=Plasmodium_falciparum_3D7 GN=PF3D7_0108700	PF3D7_0108700	1	KNTEASVNNNVEENYLR	1.79754e-06	1	1.094	1.098	1.187	1.063	1.088	1.112	1.229	1.231	1.161	0.625	0.554	0.557	1.053	1.05	1.07	1.113	1.177	1.158	0.945	0.984	0.992	0.814	0.813	0.821
PF3D7_0108700.1-p1	1040	S	secreted ookinete protein, putative OS=Plasmodium_falciparum_3D7 GN=PF3D7_0108700	PF3D7_0108700	1	KNTEASVNNNVEENYLR	1.79754e-06	1	1.094	1.098	1.187	1.063	1.088	1.112	1.229	1.231	1.161	0.625	0.554	0.557	1.053	1.05	1.07	1.113	1.177	1.158	0.945	0.984	0.992	0.814	0.813	0.821
PF3D7_0108700.1-p1	837	T	secreted ookinete protein, putative OS=Plasmodium_falciparum_3D7 GN=PF3D7_0108700	PF3D7_0108700	0.995	KQDYGHVTNTLK	0.0245197	1	0.973	1.182	1.152	0.95	0.881	0.956	1.096	1.126	1.014	0.919	0.86	0.89	1.053	1.05	1.07	1.113	1.177	1.158	0.945	0.984	0.992	0.814	0.813	0.821
PF3D7_0108700.1-p1	674	S	secreted ookinete protein, putative OS=Plasmodium_falciparum_3D7 GN=PF3D7_0108700	PF3D7_0108700	1	NFASINEYPYVDIK	0.000197405	2	1.693	1.763	1.709	0.97	0.94	0.988	0.807	0.849	0.84	0.482	0.492	0.466	1.053	1.05	1.07	1.113	1.177	1.158	0.945	0.984	0.992	0.814	0.813	0.821
PF3D7_0108700.1-p1	663	S	secreted ookinete protein, putative OS=Plasmodium_falciparum_3D7 GN=PF3D7_0108700	PF3D7_0108700	1	SDLIINELTTNGFIDEDTSNK	0.00116872	1	1.206	1.167	1.065	1.051	1.209	1.14	0.959	0.94	0.957	0.754	0.721	0.831	1.053	1.05	1.07	1.113	1.177	1.158	0.945	0.984	0.992	0.814	0.813	0.821
PF3D7_0108700.1-p1	662	T	secreted ookinete protein, putative OS=Plasmodium_falciparum_3D7 GN=PF3D7_0108700	PF3D7_0108700	1	SDLIINELTTNGFIDEDTSNKMDK	0.00146265	1	1.116	1.17	1.19	1.387	1.493	1.471	0.825	0.785	0.779	0.616	0.595	0.573	1.053	1.05	1.07	1.113	1.177	1.158	0.945	0.984	0.992	0.814	0.813	0.821
PF3D7_0108700.1-p1	885	S	secreted ookinete protein, putative OS=Plasmodium_falciparum_3D7 GN=PF3D7_0108700	PF3D7_0108700	1	SMYLNESLEDDMK	0.00019176	1	1.022	1.023	1.076	1.255	1.227	1.283	1.2	1.106	1.077	0.594	0.588	0.548	1.053	1.05	1.07	1.113	1.177	1.158	0.945	0.984	0.992	0.814	0.813	0.821
PF3D7_0108700.1-p1	707	S	secreted ookinete protein, putative OS=Plasmodium_falciparum_3D7 GN=PF3D7_0108700	PF3D7_0108700	1	YSGFHSMENDK	0.00034751	1													1.053	1.05	1.07	1.113	1.177	1.158	0.945	0.984	0.992	0.814	0.813	0.821
PF3D7_0109000.1-p1	167	S	photosensitized INA-labeled protein PHIL1 OS=Plasmodium_falciparum_3D7 GN=PF3D7_0109000	PF3D7_0109000	1	SKGEANSEWSNAFVTR	2.40325e-05	1	0.718	0.709	0.709	0.725	0.778	0.789	1.341	1.368	1.455	1.129	1.144	1.135
PF3D7_0109000.1-p1	189	T	photosensitized INA-labeled protein PHIL1 OS=Plasmodium_falciparum_3D7 GN=PF3D7_0109000	PF3D7_0109000	1	VDPYECTDPEEEFKPYEVTK	1.09259e-06	1	0.784	0.81	0.791	0.814	0.781	0.821	1.33	1.298	1.288	1.092	1.061	1.128
PF3D7_0109400.1-p1	150	S	tubulin-specific chaperone a, putative OS=Plasmodium_falciparum_3D7 GN=PF3D7_0109400	PF3D7_0109400	1	KSVISEPVLYQMEECIDI	0.0032268	1	1.027	1.183	1.092	1.354	1.307	1.437	0.817	0.878	0.806	0.678	0.688	0.732	0.892	0.853	0.892	0.854	0.852	0.879	1.094	1.072	1.097	1.186	1.189	1.199
PF3D7_0110100.1-p1	635	S	selenocysteine-specific elongation factor, putative OS=Plasmodium_falciparum_3D7 GN=PF3D7_0110100	PF3D7_0110100	1	NEHSDDIIK	0.000194877	1													1.06	1.045	0.98	0.933	1.037	1.073	0.929	0.89	1.139	1.112	0.926	0.931
PF3D7_0110400.1-p1	159	S	DNA-directed RNA polymerase II subunit RPB9, putative OS=Plasmodium_falciparum_3D7 GN=PF3D7_0110400	PF3D7_0110400	1	DNFVLSNHDDGYIK	0.000103053	1	1	1.04	0.99	1.476	1.4	1.425	0.915	0.938	0.869	0.682	0.636	0.628	1.041	1.024	1.059	1.122	1.078	1.088	0.987	0.942	0.952	0.923	0.933	0.924
PF3D7_0110400.1-p1	130	S	DNA-directed RNA polymerase II subunit RPB9, putative OS=Plasmodium_falciparum_3D7 GN=PF3D7_0110400	PF3D7_0110400	1	EAQQINDDNYFNSEK	5.13657e-08	4	0.899	0.94	0.983	1.129	1.087	1.104	0.908	0.862	0.845	1.096	1.058	1.088	1.041	1.024	1.059	1.122	1.078	1.088	0.987	0.942	0.952	0.923	0.933	0.924
PF3D7_0110400.1-p1	137	S	DNA-directed RNA polymerase II subunit RPB9, putative OS=Plasmodium_falciparum_3D7 GN=PF3D7_0110400	PF3D7_0110400	1	EAQQINDDNYFNSEKSSDISEDQDLLNNNFFLK	2.07332e-06	2	1.078	1.076	1.076	1.356	1.362	1.431	0.815	0.783	0.777	0.775	0.728	0.744	1.041	1.024	1.059	1.122	1.078	1.088	0.987	0.942	0.952	0.923	0.933	0.924
PF3D7_0110400.1-p1	232	S	DNA-directed RNA polymerase II subunit RPB9, putative OS=Plasmodium_falciparum_3D7 GN=PF3D7_0110400	PF3D7_0110400	1	LQNEVQSEGENDYDINVEEYFCEE	2.70324e-05	1													1.041	1.024	1.059	1.122	1.078	1.088	0.987	0.942	0.952	0.923	0.933	0.924
PF3D7_0110500.1-p1	1503	S	bromodomain protein 3, putative OS=Plasmodium_falciparum_3D7 GN=PF3D7_0110500	PF3D7_0110500	1	DDTHHSDDKK	0.00255387	1	1.214	1.43	1.333	1.094	1.134	1.048	0.924	0.796	0.911	0.747	0.678	0.691	1.073	1.087	1.148	1.162	1.142	1.109	0.89	0.91	0.872	0.827	0.831	0.804
PF3D7_0110500.1-p1	672	S	bromodomain protein 3, putative OS=Plasmodium_falciparum_3D7 GN=PF3D7_0110500	PF3D7_0110500	1	ENEEENNSDDDDDNDSYNSIEIEPLTHK	5.1091e-10	2	1.031	1.121	1.1	1.404	1.346	1.483	0.804	0.816	0.77	0.734	0.68	0.712	1.073	1.087	1.148	1.162	1.142	1.109	0.89	0.91	0.872	0.827	0.831	0.804
PF3D7_0110500.1-p1	375	S	bromodomain protein 3, putative OS=Plasmodium_falciparum_3D7 GN=PF3D7_0110500	PF3D7_0110500	1	ESMNDLSDDKMEK	0.000171732	2	1.161	1.176	1.174	1.103	1.053	1.124	0.871	0.865	0.845	0.91	0.851	0.868	1.073	1.087	1.148	1.162	1.142	1.109	0.89	0.91	0.872	0.827	0.831	0.804
PF3D7_0110500.1-p1	890	S	bromodomain protein 3, putative OS=Plasmodium_falciparum_3D7 GN=PF3D7_0110500	PF3D7_0110500	1	FFIEPEKLSEHNNEK	0.000689242	1													1.073	1.087	1.148	1.162	1.142	1.109	0.89	0.91	0.872	0.827	0.831	0.804
PF3D7_0110500.1-p1	1845	S	bromodomain protein 3, putative OS=Plasmodium_falciparum_3D7 GN=PF3D7_0110500	PF3D7_0110500	1	GFSEVYQDESSSEDENNINEK	1.08599e-05	3	1.066	1.067	1.055	1.269	1.263	1.32	0.88	0.852	0.852	0.818	0.791	0.767	1.073	1.087	1.148	1.162	1.142	1.109	0.89	0.91	0.872	0.827	0.831	0.804
PF3D7_0110500.1-p1	1846	S	bromodomain protein 3, putative OS=Plasmodium_falciparum_3D7 GN=PF3D7_0110500	PF3D7_0110500	1	GFSEVYQDESSSEDENNINEK	4.11842e-05	1	1.148	1.177	1.187	1.466	1.391	1.521	0.834	0.79	0.752	0.615	0.561	0.56	1.073	1.087	1.148	1.162	1.142	1.109	0.89	0.91	0.872	0.827	0.831	0.804
PF3D7_0110500.1-p1	1847	S	bromodomain protein 3, putative OS=Plasmodium_falciparum_3D7 GN=PF3D7_0110500	PF3D7_0110500	1	GFSEVYQDESSSEDENNINEK	4.11842e-05	1	1.148	1.177	1.187	1.466	1.391	1.521	0.834	0.79	0.752	0.615	0.561	0.56	1.073	1.087	1.148	1.162	1.142	1.109	0.89	0.91	0.872	0.827	0.831	0.804
PF3D7_0110500.1-p1	986	S	bromodomain protein 3, putative OS=Plasmodium_falciparum_3D7 GN=PF3D7_0110500	PF3D7_0110500	1	GLSLENHK	0.0101289	1													1.073	1.087	1.148	1.162	1.142	1.109	0.89	0.91	0.872	0.827	0.831	0.804
PF3D7_0110500.1-p1	1526	S	bromodomain protein 3, putative OS=Plasmodium_falciparum_3D7 GN=PF3D7_0110500	PF3D7_0110500	1	HNMDHINNSPIQEEK	9.68337e-06	1	0.811	0.899	0.918	0.828	0.841	0.87	1.14	1.089	1.03	1.213	1.161	1.2	1.073	1.087	1.148	1.162	1.142	1.109	0.89	0.91	0.872	0.827	0.831	0.804
PF3D7_0110500.1-p1	1752	S	bromodomain protein 3, putative OS=Plasmodium_falciparum_3D7 GN=PF3D7_0110500	PF3D7_0110500	1	IHVFHYSPNEDK	0.000331142	1	0.98	1.081	1.039	1.162	1.173	1.192	1.088	0.972	0.952	0.818	0.778	0.764	1.073	1.087	1.148	1.162	1.142	1.109	0.89	0.91	0.872	0.827	0.831	0.804
PF3D7_0110500.1-p1	1626	S	bromodomain protein 3, putative OS=Plasmodium_falciparum_3D7 GN=PF3D7_0110500	PF3D7_0110500	0.997	NLHEFIDDKSTEGNDEK	9.70606e-07	5	1.167	1.172	1.126	1.353	1.286	1.349	0.833	0.831	0.766	0.716	0.691	0.712	1.073	1.087	1.148	1.162	1.142	1.109	0.89	0.91	0.872	0.827	0.831	0.804
PF3D7_0110500.1-p1	501	S	bromodomain protein 3, putative OS=Plasmodium_falciparum_3D7 GN=PF3D7_0110500	PF3D7_0110500	1	QIDEIIISEK	0.00248766	1	1.28	1.298	1.16	1.097	1.123	1.199	0.89	0.932	0.874	0.734	0.755	0.658	1.073	1.087	1.148	1.162	1.142	1.109	0.89	0.91	0.872	0.827	0.831	0.804
PF3D7_0110500.1-p1	204	S	bromodomain protein 3, putative OS=Plasmodium_falciparum_3D7 GN=PF3D7_0110500	PF3D7_0110500	1	RLSIYEK	0.00772288	1	0.945	0.982	0.983	0.739	0.581	0.708	0.703	0.701	0.719	1.752	1.626	1.562	1.073	1.087	1.148	1.162	1.142	1.109	0.89	0.91	0.872	0.827	0.831	0.804
PF3D7_0110500.1-p1	978	S	bromodomain protein 3, putative OS=Plasmodium_falciparum_3D7 GN=PF3D7_0110500	PF3D7_0110500	1	SSISSNMLK	0.00257641	1													1.073	1.087	1.148	1.162	1.142	1.109	0.89	0.91	0.872	0.827	0.831	0.804
PF3D7_0110500.1-p1	1490	S	bromodomain protein 3, putative OS=Plasmodium_falciparum_3D7 GN=PF3D7_0110500	PF3D7_0110500	1	THMSYEK	0.096012	1													1.073	1.087	1.148	1.162	1.142	1.109	0.89	0.91	0.872	0.827	0.831	0.804
PF3D7_0110600.1-p1	1012	S	phosphatidylinositol-4-phosphate 5-kinase OS=Plasmodium_falciparum_3D7 GN=PF3D7_0110600	PF3D7_0110600	1	DDDTLSALEK	0.00575359	2	1.088	1.07	1.163	1.26	1.279	1.303	0.925	0.893	0.949	0.687	0.704	0.678	1.084	1.108	1.065	1.049	1.001	1.023	0.954	0.977	0.983	0.936	0.915	0.99
PF3D7_0110600.1-p1	814	S	phosphatidylinositol-4-phosphate 5-kinase OS=Plasmodium_falciparum_3D7 GN=PF3D7_0110600	PF3D7_0110600	1	ECCSNER	0.0202488	1	0.75	0.812	0.876	0.636	0.68	0.614	1.481	1.155	1.329	1.214	1.178	1.274	1.084	1.108	1.065	1.049	1.001	1.023	0.954	0.977	0.983	0.936	0.915	0.99
PF3D7_0110600.1-p1	421	S	phosphatidylinositol-4-phosphate 5-kinase OS=Plasmodium_falciparum_3D7 GN=PF3D7_0110600	PF3D7_0110600	1	GSIINDSTSFLFLR	1.7113e-05	3	1.267	1.332	1.214	1.29	1.203	1.299	0.98	0.958	0.944	0.522	0.503	0.485	1.084	1.108	1.065	1.049	1.001	1.023	0.954	0.977	0.983	0.936	0.915	0.99
PF3D7_0110600.1-p1	419	S	phosphatidylinositol-4-phosphate 5-kinase OS=Plasmodium_falciparum_3D7 GN=PF3D7_0110600	PF3D7_0110600	0.995	GSIINDSTSFLFLR	0.000122246	1													1.084	1.108	1.065	1.049	1.001	1.023	0.954	0.977	0.983	0.936	0.915	0.99
PF3D7_0110600.1-p1	491	S	phosphatidylinositol-4-phosphate 5-kinase OS=Plasmodium_falciparum_3D7 GN=PF3D7_0110600	PF3D7_0110600	0.992	LSSTELIPNECDHKPNEEVK	0.000169506	2	1.157	1.125	1.24	1.271	1.212	1.183	0.878	0.854	0.852	0.739	0.745	0.744	1.084	1.108	1.065	1.049	1.001	1.023	0.954	0.977	0.983	0.936	0.915	0.99
PF3D7_0110600.1-p1	656	S	phosphatidylinositol-4-phosphate 5-kinase OS=Plasmodium_falciparum_3D7 GN=PF3D7_0110600	PF3D7_0110600	1	NIVRDEDSNHK	0.00721529	2	0.832	0.852	0.901	0.878	0.871	0.857	1.172	1.125	1.142	1.116	1.114	1.14	1.084	1.108	1.065	1.049	1.001	1.023	0.954	0.977	0.983	0.936	0.915	0.99
PF3D7_0110600.1-p1	798	S	phosphatidylinositol-4-phosphate 5-kinase OS=Plasmodium_falciparum_3D7 GN=PF3D7_0110600	PF3D7_0110600	1	NVTSPRPSSKEYER	0.0017597	4	0.976	0.95	1.015	0.918	0.88	0.884	1.041	1.088	1.09	1.07	1.07	1.018	1.084	1.108	1.065	1.049	1.001	1.023	0.954	0.977	0.983	0.936	0.915	0.99
PF3D7_0110600.1-p1	799	S	phosphatidylinositol-4-phosphate 5-kinase OS=Plasmodium_falciparum_3D7 GN=PF3D7_0110600	PF3D7_0110600	1	NVTSPRPSSKEYER	0.0115992	1													1.084	1.108	1.065	1.049	1.001	1.023	0.954	0.977	0.983	0.936	0.915	0.99
PF3D7_0110600.1-p1	794	S	phosphatidylinositol-4-phosphate 5-kinase OS=Plasmodium_falciparum_3D7 GN=PF3D7_0110600	PF3D7_0110600	1	NVTSPRPSSKEYER	0.0017597	4	0.976	0.95	1.015	0.918	0.88	0.884	1.041	1.088	1.09	1.07	1.07	1.018	1.084	1.108	1.065	1.049	1.001	1.023	0.954	0.977	0.983	0.936	0.915	0.99
PF3D7_0110600.1-p1	404	S	phosphatidylinositol-4-phosphate 5-kinase OS=Plasmodium_falciparum_3D7 GN=PF3D7_0110600	PF3D7_0110600	1	SFSESTNTR	0.117352	1													1.084	1.108	1.065	1.049	1.001	1.023	0.954	0.977	0.983	0.936	0.915	0.99
PF3D7_0110600.1-p1	408	S	phosphatidylinositol-4-phosphate 5-kinase OS=Plasmodium_falciparum_3D7 GN=PF3D7_0110600	PF3D7_0110600	0.992	SFSESTNTR	0.121623	1	0.977	0.973	1.038	1.088	0.978	1.07	0.974	0.975	0.954	1.075	0.894	1.003	1.084	1.108	1.065	1.049	1.001	1.023	0.954	0.977	0.983	0.936	0.915	0.99
PF3D7_0110600.1-p1	409	T	phosphatidylinositol-4-phosphate 5-kinase OS=Plasmodium_falciparum_3D7 GN=PF3D7_0110600	PF3D7_0110600	0.992	SFSESTNTR	0.121623	1	0.977	0.973	1.038	1.088	0.978	1.07	0.974	0.975	0.954	1.075	0.894	1.003	1.084	1.108	1.065	1.049	1.001	1.023	0.954	0.977	0.983	0.936	0.915	0.99
PF3D7_0110600.1-p1	700	S	phosphatidylinositol-4-phosphate 5-kinase OS=Plasmodium_falciparum_3D7 GN=PF3D7_0110600	PF3D7_0110600	1	TFSSSSLK	0.00986008	3	1.049	1.095	1.06	1.185	1.274	1.269	1.013	0.997	1.026	0.698	0.656	0.676	1.084	1.108	1.065	1.049	1.001	1.023	0.954	0.977	0.983	0.936	0.915	0.99
PF3D7_0110600.1-p1	703	S	phosphatidylinositol-4-phosphate 5-kinase OS=Plasmodium_falciparum_3D7 GN=PF3D7_0110600	PF3D7_0110600	0.993	TFSSSSLK	0.152371	1	1.127	1.062	1.124	1.186	1.208	1.194	1.002	0.916	0.982	0.73	0.716	0.754	1.084	1.108	1.065	1.049	1.001	1.023	0.954	0.977	0.983	0.936	0.915	0.99
PF3D7_0110600.1-p1	1264	S	phosphatidylinositol-4-phosphate 5-kinase OS=Plasmodium_falciparum_3D7 GN=PF3D7_0110600	PF3D7_0110600	0.996	YTSSYDSLDDSNMIK	0.00336418	1													1.084	1.108	1.065	1.049	1.001	1.023	0.954	0.977	0.983	0.936	0.915	0.99
PF3D7_0110700.1-p1	12	S	chromatin assembly factor 1 subunit C, putative OS=Plasmodium_falciparum_3D7 GN=PF3D7_0110700	PF3D7_0110700	1	KSNALDEACLELSEEVENDVSHEK	2.02494e-11	3	0.673	0.701	0.719	0.842	0.824	0.866	1.136	1.092	1.107	1.362	1.298	1.379	0.801	0.766	0.792	0.754	0.791	0.74	1.172	1.142	1.148	1.298	1.344	1.348
PF3D7_0110700.1-p1	23	S	chromatin assembly factor 1 subunit C, putative OS=Plasmodium_falciparum_3D7 GN=PF3D7_0110700	PF3D7_0110700	1	RKSNALDEACLELSEEVENDVSHEK	3.08686e-07	2	0.702	0.729	0.749	0.892	0.875	0.902	1.339	1.305	1.377	1.073	1.03	1.027	0.801	0.766	0.792	0.754	0.791	0.74	1.172	1.142	1.148	1.298	1.344	1.348
PF3D7_0110700.1-p1	437	T	chromatin assembly factor 1 subunit C, putative OS=Plasmodium_falciparum_3D7 GN=PF3D7_0110700	PF3D7_0110700	1	SELLDETNTIPTSNTDVE	2.57546e-05	5	1.022	1.045	1.065	1.316	1.258	1.355	0.894	0.906	0.846	0.782	0.757	0.755	0.801	0.766	0.792	0.754	0.791	0.74	1.172	1.142	1.148	1.298	1.344	1.348
PF3D7_0111000.1-p1	455	S	kinesin-8B, putative OS=Plasmodium_falciparum_3D7 GN=PF3D7_0111000	PF3D7_0111000	1	NISSNEWDK	0.0308306	2	0.846	0.86	0.866	1.026	0.977	1.034	1.202	1.205	1.147	0.976	0.908	0.954
PF3D7_0111400.1-p1	414	S	conserved Plasmodium protein, unknown function OS=Plasmodium_falciparum_3D7 GN=PF3D7_0111400	PF3D7_0111400	1	SEHNFDIYNENK	3.88422e-05	1	1.225	1.319	1.284	1.087	1.07	1.074	0.975	0.982	0.936	0.682	0.679	0.686	1.137	1.057	1.068	1.031	1.108	0.909	0.996	1.162	1.007	0.73	0.874	0.846
PF3D7_0111400.1-p1	208	S	conserved Plasmodium protein, unknown function OS=Plasmodium_falciparum_3D7 GN=PF3D7_0111400	PF3D7_0111400	1	SVLNSSNEK	0.0759594	1	0.874	0.986	0.916	0.709	0.739	0.679	1.476	1.419	1.453	0.96	0.94	0.849	1.137	1.057	1.068	1.031	1.108	0.909	0.996	1.162	1.007	0.73	0.874	0.846
PF3D7_0111400.1-p1	207	S	conserved Plasmodium protein, unknown function OS=Plasmodium_falciparum_3D7 GN=PF3D7_0111400	PF3D7_0111400	1	SVLNSSNEK	0.00509841	1	1.037	1.056	1.054	1.009	0.936	1.018	1.043	0.994	1.003	0.979	0.936	0.934	1.137	1.057	1.068	1.031	1.108	0.909	0.996	1.162	1.007	0.73	0.874	0.846
PF3D7_0111600.1-p1	83	S	conserved Plasmodium protein, unknown function OS=Plasmodium_falciparum_3D7 GN=PF3D7_0111600	PF3D7_0111600	1	NINIHSDYQSIEK	2.65464e-06	2	1.035	1.167	1.151	1.089	1.099	1.131	1.122	1.126	1.05	0.738	0.701	0.59
PF3D7_0112200.1-p1	249	S	multidrug resistance-associated protein 1 OS=Plasmodium_falciparum_3D7 GN=PF3D7_0112200	PF3D7_0112200	1	DFLSIGK	0.0268205	1	1.125	1.089	1.063	0.605	0.645	0.631	1.58	1.549	1.593	0.766	0.703	0.653	0.99	0.998	1.003	1.028	1.019	1.044	0.932	0.929	0.936	1.036	1.026	1.027
PF3D7_0112200.1-p1	82	S	multidrug resistance-associated protein 1 OS=Plasmodium_falciparum_3D7 GN=PF3D7_0112200	PF3D7_0112200	1	DIEVEDSEFYSEK	0.003876	1	0.902	0.943	1.006	2.002	1.778	2.029	0.733	0.676	0.612	0.446	0.435	0.44	0.99	0.998	1.003	1.028	1.019	1.044	0.932	0.929	0.936	1.036	1.026	1.027
PF3D7_0112200.1-p1	1510	S	multidrug resistance-associated protein 1 OS=Plasmodium_falciparum_3D7 GN=PF3D7_0112200	PF3D7_0112200	1	EKNENISDKISAIVEYK	1.73521e-05	2	1.24	1.233	1.282	1.432	1.331	1.474	0.873	0.786	0.797	0.499	0.543	0.511	0.99	0.998	1.003	1.028	1.019	1.044	0.932	0.929	0.936	1.036	1.026	1.027
PF3D7_0112200.1-p1	1499	T	multidrug resistance-associated protein 1 OS=Plasmodium_falciparum_3D7 GN=PF3D7_0112200	PF3D7_0112200	1	ENELNVITTQTYK	5.94606e-05	1													0.99	0.998	1.003	1.028	1.019	1.044	0.932	0.929	0.936	1.036	1.026	1.027
PF3D7_0112200.1-p1	972	T	multidrug resistance-associated protein 1 OS=Plasmodium_falciparum_3D7 GN=PF3D7_0112200	PF3D7_0112200	1	ESHWGYSNLNTIDYTR	2.27765e-06	1	0.99	1.092	1.036	1.101	0.977	1.032	1.026	0.995	1.025	0.922	0.897	0.905	0.99	0.998	1.003	1.028	1.019	1.044	0.932	0.929	0.936	1.036	1.026	1.027
PF3D7_0112200.1-p1	236	S	multidrug resistance-associated protein 1 OS=Plasmodium_falciparum_3D7 GN=PF3D7_0112200	PF3D7_0112200	1	FSSQTEIDEISR	8.19052e-05	2	1.042	1.062	1.036	1.041	0.968	1.051	1.185	1.106	1.167	0.786	0.75	0.807	0.99	0.998	1.003	1.028	1.019	1.044	0.932	0.929	0.936	1.036	1.026	1.027
PF3D7_0112200.1-p1	1011	S	multidrug resistance-associated protein 1 OS=Plasmodium_falciparum_3D7 GN=PF3D7_0112200	PF3D7_0112200	1	GNTESVSFEIDSINK	2.42493e-06	2	1.024	1.097	1.052	1.154	1.09	1.189	0.995	0.992	0.936	0.844	0.811	0.815	0.99	0.998	1.003	1.028	1.019	1.044	0.932	0.929	0.936	1.036	1.026	1.027
PF3D7_0112200.1-p1	1007	T	multidrug resistance-associated protein 1 OS=Plasmodium_falciparum_3D7 GN=PF3D7_0112200	PF3D7_0112200	1	GNTESVSFEIDSINK	0.0100745	1													0.99	0.998	1.003	1.028	1.019	1.044	0.932	0.929	0.936	1.036	1.026	1.027
PF3D7_0112200.1-p1	1009	S	multidrug resistance-associated protein 1 OS=Plasmodium_falciparum_3D7 GN=PF3D7_0112200	PF3D7_0112200	1	GNTESVSFEIDSINK	0.0100745	1													0.99	0.998	1.003	1.028	1.019	1.044	0.932	0.929	0.936	1.036	1.026	1.027
PF3D7_0112200.1-p1	1514	S	multidrug resistance-associated protein 1 OS=Plasmodium_falciparum_3D7 GN=PF3D7_0112200	PF3D7_0112200	1	NENISDKISAIVEYK	3.75265e-05	1	1.083	1.021	1.212	1.563	1.525	1.586	0.901	0.884	0.823	0.455	0.476	0.471	0.99	0.998	1.003	1.028	1.019	1.044	0.932	0.929	0.936	1.036	1.026	1.027
PF3D7_0112200.1-p1	97	S	multidrug resistance-associated protein 1 OS=Plasmodium_falciparum_3D7 GN=PF3D7_0112200	PF3D7_0112200	1	NSSNEHVLHHCNSNDASEK	2.67835e-08	6	0.774	0.779	0.881	0.883	0.946	0.952	1.004	0.969	1.09	1.209	1.283	1.231	0.99	0.998	1.003	1.028	1.019	1.044	0.932	0.929	0.936	1.036	1.026	1.027
PF3D7_0112200.1-p1	1523	S	multidrug resistance-associated protein 1 OS=Plasmodium_falciparum_3D7 GN=PF3D7_0112200	PF3D7_0112200	1	NVSLSSIINSSQDDESK	1.52482e-09	6	1.214	1.247	1.226	1.302	1.304	1.323	0.824	0.792	0.758	0.682	0.673	0.654	0.99	0.998	1.003	1.028	1.019	1.044	0.932	0.929	0.936	1.036	1.026	1.027
PF3D7_0112200.1-p1	613	S	multidrug resistance-associated protein 1 OS=Plasmodium_falciparum_3D7 GN=PF3D7_0112200	PF3D7_0112200	0.997	SNSTYNYNSSHIHEK	1.12438e-05	3	0.914	0.971	0.956	0.861	0.937	0.935	1.089	1.15	1.13	0.961	1.094	1.002	0.99	0.998	1.003	1.028	1.019	1.044	0.932	0.929	0.936	1.036	1.026	1.027
PF3D7_0112200.1-p1	620	S	multidrug resistance-associated protein 1 OS=Plasmodium_falciparum_3D7 GN=PF3D7_0112200	PF3D7_0112200	1	SNSTYNYNSSHIHEK	0.000512983	1	0.972	1.091	1.028	0.977	0.875	1.033	1.066	0.984	1.083	1	0.924	0.968	0.99	0.998	1.003	1.028	1.019	1.044	0.932	0.929	0.936	1.036	1.026	1.027
PF3D7_0112200.1-p1	1121	S	multidrug resistance-associated protein 1 OS=Plasmodium_falciparum_3D7 GN=PF3D7_0112200	PF3D7_0112200	0.998	SSSMPFVK	0.00909927	3	0.947	1.008	1.007	0.914	0.959	0.926	1.196	1.123	1.204	0.852	0.95	0.914	0.99	0.998	1.003	1.028	1.019	1.044	0.932	0.929	0.936	1.036	1.026	1.027
PF3D7_0112200.1-p1	1129	S	multidrug resistance-associated protein 1 OS=Plasmodium_falciparum_3D7 GN=PF3D7_0112200	PF3D7_0112200	1	SSSNMINNPSNFK	9.43943e-07	3	0.855	0.914	0.938	0.842	0.887	0.94	1.217	1.165	1.314	1.004	1.005	0.92	0.99	0.998	1.003	1.028	1.019	1.044	0.932	0.929	0.936	1.036	1.026	1.027
PF3D7_0112200.1-p1	544	S	multidrug resistance-associated protein 1 OS=Plasmodium_falciparum_3D7 GN=PF3D7_0112200	PF3D7_0112200	1	TFLQNENITSHDDGTSHNLK	3.22123e-08	3	0.88	0.939	0.901	0.997	0.976	1.027	1.122	1.176	1.163	0.967	0.936	0.917	0.99	0.998	1.003	1.028	1.019	1.044	0.932	0.929	0.936	1.036	1.026	1.027
PF3D7_0113000.1-p1	81	T	glutamic acid-rich protein GARP OS=Plasmodium_falciparum_3D7 GN=PF3D7_0113000	PF3D7_0113000	0.992	EEKDEKDDVPTTSNDNLK	0.00555316	1													1.13	1.139	1.152	1.373	1.367	1.362	0.676	0.638	0.649	0.749	0.805	0.757
PF3D7_0113000.1-p1	168	S	glutamic acid-rich protein GARP OS=Plasmodium_falciparum_3D7 GN=PF3D7_0113000	PF3D7_0113000	1	EENSEVMSLYK	0.0675743	1	1.135	1.017	1.258	1.743	1.709	1.804	0.736	0.663	0.658	0.473	0.389	0.415	1.13	1.139	1.152	1.373	1.367	1.362	0.676	0.638	0.649	0.749	0.805	0.757
PF3D7_0113200.1-p1	156	S	Plasmodium exported protein, unknown function OS=Plasmodium_falciparum_3D7 GN=PF3D7_0113200	PF3D7_0113200	1	EISLTVK	0.00454904	1	1.203	1.139	1.294	1.632	1.571	1.623	0.782	0.765	0.729	0.393	0.426	0.443	1.234	1.141	1.132	1.258	1.319	1.307	0.986	0.968	0.942	0.666	0.502	0.527
PF3D7_0113200.1-p1	393	S	Plasmodium exported protein, unknown function OS=Plasmodium_falciparum_3D7 GN=PF3D7_0113200	PF3D7_0113200	1	HESLHSYNIK	0.000396774	3	1.169	1.102	1.109	1.207	1.192	1.307	0.91	0.868	0.947	0.729	0.729	0.731	1.234	1.141	1.132	1.258	1.319	1.307	0.986	0.968	0.942	0.666	0.502	0.527
PF3D7_0113200.1-p1	396	S	Plasmodium exported protein, unknown function OS=Plasmodium_falciparum_3D7 GN=PF3D7_0113200	PF3D7_0113200	1	HESLHSYNIK	0.0018639	2	1.129	1.108	1.165	1.191	1.13	1.128	0.954	0.823	0.861	0.814	0.873	0.825	1.234	1.141	1.132	1.258	1.319	1.307	0.986	0.968	0.942	0.666	0.502	0.527
PF3D7_0113200.1-p1	180	S	Plasmodium exported protein, unknown function OS=Plasmodium_falciparum_3D7 GN=PF3D7_0113200	PF3D7_0113200	1	NISISNK	0.00729093	1	1.293	1.338	1.252	1.348	1.389	1.444	0.779	0.846	0.669	0.569	0.557	0.518	1.234	1.141	1.132	1.258	1.319	1.307	0.986	0.968	0.942	0.666	0.502	0.527
PF3D7_0113200.1-p1	131	S	Plasmodium exported protein, unknown function OS=Plasmodium_falciparum_3D7 GN=PF3D7_0113200	PF3D7_0113200	0.997	NSGLSHMFSSEINK	1.54752e-05	1	1.11	1.144	1.177	1.384	1.394	1.386	0.94	0.883	0.82	0.62	0.578	0.564	1.234	1.141	1.132	1.258	1.319	1.307	0.986	0.968	0.942	0.666	0.502	0.527
PF3D7_0113200.1-p1	299	S	Plasmodium exported protein, unknown function OS=Plasmodium_falciparum_3D7 GN=PF3D7_0113200	PF3D7_0113200	1	QDSQTNHYGR	0.000757235	2	1.289	1.214	1.335	1.597	1.64	1.64	0.64	0.664	0.787	0.385	0.369	0.44	1.234	1.141	1.132	1.258	1.319	1.307	0.986	0.968	0.942	0.666	0.502	0.527
PF3D7_0113200.1-p1	339	S	Plasmodium exported protein, unknown function OS=Plasmodium_falciparum_3D7 GN=PF3D7_0113200	PF3D7_0113200	1	QDSQTSYYGR	0.00132107	1	1.306	1.3	1.203	1.391	1.417	1.458	0.836	0.802	0.756	0.48	0.493	0.559	1.234	1.141	1.132	1.258	1.319	1.307	0.986	0.968	0.942	0.666	0.502	0.527
PF3D7_0113200.1-p1	365	S	Plasmodium exported protein, unknown function OS=Plasmodium_falciparum_3D7 GN=PF3D7_0113200	PF3D7_0113200	1	SENENDDESDYDDDEELQGHSVVYNDK	1.33331e-11	3	1.141	1.191	1.159	1.261	1.209	1.235	1.002	0.963	0.982	0.64	0.61	0.605	1.234	1.141	1.132	1.258	1.319	1.307	0.986	0.968	0.942	0.666	0.502	0.527
PF3D7_0113900.1-p1	92	S	CX3CL1-binding protein 1 OS=Plasmodium_falciparum_3D7 GN=PF3D7_0113900	PF3D7_0113900	1	SEEQKQEISEHMK	0.0136034	1													1.051	1.053	1.017	1.475	1.483	1.45	0.727	0.706	0.654	0.807	0.802	0.76
PF3D7_0202200.1-p1	160	S	EMP1-trafficking protein OS=Plasmodium_falciparum_3D7 GN=PF3D7_0202200	PF3D7_0202200	0.991	AVSSSNDDNNTNDEGKDK	0.0131596	1	1.042	1.102	1.061	1.523	1.55	1.628	0.636	0.713	0.643	0.643	0.716	0.742	1.169	1.161	1.212	1.413	1.471	1.448	0.714	0.685	0.663	0.646	0.646	0.644
PF3D7_0202200.1-p1	122	S	EMP1-trafficking protein OS=Plasmodium_falciparum_3D7 GN=PF3D7_0202200	PF3D7_0202200	1	EMINNDSFGTVFK	0.000483654	1	1.079	1.025	1.044	1.109	1.059	1.086	0.966	0.93	0.951	0.957	0.92	0.874	1.169	1.161	1.212	1.413	1.471	1.448	0.714	0.685	0.663	0.646	0.646	0.644
PF3D7_0202200.1-p1	151	S	EMP1-trafficking protein OS=Plasmodium_falciparum_3D7 GN=PF3D7_0202200	PF3D7_0202200	1	GDSEAEAGGNDSR	9.38517e-06	3	0.902	0.924	0.872	1.177	1.064	1.188	1.016	0.941	0.909	1.052	0.943	1.012	1.169	1.161	1.212	1.413	1.471	1.448	0.714	0.685	0.663	0.646	0.646	0.644
PF3D7_0202200.1-p1	136	S	EMP1-trafficking protein OS=Plasmodium_falciparum_3D7 GN=PF3D7_0202200	PF3D7_0202200	1	NHLPLPASITK	2.4965e-05	1	1.167	1.186	1.163	1.241	1.411	1.369	0.837	0.874	0.776	0.706	0.642	0.627	1.169	1.161	1.212	1.413	1.471	1.448	0.714	0.685	0.663	0.646	0.646	0.644
PF3D7_0202400.1-p1	563	T	translation-enhancing factor OS=Plasmodium_falciparum_3D7 GN=PF3D7_0202400	PF3D7_0202400	1	DEEETEEDEKETEVEK	7.37192e-07	2	1.147	1.135	1.156	1.153	1.116	1.151	0.859	0.885	0.836	0.876	0.809	0.879	1.078	1.092	1.081	1.511	1.465	1.548	0.819	0.804	0.765	0.55	0.574	0.573
PF3D7_0202400.1-p1	543	S	translation-enhancing factor OS=Plasmodium_falciparum_3D7 GN=PF3D7_0202400	PF3D7_0202400	1	DEEGTDYEEDTDDSDKDEETK	4.16806e-08	2	1.071	1.061	1.003	1.111	1.136	1.181	0.702	0.708	0.725	1.078	1.117	1.106	1.078	1.092	1.081	1.511	1.465	1.548	0.819	0.804	0.765	0.55	0.574	0.573
PF3D7_0202400.1-p1	540	T	translation-enhancing factor OS=Plasmodium_falciparum_3D7 GN=PF3D7_0202400	PF3D7_0202400	1	DEEGTDYEEDTDDSDKDEETK	0.00017006	1	1.04	1.049	1.097	1.07	1.094	1.131	0.896	0.906	0.877	0.918	0.927	0.995	1.078	1.092	1.081	1.511	1.465	1.548	0.819	0.804	0.765	0.55	0.574	0.573
PF3D7_0202400.1-p1	505	T	translation-enhancing factor OS=Plasmodium_falciparum_3D7 GN=PF3D7_0202400	PF3D7_0202400	1	EKGEYGEGTDDEEDKEK	0.0355888	1	1.081	1.104	1.085	1.06	1.076	1.098	0.831	0.837	0.838	0.997	0.975	1.017	1.078	1.092	1.081	1.511	1.465	1.548	0.819	0.804	0.765	0.55	0.574	0.573
PF3D7_0202400.1-p1	477	T	translation-enhancing factor OS=Plasmodium_falciparum_3D7 GN=PF3D7_0202400	PF3D7_0202400	1	TEEDEEKTEDEK	0.0169109	1	1.063	1.067	1.082	1.151	1.112	1.202	0.828	0.853	0.833	0.928	0.91	0.971	1.078	1.092	1.081	1.511	1.465	1.548	0.819	0.804	0.765	0.55	0.574	0.573
PF3D7_0202500.1-p1	37	T	early transcribed membrane protein 2 OS=Plasmodium_falciparum_3D7 GN=PF3D7_0202500	PF3D7_0202500	1	KLTPAER	0.096012	1	1.237	1.261	1.291	1.692	1.705	1.81	0.556	0.562	0.493	0.481	0.496	0.415	1.137	1.182	1.148	1.332	1.349	1.326	0.816	0.758	0.788	0.69	0.742	0.702
PF3D7_0202600.1-p1	807	S	nucleic acid-binding protein, putative OS=Plasmodium_falciparum_3D7 GN=PF3D7_0202600	PF3D7_0202600	1	EDNDDSENEKEIDEIGEVINIGK	1.10022e-06	1	0.907	0.944	0.959	0.998	1.033	1.09	1.006	0.998	1.009	1.042	0.989	1.026	1.057	0.988	1.014	0.939	0.995	0.886	0.936	1.034	0.939	1.122	1.104	1.039
PF3D7_0202600.1-p1	182	S	nucleic acid-binding protein, putative OS=Plasmodium_falciparum_3D7 GN=PF3D7_0202600	PF3D7_0202600	1	IDQTNFSFFQFNTSFENK	6.00738e-05	1	1.07	0.93	0.988	1.169	1.121	1.172	1.025	0.822	0.982	0.973	0.908	0.84	1.057	0.988	1.014	0.939	0.995	0.886	0.936	1.034	0.939	1.122	1.104	1.039
PF3D7_0202600.1-p1	357	S	nucleic acid-binding protein, putative OS=Plasmodium_falciparum_3D7 GN=PF3D7_0202600	PF3D7_0202600	1	NNLSDILENAYSK	2.12158e-05	1	0.842	0.916	0.885	1.007	1.003	1.002	1.131	1.111	1.044	1.035	1.034	0.99	1.057	0.988	1.014	0.939	0.995	0.886	0.936	1.034	0.939	1.122	1.104	1.039
PF3D7_0202600.1-p1	514	S	nucleic acid-binding protein, putative OS=Plasmodium_falciparum_3D7 GN=PF3D7_0202600	PF3D7_0202600	1	NVDEIIDSGVEGNCDVEEK	2.53719e-06	1	0.939	1.021	1.046	1.284	1.293	1.33	0.954	0.952	0.887	0.806	0.746	0.741	1.057	0.988	1.014	0.939	0.995	0.886	0.936	1.034	0.939	1.122	1.104	1.039
PF3D7_0202600.1-p1	1058	S	nucleic acid-binding protein, putative OS=Plasmodium_falciparum_3D7 GN=PF3D7_0202600	PF3D7_0202600	1	NVHDSFSISNK	0.00512396	1													1.057	0.988	1.014	0.939	0.995	0.886	0.936	1.034	0.939	1.122	1.104	1.039
PF3D7_0203000.1-p1	38	S	repetitive organellar protein, putative OS=Plasmodium_falciparum_3D7 GN=PF3D7_0203000	PF3D7_0203000	1	EKSDSWYK	0.0166285	1	1.052	1.144	1.079	1.237	1.115	1.268	0.816	0.833	0.807	0.885	0.832	0.933	1.067	1.019	1.027	1.072	1.034	1.022	0.97	0.966	0.948	0.952	0.974	0.98
PF3D7_0203000.1-p1	969	S	repetitive organellar protein, putative OS=Plasmodium_falciparum_3D7 GN=PF3D7_0203000	PF3D7_0203000	0.999	HSSFNILK	0.00134698	2													1.067	1.019	1.027	1.072	1.034	1.022	0.97	0.966	0.948	0.952	0.974	0.98
PF3D7_0203000.1-p1	40	S	repetitive organellar protein, putative OS=Plasmodium_falciparum_3D7 GN=PF3D7_0203000	PF3D7_0203000	1	SDSWYK	0.0911307	1													1.067	1.019	1.027	1.072	1.034	1.022	0.97	0.966	0.948	0.952	0.974	0.98
PF3D7_0203000.1-p1	23	S	repetitive organellar protein, putative OS=Plasmodium_falciparum_3D7 GN=PF3D7_0203000	PF3D7_0203000	1	VSKESFNEEDNENNEK	0.00015773	1	1.008	1.067	1.04	1.124	1.049	1.146	0.941	0.95	0.938	0.914	0.878	0.944	1.067	1.019	1.027	1.072	1.034	1.022	0.97	0.966	0.948	0.952	0.974	0.98
PF3D7_0203100.1-p1	2411	S	protein kinase, putative OS=Plasmodium_falciparum_3D7 GN=PF3D7_0203100	PF3D7_0203100	1	SCDAEMFFEQLK	6.83972e-05	1	1.214	1.16	1.117	1.17	1.171	1.277	0.939	0.928	0.865	0.679	0.688	0.792
PF3D7_0203600.1-p1	230	S	conserved Plasmodium protein, unknown function OS=Plasmodium_falciparum_3D7 GN=PF3D7_0203600	PF3D7_0203600	1	DIYSDSQSK	0.000480681	1	0.784	0.809	0.835	0.857	0.819	0.884	1.069	0.992	1.07	1.258	1.333	1.29
PF3D7_0203600.1-p1	619	T	conserved Plasmodium protein, unknown function OS=Plasmodium_falciparum_3D7 GN=PF3D7_0203600	PF3D7_0203600	1	TFNEVDTNSEDTEDFSINIK	0.000447957	2	0.915	0.98	0.957	1.076	1.061	1.065	0.983	1.006	0.958	1.027	0.988	0.984
PF3D7_0203600.1-p1	621	S	conserved Plasmodium protein, unknown function OS=Plasmodium_falciparum_3D7 GN=PF3D7_0203600	PF3D7_0203600	1	TFNEVDTNSEDTEDFSINIK	0.000447957	2	0.915	0.98	0.957	1.076	1.061	1.065	0.983	1.006	0.958	1.027	0.988	0.984
PF3D7_0203600.1-p1	221	S	conserved Plasmodium protein, unknown function OS=Plasmodium_falciparum_3D7 GN=PF3D7_0203600	PF3D7_0203600	0.997	YNIQDDEEEDNETIRSDSK	1.55843e-06	1	0.827	0.852	0.919	0.84	0.877	0.896	1.043	1.127	1.266	1.099	1.16	1.095
PF3D7_0204500.1-p1	7	S	aspartate transaminase OS=Plasmodium_falciparum_3D7 GN=PF3D7_0204500	PF3D7_0204500	0.998	LLSSLENIEVDNILK	2.16614e-05	1	0.844	0.914	0.913	0.889	0.98	0.905	1.084	1.084	1.1	1.072	1.136	1.08	0.815	0.863	0.822	0.946	0.963	0.829	1.106	1.076	1.035	1.21	1.361	1.198
PF3D7_0204700.1-p1	10	S	hexose transporter OS=Plasmodium_falciparum_3D7 GN=PF3D7_0204700	PF3D7_0204700	1	DICSENEGK	5.94606e-05	2	0.797	0.775	0.836	0.999	0.928	1.025	1.159	1.081	1.114	1.08	1.021	1.187	1.068	1.07	1.081	1.145	1.172	1.182	0.9	0.883	0.857	0.826	0.882	0.845
PF3D7_0204700.1-p1	279	S	hexose transporter OS=Plasmodium_falciparum_3D7 GN=PF3D7_0204700	PF3D7_0204700	1	KNSLSLLSALK	0.000620585	1	1.27	1.216	1.212	1.242	1.218	1.264	0.859	0.844	0.811	0.694	0.684	0.685	1.068	1.07	1.081	1.145	1.172	1.182	0.9	0.883	0.857	0.826	0.882	0.845
PF3D7_0204700.1-p1	255	T	hexose transporter OS=Plasmodium_falciparum_3D7 GN=PF3D7_0204700	PF3D7_0204700	1	IYETDNVDEPLNAIK	0.00030237	1													1.068	1.07	1.081	1.145	1.172	1.182	0.9	0.883	0.857	0.826	0.882	0.845
PF3D7_0204700.1-p1	5	S	hexose transporter OS=Plasmodium_falciparum_3D7 GN=PF3D7_0204700	PF3D7_0204700	0.997	SSKDICSENEGK	0.000413927	1													1.068	1.07	1.081	1.145	1.172	1.182	0.9	0.883	0.857	0.826	0.882	0.845
PF3D7_0204700.1-p1	4	S	hexose transporter OS=Plasmodium_falciparum_3D7 GN=PF3D7_0204700	PF3D7_0204700	0.987	SSKDICSENEGKK	0.0954548	1	1.044	1.064	1.097	1.396	1.352	1.482	0.753	0.739	0.737	0.778	0.78	0.777	1.068	1.07	1.081	1.145	1.172	1.182	0.9	0.883	0.857	0.826	0.882	0.845
PF3D7_0206000.1-p1	1483	S	DNA repair protein RAD2, putative OS=Plasmodium_falciparum_3D7 GN=PF3D7_0206000	PF3D7_0206000	1	ISPLIDINPAGIIK	3.29166e-05	1	0.925	1.026	0.949	1.072	1.08	0.942	1.061	1.023	1.04	0.973	0.952	0.958
PF3D7_0206700.1-p1	178	S	adenylosuccinate lyase OS=Plasmodium_falciparum_3D7 GN=PF3D7_0206700	PF3D7_0206700	1	THGQPASPTTFGK	1.82152e-05	2	0.838	0.781	0.832	0.862	0.903	0.813	1.028	1.048	1.042	1.266	1.25	1.337	0.878	0.89	0.91	0.933	0.906	0.941	1.018	1.029	1.014	1.195	1.138	1.148
PF3D7_0206800.1-p1	214	S	merozoite surface protein 2 OS=Plasmodium_falciparum_3D7 GN=PF3D7_0206800	PF3D7_0206800	1	GTGQHGHMHGSR	8.08014e-05	2	0.634	0.61	0.626	0.537	0.551	0.713	1.749	2.055	1.896	0.929	0.862	0.837	0.654	0.652	0.665	0.437	0.468	0.43	1.481	1.454	1.574	1.448	1.433	1.419
PF3D7_0206800.1-p1	225	S	merozoite surface protein 2 OS=Plasmodium_falciparum_3D7 GN=PF3D7_0206800	PF3D7_0206800	0.996	NNHPQNTSDSQKECTDGNK	1.7113e-05	1	0.469	0.532	0.51	0.559	0.549	0.577	1.883	1.847	1.869	1.071	1.046	1.089	0.654	0.652	0.665	0.437	0.468	0.43	1.481	1.454	1.574	1.448	1.433	1.419
PF3D7_0206800.1-p1	193	S	merozoite surface protein 2 OS=Plasmodium_falciparum_3D7 GN=PF3D7_0206800	PF3D7_0206800	0.996	SPTAQPEQAENSAPTAEQTESPELQSAPENK	4.23201e-06	2	0.829	0.895	0.873	1.019	0.994	1.019	1.091	1.099	1.052	1.081	1.012	1.035	0.654	0.652	0.665	0.437	0.468	0.43	1.481	1.454	1.574	1.448	1.433	1.419
PF3D7_0206800.1-p1	116	S	merozoite surface protein 2 OS=Plasmodium_falciparum_3D7 GN=PF3D7_0206800	PF3D7_0206800	1	TTTTTTTTNDAEASTSTSSENPNHK	1.12839e-07	1	0.681	0.723	0.766	0.762	0.797	0.769	1.005	0.98	1.078	1.459	1.476	1.502	0.654	0.652	0.665	0.437	0.468	0.43	1.481	1.454	1.574	1.448	1.433	1.419
PF3D7_0207100.1-p1	1662	S	conserved Plasmodium protein, unknown function OS=Plasmodium_falciparum_3D7 GN=PF3D7_0207100	PF3D7_0207100	0.995	AYSSSSPSPMLR	0.00144542	1
PF3D7_0207600.1-p1	391	T	serine repeat antigen 5 OS=Plasmodium_falciparum_3D7 GN=PF3D7_0207600	PF3D7_0207600	1	AETEDDDEDDYTEYK	0.000109107	1													0.532	0.524	0.536	0.439	0.474	0.452	1.57	1.532	1.602	1.481	1.474	1.496
PF3D7_0207600.1-p1	183	S	serine repeat antigen 5 OS=Plasmodium_falciparum_3D7 GN=PF3D7_0207600	PF3D7_0207600	1	LPSNGTTGEQGSSTGTVR	0.00170325	2	0.866	0.851	0.875	0.95	0.923	0.937	0.94	0.911	0.951	1.274	1.244	1.278	0.532	0.524	0.536	0.439	0.474	0.452	1.57	1.532	1.602	1.481	1.474	1.496
PF3D7_0208100.1-p1	739	S	conserved Plasmodium protein, unknown function OS=Plasmodium_falciparum_3D7 GN=PF3D7_0208100	PF3D7_0208100	1	DEQEEQIQLDEDWHSDR	5.66264e-08	1													1.023	0.936	0.977	0.912	0.963	0.895	1.122	1.047	1.108	1.082	1.052	1.027
PF3D7_0208100.1-p1	1240	S	conserved Plasmodium protein, unknown function OS=Plasmodium_falciparum_3D7 GN=PF3D7_0208100	PF3D7_0208100	1	DNIHYNDYSEGDGK	1.27791e-06	4	0.777	0.833	0.765	0.794	0.763	0.808	1.198	1.254	1.21	1.232	1.163	1.202	1.023	0.936	0.977	0.912	0.963	0.895	1.122	1.047	1.108	1.082	1.052	1.027
PF3D7_0208100.1-p1	772	S	conserved Plasmodium protein, unknown function OS=Plasmodium_falciparum_3D7 GN=PF3D7_0208100	PF3D7_0208100	1	EIYMKEESDLLNENNDK	0.000420245	1	1.039	1.169	1.118	1.403	1.248	1.296	0.937	0.902	0.944	0.669	0.654	0.622	1.023	0.936	0.977	0.912	0.963	0.895	1.122	1.047	1.108	1.082	1.052	1.027
PF3D7_0208100.1-p1	1165	T	conserved Plasmodium protein, unknown function OS=Plasmodium_falciparum_3D7 GN=PF3D7_0208100	PF3D7_0208100	1	FYYNTDDDTDIINAIK	3.56352e-08	7	0.915	0.987	0.982	0.95	1.002	0.946	1.091	1.029	1.056	1.041	0.986	1.015	1.023	0.936	0.977	0.912	0.963	0.895	1.122	1.047	1.108	1.082	1.052	1.027
PF3D7_0208100.1-p1	1169	T	conserved Plasmodium protein, unknown function OS=Plasmodium_falciparum_3D7 GN=PF3D7_0208100	PF3D7_0208100	1	FYYNTDDDTDIINAIK	0.000495758	2	0.993	1.084	1.012	1.046	1.055	1.052	1.053	1.075	1.012	0.874	0.904	0.839	1.023	0.936	0.977	0.912	0.963	0.895	1.122	1.047	1.108	1.082	1.052	1.027
PF3D7_0208100.1-p1	792	S	conserved Plasmodium protein, unknown function OS=Plasmodium_falciparum_3D7 GN=PF3D7_0208100	PF3D7_0208100	1	HGDFYNIKSDDLNNSNIGVR	2.36086e-07	2	0.94	0.957	0.993	1.119	1.098	1.212	1.103	1.041	1.062	0.844	0.823	0.809	1.023	0.936	0.977	0.912	0.963	0.895	1.122	1.047	1.108	1.082	1.052	1.027
PF3D7_0208100.1-p1	1630	S	conserved Plasmodium protein, unknown function OS=Plasmodium_falciparum_3D7 GN=PF3D7_0208100	PF3D7_0208100	1	NIDSKEIEK	0.0367782	1	1.043	1.142	1.122	0.964	0.94	0.92	1.114	1.089	1.063	0.867	0.862	0.873	1.023	0.936	0.977	0.912	0.963	0.895	1.122	1.047	1.108	1.082	1.052	1.027
PF3D7_0208100.1-p1	1298	S	conserved Plasmodium protein, unknown function OS=Plasmodium_falciparum_3D7 GN=PF3D7_0208100	PF3D7_0208100	1	NLFYNNSDQLYNFDVK	0.000175121	1	1.113	1.119	1.108	1.207	1.209	1.271	1.037	1.007	0.968	0.679	0.636	0.645	1.023	0.936	0.977	0.912	0.963	0.895	1.122	1.047	1.108	1.082	1.052	1.027
PF3D7_0208100.1-p1	974	S	conserved Plasmodium protein, unknown function OS=Plasmodium_falciparum_3D7 GN=PF3D7_0208100	PF3D7_0208100	1	RHSLQNDLPESNDK	0.000131533	1													1.023	0.936	0.977	0.912	0.963	0.895	1.122	1.047	1.108	1.082	1.052	1.027
PF3D7_0208100.1-p1	798	S	conserved Plasmodium protein, unknown function OS=Plasmodium_falciparum_3D7 GN=PF3D7_0208100	PF3D7_0208100	1	SDDLNNSNIGVR	0.00156497	1	0.915	0.958	0.943	0.98	0.957	1.01	0.952	0.955	0.898	1.154	1.113	1.165	1.023	0.936	0.977	0.912	0.963	0.895	1.122	1.047	1.108	1.082	1.052	1.027
PF3D7_0208100.1-p1	991	S	conserved Plasmodium protein, unknown function OS=Plasmodium_falciparum_3D7 GN=PF3D7_0208100	PF3D7_0208100	1	SSSNNDYSFESTIR	4.27732e-05	1	0.981	0.998	0.987	1.048	1.019	1.062	1.066	1.076	1.073	0.904	0.875	0.911	1.023	0.936	0.977	0.912	0.963	0.895	1.122	1.047	1.108	1.082	1.052	1.027
PF3D7_0208400.1-p1	557	S	conserved Plasmodium protein, unknown function OS=Plasmodium_falciparum_3D7 GN=PF3D7_0208400	PF3D7_0208400	1	DITSGQYNCIDK	0.00441713	2	0.905	0.959	0.935	1.022	1.015	1.034	1.015	1.002	0.992	1.078	0.988	1.055
PF3D7_0208400.1-p1	229	S	conserved Plasmodium protein, unknown function OS=Plasmodium_falciparum_3D7 GN=PF3D7_0208400	PF3D7_0208400	0.995	GYSYLYDLSTSFNELENR	4.30629e-06	1
PF3D7_0208400.1-p1	1954	S	conserved Plasmodium protein, unknown function OS=Plasmodium_falciparum_3D7 GN=PF3D7_0208400	PF3D7_0208400	1	NVVSENSCSDVITSLK	0.00408653	2	0.942	0.919	0.96	1.195	1.189	1.201	0.905	0.893	0.886	0.979	0.975	0.956
PF3D7_0208400.1-p1	1959	S	conserved Plasmodium protein, unknown function OS=Plasmodium_falciparum_3D7 GN=PF3D7_0208400	PF3D7_0208400	1	NVVSENSCSDVITSLK	0.00408653	2	0.942	0.919	0.96	1.195	1.189	1.201	0.905	0.893	0.886	0.979	0.975	0.956
PF3D7_0208400.1-p1	710	S	conserved Plasmodium protein, unknown function OS=Plasmodium_falciparum_3D7 GN=PF3D7_0208400	PF3D7_0208400	1	SVQCSNESIILK	0.000767622	1
PF3D7_0209100.1-p1	20	S	patatin-like phospholipase 1 OS=Plasmodium_falciparum_3D7 GN=PF3D7_0209100	PF3D7_0209100	1	NFSDDEKDDSYER	0.000574551	1	0.895	0.908	0.853	0.687	0.84	0.754	1.383	1.295	1.344	1.074	1.02	0.948	0.917	0.943	0.948	0.918	0.712	0.852	1.09	0.992	1.092	1.244	1.223	1.156
PF3D7_0209100.1-p1	36	S	patatin-like phospholipase 1 OS=Plasmodium_falciparum_3D7 GN=PF3D7_0209100	PF3D7_0209100	1	QVYSGSETQNAENEYSK	8.7854e-06	2	0.957	0.961	1.009	1.321	1.26	1.386	0.855	0.842	0.802	0.875	0.837	0.895	0.917	0.943	0.948	0.918	0.712	0.852	1.09	0.992	1.092	1.244	1.223	1.156
PF3D7_0209100.1-p1	220	S	patatin-like phospholipase 1 OS=Plasmodium_falciparum_3D7 GN=PF3D7_0209100	PF3D7_0209100	0.997	YNLDQTDILLDDSNSER	1.17245e-07	2	0.938	1	0.962	1.236	1.18	1.216	1.008	1.007	0.977	0.85	0.771	0.854	0.917	0.943	0.948	0.918	0.712	0.852	1.09	0.992	1.092	1.244	1.223	1.156
PF3D7_0209600.1-p1	250	S	transporter, putative OS=Plasmodium_falciparum_3D7 GN=PF3D7_0209600	PF3D7_0209600	1	ENSQNMCHYENK	3.32592e-05	1	0.638	0.651	0.646	0.696	0.715	0.761	1.256	1.252	1.257	1.403	1.425	1.301
PF3D7_0209600.1-p1	39	S	transporter, putative OS=Plasmodium_falciparum_3D7 GN=PF3D7_0209600	PF3D7_0209600	1	SILYEESINFSDK	9.1895e-05	1	0.897	0.988	0.908	1.015	0.986	1.075	1.183	1.185	1.122	0.903	0.865	0.873
PF3D7_0209800.1-p1	152	T	ATP-dependent RNA helicase UAP56 OS=Plasmodium_falciparum_3D7 GN=PF3D7_0209800	PF3D7_0209800	1	CLGLAHTR	0.000154145	1													0.989	1.015	0.97	0.934	0.929	0.947	1.025	1.019	1.004	1.101	1.102	1.143
PF3D7_0209800.1-p1	48	S	ATP-dependent RNA helicase UAP56 OS=Plasmodium_falciparum_3D7 GN=PF3D7_0209800	PF3D7_0209800	1	GSYATVHTGGFK	0.00173827	1	1.061	1.125	1.097	1.111	1.077	1.136	0.912	0.925	0.888	0.9	0.887	0.881	0.989	1.015	0.97	0.934	0.929	0.947	1.025	1.019	1.004	1.101	1.102	1.143
PF3D7_0210200.1-p1	2303	S	conserved Plasmodium protein, unknown function OS=Plasmodium_falciparum_3D7 GN=PF3D7_0210200	PF3D7_0210200	1	EILNDQSSDFLDMYK	5.64851e-05	1	0.798	0.704	0.781	0.672	0.748	0.758	1.419	1.237	1.323	1.206	1.191	1.163	0.843	0.904	0.908	0.83	0.809	0.773	1.234	1.172	1.106	1.233	1.179	1.137
PF3D7_0210200.1-p1	1877	S	conserved Plasmodium protein, unknown function OS=Plasmodium_falciparum_3D7 GN=PF3D7_0210200	PF3D7_0210200	1	KYSDNTNETYDDQK	1.15205e-05	2	0.803	0.785	0.812	0.902	0.903	0.92	0.896	0.905	0.892	1.376	1.363	1.444	0.843	0.904	0.908	0.83	0.809	0.773	1.234	1.172	1.106	1.233	1.179	1.137
PF3D7_0210200.1-p1	1845	S	conserved Plasmodium protein, unknown function OS=Plasmodium_falciparum_3D7 GN=PF3D7_0210200	PF3D7_0210200	1	NIDHEDEPVSSNTEDDHEENDYFTYDHIDER	9.13912e-10	1	0.876	0.96	0.944	1.009	1.001	1.064	0.89	0.927	0.894	1.135	1.14	1.162	0.843	0.904	0.908	0.83	0.809	0.773	1.234	1.172	1.106	1.233	1.179	1.137
PF3D7_0210200.1-p1	1846	S	conserved Plasmodium protein, unknown function OS=Plasmodium_falciparum_3D7 GN=PF3D7_0210200	PF3D7_0210200	1	NIDHEDEPVSSNTEDDHEENDYFTYDHIDER	9.13912e-10	1	0.876	0.96	0.944	1.009	1.001	1.064	0.89	0.927	0.894	1.135	1.14	1.162	0.843	0.904	0.908	0.83	0.809	0.773	1.234	1.172	1.106	1.233	1.179	1.137
PF3D7_0210200.1-p1	1848	T	conserved Plasmodium protein, unknown function OS=Plasmodium_falciparum_3D7 GN=PF3D7_0210200	PF3D7_0210200	1	NIDHEDEPVSSNTEDDHEENDYFTYDHIDER	5.25764e-11	1													0.843	0.904	0.908	0.83	0.809	0.773	1.234	1.172	1.106	1.233	1.179	1.137
PF3D7_0210200.1-p1	18	S	conserved Plasmodium protein, unknown function OS=Plasmodium_falciparum_3D7 GN=PF3D7_0210200	PF3D7_0210200	1	YMDEENDQESDDEFFK	0.00067123	1													0.843	0.904	0.908	0.83	0.809	0.773	1.234	1.172	1.106	1.233	1.179	1.137
PF3D7_0210300.1-p1	256	S	monocarboxylate transporter, putative OS=Plasmodium_falciparum_3D7 GN=PF3D7_0210300	PF3D7_0210300	1	NFINKPNGLSNSLR	0.129092	1	1.075	1.068	1.066	1.147	1.114	1.164	0.996	1.004	0.947	0.842	0.796	0.781
PF3D7_0210300.1-p1	258	S	monocarboxylate transporter, putative OS=Plasmodium_falciparum_3D7 GN=PF3D7_0210300	PF3D7_0210300	1	NFINKPNGLSNSLR	0.129092	1	1.075	1.068	1.066	1.147	1.114	1.164	0.996	1.004	0.947	0.842	0.796	0.781
PF3D7_0210300.1-p1	269	S	monocarboxylate transporter, putative OS=Plasmodium_falciparum_3D7 GN=PF3D7_0210300	PF3D7_0210300	1	TLSNTSNFSFR	0.000189298	4	0.938	0.95	0.994	0.769	0.767	0.795	1.154	1.088	1.186	1.063	1.146	1.149
PF3D7_0210300.1-p1	263	S	monocarboxylate transporter, putative OS=Plasmodium_falciparum_3D7 GN=PF3D7_0210300	PF3D7_0210300	1	TLSNTSNFSFR	0.00259919	4	0.935	1.006	1.033	1.074	1.049	1.04	1.063	1.05	1.033	0.961	0.883	0.874
PF3D7_0210300.1-p1	265	T	monocarboxylate transporter, putative OS=Plasmodium_falciparum_3D7 GN=PF3D7_0210300	PF3D7_0210300	0.995	TLSNTSNFSFR	0.0452	1	1.046	1.074	1.085	1.3	1.272	1.37	0.928	0.938	0.882	0.726	0.689	0.691
PF3D7_0210600.1-p1	391	T	protein CERLI1 OS=Plasmodium_falciparum_3D7 GN=PF3D7_0210600	PF3D7_0210600	1	EILEINKTLSR	0.0668318	1													1.157	1.172	1.111	0.992	0.991	1.014	1.03	1.057	1.07	0.898	0.824	0.868
PF3D7_0210600.1-p1	393	S	protein CERLI1 OS=Plasmodium_falciparum_3D7 GN=PF3D7_0210600	PF3D7_0210600	1	EILEINKTLSR	0.0668318	1													1.157	1.172	1.111	0.992	0.991	1.014	1.03	1.057	1.07	0.898	0.824	0.868
PF3D7_0210600.1-p1	445	S	protein CERLI1 OS=Plasmodium_falciparum_3D7 GN=PF3D7_0210600	PF3D7_0210600	1	NMYNYSD	0.0342454	1	1.31	1.248	1.331	1.189	1.073	1.239	0.9	0.932	0.972	0.589	0.619	0.599	1.157	1.172	1.111	0.992	0.991	1.014	1.03	1.057	1.07	0.898	0.824	0.868
PF3D7_0210900.1-p1	260	S	conserved Plasmodium protein, unknown function OS=Plasmodium_falciparum_3D7 GN=PF3D7_0210900	PF3D7_0210900	1	IPSPLKEQK	0.025502	2	0.947	0.972	0.958	1.013	0.999	1.043	1.376	1.348	1.307	0.7	0.676	0.66	1.147	1.072	1.067	1.327	1.364	1.389	1.039	1.012	1.018	0.469	0.521	0.506
PF3D7_0210900.1-p1	254	S	conserved Plasmodium protein, unknown function OS=Plasmodium_falciparum_3D7 GN=PF3D7_0210900	PF3D7_0210900	0.997	IVTSLNK	0.0522899	1	1.166	1.278	1.178	1.026	0.911	0.934	1.168	1.247	1.129	0.61	0.674	0.68	1.147	1.072	1.067	1.327	1.364	1.389	1.039	1.012	1.018	0.469	0.521	0.506
PF3D7_0210900.1-p1	275	S	conserved Plasmodium protein, unknown function OS=Plasmodium_falciparum_3D7 GN=PF3D7_0210900	PF3D7_0210900	1	NTEVNLPESLNNATTK	0.000211162	1													1.147	1.072	1.067	1.327	1.364	1.389	1.039	1.012	1.018	0.469	0.521	0.506
PF3D7_0210900.1-p1	111	S	conserved Plasmodium protein, unknown function OS=Plasmodium_falciparum_3D7 GN=PF3D7_0210900	PF3D7_0210900	1	TGSFGSR	0.0124547	1	1.228	1.137	1.188	0.641	0.73	0.692	1.332	1.24	1.343	0.779	0.846	0.845	1.147	1.072	1.067	1.327	1.364	1.389	1.039	1.012	1.018	0.469	0.521	0.506
PF3D7_0211700.1-p1	158	S	tyrosine kinase-like protein, putative OS=Plasmodium_falciparum_3D7 GN=PF3D7_0211700	PF3D7_0211700	1	FNFQYSSENEFAK	0.00236131	1
PF3D7_0211700.1-p1	159	S	tyrosine kinase-like protein, putative OS=Plasmodium_falciparum_3D7 GN=PF3D7_0211700	PF3D7_0211700	1	FNFQYSSENEFAK	0.00236131	1
PF3D7_0211700.1-p1	385	S	tyrosine kinase-like protein, putative OS=Plasmodium_falciparum_3D7 GN=PF3D7_0211700	PF3D7_0211700	1	HTNISSDEK	0.000885105	1
PF3D7_0211700.1-p1	398	S	tyrosine kinase-like protein, putative OS=Plasmodium_falciparum_3D7 GN=PF3D7_0211700	PF3D7_0211700	1	HTNISSDEK	0.000885105	1
PF3D7_0211800.1-p1	51	S	asparagine--tRNA ligase OS=Plasmodium_falciparum_3D7 GN=PF3D7_0211800	PF3D7_0211800	1	LKPITEGLLKPEVDLLQISER	0.000162986	1	0.898	1.008	0.952	1.015	0.981	1.087	1.167	1.201	1.114	0.922	0.812	0.843	0.859	0.806	0.835	0.883	0.897	0.898	1.086	1.078	1.124	1.211	1.184	1.178
PF3D7_0211800.1-p1	483	S	asparagine--tRNA ligase OS=Plasmodium_falciparum_3D7 GN=PF3D7_0211800	PF3D7_0211800	1	VEWGMDLQSEHER	5.42102e-05	1	1.044	1.08	1.112	1.049	1.05	1.009	1.003	1.002	0.995	0.853	0.876	0.928	0.859	0.806	0.835	0.883	0.897	0.898	1.086	1.078	1.124	1.211	1.184	1.178
PF3D7_0212100.1-p1	1452	S	conserved Plasmodium protein, unknown function OS=Plasmodium_falciparum_3D7 GN=PF3D7_0212100	PF3D7_0212100	1	LNEESDENNNLEILDEEEITNK	5.10502e-09	2	1.081	1.141	1.107	1.39	1.37	1.457	0.97	0.978	0.904	0.567	0.52	0.516	1.008	0.987	1.012	1.053	1.002	1.06	1.147	1.054	1.09	0.714	0.792	0.814
PF3D7_0212100.1-p1	1752	S	conserved Plasmodium protein, unknown function OS=Plasmodium_falciparum_3D7 GN=PF3D7_0212100	PF3D7_0212100	1	SPNNITLVHK	7.70504e-05	1													1.008	0.987	1.012	1.053	1.002	1.06	1.147	1.054	1.09	0.714	0.792	0.814
PF3D7_0212100.1-p1	1817	S	conserved Plasmodium protein, unknown function OS=Plasmodium_falciparum_3D7 GN=PF3D7_0212100	PF3D7_0212100	1	TVLLSNDILYDAK	0.000894556	1	0.734	0.828	0.79	0.741	0.771	0.718	1.665	1.567	1.528	0.932	0.846	0.881	1.008	0.987	1.012	1.053	1.002	1.06	1.147	1.054	1.09	0.714	0.792	0.814
PF3D7_0212300.1-p1	422	S	eukaryotic peptide chain release factor subunit 1, putative OS=Plasmodium_falciparum_3D7 GN=PF3D7_0212300	PF3D7_0212300	1	IDLNLYDEDVESDVELF	0.000179153	2	1.096	1.069	1.135	0.889	0.841	0.9	1.015	0.936	0.956	1.056	1.047	1.062	1.008	0.986	1	0.93	0.906	0.936	1.051	1.034	1.022	1.107	1.063	1.047
PF3D7_0212300.1-p1	367	S	eukaryotic peptide chain release factor subunit 1, putative OS=Plasmodium_falciparum_3D7 GN=PF3D7_0212300	PF3D7_0212300	1	ISLTDWVIGNYK	0.000392012	1	1.405	1.357	1.38	0.897	0.829	0.949	0.984	0.871	0.984	0.767	0.737	0.838	1.008	0.986	1	0.93	0.906	0.936	1.051	1.034	1.022	1.107	1.063	1.047
PF3D7_0212300.1-p1	84	T	eukaryotic peptide chain release factor subunit 1, putative OS=Plasmodium_falciparum_3D7 GN=PF3D7_0212300	PF3D7_0212300	1	LYNKTPPK	0.145363	1	0.917	0.934	0.934	1.02	1.026	1.049	1.119	1.061	1.021	0.948	0.953	1.018	1.008	0.986	1	0.93	0.906	0.936	1.051	1.034	1.022	1.107	1.063	1.047
PF3D7_0212400.1-p1	3522	S	conserved Plasmodium membrane protein, unknown function OS=Plasmodium_falciparum_3D7 GN=PF3D7_0212400	PF3D7_0212400	1	ILNSNMDINNSNHFLR	0.0124547	1													1.156	1.132	1.091	1.096	1.055	1.061	0.879	0.868	0.87	0.89	0.917	0.892
PF3D7_0212400.1-p1	2646	S	conserved Plasmodium membrane protein, unknown function OS=Plasmodium_falciparum_3D7 GN=PF3D7_0212400	PF3D7_0212400	1	NIDSIFPETFIDSDK	0.00261067	1													1.156	1.132	1.091	1.096	1.055	1.061	0.879	0.868	0.87	0.89	0.917	0.892
PF3D7_0212400.1-p1	3208	S	conserved Plasmodium membrane protein, unknown function OS=Plasmodium_falciparum_3D7 GN=PF3D7_0212400	PF3D7_0212400	1	NVSGIYK	0.025502	1													1.156	1.132	1.091	1.096	1.055	1.061	0.879	0.868	0.87	0.89	0.917	0.892
PF3D7_0212400.1-p1	3964	S	conserved Plasmodium membrane protein, unknown function OS=Plasmodium_falciparum_3D7 GN=PF3D7_0212400	PF3D7_0212400	1	SNFTYYLSDSNTR	6.38018e-06	1	0.959	0.98	0.902	1.057	0.991	1.113	1.146	0.965	1.055	0.974	0.93	0.928	1.156	1.132	1.091	1.096	1.055	1.061	0.879	0.868	0.87	0.89	0.917	0.892
PF3D7_0212400.1-p1	3966	S	conserved Plasmodium membrane protein, unknown function OS=Plasmodium_falciparum_3D7 GN=PF3D7_0212400	PF3D7_0212400	1	SNFTYYLSDSNTR	0.000888241	1	0.955	0.989	0.96	1.198	1.13	1.188	0.898	0.916	0.905	0.963	0.924	0.975	1.156	1.132	1.091	1.096	1.055	1.061	0.879	0.868	0.87	0.89	0.917	0.892
PF3D7_0212400.1-p1	1053	S	conserved Plasmodium membrane protein, unknown function OS=Plasmodium_falciparum_3D7 GN=PF3D7_0212400	PF3D7_0212400	1	TNDNSVSNLYR	0.000388481	2	1.09	1.076	1.108	1.26	1.184	1.255	0.783	0.805	0.742	0.901	0.908	0.886	1.156	1.132	1.091	1.096	1.055	1.061	0.879	0.868	0.87	0.89	0.917	0.892
PF3D7_0212500.1-p1	3661	S	conserved Plasmodium protein, unknown function OS=Plasmodium_falciparum_3D7 GN=PF3D7_0212500	PF3D7_0212500	1	DISYDTSDGSYR	0.000126388	3	0.954	0.988	0.975	1.033	1.065	1.061	0.791	0.809	0.786	1.164	1.199	1.175	1.12	1.102	1.117	1.085	1.047	1.056	0.915	0.914	0.89	0.885	0.877	0.876
PF3D7_0212500.1-p1	277	S	conserved Plasmodium protein, unknown function OS=Plasmodium_falciparum_3D7 GN=PF3D7_0212500	PF3D7_0212500	1	DRSRDTYEDEESR	0.000121839	1	1.1	1.02	1.057	1.229	1.438	1.249	0.816	0.681	0.741	0.851	0.935	0.884	1.12	1.102	1.117	1.085	1.047	1.056	0.915	0.914	0.89	0.885	0.877	0.876
PF3D7_0212500.1-p1	280	T	conserved Plasmodium protein, unknown function OS=Plasmodium_falciparum_3D7 GN=PF3D7_0212500	PF3D7_0212500	1	DRSRDTYEDEESR	0.000762406	1	0.994	1.078	1.022	0.974	1.143	1.365	0.717	0.678	0.883	1.259	0.966	0.922	1.12	1.102	1.117	1.085	1.047	1.056	0.915	0.914	0.89	0.885	0.877	0.876
PF3D7_0212500.1-p1	35	S	conserved Plasmodium protein, unknown function OS=Plasmodium_falciparum_3D7 GN=PF3D7_0212500	PF3D7_0212500	1	DSSHSNINSDLDVDR	7.69932e-09	2	0.978	0.956	0.973	1.122	1.102	1.196	0.91	0.893	0.848	1.051	0.95	1.021	1.12	1.102	1.117	1.085	1.047	1.056	0.915	0.914	0.89	0.885	0.877	0.876
PF3D7_0212500.1-p1	286	S	conserved Plasmodium protein, unknown function OS=Plasmodium_falciparum_3D7 GN=PF3D7_0212500	PF3D7_0212500	1	DTYEDEESR	0.00187937	1	1.344	1.37	1.307	1.027	0.985	1.04	1.056	1.015	1.01	0.598	0.644	0.603	1.12	1.102	1.117	1.085	1.047	1.056	0.915	0.914	0.89	0.885	0.877	0.876
PF3D7_0212500.1-p1	3172	S	conserved Plasmodium protein, unknown function OS=Plasmodium_falciparum_3D7 GN=PF3D7_0212500	PF3D7_0212500	1	EGGSDNIYTSNIK	1.52091e-06	2	1.056	1.074	1.058	1.264	1.247	1.277	0.897	0.84	0.807	0.83	0.816	0.834	1.12	1.102	1.117	1.085	1.047	1.056	0.915	0.914	0.89	0.885	0.877	0.876
PF3D7_0212500.1-p1	2950	S	conserved Plasmodium protein, unknown function OS=Plasmodium_falciparum_3D7 GN=PF3D7_0212500	PF3D7_0212500	1	GSHIINELPK	3.33742e-05	1	1.239	1.231	1.159	1.222	1.309	1.212	0.79	0.815	0.729	0.822	0.696	0.776	1.12	1.102	1.117	1.085	1.047	1.056	0.915	0.914	0.89	0.885	0.877	0.876
PF3D7_0212500.1-p1	52	S	conserved Plasmodium protein, unknown function OS=Plasmodium_falciparum_3D7 GN=PF3D7_0212500	PF3D7_0212500	1	HSDNVYEESEQDGK	2.59977e-06	4	1.08	1.163	1.148	1.278	1.168	1.229	0.956	0.892	0.963	0.673	0.694	0.757	1.12	1.102	1.117	1.085	1.047	1.056	0.915	0.914	0.89	0.885	0.877	0.876
PF3D7_0212500.1-p1	45	S	conserved Plasmodium protein, unknown function OS=Plasmodium_falciparum_3D7 GN=PF3D7_0212500	PF3D7_0212500	1	KHSDNVYEESEQDGK	3.34425e-07	4	1.057	1.072	1.108	1.088	1.099	1.148	0.817	0.817	0.806	0.998	1.002	0.989	1.12	1.102	1.117	1.085	1.047	1.056	0.915	0.914	0.89	0.885	0.877	0.876
PF3D7_0212500.1-p1	1815	S	conserved Plasmodium protein, unknown function OS=Plasmodium_falciparum_3D7 GN=PF3D7_0212500	PF3D7_0212500	1	QLINSVSGGIPIDIPPSPTSLIK	6.24258e-08	4	1.003	1.016	1.037	1.139	1.096	1.181	0.929	0.999	0.942	0.924	0.859	0.874	1.12	1.102	1.117	1.085	1.047	1.056	0.915	0.914	0.89	0.885	0.877	0.876
PF3D7_0212500.1-p1	210	S	conserved Plasmodium protein, unknown function OS=Plasmodium_falciparum_3D7 GN=PF3D7_0212500	PF3D7_0212500	1	RYSSDSYKDDSPQYMSER	0.000539319	1	1.014	1.019	1.088	1.174	1.093	1.164	0.836	0.816	0.814	1.036	0.973	0.974	1.12	1.102	1.117	1.085	1.047	1.056	0.915	0.914	0.89	0.885	0.877	0.876
PF3D7_0212500.1-p1	211	S	conserved Plasmodium protein, unknown function OS=Plasmodium_falciparum_3D7 GN=PF3D7_0212500	PF3D7_0212500	1	RYSSDSYKDDSPQYMSER	0.000539319	1	1.014	1.019	1.088	1.174	1.093	1.164	0.836	0.816	0.814	1.036	0.973	0.974	1.12	1.102	1.117	1.085	1.047	1.056	0.915	0.914	0.89	0.885	0.877	0.876
PF3D7_0212500.1-p1	213	S	conserved Plasmodium protein, unknown function OS=Plasmodium_falciparum_3D7 GN=PF3D7_0212500	PF3D7_0212500	1	RYSSDSYKDDSPQYMSER	0.000539319	1	1.014	1.019	1.088	1.174	1.093	1.164	0.836	0.816	0.814	1.036	0.973	0.974	1.12	1.102	1.117	1.085	1.047	1.056	0.915	0.914	0.89	0.885	0.877	0.876
PF3D7_0212500.1-p1	984	S	conserved Plasmodium protein, unknown function OS=Plasmodium_falciparum_3D7 GN=PF3D7_0212500	PF3D7_0212500	1	SFIDEYNK	0.00299901	1	1.13	1.095	1.118	1.143	1.028	0.988	0.959	0.992	0.947	0.83	0.883	0.888	1.12	1.102	1.117	1.085	1.047	1.056	0.915	0.914	0.89	0.885	0.877	0.876
PF3D7_0212500.1-p1	3153	S	conserved Plasmodium protein, unknown function OS=Plasmodium_falciparum_3D7 GN=PF3D7_0212500	PF3D7_0212500	0.997	SHVSSCSYRR	0.000570905	1													1.12	1.102	1.117	1.085	1.047	1.056	0.915	0.914	0.89	0.885	0.877	0.876
PF3D7_0212500.1-p1	3604	T	conserved Plasmodium protein, unknown function OS=Plasmodium_falciparum_3D7 GN=PF3D7_0212500	PF3D7_0212500	1	SVYTYHDYTDNLENEEPIHK	2.66611e-05	1													1.12	1.102	1.117	1.085	1.047	1.056	0.915	0.914	0.89	0.885	0.877	0.876
PF3D7_0212500.1-p1	2820	S	conserved Plasmodium protein, unknown function OS=Plasmodium_falciparum_3D7 GN=PF3D7_0212500	PF3D7_0212500	1	TNTLDDIIVSDHGNSYDK	3.58098e-06	3	1.062	1.094	1.102	1.183	1.127	1.177	0.962	0.955	0.97	0.789	0.801	0.779	1.12	1.102	1.117	1.085	1.047	1.056	0.915	0.914	0.89	0.885	0.877	0.876
PF3D7_0212500.1-p1	2825	S	conserved Plasmodium protein, unknown function OS=Plasmodium_falciparum_3D7 GN=PF3D7_0212500	PF3D7_0212500	1	TNTLDDIIVSDHGNSYDKYNTSK	1.39059e-07	1	0.931	0.937	0.946	1.038	1.018	1.085	1.072	1.054	1.068	0.955	0.956	0.939	1.12	1.102	1.117	1.085	1.047	1.056	0.915	0.914	0.89	0.885	0.877	0.876
PF3D7_0212800.1-p1	1223	S	multidrug efflux pump, putative OS=Plasmodium_falciparum_3D7 GN=PF3D7_0212800	PF3D7_0212800	1	EQIFSY	0.0870329	1	0.899	0.993	0.94	0.983	0.992	0.951	1.145	1.183	1.139	0.93	0.872	0.974
PF3D7_0212800.1-p1	832	S	multidrug efflux pump, putative OS=Plasmodium_falciparum_3D7 GN=PF3D7_0212800	PF3D7_0212800	1	YNVSIPHR	0.0179897	1	1.105	1.029	1.155	0.96	0.924	0.933	1.201	1.075	1.184	0.835	0.783	0.817
PF3D7_0213100.1-p1	213	S	protein SIS1 OS=Plasmodium_falciparum_3D7 GN=PF3D7_0213100	PF3D7_0213100	1	ITFYGEGDQLSPMAQPGDLVFK	1.08977e-07	1	0.876	0.996	0.932	1.107	1.15	1.256	0.953	0.954	1.014	0.973	0.888	0.902	0.974	0.968	0.972	0.893	0.924	0.913	1.069	1.06	1.08	1.07	1.047	1.064
PF3D7_0213700.1-p1	104	S	conserved protein, unknown function OS=Plasmodium_falciparum_3D7 GN=PF3D7_0213700	PF3D7_0213700	1	YSPNYAK	0.132203	2	1.162	1.161	1.121	1.307	1.342	1.305	0.776	0.784	0.768	0.736	0.762	0.776	1.062	1.039	1.051	1.239	1.279	1.241	0.962	0.889	0.886	0.817	0.889	0.732
PF3D7_0214100.1-p1	673	S	protein transport protein SEC31 OS=Plasmodium_falciparum_3D7 GN=PF3D7_0214100	PF3D7_0214100	1	IKQNEEDISGNDEHLLNSSIK	7.49833e-05	1	0.832	0.831	0.847	1.096	1.04	1.117	1.096	1.023	1.049	1.048	1.018	1.001	0.874	0.859	0.876	0.816	0.856	0.88	1.086	1.112	1.106	1.199	1.19	1.224
PF3D7_0214100.1-p1	1235	S	protein transport protein SEC31 OS=Plasmodium_falciparum_3D7 GN=PF3D7_0214100	PF3D7_0214100	1	SSFADIQNVVSPPR	5.38034e-06	3	1.014	1.026	1.015	1.128	1.106	1.154	1.138	1.162	1.156	0.726	0.691	0.686	0.874	0.859	0.876	0.816	0.856	0.88	1.086	1.112	1.106	1.199	1.19	1.224
PF3D7_0214300.1-p1	2020	S	conserved Plasmodium protein, unknown function OS=Plasmodium_falciparum_3D7 GN=PF3D7_0214300	PF3D7_0214300	1	ERDSFR	0.0639515	2	1.466	1.528	1.519	1.33	1.235	1.269	0.828	0.794	0.708	0.499	0.434	0.39
PF3D7_0214300.1-p1	2028	S	conserved Plasmodium protein, unknown function OS=Plasmodium_falciparum_3D7 GN=PF3D7_0214300	PF3D7_0214300	1	ERDSFR	0.0639515	2	1.466	1.528	1.519	1.33	1.235	1.269	0.828	0.794	0.708	0.499	0.434	0.39
PF3D7_0214300.1-p1	2068	S	conserved Plasmodium protein, unknown function OS=Plasmodium_falciparum_3D7 GN=PF3D7_0214300	PF3D7_0214300	1	ERDSFR	0.0639515	2	1.466	1.528	1.519	1.33	1.235	1.269	0.828	0.794	0.708	0.499	0.434	0.39
PF3D7_0214300.1-p1	2076	S	conserved Plasmodium protein, unknown function OS=Plasmodium_falciparum_3D7 GN=PF3D7_0214300	PF3D7_0214300	1	ERDSFR	0.0639515	2	1.466	1.528	1.519	1.33	1.235	1.269	0.828	0.794	0.708	0.499	0.434	0.39
PF3D7_0214300.1-p1	2084	S	conserved Plasmodium protein, unknown function OS=Plasmodium_falciparum_3D7 GN=PF3D7_0214300	PF3D7_0214300	1	ERDSFR	0.0639515	2	1.466	1.528	1.519	1.33	1.235	1.269	0.828	0.794	0.708	0.499	0.434	0.39
PF3D7_0214300.1-p1	2194	S	conserved Plasmodium protein, unknown function OS=Plasmodium_falciparum_3D7 GN=PF3D7_0214300	PF3D7_0214300	1	KYSIENEEK	0.009446	1
PF3D7_0214300.1-p1	1141	S	conserved Plasmodium protein, unknown function OS=Plasmodium_falciparum_3D7 GN=PF3D7_0214300	PF3D7_0214300	1	NEQLSDATLNR	0.00047189	2	1.281	1.26	1.295	1.006	0.976	0.985	0.821	0.807	0.803	0.915	0.918	0.932
PF3D7_0214300.1-p1	1144	T	conserved Plasmodium protein, unknown function OS=Plasmodium_falciparum_3D7 GN=PF3D7_0214300	PF3D7_0214300	1	NEQLSDATLNR	0.00047189	2	1.281	1.26	1.295	1.006	0.976	0.985	0.821	0.807	0.803	0.915	0.918	0.932
PF3D7_0214300.1-p1	1153	S	conserved Plasmodium protein, unknown function OS=Plasmodium_falciparum_3D7 GN=PF3D7_0214300	PF3D7_0214300	1	YFLECSQR	0.0181934	1	1.073	1.083	1.066	0.946	0.978	1.023	0.962	0.981	0.976	0.977	0.951	0.985
PF3D7_0214300.1-p1	1274	S	conserved Plasmodium protein, unknown function OS=Plasmodium_falciparum_3D7 GN=PF3D7_0214300	PF3D7_0214300	0.998	YFSSNFPFEK	0.0156346	1	1.47	1.455	1.373	0.964	0.995	0.992	0.889	0.863	0.857	0.728	0.717	0.696
PF3D7_0214400.1-p1	311	T	conserved protein, unknown function OS=Plasmodium_falciparum_3D7 GN=PF3D7_0214400	PF3D7_0214400	1	INSDDIFSTDSDTDNHINK	1.65922e-06	2	1.359	1.39	1.395	1.247	1.236	1.266	0.779	0.744	0.734	0.629	0.596	0.625	1.121	1.156	1.049	1.214	1.321	1.139	0.992	0.849	0.906	0.811	0.735	0.729
PF3D7_0214400.1-p1	313	S	conserved protein, unknown function OS=Plasmodium_falciparum_3D7 GN=PF3D7_0214400	PF3D7_0214400	1	INSDDIFSTDSDTDNHINK	1.65922e-06	2	1.359	1.39	1.395	1.247	1.236	1.266	0.779	0.744	0.734	0.629	0.596	0.625	1.121	1.156	1.049	1.214	1.321	1.139	0.992	0.849	0.906	0.811	0.735	0.729
PF3D7_0214400.1-p1	310	S	conserved protein, unknown function OS=Plasmodium_falciparum_3D7 GN=PF3D7_0214400	PF3D7_0214400	1	INSDDIFSTDSDTDNHINK	2.53719e-06	1	1.117	1.151	1.18	1.379	1.294	1.363	0.857	0.882	0.791	0.691	0.629	0.666	1.121	1.156	1.049	1.214	1.321	1.139	0.992	0.849	0.906	0.811	0.735	0.729
PF3D7_0214800.1-p1	1063	S	conserved Plasmodium membrane protein, unknown function OS=Plasmodium_falciparum_3D7 GN=PF3D7_0214800	PF3D7_0214800	1	AVIICSEKR	0.00325673	1													1.133	1.155	1.116	1.403	1.307	1.355	0.731	0.759	0.782	0.739	0.711	0.775
PF3D7_0214800.1-p1	925	T	conserved Plasmodium membrane protein, unknown function OS=Plasmodium_falciparum_3D7 GN=PF3D7_0214800	PF3D7_0214800	1	EIHTQGDLHVR	5.96643e-05	2	1.313	1.343	1.407	1.069	1.072	1.023	0.814	0.755	0.803	0.828	0.72	0.854	1.133	1.155	1.116	1.403	1.307	1.355	0.731	0.759	0.782	0.739	0.711	0.775
PF3D7_0214800.1-p1	835	T	conserved Plasmodium membrane protein, unknown function OS=Plasmodium_falciparum_3D7 GN=PF3D7_0214800	PF3D7_0214800	1	FSEIVDLNTQK	0.000188078	2	1.125	1.122	1.122	1.332	1.27	1.352	0.845	0.829	0.772	0.745	0.748	0.738	1.133	1.155	1.116	1.403	1.307	1.355	0.731	0.759	0.782	0.739	0.711	0.775
PF3D7_0214800.1-p1	665	S	conserved Plasmodium membrane protein, unknown function OS=Plasmodium_falciparum_3D7 GN=PF3D7_0214800	PF3D7_0214800	1	NEFINSSENDNVNER	4.88806e-07	5	1.085	1.214	1.183	1.321	1.247	1.358	0.762	0.757	0.691	0.746	0.825	0.811	1.133	1.155	1.116	1.403	1.307	1.355	0.731	0.759	0.782	0.739	0.711	0.775
PF3D7_0214800.1-p1	666	S	conserved Plasmodium membrane protein, unknown function OS=Plasmodium_falciparum_3D7 GN=PF3D7_0214800	PF3D7_0214800	1	NEFINSSENDNVNER	7.86046e-06	5	1.139	1.102	1.097	1.333	1.275	1.312	0.83	0.777	0.764	0.785	0.797	0.789	1.133	1.155	1.116	1.403	1.307	1.355	0.731	0.759	0.782	0.739	0.711	0.775
PF3D7_0214800.1-p1	905	S	conserved Plasmodium membrane protein, unknown function OS=Plasmodium_falciparum_3D7 GN=PF3D7_0214800	PF3D7_0214800	1	RISMQNLEDDETQVEYINR	1.69863e-09	3	1.129	1.104	1.134	1.288	1.197	1.293	0.881	0.872	0.853	0.768	0.743	0.739	1.133	1.155	1.116	1.403	1.307	1.355	0.731	0.759	0.782	0.739	0.711	0.775
PF3D7_0214800.1-p1	934	T	conserved Plasmodium membrane protein, unknown function OS=Plasmodium_falciparum_3D7 GN=PF3D7_0214800	PF3D7_0214800	1	RTNQGILR	0.0182961	1	1.52	1.568	1.406	1.275	1.248	1.187	0.749	0.823	0.79	0.494	0.49	0.449	1.133	1.155	1.116	1.403	1.307	1.355	0.731	0.759	0.782	0.739	0.711	0.775
PF3D7_0214800.1-p1	1098	S	conserved Plasmodium membrane protein, unknown function OS=Plasmodium_falciparum_3D7 GN=PF3D7_0214800	PF3D7_0214800	1	SMILSK	0.0132325	2	1.164	1.134	1.229	1.573	1.584	1.627	0.638	0.627	0.612	0.608	0.598	0.604	1.133	1.155	1.116	1.403	1.307	1.355	0.731	0.759	0.782	0.739	0.711	0.775
PF3D7_0214800.1-p1	1102	S	conserved Plasmodium membrane protein, unknown function OS=Plasmodium_falciparum_3D7 GN=PF3D7_0214800	PF3D7_0214800	1	SMILSK	0.0180913	1	1.349	1.36	1.434	1.335	1.445	1.396	0.733	0.627	0.738	0.523	0.519	0.541	1.133	1.155	1.116	1.403	1.307	1.355	0.731	0.759	0.782	0.739	0.711	0.775
PF3D7_0215000.1-p1	38	S	acyl-CoA synthetase OS=Plasmodium_falciparum_3D7 GN=PF3D7_0215000	PF3D7_0215000	0.997	SLSDDESDTYQGK	0.000112072	2	1.069	1.182	1.123	1.123	1.11	1.198	0.835	0.849	0.789	0.92	0.891	0.912	1.149	1.14	1.167	1.09	1.055	1.063	0.918	0.979	0.9	0.809	0.87	0.873
PF3D7_0215100.1-p1	222	S	RING zinc finger protein, putative OS=Plasmodium_falciparum_3D7 GN=PF3D7_0215100	PF3D7_0215100	1	SFEVQEIFGIEKSPETK	2.38309e-06	1	0.754	0.745	0.754	0.726	0.715	0.832	1.245	1.274	1.342	1.195	1.231	1.185
PF3D7_0215300.1-p1	855	S	acyl-CoA synthetase OS=Plasmodium_falciparum_3D7 GN=PF3D7_0215300	PF3D7_0215300	1	NTLKSTDASLK	0.0011956	1	1.191	1.254	1.272	1.727	1.703	1.816	0.62	0.626	0.554	0.419	0.399	0.42
PF3D7_0215400.1-p1	305	S	conserved Plasmodium protein, unknown function OS=Plasmodium_falciparum_3D7 GN=PF3D7_0215400	PF3D7_0215400	0.997	ISQSSEEWEPQNK	4.45757e-05	1	1.118	1.144	1.227	1.498	1.402	1.438	0.838	0.777	0.759	0.639	0.561	0.599	1.046	1.032	1.001	1.033	1.027	0.996	1.017	0.952	0.782	0.927	0.996	1.02
PF3D7_0215400.1-p1	283	S	conserved Plasmodium protein, unknown function OS=Plasmodium_falciparum_3D7 GN=PF3D7_0215400	PF3D7_0215400	1	RVSDASDIYAR	0.000264136	1	1.036	0.946	1.061	0.891	0.88	0.891	1.233	1.052	1.083	0.92	0.992	1.014	1.046	1.032	1.001	1.033	1.027	0.996	1.017	0.952	0.782	0.927	0.996	1.02
PF3D7_0215400.1-p1	294	S	conserved Plasmodium protein, unknown function OS=Plasmodium_falciparum_3D7 GN=PF3D7_0215400	PF3D7_0215400	1	TDSVNSNLIK	0.000311698	1	1.164	1.226	1.209	1.088	1.028	1.043	1.017	0.974	0.955	0.783	0.745	0.769	1.046	1.032	1.001	1.033	1.027	0.996	1.017	0.952	0.782	0.927	0.996	1.02
PF3D7_0215400.1-p1	472	S	conserved Plasmodium protein, unknown function OS=Plasmodium_falciparum_3D7 GN=PF3D7_0215400	PF3D7_0215400	1	VVNYYHHPSNDKEQQK	8.70555e-05	3	0.893	0.919	0.941	0.964	0.96	1.024	1.149	0.984	1.129	1.022	1.02	0.995	1.046	1.032	1.001	1.033	1.027	0.996	1.017	0.952	0.782	0.927	0.996	1.02
PF3D7_0215700.1-p1	506	T	DNA-directed RNA polymerase II subunit RPB2, putative OS=Plasmodium_falciparum_3D7 GN=PF3D7_0215700	PF3D7_0215700	1	RLNTPLGR	0.00487487	2	1.138	1.103	1.134	0.953	0.886	0.976	0.923	0.894	0.899	1.053	1.031	1.01	1.02	0.999	1.037	1.172	1.153	1.135	0.899	0.891	0.869	0.916	0.948	0.952
PF3D7_0215800.1-p1	37	S	origin recognition complex subunit 5 OS=Plasmodium_falciparum_3D7 GN=PF3D7_0215800	PF3D7_0215800	1	KESPIFVQNNDDTCSSNNIYEK	8.0986e-07	1	0.831	0.831	0.843	0.908	0.878	0.91	1.059	1.052	1.056	1.197	1.15	1.286	0.942	0.949	0.931	0.736	0.796	0.808	1.14	1.135	1.15	1.136	1.2	1.166
PF3D7_0215800.1-p1	13	S	origin recognition complex subunit 5 OS=Plasmodium_falciparum_3D7 GN=PF3D7_0215800	PF3D7_0215800	1	NNESDINSDDCNETAQECIYGFSSPK	0.00975472	1	0.983	1.013	1.034	0.985	0.989	1.026	1.098	1.08	1.122	0.894	0.877	0.898	0.942	0.949	0.931	0.736	0.796	0.808	1.14	1.135	1.15	1.136	1.2	1.166
PF3D7_0216400.1-p1	474	S	vacuolar protein sorting-associated protein 45 OS=Plasmodium_falciparum_3D7 GN=PF3D7_0216400	PF3D7_0216400	1	TNLESIDDIQK	0.000802638	1													0.907	1.022	0.837	0.972	0.895	0.884	1.066	1.07	1.107	1.029	1.08	1.134
PF3D7_0217500.1-p1	204	S	calcium-dependent protein kinase 1 OS=Plasmodium_falciparum_3D7 GN=PF3D7_0217500	PF3D7_0217500	1	DIKPENILLENKHSLLNIK	0.000148663	1	1.008	1.138	1.122	0.994	1.02	1.142	1.059	0.949	1.035	0.83	0.828	0.873	1.031	1.039	1.044	1.11	1.095	1.14	0.876	0.849	0.87	0.972	0.986	1.04
PF3D7_0217500.1-p1	64	S	calcium-dependent protein kinase 1 OS=Plasmodium_falciparum_3D7 GN=PF3D7_0217500	PF3D7_0217500	1	KLGSGAYGEVLLCR	2.02815e-05	2	1.152	1.145	1.071	0.927	0.965	0.984	0.987	0.995	1.003	0.929	0.939	0.904	1.031	1.039	1.044	1.11	1.095	1.14	0.876	0.849	0.87	0.972	0.986	1.04
PF3D7_0217500.1-p1	220	S	calcium-dependent protein kinase 1 OS=Plasmodium_falciparum_3D7 GN=PF3D7_0217500	PF3D7_0217500	1	IVDFGLSSFFSKDNK	1.85337e-05	2	1.118	1.176	1.136	1.292	1.264	1.302	0.857	0.85	0.81	0.748	0.702	0.745	1.031	1.039	1.044	1.11	1.095	1.14	0.876	0.849	0.87	0.972	0.986	1.04
PF3D7_0217500.1-p1	98	S	calcium-dependent protein kinase 1 OS=Plasmodium_falciparum_3D7 GN=PF3D7_0217500	PF3D7_0217500	1	MKYSITNK	0.0772511	1													1.031	1.039	1.044	1.11	1.095	1.14	0.876	0.849	0.87	0.972	0.986	1.04
PF3D7_0217500.1-p1	406	S	calcium-dependent protein kinase 1 OS=Plasmodium_falciparum_3D7 GN=PF3D7_0217500	PF3D7_0217500	1	SFKNELGELK	0.00354186	2	1.168	1.221	1.245	1.228	1.245	1.235	0.845	0.769	0.754	0.774	0.767	0.75	1.031	1.039	1.044	1.11	1.095	1.14	0.876	0.849	0.87	0.972	0.986	1.04
PF3D7_0217500.1-p1	345	S	calcium-dependent protein kinase 1 OS=Plasmodium_falciparum_3D7 GN=PF3D7_0217500	PF3D7_0217500	1	TLCGALSNMR	0.000645294	1	1.289	1.292	1.246	1.172	1.105	1.132	0.992	0.971	0.936	0.621	0.613	0.631	1.031	1.039	1.044	1.11	1.095	1.14	0.876	0.849	0.87	0.972	0.986	1.04
PF3D7_0217600.1-p1	449	S	conserved Plasmodium protein, unknown function OS=Plasmodium_falciparum_3D7 GN=PF3D7_0217600	PF3D7_0217600	1	AFSQKNEYEDIIITK	0.000153134	1	1.249	1.207	1.179	1.356	1.273	1.378	0.895	0.889	0.84	0.618	0.539	0.575
PF3D7_0217600.1-p1	352	S	conserved Plasmodium protein, unknown function OS=Plasmodium_falciparum_3D7 GN=PF3D7_0217600	PF3D7_0217600	1	DSSEFFNSYYR	0.000290613	1
PF3D7_0217600.1-p1	1411	S	conserved Plasmodium protein, unknown function OS=Plasmodium_falciparum_3D7 GN=PF3D7_0217600	PF3D7_0217600	1	DTLSSESEWQK	0.048223	2
PF3D7_0217600.1-p1	1412	S	conserved Plasmodium protein, unknown function OS=Plasmodium_falciparum_3D7 GN=PF3D7_0217600	PF3D7_0217600	1	DTLSSESEWQK	0.048223	2
PF3D7_0217600.1-p1	736	S	conserved Plasmodium protein, unknown function OS=Plasmodium_falciparum_3D7 GN=PF3D7_0217600	PF3D7_0217600	0.996	KDDTYSFK	0.152371	1	1.015	1.093	1.029	1.301	1.266	1.366	0.922	0.875	0.842	0.77	0.737	0.785
PF3D7_0217600.1-p1	351	S	conserved Plasmodium protein, unknown function OS=Plasmodium_falciparum_3D7 GN=PF3D7_0217600	PF3D7_0217600	1	KKDSSEFFNSYYR	0.023574	1	1.169	1.181	1.248	1.484	1.423	1.513	0.729	0.752	0.674	0.611	0.593	0.623
PF3D7_0217600.1-p1	357	S	conserved Plasmodium protein, unknown function OS=Plasmodium_falciparum_3D7 GN=PF3D7_0217600	PF3D7_0217600	1	KKDSSEFFNSYYR	0.0768178	1	1.025	1.043	1.074	1.249	1.181	1.178	0.909	0.861	0.889	0.897	0.807	0.886
PF3D7_0217600.1-p1	1414	S	conserved Plasmodium protein, unknown function OS=Plasmodium_falciparum_3D7 GN=PF3D7_0217600	PF3D7_0217600	1	KKDTLSSESEWQK	0.000165674	4	1.097	1.131	1.136	1.265	1.313	1.315	0.858	0.798	0.785	0.787	0.746	0.769
PF3D7_0217600.1-p1	346	S	conserved Plasmodium protein, unknown function OS=Plasmodium_falciparum_3D7 GN=PF3D7_0217600	PF3D7_0217600	1	YNNLLSYNSK	5.82524e-05	1	0.965	0.997	0.958	1.124	1.11	1.082	1.157	1.04	1.09	0.858	0.798	0.821
PF3D7_0217800.1-p1	57	S	40S ribosomal protein S26 OS=Plasmodium_falciparum_3D7 GN=PF3D7_0217800	PF3D7_0217800	1	EASVYSTFQLPK	0.00110883	1	1.041	1.111	1.106	0.96	0.935	0.869	1.042	0.984	0.967	1.036	0.956	0.994	1.15	1.121	1.073	0.995	1.033	1.02	0.95	0.937	0.912	0.896	0.891	0.977
PF3D7_0218200.1-p1	121	S	SUZ domain-containing protein, putative OS=Plasmodium_falciparum_3D7 GN=PF3D7_0218200	PF3D7_0218200	0.994	NDTNNILDSSYNEEGNENNR	1.94062e-06	1													1.168	1.141	1.132	1.1	1.13	1.128	0.934	0.996	0.947	0.836	0.72	0.75
PF3D7_0218200.1-p1	806	S	SUZ domain-containing protein, putative OS=Plasmodium_falciparum_3D7 GN=PF3D7_0218200	PF3D7_0218200	1	RYDIDFPSL	0.0977065	1	0.914	1.033	0.97	1.055	0.962	0.985	1.194	1.213	1.152	0.856	0.808	0.856	1.168	1.141	1.132	1.1	1.13	1.128	0.934	0.996	0.947	0.836	0.72	0.75
PF3D7_0218200.1-p1	51	S	SUZ domain-containing protein, putative OS=Plasmodium_falciparum_3D7 GN=PF3D7_0218200	PF3D7_0218200	1	VGINESGHMSNDNINK	5.16035e-06	1	1.035	1.057	1.055	1.091	1.151	1.132	0.974	0.953	0.949	0.882	0.856	0.865	1.168	1.141	1.132	1.1	1.13	1.128	0.934	0.996	0.947	0.836	0.72	0.75
PF3D7_0218500.1-p1	6	T	small nuclear ribonucleoprotein Sm D2, putative OS=Plasmodium_falciparum_3D7 GN=PF3D7_0218500	PF3D7_0218500	0.994	SEVTIEENRDNPEDGPLGLLSECVK	4.16117e-05	1													0.966	1.006	0.974	1.167	1.098	1.128	0.926	0.953	0.952	0.962	1.035	0.908
PF3D7_0218600.1-p1	2235	S	patatin-like phospholipase, putative OS=Plasmodium_falciparum_3D7 GN=PF3D7_0218600	PF3D7_0218600	1	EDNVNSDHIIK	0.000212515	1	1.034	1.034	1.072	1.037	0.985	1.084	0.931	0.851	0.893	0.99	1.044	1.045	0.959	1.132	1.178	1.017	1.239	1.223	0.976	0.772	0.661	0.956	0.954	0.846
PF3D7_0218600.1-p1	393	S	patatin-like phospholipase, putative OS=Plasmodium_falciparum_3D7 GN=PF3D7_0218600	PF3D7_0218600	0.997	GYISTSNFISHGVR	7.75189e-06	2	1.092	1.12	1.074	1.138	1.085	1.097	0.937	0.91	0.921	0.947	0.891	0.789	0.959	1.132	1.178	1.017	1.239	1.223	0.976	0.772	0.661	0.956	0.954	0.846
PF3D7_0218600.1-p1	1558	S	patatin-like phospholipase, putative OS=Plasmodium_falciparum_3D7 GN=PF3D7_0218600	PF3D7_0218600	1	NESAENKIEK	0.115963	1	1.087	1.069	1.161	1.194	1.115	1.171	0.884	0.856	0.86	0.907	0.833	0.864	0.959	1.132	1.178	1.017	1.239	1.223	0.976	0.772	0.661	0.956	0.954	0.846
PF3D7_0218600.1-p1	23	S	patatin-like phospholipase, putative OS=Plasmodium_falciparum_3D7 GN=PF3D7_0218600	PF3D7_0218600	1	SFINIESAEEHK	6.17395e-05	3	1.297	1.428	1.307	1.07	1.104	1.117	0.785	0.834	0.803	0.755	0.729	0.77	0.959	1.132	1.178	1.017	1.239	1.223	0.976	0.772	0.661	0.956	0.954	0.846
PF3D7_0218600.1-p1	2263	S	patatin-like phospholipase, putative OS=Plasmodium_falciparum_3D7 GN=PF3D7_0218600	PF3D7_0218600	1	SISLPLNLK	0.00187161	4	1.237	1.228	1.231	1.14	1.141	1.109	0.834	0.82	0.852	0.829	0.83	0.75	0.959	1.132	1.178	1.017	1.239	1.223	0.976	0.772	0.661	0.956	0.954	0.846
PF3D7_0218600.1-p1	1538	S	patatin-like phospholipase, putative OS=Plasmodium_falciparum_3D7 GN=PF3D7_0218600	PF3D7_0218600	1	TFSGIWLDK	0.0121844	1	1.679	1.621	1.762	1.103	1.058	0.998	0.869	0.898	0.806	0.378	0.402	0.425	0.959	1.132	1.178	1.017	1.239	1.223	0.976	0.772	0.661	0.956	0.954	0.846
PF3D7_0218600.1-p1	1993	S	patatin-like phospholipase, putative OS=Plasmodium_falciparum_3D7 GN=PF3D7_0218600	PF3D7_0218600	1	YLEGNDSDFVEDLK	1.16325e-06	2	1.241	1.28	1.246	1.262	1.167	1.202	0.767	0.787	0.758	0.753	0.771	0.767	0.959	1.132	1.178	1.017	1.239	1.223	0.976	0.772	0.661	0.956	0.954	0.846
PF3D7_0218700.1-p1	233	S	pre-mRNA-processing protein 45, putative OS=Plasmodium_falciparum_3D7 GN=PF3D7_0218700	PF3D7_0218700	1	KLPNIKNSPDYPILR	0.000340256	3	1.056	1.143	1.102	1.418	1.362	1.472	0.836	0.828	0.786	0.681	0.646	0.67	1.081	1.058	1.059	1.122	1.248	1.229	0.916	0.894	0.959	0.794	0.794	0.715
PF3D7_0218700.1-p1	214	T	pre-mRNA-processing protein 45, putative OS=Plasmodium_falciparum_3D7 GN=PF3D7_0218700	PF3D7_0218700	1	IVEKGTDPLDVSK	0.000317418	1	1.186	1.199	1.21	1.209	1.192	1.202	0.974	0.925	0.874	0.695	0.65	0.685	1.081	1.058	1.059	1.122	1.248	1.229	0.916	0.894	0.959	0.794	0.794	0.715
PF3D7_0218700.1-p1	241	S	pre-mRNA-processing protein 45, putative OS=Plasmodium_falciparum_3D7 GN=PF3D7_0218700	PF3D7_0218700	1	NSPDYPILRSPTR	0.00256511	1													1.081	1.058	1.059	1.122	1.248	1.229	0.916	0.894	0.959	0.794	0.794	0.715
PF3D7_0219200.1-p1	45	S	40S ribosomal protein S30 OS=Plasmodium_falciparum_3D7 GN=PF3D7_0219200	PF3D7_0219200	1	RFSDNGGR	0.00457147	2	1.492	1.601	1.611	0.723	0.844	0.85	1.214	1.116	1.191	0.51	0.405	0.443
PF3D7_0219400.1-p1	50	S	ribosome associated membrane protein RAMP4, putative OS=Plasmodium_falciparum_3D7 GN=PF3D7_0219400	PF3D7_0219400	1	VEAFDSNVTK	0.000269095	2	1.259	1.298	1.27	1.324	1.294	1.334	0.819	0.851	0.781	0.604	0.585	0.583	0.955	0.978	0.996	1.124	1.078	1.112	1.06	1.02	1.059	0.876	0.906	0.9
PF3D7_0219600.1-p1	10	S	replication factor C subunit 1 OS=Plasmodium_falciparum_3D7 GN=PF3D7_0219600	PF3D7_0219600	1	DKNLFSDDESDDGR	0.00111715	3	0.884	0.835	0.943	1.059	1.052	1.023	1.069	0.989	1.016	1.035	1.076	1.017	0.97	0.995	0.949	0.897	0.911	0.9	1.113	1.12	1.102	1.062	1.064	1.07
PF3D7_0219600.1-p1	14	S	replication factor C subunit 1 OS=Plasmodium_falciparum_3D7 GN=PF3D7_0219600	PF3D7_0219600	1	DKNLFSDDESDDGR	0.000693838	1	1.043	1.026	1.091	1.278	1.181	1.19	1.047	1	0.991	0.748	0.713	0.692	0.97	0.995	0.949	0.897	0.911	0.9	1.113	1.12	1.102	1.062	1.064	1.07
PF3D7_0219600.1-p1	169	S	replication factor C subunit 1 OS=Plasmodium_falciparum_3D7 GN=PF3D7_0219600	PF3D7_0219600	1	ERESEQYEISSENDTVSSK	4.95146e-10	2	0.817	0.818	0.847	0.912	0.879	0.87	1.076	1.13	1.102	1.18	1.164	1.205	0.97	0.995	0.949	0.897	0.911	0.9	1.113	1.12	1.102	1.062	1.064	1.07
PF3D7_0219600.1-p1	175	S	replication factor C subunit 1 OS=Plasmodium_falciparum_3D7 GN=PF3D7_0219600	PF3D7_0219600	1	ERESEQYEISSENDTVSSK	0.000154145	2	0.907	0.918	0.95	0.965	0.973	0.947	1.139	1.133	1.169	0.961	0.955	0.984	0.97	0.995	0.949	0.897	0.911	0.9	1.113	1.12	1.102	1.062	1.064	1.07
PF3D7_0219600.1-p1	176	S	replication factor C subunit 1 OS=Plasmodium_falciparum_3D7 GN=PF3D7_0219600	PF3D7_0219600	1	ERESEQYEISSENDTVSSK	3.56854e-06	1	0.88	0.923	0.968	0.827	0.902	0.877	1.198	1.169	1.236	1.009	1.007	1.004	0.97	0.995	0.949	0.897	0.911	0.9	1.113	1.12	1.102	1.062	1.064	1.07
PF3D7_0219600.1-p1	183	S	replication factor C subunit 1 OS=Plasmodium_falciparum_3D7 GN=PF3D7_0219600	PF3D7_0219600	0.996	ESEQYEISSENDTVSSKK	3.26901e-05	2	0.997	0.956	1.009	1.07	1.026	1.07	1.08	1.016	1.062	0.927	0.885	0.904	0.97	0.995	0.949	0.897	0.911	0.9	1.113	1.12	1.102	1.062	1.064	1.07
PF3D7_0219600.1-p1	190	S	replication factor C subunit 1 OS=Plasmodium_falciparum_3D7 GN=PF3D7_0219600	PF3D7_0219600	1	KNVLISPAK	2.63858e-05	3	0.766	0.85	0.827	0.824	0.838	0.861	1.175	1.18	1.132	1.255	1.118	1.173	0.97	0.995	0.949	0.897	0.911	0.9	1.113	1.12	1.102	1.062	1.064	1.07
PF3D7_0219600.1-p1	313	S	replication factor C subunit 1 OS=Plasmodium_falciparum_3D7 GN=PF3D7_0219600	PF3D7_0219600	1	LLPQTDQTQENDKTYASDTIK	3.59347e-06	2	0.671	0.704	0.722	0.833	0.82	0.839	0.784	0.864	0.872	1.674	1.61	1.608	0.97	0.995	0.949	0.897	0.911	0.9	1.113	1.12	1.102	1.062	1.064	1.07
PF3D7_0219600.1-p1	859	S	replication factor C subunit 1 OS=Plasmodium_falciparum_3D7 GN=PF3D7_0219600	PF3D7_0219600	1	LNEFESDEDIDELSESK	2.59074e-06	1	1.022	1.062	1.07	1.17	1.136	1.232	0.964	0.958	0.934	0.833	0.806	0.814	0.97	0.995	0.949	0.897	0.911	0.9	1.113	1.12	1.102	1.062	1.064	1.07
PF3D7_0219700.1-p1	161	S	Plasmodium exported protein (PHISTc), unknown function OS=Plasmodium_falciparum_3D7 GN=PF3D7_0219700	PF3D7_0219700	1	INEEQYDRLSDEEINDKLDNLDESVSK	1.01308e-05	1	1.282	1.297	1.293	1.354	1.278	1.366	0.706	0.73	0.664	0.689	0.675	0.667
PF3D7_0220000.1-p1	776	S	liver stage antigen 3 OS=Plasmodium_falciparum_3D7 GN=PF3D7_0220000	PF3D7_0220000	1	AFFSEIFDNVK	0.00337988	1	0.934	0.925	0.923	0.9	0.923	0.956	1.162	1.152	1.145	1.001	0.957	1.021	0.953	0.946	0.94	1.223	1.239	1.253	1.022	1.026	1.013	0.825	0.807	0.794
PF3D7_0220000.1-p1	1040	S	liver stage antigen 3 OS=Plasmodium_falciparum_3D7 GN=PF3D7_0220000	PF3D7_0220000	1	ALSEDSKEIIDAK	0.000246611	1													0.953	0.946	0.94	1.223	1.239	1.253	1.022	1.026	1.013	0.825	0.807	0.794
PF3D7_0220000.1-p1	1236	S	liver stage antigen 3 OS=Plasmodium_falciparum_3D7 GN=PF3D7_0220000	PF3D7_0220000	1	VESLKDVLSSALGMDEEQMK	0.00033821	1	0.959	1.049	1.055	0.955	0.997	0.976	1.166	1.236	1.195	0.859	0.796	0.757	0.953	0.946	0.94	1.223	1.239	1.253	1.022	1.026	1.013	0.825	0.807	0.794
PF3D7_0220100.1-p1	567	S	DnaJ protein, putative OS=Plasmodium_falciparum_3D7 GN=PF3D7_0220100	PF3D7_0220100	1	YDSSDEPENSK	0.00262221	1
PF3D7_0220100.1-p1	568	S	DnaJ protein, putative OS=Plasmodium_falciparum_3D7 GN=PF3D7_0220100	PF3D7_0220100	1	YDSSDEPENSK	0.00262221	1
PF3D7_0220600.1-p1	150	S	Plasmodium exported protein (hyp9), unknown function OS=Plasmodium_falciparum_3D7 GN=PF3D7_0220600	PF3D7_0220600	1	EVSKLDSEVK	0.0726334	1	1.127	1.084	1.094	1.417	1.41	1.403	0.852	0.849	0.848	0.644	0.658	0.614	1.101	1.057	1.024	1.369	1.466	1.48	0.84	0.901	0.816	0.627	0.614	0.61
PF3D7_0220600.1-p1	99	S	Plasmodium exported protein (hyp9), unknown function OS=Plasmodium_falciparum_3D7 GN=PF3D7_0220600	PF3D7_0220600	1	MVEVDSESVCPGTNEVNLK	1.49988e-06	1	0.986	1.052	1.029	1.348	1.257	1.434	0.977	0.953	0.93	0.725	0.667	0.642	1.101	1.057	1.024	1.369	1.466	1.48	0.84	0.901	0.816	0.627	0.614	0.61
PF3D7_0220600.1-p1	130	S	Plasmodium exported protein (hyp9), unknown function OS=Plasmodium_falciparum_3D7 GN=PF3D7_0220600	PF3D7_0220600	1	VNATSENMSVGQWDYIMQYYGQSTPK	8.36372e-08	1	1.133	1.179	1.156	1.413	1.362	1.473	0.862	0.892	0.868	0.584	0.535	0.542	1.101	1.057	1.024	1.369	1.466	1.48	0.84	0.901	0.816	0.627	0.614	0.61
PF3D7_0221200.1-p1	106	S	Plasmodium exported protein (hyp15), unknown function OS=Plasmodium_falciparum_3D7 GN=PF3D7_0221200	PF3D7_0221200	1	QEWNYGSNR	0.0143795	2													1.101	1.048	1.114	1.314	1.434	1.355	0.725	0.769	0.707	0.864	0.812	0.803
PF3D7_0301300.1-p1	97	S	epoxide hydrolase 1 OS=Plasmodium_falciparum_3D7 GN=PF3D7_0301300	PF3D7_0301300	1	KNSEDAYDGAEK	9.12762e-05	1	1.053	0.941	1.023	1.169	1.277	1.189	0.92	0.921	0.798	0.831	0.903	0.974	1.042	1.311	1.161	1.278	1.067	1.166	0.824	0.746	0.682	0.907	1.056	0.742
PF3D7_0301700.1-p1	131	S	Plasmodium exported protein, unknown function OS=Plasmodium_falciparum_3D7 GN=PF3D7_0301700	PF3D7_0301700	1	SEDDDSEEEYYNSTPR	1.09737e-05	1	0.969	1.006	1.005	0.973	0.999	0.994	0.836	0.892	0.889	1.131	1.189	1.116	1.08	1.084	1.038	1.16	1.213	1.157	0.878	0.877	0.861	0.845	0.994	0.837
PF3D7_0301700.1-p1	152	S	Plasmodium exported protein, unknown function OS=Plasmodium_falciparum_3D7 GN=PF3D7_0301700	PF3D7_0301700	1	VTVLEPQTENSEDEENYEK	1.69001e-07	7	1.117	1.142	1.124	1.262	1.267	1.31	0.846	0.881	0.829	0.759	0.726	0.737	1.08	1.084	1.038	1.16	1.213	1.157	0.878	0.877	0.861	0.845	0.994	0.837
PF3D7_0301700.1-p1	149	T	Plasmodium exported protein, unknown function OS=Plasmodium_falciparum_3D7 GN=PF3D7_0301700	PF3D7_0301700	1	VTVLEPQTENSEDEENYEK	0.00929566	1	1.098	1.122	1.142	1.257	1.235	1.356	0.993	0.928	0.886	0.695	0.646	0.642	1.08	1.084	1.038	1.16	1.213	1.157	0.878	0.877	0.861	0.845	0.994	0.837
PF3D7_0302100.1-p1	355	S	serine/threonine protein kinase OS=Plasmodium_falciparum_3D7 GN=PF3D7_0302100	PF3D7_0302100	1	DSYININNSLTNDDQNLK	7.67146e-06	1	0.943	0.988	0.979	1.156	1.098	1.182	1.031	1.038	0.98	0.887	0.856	0.863	1.006	0.996	0.978	0.946	0.903	0.881	0.976	1.016	0.988	1.136	1.172	1.134
PF3D7_0302100.1-p1	576	S	serine/threonine protein kinase OS=Plasmodium_falciparum_3D7 GN=PF3D7_0302100	PF3D7_0302100	1	KIDQDDSDETEEEDDLSDVDQNK	8.09692e-11	3	0.928	0.945	0.932	1.002	0.963	1.031	0.868	0.886	0.874	1.231	1.162	1.177	1.006	0.996	0.978	0.946	0.903	0.881	0.976	1.016	0.988	1.136	1.172	1.134
PF3D7_0302100.1-p1	566	S	serine/threonine protein kinase OS=Plasmodium_falciparum_3D7 GN=PF3D7_0302100	PF3D7_0302100	1	KIDQDDSDETEEEDDLSDVDQNK	4.90923e-08	3	1.139	1.141	1.17	1.123	1.103	1.141	0.857	0.866	0.847	0.877	0.871	0.866	1.006	0.996	0.978	0.946	0.903	0.881	0.976	1.016	0.988	1.136	1.172	1.134
PF3D7_0302100.1-p1	569	T	serine/threonine protein kinase OS=Plasmodium_falciparum_3D7 GN=PF3D7_0302100	PF3D7_0302100	1	KIDQDDSDETEEEDDLSDVDQNK	4.90923e-08	3	1.139	1.141	1.17	1.123	1.103	1.141	0.857	0.866	0.847	0.877	0.871	0.866	1.006	0.996	0.978	0.946	0.903	0.881	0.976	1.016	0.988	1.136	1.172	1.134
PF3D7_0302100.1-p1	32	S	serine/threonine protein kinase OS=Plasmodium_falciparum_3D7 GN=PF3D7_0302100	PF3D7_0302100	1	LQYTESDDEGSDEYCEGGYHPVK	8.3547e-11	2	1.045	1.069	1.038	0.848	0.877	0.851	0.871	0.876	0.876	1.216	1.221	1.212	1.006	0.996	0.978	0.946	0.903	0.881	0.976	1.016	0.988	1.136	1.172	1.134
PF3D7_0302100.1-p1	30	T	serine/threonine protein kinase OS=Plasmodium_falciparum_3D7 GN=PF3D7_0302100	PF3D7_0302100	1	LQYTESDDEGSDEYCEGGYHPVK	2.68461e-05	2	1.025	1.107	1.082	1.197	1.201	1.209	0.928	0.862	0.893	0.845	0.807	0.844	1.006	0.996	0.978	0.946	0.903	0.881	0.976	1.016	0.988	1.136	1.172	1.134
PF3D7_0302100.1-p1	37	S	serine/threonine protein kinase OS=Plasmodium_falciparum_3D7 GN=PF3D7_0302100	PF3D7_0302100	1	LQYTESDDEGSDEYCEGGYHPVK	2.68461e-05	2	1.025	1.107	1.082	1.197	1.201	1.209	0.928	0.862	0.893	0.845	0.807	0.844	1.006	0.996	0.978	0.946	0.903	0.881	0.976	1.016	0.988	1.136	1.172	1.134
PF3D7_0302100.1-p1	1279	S	serine/threonine protein kinase OS=Plasmodium_falciparum_3D7 GN=PF3D7_0302100	PF3D7_0302100	1	NLHDLSTNNNMDQK	8.33904e-06	1	1.072	1.018	1.075	1.107	1.083	1.157	0.947	0.873	0.918	0.916	0.902	0.932	1.006	0.996	0.978	0.946	0.903	0.881	0.976	1.016	0.988	1.136	1.172	1.134
PF3D7_0302100.1-p1	1040	S	serine/threonine protein kinase OS=Plasmodium_falciparum_3D7 GN=PF3D7_0302100	PF3D7_0302100	1	NIPAHQISK	0.00133654	1	1.073	1.125	1.233	0.967	0.884	1	0.981	0.932	1.016	0.968	0.955	0.866	1.006	0.996	0.978	0.946	0.903	0.881	0.976	1.016	0.988	1.136	1.172	1.134
PF3D7_0302200.1-p1	1178	T	cytoadherence linked asexual protein 3.2 OS=Plasmodium_falciparum_3D7 GN=PF3D7_0302200	PF3D7_0302200	1	EQTQHVQEQTYER	6.71044e-07	2	1.096	1.095	1.13	1.488	1.403	1.558	0.673	0.711	0.654	0.715	0.718	0.76
PF3D7_0302500.1-p1	1179	T	cytoadherence linked asexual protein 3.1 OS=Plasmodium_falciparum_3D7 GN=PF3D7_0302500	PF3D7_0302500	1	EQTQHVQEQTYER	6.71044e-07	2	1.096	1.095	1.13	1.488	1.403	1.558	0.673	0.711	0.654	0.715	0.718	0.76	0.86	0.874	0.875	0.981	0.995	0.987	1.023	1.041	1.034	1.13	1.165	1.158
PF3D7_0302200.1-p1	1191	S	cytoadherence linked asexual protein 3.2 OS=Plasmodium_falciparum_3D7 GN=PF3D7_0302200	PF3D7_0302200	1	KPSVHSFNR	0.00311037	3	0.436	0.441	0.442	0.482	0.485	0.479	0.832	0.889	0.922	2.105	2.186	2.302
PF3D7_0302500.1-p1	1192	S	cytoadherence linked asexual protein 3.1 OS=Plasmodium_falciparum_3D7 GN=PF3D7_0302500	PF3D7_0302500	1	KPSVHSFNR	0.00311037	3	0.436	0.441	0.442	0.482	0.485	0.479	0.832	0.889	0.922	2.105	2.186	2.302	0.86	0.874	0.875	0.981	0.995	0.987	1.023	1.041	1.034	1.13	1.165	1.158
PF3D7_0302200.1-p1	532	S	cytoadherence linked asexual protein 3.2 OS=Plasmodium_falciparum_3D7 GN=PF3D7_0302200	PF3D7_0302200	1	QISKDSNLLNNITK	0.000230827	3	1.028	1.017	1.072	1.266	1.219	1.256	1.027	0.975	0.975	0.733	0.692	0.74
PF3D7_0302500.1-p1	530	S	cytoadherence linked asexual protein 3.1 OS=Plasmodium_falciparum_3D7 GN=PF3D7_0302500	PF3D7_0302500	1	QISKDSNLLNNITK	0.000230827	3	1.028	1.017	1.072	1.266	1.219	1.256	1.027	0.975	0.975	0.733	0.692	0.74	0.86	0.874	0.875	0.981	0.995	0.987	1.023	1.041	1.034	1.13	1.165	1.158
PF3D7_0302200.1-p1	1381	S	cytoadherence linked asexual protein 3.2 OS=Plasmodium_falciparum_3D7 GN=PF3D7_0302200	PF3D7_0302200	1	QTSTYIDTEK	0.000245839	2	0.992	1.106	1.099	1.001	1.009	1.051	1.025	0.968	1.026	0.902	0.887	0.934
PF3D7_0302500.1-p1	1382	S	cytoadherence linked asexual protein 3.1 OS=Plasmodium_falciparum_3D7 GN=PF3D7_0302500	PF3D7_0302500	1	QTSTYIDTEK	0.000245839	2	0.992	1.106	1.099	1.001	1.009	1.051	1.025	0.968	1.026	0.902	0.887	0.934	0.86	0.874	0.875	0.981	0.995	0.987	1.023	1.041	1.034	1.13	1.165	1.158
PF3D7_0302500.1-p1	1398	S	cytoadherence linked asexual protein 3.1 OS=Plasmodium_falciparum_3D7 GN=PF3D7_0302500	PF3D7_0302500	1	MNEADSADSDDEKDSDTPDDELMISR	1.8741e-10	9	0.978	0.986	1.038	1.304	1.254	1.326	0.968	0.944	0.913	0.762	0.757	0.769	0.86	0.874	0.875	0.981	0.995	0.987	1.023	1.041	1.034	1.13	1.165	1.158
PF3D7_0302500.1-p1	1395	S	cytoadherence linked asexual protein 3.1 OS=Plasmodium_falciparum_3D7 GN=PF3D7_0302500	PF3D7_0302500	1	MNEADSADSDDEKDSDTPDDELMISR	1.09827e-08	2	1.095	1.1	1.078	1.624	1.561	1.615	0.748	0.714	0.682	0.619	0.58	0.585	0.86	0.874	0.875	0.981	0.995	0.987	1.023	1.041	1.034	1.13	1.165	1.158
PF3D7_0302500.1-p1	1404	S	cytoadherence linked asexual protein 3.1 OS=Plasmodium_falciparum_3D7 GN=PF3D7_0302500	PF3D7_0302500	1	MNEADSADSDDEKDSDTPDDELMISR	1.5118e-07	1	1.064	1.129	1.094	1.403	1.313	1.415	0.829	0.863	0.755	0.72	0.707	0.709	0.86	0.874	0.875	0.981	0.995	0.987	1.023	1.041	1.034	1.13	1.165	1.158
PF3D7_0303000.1-p1	781	T	N-ethylmaleimide-sensitive fusion protein OS=Plasmodium_falciparum_3D7 GN=PF3D7_0303000	PF3D7_0303000	1	IFNDCGLLLDDDTDY	2.25025e-05	4	0.948	1.063	0.983	0.912	1.029	0.93	0.934	0.983	0.999	1.038	1.071	1.109	1.078	1.045	1.042	0.966	0.971	0.943	1.001	1.038	0.976	1.014	0.995	0.954
PF3D7_0303100.1-p1	153	S	CLP1 P-loop domain-containing protein, putative OS=Plasmodium_falciparum_3D7 GN=PF3D7_0303100	PF3D7_0303100	1	KRSSGALSIFGLIR	0.00699356	1	1.205	1.287	1.241	1.287	1.252	1.282	0.85	0.839	0.802	0.626	0.677	0.653	0.752	0.709	0.805	0.817	0.754	0.783	1.117	1.111	1.199	1.334	1.369	1.395
PF3D7_0303100.1-p1	154	S	CLP1 P-loop domain-containing protein, putative OS=Plasmodium_falciparum_3D7 GN=PF3D7_0303100	PF3D7_0303100	1	KRSSGALSIFGLIR	0.00699356	1	1.205	1.287	1.241	1.287	1.252	1.282	0.85	0.839	0.802	0.626	0.677	0.653	0.752	0.709	0.805	0.817	0.754	0.783	1.117	1.111	1.199	1.334	1.369	1.395
PF3D7_0303100.1-p1	1119	S	CLP1 P-loop domain-containing protein, putative OS=Plasmodium_falciparum_3D7 GN=PF3D7_0303100	PF3D7_0303100	1	NMDKDDQNLKSEGEEK	4.14687e-05	1	0.97	1.037	0.992	1	1.012	1.028	1.045	0.971	0.932	1.039	1.008	0.967	0.752	0.709	0.805	0.817	0.754	0.783	1.117	1.111	1.199	1.334	1.369	1.395
PF3D7_0303100.1-p1	1098	S	CLP1 P-loop domain-containing protein, putative OS=Plasmodium_falciparum_3D7 GN=PF3D7_0303100	PF3D7_0303100	1	SFNFASLDENIEEEIK	4.3213e-06	1	1.06	1.129	1.015	1.092	1.168	1.156	0.973	0.921	0.936	0.846	0.843	0.862	0.752	0.709	0.805	0.817	0.754	0.783	1.117	1.111	1.199	1.334	1.369	1.395
PF3D7_0303200.1-p1	391	S	lipin, putative OS=Plasmodium_falciparum_3D7 GN=PF3D7_0303200	PF3D7_0303200	1	KFSDPTGLSQVKPSNEPK	2.90679e-05	2	1.345	1.347	1.356	1.168	1.175	1.149	1.095	1.07	1.004	0.443	0.423	0.427	0.975	0.984	0.916	0.78	0.784	0.8	1.17	1.11	1.121	1.078	1.143	1.104
PF3D7_0303200.1-p1	659	S	lipin, putative OS=Plasmodium_falciparum_3D7 GN=PF3D7_0303200	PF3D7_0303200	1	KPSSSLDDYTHK	5.45573e-06	7	0.867	0.855	0.849	0.843	0.839	0.871	0.987	0.952	0.992	1.321	1.311	1.313	0.975	0.984	0.916	0.78	0.784	0.8	1.17	1.11	1.121	1.078	1.143	1.104
PF3D7_0303200.1-p1	660	S	lipin, putative OS=Plasmodium_falciparum_3D7 GN=PF3D7_0303200	PF3D7_0303200	1	KPSSSLDDYTHK	0.000292395	5	0.917	0.889	0.956	0.91	0.902	0.917	1.061	0.986	1.034	1.119	1.2	1.11	0.975	0.984	0.916	0.78	0.784	0.8	1.17	1.11	1.121	1.078	1.143	1.104
PF3D7_0303200.1-p1	1148	S	lipin, putative OS=Plasmodium_falciparum_3D7 GN=PF3D7_0303200	PF3D7_0303200	1	INSLSFYEK	0.0005566	2	0.805	0.807	0.773	0.643	0.682	0.683	1.54	1.581	1.521	1.013	0.974	0.977	0.975	0.984	0.916	0.78	0.784	0.8	1.17	1.11	1.121	1.078	1.143	1.104
PF3D7_0303200.1-p1	209	S	lipin, putative OS=Plasmodium_falciparum_3D7 GN=PF3D7_0303200	PF3D7_0303200	1	NHGNDQDSDNDEDEDDDDIIDR	9.81399e-12	3	0.901	0.969	0.981	0.941	0.929	1.005	1.043	1.02	0.977	1.065	1.076	1.092	0.975	0.984	0.916	0.78	0.784	0.8	1.17	1.11	1.121	1.078	1.143	1.104
PF3D7_0303200.1-p1	314	S	lipin, putative OS=Plasmodium_falciparum_3D7 GN=PF3D7_0303200	PF3D7_0303200	1	NLSESHVR	0.00110059	3	1.038	0.985	1.013	0.743	0.85	0.797	1.534	1.469	1.461	0.743	0.688	0.679	0.975	0.984	0.916	0.78	0.784	0.8	1.17	1.11	1.121	1.078	1.143	1.104
PF3D7_0303200.1-p1	231	S	lipin, putative OS=Plasmodium_falciparum_3D7 GN=PF3D7_0303200	PF3D7_0303200	1	QFNLSDKR	0.132203	1	1.042	1.073	0.999	0.948	0.94	0.925	1.127	1.12	1.138	0.911	0.906	0.871	0.975	0.984	0.916	0.78	0.784	0.8	1.17	1.11	1.121	1.078	1.143	1.104
PF3D7_0303200.1-p1	143	S	lipin, putative OS=Plasmodium_falciparum_3D7 GN=PF3D7_0303200	PF3D7_0303200	1	SDEDDSDKVFLINTAEER	1.15921e-06	1	0.783	0.744	0.786	0.871	0.878	0.839	0.96	0.92	0.94	1.413	1.38	1.486	0.975	0.984	0.916	0.78	0.784	0.8	1.17	1.11	1.121	1.078	1.143	1.104
PF3D7_0303200.1-p1	688	S	lipin, putative OS=Plasmodium_falciparum_3D7 GN=PF3D7_0303200	PF3D7_0303200	1	SHSKGDQDAIFDDDIQNR	6.02894e-08	5	0.875	0.86	0.942	0.932	0.887	0.951	0.997	0.991	0.966	1.186	1.189	1.224	0.975	0.984	0.916	0.78	0.784	0.8	1.17	1.11	1.121	1.078	1.143	1.104
PF3D7_0303200.1-p1	264	S	lipin, putative OS=Plasmodium_falciparum_3D7 GN=PF3D7_0303200	PF3D7_0303200	1	THDAVSDNNNSINSSVNK	0.000420245	2	1.022	0.977	1.017	1.071	1.12	1.102	1.012	0.957	0.95	0.942	0.911	0.919	0.975	0.984	0.916	0.78	0.784	0.8	1.17	1.11	1.121	1.078	1.143	1.104
PF3D7_0303200.1-p1	106	S	lipin, putative OS=Plasmodium_falciparum_3D7 GN=PF3D7_0303200	PF3D7_0303200	1	TYEDVEEDLETSPLSSPR	1.30365e-09	5	0.972	0.987	0.992	1.176	1.132	1.214	1.02	0.973	0.969	0.872	0.855	0.838	0.975	0.984	0.916	0.78	0.784	0.8	1.17	1.11	1.121	1.078	1.143	1.104
PF3D7_0303200.1-p1	109	S	lipin, putative OS=Plasmodium_falciparum_3D7 GN=PF3D7_0303200	PF3D7_0303200	0.996	TYEDVEEDLETSPLSSPR	2.31204e-07	4	1	1.032	0.996	1.135	1.104	1.174	1.016	0.99	0.973	0.864	0.864	0.852	0.975	0.984	0.916	0.78	0.784	0.8	1.17	1.11	1.121	1.078	1.143	1.104
PF3D7_0303200.1-p1	1159	S	lipin, putative OS=Plasmodium_falciparum_3D7 GN=PF3D7_0303200	PF3D7_0303200	1	YMNVSDSS	0.145363	1	0.969	0.908	0.939	0.964	0.946	1.009	0.98	1.02	0.957	1.102	1.061	1.146	0.975	0.984	0.916	0.78	0.784	0.8	1.17	1.11	1.121	1.078	1.143	1.104
PF3D7_0303200.1-p1	1161	S	lipin, putative OS=Plasmodium_falciparum_3D7 GN=PF3D7_0303200	PF3D7_0303200	0.995	YMNVSDSS	0.0836218	1													0.975	0.984	0.916	0.78	0.784	0.8	1.17	1.11	1.121	1.078	1.143	1.104
PF3D7_0303300.1-p1	50	S	DNA-directed RNA polymerases I, II, and III subunit RPABC2, putative OS=Plasmodium_falciparum_3D7 GN=PF3D7_0303300	PF3D7_0303300	1	DNKSDYENSEANEDNIR	1.83093e-07	6	1.151	1.164	1.218	1.376	1.271	1.363	0.76	0.711	0.695	0.779	0.763	0.748	1.046	1.108	1.033	1.358	1.277	1.343	0.85	0.851	0.849	0.73	0.759	0.79
PF3D7_0303300.1-p1	55	S	DNA-directed RNA polymerases I, II, and III subunit RPABC2, putative OS=Plasmodium_falciparum_3D7 GN=PF3D7_0303300	PF3D7_0303300	1	DNKSDYENSEANEDNIR	9.91096e-07	3	1.238	1.302	1.31	1.407	1.303	1.407	0.773	0.781	0.707	0.631	0.566	0.574	1.046	1.108	1.033	1.358	1.277	1.343	0.85	0.851	0.849	0.73	0.759	0.79
PF3D7_0303500.1-p1	712	S	spindle pole body protein, putative OS=Plasmodium_falciparum_3D7 GN=PF3D7_0303500	PF3D7_0303500	1	KQSNSIYSISSFSQK	2.71261e-05	1	0.938	0.938	0.964	1.127	1.052	1.148	1.002	0.972	0.95	0.973	0.956	0.981	0.976	0.982	0.914	0.918	0.915	0.703	0.961	0.987	1.038	1.137	1.2	1.165
PF3D7_0303500.1-p1	2025	S	spindle pole body protein, putative OS=Plasmodium_falciparum_3D7 GN=PF3D7_0303500	PF3D7_0303500	1	NHSPNEYR	0.000517803	1	1.038	0.969	0.915	0.629	0.671	0.751	1.71	1.62	1.707	0.6	0.652	0.737	0.976	0.982	0.914	0.918	0.915	0.703	0.961	0.987	1.038	1.137	1.2	1.165
PF3D7_0303700.1-p1	46	S	lipoamide acyltransferase component of branched-chain alpha-keto acid dehydrogenase complex OS=Plasmodium_falciparum_3D7 GN=PF3D7_0303700	PF3D7_0303700	1	LFDIGEGISEVEITK	7.70504e-05	2													0.943	0.967	0.906	0.959	0.919	0.983	0.978	0.976	0.975	1.133	1.148	1.178
PF3D7_0303800.1-p1	429	T	IBR domain protein, putative OS=Plasmodium_falciparum_3D7 GN=PF3D7_0303800	PF3D7_0303800	1	TYDDEKEDTDKTHDNDNIQNNR	0.000125968	1	0.862	0.967	0.817	0.843	0.795	0.848	0.923	0.918	0.885	1.41	1.351	1.38
PF3D7_0304200.1-p1	432	S	EH domain-containing protein OS=Plasmodium_falciparum_3D7 GN=PF3D7_0304200	PF3D7_0304200	1	LTPFLELTSGEIPLWVK	7.32189e-05	1	1.399	1.534	1.427	1.173	1.167	1.188	0.845	0.83	0.842	0.515	0.507	0.574	1.268	1.238	1.17	1.031	0.986	0.986	0.856	0.904	0.829	0.916	0.894	0.887
PF3D7_0305100.1-p1	923	S	conserved Plasmodium protein, unknown function OS=Plasmodium_falciparum_3D7 GN=PF3D7_0305100	PF3D7_0305100	1	DEENHNSDHDYHDNDENEELNNK	5.88965e-06	1	1.055	1.013	1.088	1.132	1.083	1.066	0.908	0.814	0.849	1.019	1.002	0.972
PF3D7_0305100.1-p1	1240	S	conserved Plasmodium protein, unknown function OS=Plasmodium_falciparum_3D7 GN=PF3D7_0305100	PF3D7_0305100	1	FGGINIGSFNK	0.000177415	2	1.058	1.099	1.103	1.118	1.051	1.129	0.969	0.999	0.947	0.895	0.807	0.827
PF3D7_0305200.1-p1	145	S	GRIP domain-containing protein, putative OS=Plasmodium_falciparum_3D7 GN=PF3D7_0305200	PF3D7_0305200	1	YFYYNSDSK	0.00764229	2	1.109	1.096	1.145	1.199	1.15	1.215	0.948	0.916	0.913	0.782	0.767	0.76	0.977	0.922	0.924	0.899	0.924	0.968	1.043	1.08	1.15	1.066	1.078	1.045
PF3D7_0305300.1-p1	318	S	transporter, putative OS=Plasmodium_falciparum_3D7 GN=PF3D7_0305300	PF3D7_0305300	1	KFSEVYNSIYENLK	0.000102018	1													1.092	1.074	1.168	1.289	1.228	1.27	0.859	0.852	0.84	0.698	0.861	0.801
PF3D7_0305300.1-p1	275	S	transporter, putative OS=Plasmodium_falciparum_3D7 GN=PF3D7_0305300	PF3D7_0305300	1	KKNSEENNAYNLFNNEK	1.30548e-05	4	1.412	1.553	1.418	1.52	1.392	1.552	0.714	0.724	0.642	0.364	0.371	0.336	1.092	1.074	1.168	1.289	1.228	1.27	0.859	0.852	0.84	0.698	0.861	0.801
PF3D7_0305300.1-p1	170	S	transporter, putative OS=Plasmodium_falciparum_3D7 GN=PF3D7_0305300	PF3D7_0305300	1	KKSNNYDNVVNSNMGNNK	5.33265e-07	1	1.123	1.098	1.108	1.036	1.035	1.038	1.003	1.014	0.95	0.899	0.829	0.866	1.092	1.074	1.168	1.289	1.228	1.27	0.859	0.852	0.84	0.698	0.861	0.801
PF3D7_0305300.1-p1	24	S	transporter, putative OS=Plasmodium_falciparum_3D7 GN=PF3D7_0305300	PF3D7_0305300	1	NSNINDEFSETQLR	1.15518e-06	3	1.303	1.258	1.297	1.444	1.49	1.476	0.82	0.779	0.771	0.469	0.446	0.446	1.092	1.074	1.168	1.289	1.228	1.27	0.859	0.852	0.84	0.698	0.861	0.801
PF3D7_0305300.1-p1	740	S	transporter, putative OS=Plasmodium_falciparum_3D7 GN=PF3D7_0305300	PF3D7_0305300	1	QFSELINNIHIIK	3.50698e-06	1	1.123	1.332	1.147	1.352	1.276	1.331	0.802	0.788	0.688	0.751	0.664	0.749	1.092	1.074	1.168	1.289	1.228	1.27	0.859	0.852	0.84	0.698	0.861	0.801
PF3D7_0305500.1-p1	406	S	protein dopey homolog, putative OS=Plasmodium_falciparum_3D7 GN=PF3D7_0305500	PF3D7_0305500	1	GIKSHEDIMGSNQNK	5.88535e-05	2	1.279	1.308	1.298	1.381	1.253	1.321	0.819	0.822	0.818	0.613	0.541	0.546	1.146	1.102	1.136	1.17	1.17	1.128	0.885	0.876	0.874	0.824	0.843	0.81
PF3D7_0305500.1-p1	958	S	protein dopey homolog, putative OS=Plasmodium_falciparum_3D7 GN=PF3D7_0305500	PF3D7_0305500	1	HMLYMNTHEIHSAR	0.0109849	1	1.071	1.164	1.173	1.292	1.234	1.194	0.871	0.729	0.725	0.795	0.914	0.839	1.146	1.102	1.136	1.17	1.17	1.128	0.885	0.876	0.874	0.824	0.843	0.81
PF3D7_0305500.1-p1	2677	S	protein dopey homolog, putative OS=Plasmodium_falciparum_3D7 GN=PF3D7_0305500	PF3D7_0305500	0.996	LSKSDYYYEQR	0.000783541	1	1.189	1.169	1.207	1.074	1.059	1.1	0.922	0.868	0.874	0.841	0.846	0.852	1.146	1.102	1.136	1.17	1.17	1.128	0.885	0.876	0.874	0.824	0.843	0.81
PF3D7_0305500.1-p1	392	S	protein dopey homolog, putative OS=Plasmodium_falciparum_3D7 GN=PF3D7_0305500	PF3D7_0305500	0.992	ISTSKEHLDNMHNR	4.94153e-05	1	1.156	1.194	1.261	1.374	1.344	1.374	0.823	0.833	0.779	0.635	0.618	0.609	1.146	1.102	1.136	1.17	1.17	1.128	0.885	0.876	0.874	0.824	0.843	0.81
PF3D7_0305500.1-p1	421	S	protein dopey homolog, putative OS=Plasmodium_falciparum_3D7 GN=PF3D7_0305500	PF3D7_0305500	1	MNLSNDEKDHWGGNLNSK	0.00194282	1	1.108	1.13	1.06	1.135	1.323	1.284	1.08	0.989	0.938	0.671	0.598	0.683	1.146	1.102	1.136	1.17	1.17	1.128	0.885	0.876	0.874	0.824	0.843	0.81
PF3D7_0305500.1-p1	3393	S	protein dopey homolog, putative OS=Plasmodium_falciparum_3D7 GN=PF3D7_0305500	PF3D7_0305500	1	NFNSLTYEDK	0.00316793	2	1.242	1.263	1.196	1.186	1.16	1.199	0.897	0.891	0.862	0.715	0.682	0.707	1.146	1.102	1.136	1.17	1.17	1.128	0.885	0.876	0.874	0.824	0.843	0.81
PF3D7_0305500.1-p1	990	S	protein dopey homolog, putative OS=Plasmodium_falciparum_3D7 GN=PF3D7_0305500	PF3D7_0305500	1	NKYDNNEYSESEIK	7.38358e-06	1	1.132	1.184	1.138	1.381	1.324	1.452	0.788	0.818	0.751	0.692	0.647	0.694	1.146	1.102	1.136	1.17	1.17	1.128	0.885	0.876	0.874	0.824	0.843	0.81
PF3D7_0305500.1-p1	460	S	protein dopey homolog, putative OS=Plasmodium_falciparum_3D7 GN=PF3D7_0305500	PF3D7_0305500	1	SEYGQVSYDESLER	2.54007e-05	1	1.029	1.148	1.138	1.194	1.058	1.152	0.922	0.94	0.863	0.851	0.868	0.837	1.146	1.102	1.136	1.17	1.17	1.128	0.885	0.876	0.874	0.824	0.843	0.81
PF3D7_0305500.1-p1	413	S	protein dopey homolog, putative OS=Plasmodium_falciparum_3D7 GN=PF3D7_0305500	PF3D7_0305500	1	SHEDIMGSNQNK	7.9712e-05	1	0.785	0.776	0.827	0.86	0.84	0.827	0.992	0.974	0.967	1.056	1.339	1.758	1.146	1.102	1.136	1.17	1.17	1.128	0.885	0.876	0.874	0.824	0.843	0.81
PF3D7_0305500.1-p1	2818	S	protein dopey homolog, putative OS=Plasmodium_falciparum_3D7 GN=PF3D7_0305500	PF3D7_0305500	1	SMIVMNNSDECIEK	0.000173419	1	1.098	1.056	1.131	1.239	1.229	1.21	0.892	0.892	0.858	0.841	0.768	0.785	1.146	1.102	1.136	1.17	1.17	1.128	0.885	0.876	0.874	0.824	0.843	0.81
PF3D7_0305500.1-p1	3760	S	protein dopey homolog, putative OS=Plasmodium_falciparum_3D7 GN=PF3D7_0305500	PF3D7_0305500	1	SNFSNTFSKDNINK	0.000630736	1	0.987	1.028	0.978	1.18	1.222	1.152	0.862	0.844	0.906	0.942	0.908	0.991	1.146	1.102	1.136	1.17	1.17	1.128	0.885	0.876	0.874	0.824	0.843	0.81
PF3D7_0305500.1-p1	3764	S	protein dopey homolog, putative OS=Plasmodium_falciparum_3D7 GN=PF3D7_0305500	PF3D7_0305500	1	SNFSNTFSKDNINK	0.000630736	1	0.987	1.028	0.978	1.18	1.222	1.152	0.862	0.844	0.906	0.942	0.908	0.991	1.146	1.102	1.136	1.17	1.17	1.128	0.885	0.876	0.874	0.824	0.843	0.81
PF3D7_0305500.1-p1	3702	S	protein dopey homolog, putative OS=Plasmodium_falciparum_3D7 GN=PF3D7_0305500	PF3D7_0305500	1	SVHFYPQHLDGNTLK	4.52759e-07	2	1.108	1.066	1.107	1.097	1.059	1.096	0.986	0.944	0.951	0.885	0.84	0.859	1.146	1.102	1.136	1.17	1.17	1.128	0.885	0.876	0.874	0.824	0.843	0.81
PF3D7_0305500.1-p1	887	S	protein dopey homolog, putative OS=Plasmodium_falciparum_3D7 GN=PF3D7_0305500	PF3D7_0305500	1	YFIDSNDVVSGR	0.00736744	1													1.146	1.102	1.136	1.17	1.17	1.128	0.885	0.876	0.874	0.824	0.843	0.81
PF3D7_0305500.1-p1	495	S	protein dopey homolog, putative OS=Plasmodium_falciparum_3D7 GN=PF3D7_0305500	PF3D7_0305500	1	YQGSVDYDEHDISMSTENDK	0.00909927	1	1.109	1.15	1.105	1.224	1.171	1.207	0.885	0.934	0.898	0.81	0.728	0.778	1.146	1.102	1.136	1.17	1.17	1.128	0.885	0.876	0.874	0.824	0.843	0.81
PF3D7_0305500.1-p1	3616	S	protein dopey homolog, putative OS=Plasmodium_falciparum_3D7 GN=PF3D7_0305500	PF3D7_0305500	1	YVSSEELK	0.0017312	4	1.252	1.225	1.25	1.262	1.24	1.276	0.843	0.794	0.783	0.701	0.689	0.684	1.146	1.102	1.136	1.17	1.17	1.128	0.885	0.876	0.874	0.824	0.843	0.81
PF3D7_0305500.1-p1	3617	S	protein dopey homolog, putative OS=Plasmodium_falciparum_3D7 GN=PF3D7_0305500	PF3D7_0305500	1	YVSSEELK	0.0125923	3	1.149	1.244	1.079	1.308	1.211	1.387	0.75	0.784	0.753	0.82	0.765	0.75	1.146	1.102	1.136	1.17	1.17	1.128	0.885	0.876	0.874	0.824	0.843	0.81
PF3D7_0305500.1-p1	3343	S	protein dopey homolog, putative OS=Plasmodium_falciparum_3D7 GN=PF3D7_0305500	PF3D7_0305500	1	YVSSSSDKDESSVYNISVDEENSLK	1.2658e-07	2	1.121	1.137	1.129	1.312	1.27	1.326	0.84	0.796	0.813	0.745	0.737	0.772	1.146	1.102	1.136	1.17	1.17	1.128	0.885	0.876	0.874	0.824	0.843	0.81
PF3D7_0305500.1-p1	3344	S	protein dopey homolog, putative OS=Plasmodium_falciparum_3D7 GN=PF3D7_0305500	PF3D7_0305500	1	YVSSSSDKDESSVYNISVDEENSLK	1.2658e-07	2	1.121	1.137	1.129	1.312	1.27	1.326	0.84	0.796	0.813	0.745	0.737	0.772	1.146	1.102	1.136	1.17	1.17	1.128	0.885	0.876	0.874	0.824	0.843	0.81
PF3D7_0305500.1-p1	3346	S	protein dopey homolog, putative OS=Plasmodium_falciparum_3D7 GN=PF3D7_0305500	PF3D7_0305500	0.991	YVSSSSDKDESSVYNISVDEENSLK	1.2658e-07	2	1.121	1.137	1.129	1.312	1.27	1.326	0.84	0.796	0.813	0.745	0.737	0.772	1.146	1.102	1.136	1.17	1.17	1.128	0.885	0.876	0.874	0.824	0.843	0.81
PF3D7_0305600.1-p1	64	S	DNA-(apurinic or apyrimidinic site) endonuclease OS=Plasmodium_falciparum_3D7 GN=PF3D7_0305600	PF3D7_0305600	1	DNHALDTQESQELVNK	2.63914e-07	1													0.792	0.795	0.81	0.796	0.792	0.781	1.336	1.321	1.25	1.208	1.134	1.162
PF3D7_0305600.1-p1	193	S	DNA-(apurinic or apyrimidinic site) endonuclease OS=Plasmodium_falciparum_3D7 GN=PF3D7_0305600	PF3D7_0305600	1	EYSKDDFVTDVK	0.000146232	2	0.628	0.664	0.633	0.905	0.883	0.923	1.468	1.538	1.445	1.018	0.912	0.984	0.792	0.795	0.81	0.796	0.792	0.781	1.336	1.321	1.25	1.208	1.134	1.162
PF3D7_0305600.1-p1	250	S	DNA-(apurinic or apyrimidinic site) endonuclease OS=Plasmodium_falciparum_3D7 GN=PF3D7_0305600	PF3D7_0305600	1	NRSVDIHNELSNK	2.52255e-05	2	0.965	0.933	0.973	0.89	0.898	0.91	1.184	1.191	1.179	0.93	0.966	0.98	0.792	0.795	0.81	0.796	0.792	0.781	1.336	1.321	1.25	1.208	1.134	1.162
PF3D7_0305700.1-p1	140	S	ubiquitin-conjugating enzyme E2, putative OS=Plasmodium_falciparum_3D7 GN=PF3D7_0305700	PF3D7_0305700	1	RLPQPNEGEVYSNN	0.00135223	2	0.89	0.902	0.95	1.041	0.979	1.052	0.926	0.927	0.926	1.171	1.098	1.138	0.734	0.788	0.732	0.76	0.756	0.746	1.227	1.136	1.144	1.379	1.308	1.251
PF3D7_0306100.1-p1	472	S	conserved Plasmodium protein, unknown function OS=Plasmodium_falciparum_3D7 GN=PF3D7_0306100	PF3D7_0306100	1	EFDSNDITNYNDR	8.19534e-06	2	0.788	0.827	0.847	1.003	0.979	1.004	1.023	1.009	1.079	1.165	1.111	1.167	1.046	1.045	1.039	1.111	1.114	1.107	0.942	0.97	0.909	0.891	0.924	0.925
PF3D7_0306800.1-p1	335	S	T-complex protein 1 subunit beta OS=Plasmodium_falciparum_3D7 GN=PF3D7_0306800	PF3D7_0306800	0.997	LANCLDAEIASTFEK	3.44648e-06	1	0.974	1.026	1.13	0.987	1.008	1.022	0.966	1.027	1	0.952	0.953	0.956	0.917	0.944	0.938	0.881	0.904	0.955	1.016	1.011	1.005	1.169	1.16	1.153
PF3D7_0306800.1-p1	262	S	T-complex protein 1 subunit beta OS=Plasmodium_falciparum_3D7 GN=PF3D7_0306800	PF3D7_0306800	1	VNVHSFEDVQDLENEER	5.33715e-08	1	1.119	1.135	1.128	1.168	1.148	1.207	0.924	0.925	0.94	0.793	0.765	0.746	0.917	0.944	0.938	0.881	0.904	0.955	1.016	1.011	1.005	1.169	1.16	1.153
PF3D7_0306900.1-p1	131	S	40S ribosomal protein S23, putative OS=Plasmodium_falciparum_3D7 GN=PF3D7_0306900	PF3D7_0306900	1	VSLLALFK	0.00113403	1	1.458	1.527	1.501	1.016	0.997	1.015	0.804	0.814	0.789	0.685	0.697	0.697	0.925	0.85	0.938	1.106	1.138	1.25	0.99	0.983	0.962	0.772	0.986	0.944
PF3D7_0307100.1-p1	140	T	40S ribosomal protein S12, putative OS=Plasmodium_falciparum_3D7 GN=PF3D7_0307100	PF3D7_0307100	0.997	DFLLSQNQTVTA	0.000705498	1	1.126	1.106	1.091	1.239	1.234	1.245	0.916	0.934	0.849	0.749	0.733	0.777	1.087	1.079	1.086	1.118	1.109	1.111	0.978	0.98	0.952	0.861	0.827	0.833
PF3D7_0307200.1-p1	66	S	60S ribosomal protein L7, putative OS=Plasmodium_falciparum_3D7 GN=PF3D7_0307200	PF3D7_0307200	1	YEEEYESER	0.000390832	2	1.463	1.478	1.427	0.915	0.861	0.95	0.733	0.77	0.765	0.881	0.867	0.89	1.134	1.153	1.095	0.989	1.022	1.019	0.96	0.937	0.932	0.956	0.972	0.957
PF3D7_0307500.1-p1	170	S	spindle and kinetochore-associated protein 2, putative OS=Plasmodium_falciparum_3D7 GN=PF3D7_0307500	PF3D7_0307500	1	NFNLNSSTGTNEYHEMEK	0.000215934	1	1.064	1.049	1.102	1.085	1.051	1.075	1.056	0.98	1.067	0.82	0.8	0.849	0.855	0.93	1.166	0.612	1.034	0.43	1.413	1.219	1.326	0.914	1.018	1.162
PF3D7_0307600.1-p1	97	S	conserved Plasmodium protein, unknown function OS=Plasmodium_falciparum_3D7 GN=PF3D7_0307600	PF3D7_0307600	1	DIYSISDHEK	0.00354186	1	0.961	0.91	0.954	0.914	0.969	0.904	1.071	1.107	1.074	1.119	1.065	0.951
PF3D7_0307700.1-p1	1680	S	conserved Plasmodium protein, unknown function OS=Plasmodium_falciparum_3D7 GN=PF3D7_0307700	PF3D7_0307700	1	DIEQYSNEFK	0.0160784	1	0.841	0.871	0.88	0.83	0.849	0.839	1.184	1.267	1.099	1.115	1.148	1.075	0.942	0.91	1.015	1.024	1.02	1.02	1.102	1.118	1.124	0.882	0.878	0.984
PF3D7_0307700.1-p1	996	S	conserved Plasmodium protein, unknown function OS=Plasmodium_falciparum_3D7 GN=PF3D7_0307700	PF3D7_0307700	1	DSSYLYDDVSSSFNNK	0.000106932	1	0.958	0.919	0.962	1.089	1.048	1.174	1.137	1.081	1.105	0.873	0.816	0.837	0.942	0.91	1.015	1.024	1.02	1.02	1.102	1.118	1.124	0.882	0.878	0.984
PF3D7_0307700.1-p1	1702	S	conserved Plasmodium protein, unknown function OS=Plasmodium_falciparum_3D7 GN=PF3D7_0307700	PF3D7_0307700	1	EENKSDPGYSTFIDENNK	1.77784e-05	3	1.004	1.014	1.01	1.18	1.128	1.222	0.899	0.845	0.865	0.935	0.95	0.948	0.942	0.91	1.015	1.024	1.02	1.02	1.102	1.118	1.124	0.882	0.878	0.984
PF3D7_0307700.1-p1	837	S	conserved Plasmodium protein, unknown function OS=Plasmodium_falciparum_3D7 GN=PF3D7_0307700	PF3D7_0307700	1	EESGEINNESMNLESGEEEYR	3.72154e-10	2	1.12	1.02	1.123	1.211	1.213	1.134	0.939	0.828	0.944	0.82	0.805	0.844	0.942	0.91	1.015	1.024	1.02	1.02	1.102	1.118	1.124	0.882	0.878	0.984
PF3D7_0307700.1-p1	178	S	conserved Plasmodium protein, unknown function OS=Plasmodium_falciparum_3D7 GN=PF3D7_0307700	PF3D7_0307700	1	KNSPFIHNK	4.20436e-05	2	0.957	0.966	0.961	0.748	0.733	0.789	1.2	1.159	1.148	1.173	1.093	1.073	0.942	0.91	1.015	1.024	1.02	1.02	1.102	1.118	1.124	0.882	0.878	0.984
PF3D7_0307700.1-p1	89	S	conserved Plasmodium protein, unknown function OS=Plasmodium_falciparum_3D7 GN=PF3D7_0307700	PF3D7_0307700	1	LNSSQLLNENLDNTLSR	1.99746e-07	3	1.044	1.064	1.078	1.259	1.23	1.283	1.058	1.038	0.976	0.674	0.661	0.636	0.942	0.91	1.015	1.024	1.02	1.02	1.102	1.118	1.124	0.882	0.878	0.984
PF3D7_0307700.1-p1	90	S	conserved Plasmodium protein, unknown function OS=Plasmodium_falciparum_3D7 GN=PF3D7_0307700	PF3D7_0307700	1	LNSSQLLNENLDNTLSR	2.14677e-06	1	0.981	1.064	1.005	1.234	1.145	1.201	1.079	1.094	0.998	0.765	0.721	0.712	0.942	0.91	1.015	1.024	1.02	1.02	1.102	1.118	1.124	0.882	0.878	0.984
PF3D7_0307700.1-p1	548	S	conserved Plasmodium protein, unknown function OS=Plasmodium_falciparum_3D7 GN=PF3D7_0307700	PF3D7_0307700	1	QLNSDEGYENVLK	4.50378e-05	2	1.146	1.154	1.145	1.277	1.22	1.287	0.906	0.872	0.847	0.746	0.699	0.701	0.942	0.91	1.015	1.024	1.02	1.02	1.102	1.118	1.124	0.882	0.878	0.984
PF3D7_0307700.1-p1	825	S	conserved Plasmodium protein, unknown function OS=Plasmodium_falciparum_3D7 GN=PF3D7_0307700	PF3D7_0307700	1	REESGEINNESMNLESGEEEYR	8.40637e-10	2	1.079	1.121	1.082	1.104	1.083	1.127	0.915	0.922	0.852	0.92	0.888	0.908	0.942	0.91	1.015	1.024	1.02	1.02	1.102	1.118	1.124	0.882	0.878	0.984
PF3D7_0307700.1-p1	1630	S	conserved Plasmodium protein, unknown function OS=Plasmodium_falciparum_3D7 GN=PF3D7_0307700	PF3D7_0307700	1	SQNDDFSYEDEEEMNR	4.77036e-07	3	1.068	1.17	1.068	1.098	0.997	1.062	0.979	1.03	0.901	0.915	0.803	0.909	0.942	0.91	1.015	1.024	1.02	1.02	1.102	1.118	1.124	0.882	0.878	0.984
PF3D7_0307700.1-p1	1652	S	conserved Plasmodium protein, unknown function OS=Plasmodium_falciparum_3D7 GN=PF3D7_0307700	PF3D7_0307700	0.996	SSVSESEGQHSEK	0.0602139	1													0.942	0.91	1.015	1.024	1.02	1.02	1.102	1.118	1.124	0.882	0.878	0.984
PF3D7_0307700.1-p1	1657	S	conserved Plasmodium protein, unknown function OS=Plasmodium_falciparum_3D7 GN=PF3D7_0307700	PF3D7_0307700	1	SSVSESEGQHSEKEFPK	2.65464e-06	1	0.696	0.697	0.727	0.813	0.782	0.79	0.876	0.875	0.887	1.54	1.679	1.64	0.942	0.91	1.015	1.024	1.02	1.02	1.102	1.118	1.124	0.882	0.878	0.984
PF3D7_0307700.1-p1	377	S	conserved Plasmodium protein, unknown function OS=Plasmodium_falciparum_3D7 GN=PF3D7_0307700	PF3D7_0307700	1	YDHSDGHHHK	0.0193562	1	1.428	1.544	1.36	1.284	1.002	1.21	0.661	0.753	0.637	0.683	0.764	0.673	0.942	0.91	1.015	1.024	1.02	1.02	1.102	1.118	1.124	0.882	0.878	0.984
PF3D7_0307700.1-p1	391	S	conserved Plasmodium protein, unknown function OS=Plasmodium_falciparum_3D7 GN=PF3D7_0307700	PF3D7_0307700	1	YDHSDGHHHK	0.0193562	1	1.428	1.544	1.36	1.284	1.002	1.21	0.661	0.753	0.637	0.683	0.764	0.673	0.942	0.91	1.015	1.024	1.02	1.02	1.102	1.118	1.124	0.882	0.878	0.984
PF3D7_0308100.1-p1	780	S	zinc finger protein, putative OS=Plasmodium_falciparum_3D7 GN=PF3D7_0308100	PF3D7_0308100	0.996	IENYEHIDNASSEISNKENCLIQK	0.000805413	1													0.812	1.007	1.007	0.76	0.882	1.008	1.112	0.926	1.291	1.288	1.005	0.996
PF3D7_0308300.1-p1	320	S	PhIL1-interacting candidate PIC4 OS=Plasmodium_falciparum_3D7 GN=PF3D7_0308300	PF3D7_0308300	1	ASDTSSEFFSVASGMKPNN	2.88924e-07	1	0.916	0.919	0.86	1.062	1.034	1.044	1.301	1.334	1.276	0.743	0.768	0.741
PF3D7_0308300.1-p1	155	S	PhIL1-interacting candidate PIC4 OS=Plasmodium_falciparum_3D7 GN=PF3D7_0308300	PF3D7_0308300	1	DVENLTYTNSEHTLNNK	5.5602e-07	2	0.735	0.755	0.728	0.845	0.901	0.948	1.301	1.271	1.346	1.06	1.031	1.079
PF3D7_0308300.1-p1	33	S	PhIL1-interacting candidate PIC4 OS=Plasmodium_falciparum_3D7 GN=PF3D7_0308300	PF3D7_0308300	1	FHVDNVSLCGIEDVLHNR	1.19081e-09	2	0.817	0.897	0.788	0.976	0.972	1.001	1.253	1.316	1.295	0.866	0.906	0.913
PF3D7_0308300.1-p1	57	T	PhIL1-interacting candidate PIC4 OS=Plasmodium_falciparum_3D7 GN=PF3D7_0308300	PF3D7_0308300	1	INTLMELYK	0.000324212	2	0.855	0.873	0.844	1.028	1.028	1.105	1.323	1.225	1.252	0.828	0.797	0.842
PF3D7_0308300.1-p1	70	S	PhIL1-interacting candidate PIC4 OS=Plasmodium_falciparum_3D7 GN=PF3D7_0308300	PF3D7_0308300	1	NENIYESYEEYDIDKYEK	4.91502e-06	1	0.826	0.78	0.86	1.047	1.013	1.01	1.356	1.222	1.285	0.899	0.855	0.847
PF3D7_0308300.1-p1	234	T	PhIL1-interacting candidate PIC4 OS=Plasmodium_falciparum_3D7 GN=PF3D7_0308300	PF3D7_0308300	1	NNIHNTKDELTNNYNIIK	2.92695e-05	1	0.891	0.924	0.946	1.111	1.094	1.157	1.255	1.215	1.205	0.718	0.734	0.75
PF3D7_0308300.1-p1	170	S	PhIL1-interacting candidate PIC4 OS=Plasmodium_falciparum_3D7 GN=PF3D7_0308300	PF3D7_0308300	1	NSIDLDFDQQIK	0.000235988	1	0.963	1.023	1.038	1.13	1.238	1.145	1.151	1.098	1.218	0.714	0.628	0.653
PF3D7_0308300.1-p1	307	S	PhIL1-interacting candidate PIC4 OS=Plasmodium_falciparum_3D7 GN=PF3D7_0308300	PF3D7_0308300	0.996	SDLPSSNIDEGSCK	1.18041e-05	2	0.887	0.973	0.947	1.122	0.998	1.095	1.179	1.246	1.178	0.833	0.771	0.771
PF3D7_0308600.1-p1	143	S	pre-mRNA-processing factor 19, putative OS=Plasmodium_falciparum_3D7 GN=PF3D7_0308600	PF3D7_0308600	0.996	SSNDLDIYEIGLNEELLEK	4.05018e-07	1	1.063	1.102	1.088	1.256	1.225	1.245	0.975	0.981	0.898	0.772	0.696	0.701	1.134	1.128	1.145	1.116	1.168	1.184	0.823	0.867	0.854	0.864	0.871	0.881
PF3D7_0308900.1-p1	146	S	splicing factor 3B subunit 1, putative OS=Plasmodium_falciparum_3D7 GN=PF3D7_0308900	PF3D7_0308900	1	ADPFADKSPSPGER	3.65058e-05	2	1.402	1.314	1.371	1.68	1.658	1.755	0.662	0.605	0.57	0.329	0.338	0.316	1.001	0.971	1.019	1.101	1.086	1.111	0.887	0.934	0.892	0.98	0.985	0.954
PF3D7_0308900.1-p1	148	S	splicing factor 3B subunit 1, putative OS=Plasmodium_falciparum_3D7 GN=PF3D7_0308900	PF3D7_0308900	1	ADPFADKSPSPGER	7.86046e-06	8	1.136	1.291	1.138	1.487	1.368	1.531	0.908	0.938	0.847	0.468	0.432	0.456	1.001	0.971	1.019	1.101	1.086	1.111	0.887	0.934	0.892	0.98	0.985	0.954
PF3D7_0308900.1-p1	135	S	splicing factor 3B subunit 1, putative OS=Plasmodium_falciparum_3D7 GN=PF3D7_0308900	PF3D7_0308900	1	KYDYTLSPQR	0.000366867	3	1.194	1.194	1.162	1.262	1.278	1.37	0.917	0.863	0.898	0.587	0.639	0.637	1.001	0.971	1.019	1.101	1.086	1.111	0.887	0.934	0.892	0.98	0.985	0.954
PF3D7_0308900.1-p1	421	S	splicing factor 3B subunit 1, putative OS=Plasmodium_falciparum_3D7 GN=PF3D7_0308900	PF3D7_0308900	1	NRPLTDEDLDELLPSEGYEIVQAPEEYEAIR	3.91158e-07	1	1.08	1.074	1.104	1.301	1.246	1.401	0.918	0.951	0.889	0.682	0.663	0.691	1.001	0.971	1.019	1.101	1.086	1.111	0.887	0.934	0.892	0.98	0.985	0.954
PF3D7_0308900.1-p1	452	T	splicing factor 3B subunit 1, putative OS=Plasmodium_falciparum_3D7 GN=PF3D7_0308900	PF3D7_0308900	1	NTIINTPLFPQKPK	0.000259254	1	1.12	1.18	1.282	1.215	1.179	1.097	0.845	0.826	0.816	0.793	0.843	0.804	1.001	0.971	1.019	1.101	1.086	1.111	0.887	0.934	0.892	0.98	0.985	0.954
PF3D7_0308900.1-p1	390	S	splicing factor 3B subunit 1, putative OS=Plasmodium_falciparum_3D7 GN=PF3D7_0308900	PF3D7_0308900	0.996	TPFTPMVDTSLSTDDLIK	5.49583e-05	3	1.001	1.165	1.072	1.282	1.308	1.321	0.992	0.986	0.93	0.669	0.644	0.63	1.001	0.971	1.019	1.101	1.086	1.111	0.887	0.934	0.892	0.98	0.985	0.954
PF3D7_0309200.1-p1	394	S	serine/threonine protein kinase ARK2, putative OS=Plasmodium_falciparum_3D7 GN=PF3D7_0309200	PF3D7_0309200	1	TSDSLNENYNER	5.70683e-05	1	0.915	0.862	0.97	0.904	0.922	0.878	1.315	1.246	1.256	0.888	0.889	0.955
PF3D7_0309300.1-p1	323	S	N2227-like protein, putative OS=Plasmodium_falciparum_3D7 GN=PF3D7_0309300	PF3D7_0309300	1	CGDVIVDDKNGSDKDSGNNDIHNK	0.109924	1	1.099	1	1.057	1.156	1.172	1.123	0.842	0.788	0.823	0.97	0.997	0.973	1.113	1.102	1.156	1.136	1.067	1.064	0.913	0.942	0.903	0.888	0.924	0.91
PF3D7_0309300.1-p1	327	S	N2227-like protein, putative OS=Plasmodium_falciparum_3D7 GN=PF3D7_0309300	PF3D7_0309300	1	CGDVIVDDKNGSDKDSGNNDIHNK	0.109924	1	1.099	1	1.057	1.156	1.172	1.123	0.842	0.788	0.823	0.97	0.997	0.973	1.113	1.102	1.156	1.136	1.067	1.064	0.913	0.942	0.903	0.888	0.924	0.91
PF3D7_0309300.1-p1	676	T	N2227-like protein, putative OS=Plasmodium_falciparum_3D7 GN=PF3D7_0309300	PF3D7_0309300	1	YEHTPPGMR	0.000732026	1	1.034	0.971	1.055	0.988	0.938	0.901	1.215	1.121	1.101	0.893	0.842	0.941	1.113	1.102	1.156	1.136	1.067	1.064	0.913	0.942	0.903	0.888	0.924	0.91
PF3D7_0309500.1-p1	591	S	asparagine synthetase [glutamine-hydrolyzing], putative OS=Plasmodium_falciparum_3D7 GN=PF3D7_0309500	PF3D7_0309500	1	HSKQFDDVK	9.60168e-05	1	0.88	0.837	0.957	0.688	0.795	0.755	0.957	0.819	0.987	1.416	1.352	1.555	0.772	0.798	0.842	0.832	0.841	0.77	1.13	1.079	1.126	1.292	1.295	1.263
PF3D7_0309500.1-p1	310	S	asparagine synthetase [glutamine-hydrolyzing], putative OS=Plasmodium_falciparum_3D7 GN=PF3D7_0309500	PF3D7_0309500	1	SFSIGLK	0.0126618	1	1.035	0.99	1.032	0.932	0.928	0.944	0.901	0.882	0.895	1.157	1.196	1.108	0.772	0.798	0.842	0.832	0.841	0.77	1.13	1.079	1.126	1.292	1.295	1.263
PF3D7_0309600.1-p1	109	S	60S acidic ribosomal protein P2 OS=Plasmodium_falciparum_3D7 GN=PF3D7_0309600	PF3D7_0309600	1	KEEEEEEEDDLGFSLFG	0.000178572	2	0.991	1.057	1.025	1.119	1.073	1.142	0.876	0.875	0.863	0.995	0.985	0.998	1.05	0.97	1.009	1.063	1.06	1.042	0.996	1.013	0.959	0.945	0.853	0.949
PF3D7_0310200.1-p1	1421	S	phd finger protein, putative OS=Plasmodium_falciparum_3D7 GN=PF3D7_0310200	PF3D7_0310200	1	DIKSNEDIKDIK	0.145363	1													1.178	1.18	1.167	1.294	1.22	1.292	0.74	0.794	0.759	0.856	0.815	0.841
PF3D7_0310200.1-p1	2494	S	phd finger protein, putative OS=Plasmodium_falciparum_3D7 GN=PF3D7_0310200	PF3D7_0310200	1	MEDRDEEDGKSGEDTR	6.15289e-05	3	1.266	1.145	1.208	1.457	1.577	1.613	0.613	0.54	0.522	0.636	0.713	0.711	1.178	1.18	1.167	1.294	1.22	1.292	0.74	0.794	0.759	0.856	0.815	0.841
PF3D7_0310200.1-p1	406	T	phd finger protein, putative OS=Plasmodium_falciparum_3D7 GN=PF3D7_0310200	PF3D7_0310200	1	NVFEYFTDHDFISTR	1.73e-06	1	1.226	1.362	1.332	1.407	1.43	1.425	0.715	0.695	0.68	0.594	0.591	0.542	1.178	1.18	1.167	1.294	1.22	1.292	0.74	0.794	0.759	0.856	0.815	0.841
PF3D7_0310200.1-p1	1299	S	phd finger protein, putative OS=Plasmodium_falciparum_3D7 GN=PF3D7_0310200	PF3D7_0310200	1	NYHSHNYDNEEITHEQK	4.29206e-05	1	1.86	1.813	1.748	1.079	0.886	0.871	0.694	0.607	0.613	0.637	0.588	0.604	1.178	1.18	1.167	1.294	1.22	1.292	0.74	0.794	0.759	0.856	0.815	0.841
PF3D7_0310200.1-p1	1455	S	phd finger protein, putative OS=Plasmodium_falciparum_3D7 GN=PF3D7_0310200	PF3D7_0310200	1	SDTQDFCPSDDKNINNIIK	3.21307e-05	3	1.121	1.075	1.099	1.37	1.32	1.401	0.804	0.82	0.753	0.742	0.745	0.749	1.178	1.18	1.167	1.294	1.22	1.292	0.74	0.794	0.759	0.856	0.815	0.841
PF3D7_0310200.1-p1	80	T	phd finger protein, putative OS=Plasmodium_falciparum_3D7 GN=PF3D7_0310200	PF3D7_0310200	0.997	TDNSFFMTTLSNLK	0.00164229	1	1.091	1.224	1.079	1.156	1.128	1.076	1.146	1.002	1.026	0.774	0.624	0.675	1.178	1.18	1.167	1.294	1.22	1.292	0.74	0.794	0.759	0.856	0.815	0.841
PF3D7_0310300.1-p1	79	S	phosphoglycerate mutase, putative OS=Plasmodium_falciparum_3D7 GN=PF3D7_0310300	PF3D7_0310300	1	KASFVK	0.125303	1	0.98	1.067	1.003	0.74	0.866	0.804	1.522	1.434	1.513	0.757	0.665	0.649	1.133	1.196	1.102	1.018	1.004	1.024	0.895	0.924	0.885	0.946	0.975	0.918
PF3D7_0310300.1-p1	469	S	phosphoglycerate mutase, putative OS=Plasmodium_falciparum_3D7 GN=PF3D7_0310300	PF3D7_0310300	1	LCSASQNDNSFENK	0.000454851	1	1.091	0.986	1.129	1.297	1.275	1.267	0.905	0.899	0.814	0.764	0.762	0.812	1.133	1.196	1.102	1.018	1.004	1.024	0.895	0.924	0.885	0.946	0.975	0.918
PF3D7_0310300.1-p1	45	S	phosphoglycerate mutase, putative OS=Plasmodium_falciparum_3D7 GN=PF3D7_0310300	PF3D7_0310300	1	YNSYDEEYTYNK	3.83106e-05	2	1.566	1.57	1.471	1.13	1.042	1.141	0.792	0.794	0.774	0.583	0.552	0.585	1.133	1.196	1.102	1.018	1.004	1.024	0.895	0.924	0.885	0.946	0.975	0.918
PF3D7_0310500.1-p1	2071	S	ATP-dependent RNA helicase DHX57, putative OS=Plasmodium_falciparum_3D7 GN=PF3D7_0310500	PF3D7_0310500	1	DHFDDEDEEYFSDEDIMSDIEENNILK	1.18041e-05	1													1.089	1.089	1.103	1.097	1.13	1.144	0.977	0.943	0.975	0.86	0.936	0.86
PF3D7_0310500.1-p1	2077	S	ATP-dependent RNA helicase DHX57, putative OS=Plasmodium_falciparum_3D7 GN=PF3D7_0310500	PF3D7_0310500	1	DHFDDEDEEYFSDEDIMSDIEENNILK	1.54762e-06	2	0.939	1.05	1.003	0.932	0.9	0.98	1.273	1.184	1.281	0.832	0.825	0.8	1.089	1.089	1.103	1.097	1.13	1.144	0.977	0.943	0.975	0.86	0.936	0.86
PF3D7_0310500.1-p1	441	S	ATP-dependent RNA helicase DHX57, putative OS=Plasmodium_falciparum_3D7 GN=PF3D7_0310500	PF3D7_0310500	1	NENWCEINSNELYEK	6.91002e-05	1	0.983	1.067	1.02	1.367	1.258	1.396	0.962	0.958	0.916	0.705	0.689	0.68	1.089	1.089	1.103	1.097	1.13	1.144	0.977	0.943	0.975	0.86	0.936	0.86
PF3D7_0310500.1-p1	2238	S	ATP-dependent RNA helicase DHX57, putative OS=Plasmodium_falciparum_3D7 GN=PF3D7_0310500	PF3D7_0310500	1	TNSEDFLFFQPINISPIK	4.05893e-06	1													1.089	1.089	1.103	1.097	1.13	1.144	0.977	0.943	0.975	0.86	0.936	0.86
PF3D7_0310500.1-p1	372	S	ATP-dependent RNA helicase DHX57, putative OS=Plasmodium_falciparum_3D7 GN=PF3D7_0310500	PF3D7_0310500	1	VFGSFK	0.0327671	1	1.681	1.669	1.617	0.858	0.906	0.86	1.027	0.997	0.943	0.508	0.459	0.475	1.089	1.089	1.103	1.097	1.13	1.144	0.977	0.943	0.975	0.86	0.936	0.86
PF3D7_0310800.1-p1	96	S	conserved Plasmodium protein, unknown function OS=Plasmodium_falciparum_3D7 GN=PF3D7_0310800	PF3D7_0310800	1	YVQLASTYLSASDEYEQYELNK	1.0552e-06	1	1.164	1.244	1.21	1.274	1.244	1.29	0.937	0.969	0.896	0.612	0.576	0.584
PF3D7_0310800.1-p1	98	S	conserved Plasmodium protein, unknown function OS=Plasmodium_falciparum_3D7 GN=PF3D7_0310800	PF3D7_0310800	1	YVQLASTYLSASDEYEQYELNK	1.0552e-06	1	1.164	1.244	1.21	1.274	1.244	1.29	0.937	0.969	0.896	0.612	0.576	0.584
PF3D7_0310800.1-p1	92	S	conserved Plasmodium protein, unknown function OS=Plasmodium_falciparum_3D7 GN=PF3D7_0310800	PF3D7_0310800	0.996	YVQLASTYLSASDEYEQYELNKI	3.12646e-06	1	0.905	1.081	0.979	1.009	1.171	1.084	1.109	1.012	1.025	0.859	0.88	0.888
PF3D7_0310900.1-p1	36	S	conserved Plasmodium protein, unknown function OS=Plasmodium_falciparum_3D7 GN=PF3D7_0310900	PF3D7_0310900	1	FQNESVDFHEISNK	3.34895e-05	1													0.904	1.026	0.97	0.802	0.786	0.721	0.984	1.187	1.031	1.227	1.227	1.22
PF3D7_0310900.1-p1	128	S	conserved Plasmodium protein, unknown function OS=Plasmodium_falciparum_3D7 GN=PF3D7_0310900	PF3D7_0310900	1	NDHNFHLNNSKK	0.00128579	1													0.904	1.026	0.97	0.802	0.786	0.721	0.984	1.187	1.031	1.227	1.227	1.22
PF3D7_0310900.1-p1	463	S	conserved Plasmodium protein, unknown function OS=Plasmodium_falciparum_3D7 GN=PF3D7_0310900	PF3D7_0310900	1	SYVLNDEETYEHMSNK	4.53486e-05	1	1.054	1.003	1.068	1.085	1.078	1.056	0.939	0.946	0.881	0.974	0.959	0.957	0.904	1.026	0.97	0.802	0.786	0.721	0.984	1.187	1.031	1.227	1.227	1.22
PF3D7_0311100.1-p1	303	S	pre-mRNA splicing factor, putative OS=Plasmodium_falciparum_3D7 GN=PF3D7_0311100	PF3D7_0311100	1	HDDSSSEISSHTYASR	1.88418e-08	2	0.823	0.982	0.925	0.707	0.87	0.879	1.052	1.111	1.059	1.143	1.261	1.188	0.994	1.057	0.912	0.939	0.961	0.959	1.037	0.989	1.016	1.116	1.015	1.069
PF3D7_0311100.1-p1	308	S	pre-mRNA splicing factor, putative OS=Plasmodium_falciparum_3D7 GN=PF3D7_0311100	PF3D7_0311100	1	HDDSSSEISSHTYASR	1.13628e-07	1	0.672	0.714	0.852	0.82	0.794	0.75	1.045	0.919	0.924	1.362	1.565	1.583	0.994	1.057	0.912	0.939	0.961	0.959	1.037	0.989	1.016	1.116	1.015	1.069
PF3D7_0311100.1-p1	309	S	pre-mRNA splicing factor, putative OS=Plasmodium_falciparum_3D7 GN=PF3D7_0311100	PF3D7_0311100	1	HDDSSSEISSHTYASR	1.13628e-07	1	0.672	0.714	0.852	0.82	0.794	0.75	1.045	0.919	0.924	1.362	1.565	1.583	0.994	1.057	0.912	0.939	0.961	0.959	1.037	0.989	1.016	1.116	1.015	1.069
PF3D7_0311100.1-p1	304	S	pre-mRNA splicing factor, putative OS=Plasmodium_falciparum_3D7 GN=PF3D7_0311100	PF3D7_0311100	1	HDDSSSEISSHTYASR	6.88751e-06	1	0.999	1.158	1.197	0.961	1.125	0.963	0.826	0.922	0.749	0.91	1.078	1.113	0.994	1.057	0.912	0.939	0.961	0.959	1.037	0.989	1.016	1.116	1.015	1.069
PF3D7_0311100.1-p1	305	S	pre-mRNA splicing factor, putative OS=Plasmodium_falciparum_3D7 GN=PF3D7_0311100	PF3D7_0311100	1	HDDSSSEISSHTYASR	6.88751e-06	1	0.999	1.158	1.197	0.961	1.125	0.963	0.826	0.922	0.749	0.91	1.078	1.113	0.994	1.057	0.912	0.939	0.961	0.959	1.037	0.989	1.016	1.116	1.015	1.069
PF3D7_0311100.1-p1	254	S	pre-mRNA splicing factor, putative OS=Plasmodium_falciparum_3D7 GN=PF3D7_0311100	PF3D7_0311100	1	KHSKDIGYK	0.0209453	1	1.162	1.203	1.271	1.247	1.286	1.249	0.82	0.851	0.769	0.709	0.684	0.749	0.994	1.057	0.912	0.939	0.961	0.959	1.037	0.989	1.016	1.116	1.015	1.069
PF3D7_0311100.1-p1	407	S	pre-mRNA splicing factor, putative OS=Plasmodium_falciparum_3D7 GN=PF3D7_0311100	PF3D7_0311100	1	KPYYDENKSDR	0.00255387	2	0.904	0.89	0.871	0.896	0.953	0.897	1.074	1.051	1.087	1.128	1.142	1.109	0.994	1.057	0.912	0.939	0.961	0.959	1.037	0.989	1.016	1.116	1.015	1.069
PF3D7_0311100.1-p1	284	S	pre-mRNA splicing factor, putative OS=Plasmodium_falciparum_3D7 GN=PF3D7_0311100	PF3D7_0311100	1	SLSSSDISYQHR	0.000574551	1	1.041	1.053	1.048	1.132	1.08	1.12	0.96	0.911	0.917	0.915	0.918	0.906	0.994	1.057	0.912	0.939	0.961	0.959	1.037	0.989	1.016	1.116	1.015	1.069
PF3D7_0311300.1-p1	776	S	phosphatidylinositol 3- and 4-kinase, putative OS=Plasmodium_falciparum_3D7 GN=PF3D7_0311300	PF3D7_0311300	1	DEALFCNSPNDDTK	5.00984e-05	1													0.813	0.809	0.798	0.806	0.748	0.852	1.129	1.173	1.125	1.261	1.298	1.276
PF3D7_0311300.1-p1	543	S	phosphatidylinositol 3- and 4-kinase, putative OS=Plasmodium_falciparum_3D7 GN=PF3D7_0311300	PF3D7_0311300	0.993	GETTGGEGSLKSPPSIK	0.00112978	1	0.892	0.941	0.924	1.527	1.408	1.661	0.939	0.891	0.896	0.674	0.687	0.562	0.813	0.809	0.798	0.806	0.748	0.852	1.129	1.173	1.125	1.261	1.298	1.276
PF3D7_0311300.1-p1	669	S	phosphatidylinositol 3- and 4-kinase, putative OS=Plasmodium_falciparum_3D7 GN=PF3D7_0311300	PF3D7_0311300	1	HTHLNSR	0.0329486	1	0.949	0.853	0.884	0.684	0.607	0.507	1.865	1.84	2.033	0.632	0.573	0.575	0.813	0.809	0.798	0.806	0.748	0.852	1.129	1.173	1.125	1.261	1.298	1.276
PF3D7_0311300.1-p1	792	S	phosphatidylinositol 3- and 4-kinase, putative OS=Plasmodium_falciparum_3D7 GN=PF3D7_0311300	PF3D7_0311300	1	KKDSDLDGYPK	0.000604756	2	0.836	0.822	0.825	0.815	0.808	0.825	1.074	1.047	1.049	1.332	1.255	1.312	0.813	0.809	0.798	0.806	0.748	0.852	1.129	1.173	1.125	1.261	1.298	1.276
PF3D7_0312400.1-p1	46	S	glycogen synthase kinase 3 OS=Plasmodium_falciparum_3D7 GN=PF3D7_0312400	PF3D7_0312400	1	DEEEYSHSSNRSEDEDEER	0.000108377	1	0.791	0.847	0.838	0.817	0.868	0.881	1.057	1.01	1.144	1.354	1.227	1.165	0.733	0.788	0.814	0.687	0.672	0.698	1.156	1.176	1.202	1.373	1.371	1.378
PF3D7_0312400.1-p1	43	S	glycogen synthase kinase 3 OS=Plasmodium_falciparum_3D7 GN=PF3D7_0312400	PF3D7_0312400	0.995	DEEEYSHSSNRSEDEDEER	0.000108377	1	0.791	0.847	0.838	0.817	0.868	0.881	1.057	1.01	1.144	1.354	1.227	1.165	0.733	0.788	0.814	0.687	0.672	0.698	1.156	1.176	1.202	1.373	1.371	1.378
PF3D7_0312400.1-p1	62	S	glycogen synthase kinase 3 OS=Plasmodium_falciparum_3D7 GN=PF3D7_0312400	PF3D7_0312400	1	TIDNEINRSPNK	0.000842611	2	0.715	0.745	0.777	0.736	0.721	0.76	1.179	1.165	1.199	1.349	1.306	1.347	0.733	0.788	0.814	0.687	0.672	0.698	1.156	1.176	1.202	1.373	1.371	1.378
PF3D7_0312500.1-p1	297	S	multidrug-resistant modulator MFR3 OS=Plasmodium_falciparum_3D7 GN=PF3D7_0312500	PF3D7_0312500	1	INYINSVDDINNSSNNSINIQHIQHK	2.04675e-07	2	1.045	1.053	1.031	1.381	1.3	1.375	0.88	0.922	0.867	0.726	0.709	0.71	1.105	1.117	1.136	1.178	1.138	1.176	0.929	0.932	0.944	0.767	0.729	0.69
PF3D7_0312500.1-p1	329	S	multidrug-resistant modulator MFR3 OS=Plasmodium_falciparum_3D7 GN=PF3D7_0312500	PF3D7_0312500	1	NLYNSGEK	0.071429	2	1.085	1.088	1.149	1.142	1.085	1.157	1.063	1.064	0.977	0.729	0.732	0.728	1.105	1.117	1.136	1.178	1.138	1.176	0.929	0.932	0.944	0.767	0.729	0.69
PF3D7_0312500.1-p1	578	S	multidrug-resistant modulator MFR3 OS=Plasmodium_falciparum_3D7 GN=PF3D7_0312500	PF3D7_0312500	1	YHMISLPSSK	6.45431e-05	3	1.007	1.067	1.046	1.12	1.058	1.129	1.029	1.014	1.088	0.828	0.825	0.79	1.105	1.117	1.136	1.178	1.138	1.176	0.929	0.932	0.944	0.767	0.729	0.69
PF3D7_0313000.1-p1	26	S	conserved Plasmodium protein, unknown function OS=Plasmodium_falciparum_3D7 GN=PF3D7_0313000	PF3D7_0313000	1	DQENDLEEIQSNEHEK	4.3213e-06	1	0.888	0.929	0.939	1.144	1.109	1.145	0.963	0.937	0.897	1.039	1.012	0.999	0.828	0.78	0.795	0.73	0.745	0.736	1.539	1.42	1.5	1.1	0.974	0.974
PF3D7_0313000.1-p1	153	S	conserved Plasmodium protein, unknown function OS=Plasmodium_falciparum_3D7 GN=PF3D7_0313000	PF3D7_0313000	1	LTSYNECPVDLYR	5.29249e-05	2	1.094	1.157	1.124	1.334	1.317	1.339	1.084	1.071	1.031	0.501	0.479	0.468	0.828	0.78	0.795	0.73	0.745	0.736	1.539	1.42	1.5	1.1	0.974	0.974
PF3D7_0314100.1-p1	138	S	vesicle transport v-SNARE protein, putative OS=Plasmodium_falciparum_3D7 GN=PF3D7_0314100	PF3D7_0314100	1	AQDIEDIGYTIMSELNSQR	1.95251e-09	2	1.14	1.271	1.236	1.094	1.13	1.091	0.915	0.894	0.924	0.798	0.78	0.727	0.977	1.011	1.045	1.209	1.182	1.157	0.959	0.913	0.932	0.852	0.888	0.879
PF3D7_0314700.1-p1	1000	S	RING finger protein RNF1 OS=Plasmodium_falciparum_3D7 GN=PF3D7_0314700	PF3D7_0314700	0.992	DGNVNRDSDTNRDSDTNR	0.00541481	1	1.057	1.084	1.032	0.959	1.155	1.111	0.757	0.855	0.85	1.097	1.002	1.042	1.085	0.994	1.096	1.127	1.126	1.086	0.931	0.977	0.947	0.842	0.909	0.92
PF3D7_0314700.1-p1	1006	S	RING finger protein RNF1 OS=Plasmodium_falciparum_3D7 GN=PF3D7_0314700	PF3D7_0314700	1	DSDTNRDSDTNRDSDTYR	0.00196727	2	1.165	1.123	1.175	1.051	1.105	1.254	0.732	0.81	0.781	0.945	0.886	0.972	1.085	0.994	1.096	1.127	1.126	1.086	0.931	0.977	0.947	0.842	0.909	0.92
PF3D7_0314700.1-p1	1012	S	RING finger protein RNF1 OS=Plasmodium_falciparum_3D7 GN=PF3D7_0314700	PF3D7_0314700	1	DSDTNRDSDTNRDSDTYR	0.00196727	2	1.165	1.123	1.175	1.051	1.105	1.254	0.732	0.81	0.781	0.945	0.886	0.972	1.085	0.994	1.096	1.127	1.126	1.086	0.931	0.977	0.947	0.842	0.909	0.92
PF3D7_0314700.1-p1	91	S	RING finger protein RNF1 OS=Plasmodium_falciparum_3D7 GN=PF3D7_0314700	PF3D7_0314700	0.997	NDQENVALNSSEER	3.68674e-07	2	1.055	1.143	1.106	1.003	0.959	1.006	0.826	0.898	0.84	1.112	1.017	1.035	1.085	0.994	1.096	1.127	1.126	1.086	0.931	0.977	0.947	0.842	0.909	0.92
PF3D7_0314700.1-p1	380	S	RING finger protein RNF1 OS=Plasmodium_falciparum_3D7 GN=PF3D7_0314700	PF3D7_0314700	1	RNSEEINLPGTENSK	1.00258e-05	1													1.085	0.994	1.096	1.127	1.126	1.086	0.931	0.977	0.947	0.842	0.909	0.92
PF3D7_0314700.1-p1	134	S	RING finger protein RNF1 OS=Plasmodium_falciparum_3D7 GN=PF3D7_0314700	PF3D7_0314700	1	SFSTSTLSSFFK	1.88578e-05	6	1.323	1.295	1.347	1.122	1.179	1.06	1.04	0.966	0.987	0.552	0.547	0.581	1.085	0.994	1.096	1.127	1.126	1.086	0.931	0.977	0.947	0.842	0.909	0.92
PF3D7_0314800.1-p1	742	S	conserved Plasmodium protein, unknown function OS=Plasmodium_falciparum_3D7 GN=PF3D7_0314800	PF3D7_0314800	1	NIFSESNSYEFFGIK	4.82418e-05	1	0.733	0.745	0.807	0.801	0.802	0.876	1.257	1.238	1.209	1.19	1.152	1.19
PF3D7_0314900.1-p1	380	S	conserved Plasmodium membrane protein, unknown function OS=Plasmodium_falciparum_3D7 GN=PF3D7_0314900	PF3D7_0314900	1	YCGENESSGNR	0.000845561	1	0.888	0.878	0.933	0.9	0.818	0.819	1.102	1.129	1.08	1.206	1.153	1.093
PF3D7_0315000.1-p1	84	S	zinc finger protein, putative OS=Plasmodium_falciparum_3D7 GN=PF3D7_0315000	PF3D7_0315000	1	ESFFSDTTIICK	0.000299621	2	0.941	1.011	0.943	0.994	0.965	0.951	1.07	1.076	1.053	0.988	0.974	1.034
PF3D7_0315100.1-p1	223	S	eukaryotic translation initiation factor 4E OS=Plasmodium_falciparum_3D7 GN=PF3D7_0315100	PF3D7_0315100	1	SLSHIHR	0.00688553	2	1.37	1.536	1.478	0.945	1.004	0.868	0.811	0.776	0.825	0.843	0.741	0.805	1.085	1.096	1.055	1.02	1.02	0.977	0.937	0.947	0.936	0.989	0.953	0.953
PF3D7_0315100.1-p1	221	S	eukaryotic translation initiation factor 4E OS=Plasmodium_falciparum_3D7 GN=PF3D7_0315100	PF3D7_0315100	1	VKSLSHIHR	0.00224257	2	1.337	1.331	1.318	1.124	1.127	1.25	0.764	0.737	0.749	0.772	0.751	0.742	1.085	1.096	1.055	1.02	1.02	0.977	0.937	0.947	0.936	0.989	0.953	0.953
PF3D7_0315600.1-p1	66	T	zinc finger protein, putative OS=Plasmodium_falciparum_3D7 GN=PF3D7_0315600	PF3D7_0315600	1	MYTIDTSDLTNK	0.000341283	1	1.132	1.277	1.209	1.169	1.146	1.137	1.01	1.087	0.922	0.676	0.615	0.621	1.3	1.386	1.384	1.096	1.143	1.142	0.817	0.785	0.766	0.644	0.757	0.714
PF3D7_0316200.1-p1	1850	S	conserved Plasmodium protein, unknown function OS=Plasmodium_falciparum_3D7 GN=PF3D7_0316200	PF3D7_0316200	1	KNSGGLEYNHEER	1.39449e-05	2	0.979	0.913	1.062	0.827	0.886	0.828	0.929	0.925	0.931	1.205	1.222	1.292
PF3D7_0316300.2-p1	418	S	inorganic pyrophosphatase, putative OS=Plasmodium_falciparum_3D7 GN=PF3D7_0316300	PF3D7_0316300	0.994	SDSAYKPDLNIWTP	0.00366081	1													0.723	0.76	0.709	0.732	0.725	0.734	1.371	1.36	1.385	1.285	1.217	1.282
PF3D7_0316500.1-p1	258	S	kinetochore protein NUF2, putative OS=Plasmodium_falciparum_3D7 GN=PF3D7_0316500	PF3D7_0316500	1	EDLEDQIVPSPEK	3.75265e-05	4	0.883	0.912	0.936	1.085	1.05	1.072	0.992	0.996	0.978	1.07	0.993	1.034	0.993	1.037	1.038	0.983	0.853	1.041	1.029	0.966	1.009	1.019	1.039	1.039
PF3D7_0316600.1-p1	302	S	formate-nitrite transporter OS=Plasmodium_falciparum_3D7 GN=PF3D7_0316600	PF3D7_0316600	1	DNNDAQMKSLSIELR	0.000269095	1													1.019	1.056	1.094	1.025	1.049	1.006	0.978	0.958	0.906	0.976	0.998	0.951
PF3D7_0316600.1-p1	304	S	formate-nitrite transporter OS=Plasmodium_falciparum_3D7 GN=PF3D7_0316600	PF3D7_0316600	1	DNNDAQMKSLSIELR	0.000269095	1													1.019	1.056	1.094	1.025	1.049	1.006	0.978	0.958	0.906	0.976	0.998	0.951
PF3D7_0316700.1-p1	28	S	protein YOP1, putative OS=Plasmodium_falciparum_3D7 GN=PF3D7_0316700	PF3D7_0316700	1	ISSNVFGEK	0.000129796	3	1.07	1.115	1.034	0.819	0.865	0.838	1.312	1.283	1.19	0.827	0.812	0.836	0.959	0.975	0.995	0.888	1.001	0.903	1.139	1.133	1.156	0.998	0.986	0.947
PF3D7_0316700.1-p1	27	S	protein YOP1, putative OS=Plasmodium_falciparum_3D7 GN=PF3D7_0316700	PF3D7_0316700	1	RISSNVFGEK	0.0831472	1													0.959	0.975	0.995	0.888	1.001	0.903	1.139	1.133	1.156	0.998	0.986	0.947
PF3D7_0316800.1-p1	5	S	40S ribosomal protein S15A, putative OS=Plasmodium_falciparum_3D7 GN=PF3D7_0316800	PF3D7_0316800	1	MSVLADCLK	0.000128081	1	1.387	1.54	1.379	0.987	0.949	0.912	0.937	0.873	0.937	0.744	0.707	0.649	1.124	1.051	1.028	1.026	0.992	0.998	0.962	0.953	0.961	0.951	0.952	0.997
PF3D7_0316900.1-p1	397	S	E3 ubiquitin-protein ligase, putative OS=Plasmodium_falciparum_3D7 GN=PF3D7_0316900	PF3D7_0316900	1	VFLQNDSK	0.00706662	2	1.38	1.2	1.328	1.493	1.544	1.471	0.671	0.655	0.726	0.578	0.493	0.462	1.004	0.966	1.032	1.12	1.062	1.076	1	0.937	0.94	1.008	1.027	0.908
PF3D7_0317200.1-p1	367	S	cdc2-related protein kinase 4 OS=Plasmodium_falciparum_3D7 GN=PF3D7_0317200	PF3D7_0317200	1	ASSVGLLK	0.00207752	2	1.371	1.348	1.366	0.91	0.919	0.936	1.148	1.103	1.12	0.605	0.584	0.59	0.975	0.99	1.01	0.82	0.843	0.832	1.112	1.094	1.117	1.034	1.112	1.055
PF3D7_0317200.1-p1	812	S	cdc2-related protein kinase 4 OS=Plasmodium_falciparum_3D7 GN=PF3D7_0317200	PF3D7_0317200	1	DICDDETISEKDYVTDKK	0.0010803	1	0.932	1.02	1.023	1.016	0.952	1.015	0.963	0.973	0.884	1.12	1.048	1.053	0.975	0.99	1.01	0.82	0.843	0.832	1.112	1.094	1.117	1.034	1.112	1.055
PF3D7_0317200.1-p1	1031	S	cdc2-related protein kinase 4 OS=Plasmodium_falciparum_3D7 GN=PF3D7_0317200	PF3D7_0317200	1	DLVMHSIDKPENVEQNFSSYR	6.71619e-08	3	0.947	1.018	1.006	1.372	1.335	1.409	0.913	0.915	0.867	0.776	0.703	0.74	0.975	0.99	1.01	0.82	0.843	0.832	1.112	1.094	1.117	1.034	1.112	1.055
PF3D7_0317200.1-p1	441	S	cdc2-related protein kinase 4 OS=Plasmodium_falciparum_3D7 GN=PF3D7_0317200	PF3D7_0317200	1	GLINSSQEINNSCK	3.22418e-05	1	0.981	1.004	1.001	1.14	1.117	1.135	0.981	1.044	1.012	0.879	0.828	0.877	0.975	0.99	1.01	0.82	0.843	0.832	1.112	1.094	1.117	1.034	1.112	1.055
PF3D7_0317200.1-p1	977	S	cdc2-related protein kinase 4 OS=Plasmodium_falciparum_3D7 GN=PF3D7_0317200	PF3D7_0317200	1	GMINDEDSAAEYDFSFQR	5.80702e-09	2	1.099	1.103	1.052	1.023	0.993	1.078	0.917	0.931	0.911	0.958	0.943	0.993	0.975	0.99	1.01	0.82	0.843	0.832	1.112	1.094	1.117	1.034	1.112	1.055
PF3D7_0317200.1-p1	1095	S	cdc2-related protein kinase 4 OS=Plasmodium_falciparum_3D7 GN=PF3D7_0317200	PF3D7_0317200	1	KDSDDVYCNYDYFK	2.41158e-05	1													0.975	0.99	1.01	0.82	0.843	0.832	1.112	1.094	1.117	1.034	1.112	1.055
PF3D7_0317200.1-p1	997	S	cdc2-related protein kinase 4 OS=Plasmodium_falciparum_3D7 GN=PF3D7_0317200	PF3D7_0317200	1	NQYSPSLETVQR	0.00020781	2	1.155	1.331	1.098	0.994	0.935	0.913	0.822	0.809	0.805	1.048	1.005	1.084	0.975	0.99	1.01	0.82	0.843	0.832	1.112	1.094	1.117	1.034	1.112	1.055
PF3D7_0317200.1-p1	999	S	cdc2-related protein kinase 4 OS=Plasmodium_falciparum_3D7 GN=PF3D7_0317200	PF3D7_0317200	1	NQYSPSLETVQR	0.000813812	2	0.938	0.9	0.838	0.905	0.892	0.907	1.045	1.25	0.944	1.151	1.078	1.152	0.975	0.99	1.01	0.82	0.843	0.832	1.112	1.094	1.117	1.034	1.112	1.055
PF3D7_0317200.1-p1	375	S	cdc2-related protein kinase 4 OS=Plasmodium_falciparum_3D7 GN=PF3D7_0317200	PF3D7_0317200	1	RNSIYNYK	0.0219109	1	1.066	1.046	1.08	0.824	0.815	0.8	1.254	1.238	1.178	0.894	0.893	0.912	0.975	0.99	1.01	0.82	0.843	0.832	1.112	1.094	1.117	1.034	1.112	1.055
PF3D7_0317300.1-p1	2092	S	conserved Plasmodium protein, unknown function OS=Plasmodium_falciparum_3D7 GN=PF3D7_0317300	PF3D7_0317300	1	CDIFNVAHSQDNIK	1.46887e-06	1	1.04	1.027	1.078	1.128	1.092	1.105	0.951	0.989	0.972	0.914	0.837	0.868	1.115	1.084	1.07	1.067	1.062	1.05	0.895	0.915	0.886	0.94	0.947	0.955
PF3D7_0317300.1-p1	534	T	conserved Plasmodium protein, unknown function OS=Plasmodium_falciparum_3D7 GN=PF3D7_0317300	PF3D7_0317300	1	HNTNDENNLSSLK	8.84669e-06	1	0.998	0.979	0.994	1.072	1.047	1.102	0.934	1.032	0.943	0.961	0.953	0.985	1.115	1.084	1.07	1.067	1.062	1.05	0.895	0.915	0.886	0.94	0.947	0.955
PF3D7_0317300.1-p1	2978	S	conserved Plasmodium protein, unknown function OS=Plasmodium_falciparum_3D7 GN=PF3D7_0317300	PF3D7_0317300	1	KYFSDSEITK	0.000863532	3	1.026	1.149	1.023	1.162	1.129	1.194	0.888	0.984	0.893	0.869	0.81	0.873	1.115	1.084	1.07	1.067	1.062	1.05	0.895	0.915	0.886	0.94	0.947	0.955
PF3D7_0317300.1-p1	2962	S	conserved Plasmodium protein, unknown function OS=Plasmodium_falciparum_3D7 GN=PF3D7_0317300	PF3D7_0317300	1	IVEAGSALENK	0.00140065	1													1.115	1.084	1.07	1.067	1.062	1.05	0.895	0.915	0.886	0.94	0.947	0.955
PF3D7_0317300.1-p1	22	S	conserved Plasmodium protein, unknown function OS=Plasmodium_falciparum_3D7 GN=PF3D7_0317300	PF3D7_0317300	1	NEKDDYDKVNEEEYSLENFR	0.000240491	1													1.115	1.084	1.07	1.067	1.062	1.05	0.895	0.915	0.886	0.94	0.947	0.955
PF3D7_0317300.1-p1	1500	S	conserved Plasmodium protein, unknown function OS=Plasmodium_falciparum_3D7 GN=PF3D7_0317300	PF3D7_0317300	1	NKEDAEGNSTQAR	0.00647158	1	1.041	1.025	1.111	1.147	1.059	1.039	0.87	0.782	0.823	1.067	1.038	0.995	1.115	1.084	1.07	1.067	1.062	1.05	0.895	0.915	0.886	0.94	0.947	0.955
PF3D7_0317300.1-p1	2172	S	conserved Plasmodium protein, unknown function OS=Plasmodium_falciparum_3D7 GN=PF3D7_0317300	PF3D7_0317300	1	NLSQEIYK	0.00276564	3	1.146	1.141	1.079	1.104	1.115	1.161	0.926	0.874	0.836	0.868	0.862	0.889	1.115	1.084	1.07	1.067	1.062	1.05	0.895	0.915	0.886	0.94	0.947	0.955
PF3D7_0317300.1-p1	579	S	conserved Plasmodium protein, unknown function OS=Plasmodium_falciparum_3D7 GN=PF3D7_0317300	PF3D7_0317300	1	SHFSGDNEYIQDQLSNR	2.08439e-08	4	1.006	1.051	1.05	1.273	1.172	1.26	0.866	0.853	0.826	0.907	0.853	0.881	1.115	1.084	1.07	1.067	1.062	1.05	0.895	0.915	0.886	0.94	0.947	0.955
PF3D7_0317300.1-p1	568	S	conserved Plasmodium protein, unknown function OS=Plasmodium_falciparum_3D7 GN=PF3D7_0317300	PF3D7_0317300	1	SHFSGDNEYIQDQLSNR	2.34571e-05	1	0.99	1.025	1.081	1.213	1.179	1.212	0.982	0.9	0.914	0.907	0.784	0.812	1.115	1.084	1.07	1.067	1.062	1.05	0.895	0.915	0.886	0.94	0.947	0.955
PF3D7_0317300.1-p1	565	S	conserved Plasmodium protein, unknown function OS=Plasmodium_falciparum_3D7 GN=PF3D7_0317300	PF3D7_0317300	1	SIKSRSHFSGDNEYIQDQLSNR	0.000253656	1	1.169	1.21	1.174	1.239	1.21	1.251	0.839	0.831	0.793	0.798	0.735	0.752	1.115	1.084	1.07	1.067	1.062	1.05	0.895	0.915	0.886	0.94	0.947	0.955
PF3D7_0317300.1-p1	563	S	conserved Plasmodium protein, unknown function OS=Plasmodium_falciparum_3D7 GN=PF3D7_0317300	PF3D7_0317300	0.993	SIKSRSHFSGDNEYIQDQLSNR	0.000253656	1	1.169	1.21	1.174	1.239	1.21	1.251	0.839	0.831	0.793	0.798	0.735	0.752	1.115	1.084	1.07	1.067	1.062	1.05	0.895	0.915	0.886	0.94	0.947	0.955
PF3D7_0317300.1-p1	2288	S	conserved Plasmodium protein, unknown function OS=Plasmodium_falciparum_3D7 GN=PF3D7_0317300	PF3D7_0317300	0.995	SIVSCFEDSNIMSPSCNDILNVFNNLSK	2.44451e-07	1	0.944	0.976	0.941	1.161	1.113	1.189	0.934	0.952	0.935	0.955	0.918	0.981	1.115	1.084	1.07	1.067	1.062	1.05	0.895	0.915	0.886	0.94	0.947	0.955
PF3D7_0317500.1-p1	1236	T	kinesin-5 OS=Plasmodium_falciparum_3D7 GN=PF3D7_0317500	PF3D7_0317500	1	ETFVNVIDMFTPMK	9.06613e-05	1	0.897	0.968	1.02	0.994	1.093	1.062	1.069	1.002	1.029	0.963	0.987	0.917
PF3D7_0317600.1-p1	153	S	40S ribosomal protein S11, putative OS=Plasmodium_falciparum_3D7 GN=PF3D7_0317600	PF3D7_0317600	1	HQIFGSAR	0.00509841	1													1.167	1.126	1.102	1.018	1.047	1.008	0.956	1.002	0.944	0.885	0.857	0.882
PF3D7_0317600.1-p1	20	S	40S ribosomal protein S11, putative OS=Plasmodium_falciparum_3D7 GN=PF3D7_0317600	PF3D7_0317600	1	QEGASFFNSK	0.0015038	2	1.053	1.086	1.074	1.145	1.091	1.141	0.88	0.893	0.832	0.939	0.921	0.944	1.167	1.126	1.102	1.018	1.047	1.008	0.956	1.002	0.944	0.885	0.857	0.882
PF3D7_0317600.1-p1	47	T	40S ribosomal protein S11, putative OS=Plasmodium_falciparum_3D7 GN=PF3D7_0317600	PF3D7_0317600	1	VGLGFATPK	0.0222842	1	0.966	1.045	1.017	0.969	0.802	0.865	1.122	1.042	1.218	0.983	0.957	1.013	1.167	1.126	1.102	1.018	1.047	1.008	0.956	1.002	0.944	0.885	0.857	0.882
PF3D7_0317700.1-p1	806	S	CPSF (cleavage and polyadenylation specific factor), subunit A, putative OS=Plasmodium_falciparum_3D7 GN=PF3D7_0317700	PF3D7_0317700	1	EDFEPVEYSPYCQMLK	6.74707e-05	1	0.857	0.916	0.909	1.018	1.134	1.06	1.098	1.02	1.03	0.961	0.968	1.03	1.05	1.047	1.077	1.031	1.074	1.008	0.95	0.944	0.981	0.934	0.967	0.964
PF3D7_0317700.1-p1	1740	S	CPSF (cleavage and polyadenylation specific factor), subunit A, putative OS=Plasmodium_falciparum_3D7 GN=PF3D7_0317700	PF3D7_0317700	1	FLESDNEINK	3.63801e-05	2	1.116	1.209	1.127	1.173	0.983	1.054	0.869	0.86	0.82	0.933	0.913	0.944	1.05	1.047	1.077	1.031	1.074	1.008	0.95	0.944	0.981	0.934	0.967	0.964
PF3D7_0317700.1-p1	514	S	CPSF (cleavage and polyadenylation specific factor), subunit A, putative OS=Plasmodium_falciparum_3D7 GN=PF3D7_0317700	PF3D7_0317700	1	FLGDDNSEFDFYDYSDNDK	1.66083e-07	1	1.071	1.142	1.121	1.157	1.09	1.159	0.878	0.9	0.878	0.909	0.846	0.849	1.05	1.047	1.077	1.031	1.074	1.008	0.95	0.944	0.981	0.934	0.967	0.964
PF3D7_0317700.1-p1	506	S	CPSF (cleavage and polyadenylation specific factor), subunit A, putative OS=Plasmodium_falciparum_3D7 GN=PF3D7_0317700	PF3D7_0317700	1	FLGDDNSEFDFYDYSDNDK	6.75733e-07	3	1.154	1.225	1.152	1.15	1.17	1.197	0.903	0.838	0.847	0.806	0.768	0.789	1.05	1.047	1.077	1.031	1.074	1.008	0.95	0.944	0.981	0.934	0.967	0.964
PF3D7_0317700.1-p1	589	S	CPSF (cleavage and polyadenylation specific factor), subunit A, putative OS=Plasmodium_falciparum_3D7 GN=PF3D7_0317700	PF3D7_0317700	1	KNSFVNNILDK	0.000612608	1	1.043	1.079	1.053	1.004	0.934	0.987	1.073	1.063	1.084	0.918	0.937	0.827	1.05	1.047	1.077	1.031	1.074	1.008	0.95	0.944	0.981	0.934	0.967	0.964
PF3D7_0317800.1-p1	44	S	26S proteasome non-ATPase regulatory subunit 9, putative OS=Plasmodium_falciparum_3D7 GN=PF3D7_0317800	PF3D7_0317800	1	GNLIDSEGFPR	0.00238182	1													0.941	0.917	0.904	0.944	0.909	0.936	1.068	1.127	1.147	1.063	1.05	1.091
PF3D7_0317800.1-p1	107	T	26S proteasome non-ATPase regulatory subunit 9, putative OS=Plasmodium_falciparum_3D7 GN=PF3D7_0317800	PF3D7_0317800	1	NINNDLLNTPQQITK	3.56352e-05	1													0.941	0.917	0.904	0.944	0.909	0.936	1.068	1.127	1.147	1.063	1.05	1.091
PF3D7_0318200.1-p1	1766	S	DNA-directed RNA polymerase II subunit RPB1 OS=Plasmodium_falciparum_3D7 GN=PF3D7_0318200	PF3D7_0318200	1	EDNIVNNNNDNNDDDEEEEEEEEDFLFGDHNVSPK	1.06609e-10	1	0.962	0.978	0.977	1.081	1.07	1.131	1.006	1.013	0.995	0.946	0.912	0.927	1.033	1.025	1.05	1.135	1.118	1.164	0.876	0.887	0.871	0.919	0.94	0.935
PF3D7_0318200.1-p1	225	S	DNA-directed RNA polymerase II subunit RPB1 OS=Plasmodium_falciparum_3D7 GN=PF3D7_0318200	PF3D7_0318200	1	EGPNMYIQFLHSSEEDIDESK	3.00692e-09	2	1.018	1.037	1.046	1.46	1.371	1.45	0.848	0.82	0.783	0.736	0.711	0.721	1.033	1.025	1.05	1.135	1.118	1.164	0.876	0.887	0.871	0.919	0.94	0.935
PF3D7_0318200.1-p1	2161	S	DNA-directed RNA polymerase II subunit RPB1 OS=Plasmodium_falciparum_3D7 GN=PF3D7_0318200	PF3D7_0318200	1	FSPTQSPK	0.0042688	3	1.078	1.057	1.1	1.302	1.34	1.444	0.815	0.837	0.805	0.721	0.709	0.791	1.033	1.025	1.05	1.135	1.118	1.164	0.876	0.887	0.871	0.919	0.94	0.935
PF3D7_0318200.1-p1	2163	T	DNA-directed RNA polymerase II subunit RPB1 OS=Plasmodium_falciparum_3D7 GN=PF3D7_0318200	PF3D7_0318200	0.997	FSPTQSPK	0.0324069	1	1.063	1.03	1.089	1.14	1.319	1.094	1.008	0.827	0.883	0.966	0.797	0.785	1.033	1.025	1.05	1.135	1.118	1.164	0.876	0.887	0.871	0.919	0.94	0.935
PF3D7_0318200.1-p1	2377	S	DNA-directed RNA polymerase II subunit RPB1 OS=Plasmodium_falciparum_3D7 GN=PF3D7_0318200	PF3D7_0318200	1	FSPTSPAYSISSPVYDK	1.8056e-07	1	1.109	1.101	1.073	1.829	1.735	1.936	0.737	0.762	0.679	0.356	0.356	0.327	1.033	1.025	1.05	1.135	1.118	1.164	0.876	0.887	0.871	0.919	0.94	0.935
PF3D7_0318200.1-p1	1720	S	DNA-directed RNA polymerase II subunit RPB1 OS=Plasmodium_falciparum_3D7 GN=PF3D7_0318200	PF3D7_0318200	1	GGGDSNTSALFGNK	6.66387e-07	1	0.871	0.925	0.88	1.125	1.088	1.209	0.925	0.984	0.912	1.031	1.035	1.015	1.033	1.025	1.05	1.135	1.118	1.164	0.876	0.887	0.871	0.919	0.94	0.935
PF3D7_0318200.1-p1	1168	S	DNA-directed RNA polymerase II subunit RPB1 OS=Plasmodium_falciparum_3D7 GN=PF3D7_0318200	PF3D7_0318200	0.994	GNLSSTHNHK	0.0471937	1	1.11	1.16	1.239	1.293	1.269	1.402	0.732	0.805	0.762	0.824	0.713	0.692	1.033	1.025	1.05	1.135	1.118	1.164	0.876	0.887	0.871	0.919	0.94	0.935
PF3D7_0318200.1-p1	237	S	DNA-directed RNA polymerase II subunit RPB1 OS=Plasmodium_falciparum_3D7 GN=PF3D7_0318200	PF3D7_0318200	1	KLSAEEALEILK	9.32016e-06	1	1.305	1.354	1.361	1.347	1.255	1.305	0.692	0.708	0.664	0.692	0.67	0.646	1.033	1.025	1.05	1.135	1.118	1.164	0.876	0.887	0.871	0.919	0.94	0.935
PF3D7_0318200.1-p1	2165	S	DNA-directed RNA polymerase II subunit RPB1 OS=Plasmodium_falciparum_3D7 GN=PF3D7_0318200	PF3D7_0318200	1	LGGKFSPTQSPK	0.00792849	1	1.064	1.12	1.124	1.57	1.653	1.667	0.782	0.838	0.713	0.494	0.476	0.5	1.033	1.025	1.05	1.135	1.118	1.164	0.876	0.887	0.871	0.919	0.94	0.935
PF3D7_0318200.1-p1	2046	T	DNA-directed RNA polymerase II subunit RPB1 OS=Plasmodium_falciparum_3D7 GN=PF3D7_0318200	PF3D7_0318200	1	IGTGSFDIIIDNQK	8.50316e-07	1	0.865	0.932	0.892	0.761	0.839	0.837	0.735	0.735	0.71	1.627	1.501	1.566	1.033	1.025	1.05	1.135	1.118	1.164	0.876	0.887	0.871	0.919	0.94	0.935
PF3D7_0318200.1-p1	1665	S	DNA-directed RNA polymerase II subunit RPB1 OS=Plasmodium_falciparum_3D7 GN=PF3D7_0318200	PF3D7_0318200	1	NEDSISINSSNNEQVK	0.000295989	2	0.962	0.94	0.974	1.747	1.589	1.761	0.738	0.676	0.652	0.645	0.635	0.681	1.033	1.025	1.05	1.135	1.118	1.164	0.876	0.887	0.871	0.919	0.94	0.935
PF3D7_0318200.1-p1	1664	S	DNA-directed RNA polymerase II subunit RPB1 OS=Plasmodium_falciparum_3D7 GN=PF3D7_0318200	PF3D7_0318200	1	NEDSISINSSNNEQVK	0.00047773	1	1.016	0.983	1.014	1.285	1.197	1.274	0.912	0.911	0.842	0.845	0.857	0.864	1.033	1.025	1.05	1.135	1.118	1.164	0.876	0.887	0.871	0.919	0.94	0.935
PF3D7_0318200.1-p1	1661	S	DNA-directed RNA polymerase II subunit RPB1 OS=Plasmodium_falciparum_3D7 GN=PF3D7_0318200	PF3D7_0318200	0.994	NEDSISINSSNNEQVK	0.00047773	1	1.016	0.983	1.014	1.285	1.197	1.274	0.912	0.911	0.842	0.845	0.857	0.864	1.033	1.025	1.05	1.135	1.118	1.164	0.876	0.887	0.871	0.919	0.94	0.935
PF3D7_0318200.1-p1	1650	S	DNA-directed RNA polymerase II subunit RPB1 OS=Plasmodium_falciparum_3D7 GN=PF3D7_0318200	PF3D7_0318200	1	NNISSDINTK	0.0034923	1	1.039	1.073	0.964	1.083	1.054	1.036	1.048	0.992	0.96	0.895	0.904	0.951	1.033	1.025	1.05	1.135	1.118	1.164	0.876	0.887	0.871	0.919	0.94	0.935
PF3D7_0318200.1-p1	2264	S	DNA-directed RNA polymerase II subunit RPB1 OS=Plasmodium_falciparum_3D7 GN=PF3D7_0318200	PF3D7_0318200	0.997	YSPTSPK	0.0331311	4	1.167	1.114	1.034	1.519	1.561	1.614	0.633	0.756	0.687	0.641	0.603	0.67	1.033	1.025	1.05	1.135	1.118	1.164	0.876	0.887	0.871	0.919	0.94	0.935
PF3D7_0318200.1-p1	2296	S	DNA-directed RNA polymerase II subunit RPB1 OS=Plasmodium_falciparum_3D7 GN=PF3D7_0318200	PF3D7_0318200	1	YSPTSPK	0.0331311	4	1.167	1.114	1.034	1.519	1.561	1.614	0.633	0.756	0.687	0.641	0.603	0.67	1.033	1.025	1.05	1.135	1.118	1.164	0.876	0.887	0.871	0.919	0.94	0.935
PF3D7_0318200.1-p1	2303	S	DNA-directed RNA polymerase II subunit RPB1 OS=Plasmodium_falciparum_3D7 GN=PF3D7_0318200	PF3D7_0318200	1	YSPTSPK	0.0331311	4	1.167	1.114	1.034	1.519	1.561	1.614	0.633	0.756	0.687	0.641	0.603	0.67	1.033	1.025	1.05	1.135	1.118	1.164	0.876	0.887	0.871	0.919	0.94	0.935
PF3D7_0318200.1-p1	2310	S	DNA-directed RNA polymerase II subunit RPB1 OS=Plasmodium_falciparum_3D7 GN=PF3D7_0318200	PF3D7_0318200	1	YSPTSPK	0.0331311	4	1.167	1.114	1.034	1.519	1.561	1.614	0.633	0.756	0.687	0.641	0.603	0.67	1.033	1.025	1.05	1.135	1.118	1.164	0.876	0.887	0.871	0.919	0.94	0.935
PF3D7_0318200.1-p1	2317	S	DNA-directed RNA polymerase II subunit RPB1 OS=Plasmodium_falciparum_3D7 GN=PF3D7_0318200	PF3D7_0318200	1	YSPTSPK	0.0331311	4	1.167	1.114	1.034	1.519	1.561	1.614	0.633	0.756	0.687	0.641	0.603	0.67	1.033	1.025	1.05	1.135	1.118	1.164	0.876	0.887	0.871	0.919	0.94	0.935
PF3D7_0318200.1-p1	2324	S	DNA-directed RNA polymerase II subunit RPB1 OS=Plasmodium_falciparum_3D7 GN=PF3D7_0318200	PF3D7_0318200	1	YSPTSPK	0.0331311	4	1.167	1.114	1.034	1.519	1.561	1.614	0.633	0.756	0.687	0.641	0.603	0.67	1.033	1.025	1.05	1.135	1.118	1.164	0.876	0.887	0.871	0.919	0.94	0.935
PF3D7_0318200.1-p1	2331	S	DNA-directed RNA polymerase II subunit RPB1 OS=Plasmodium_falciparum_3D7 GN=PF3D7_0318200	PF3D7_0318200	1	YSPTSPK	0.0331311	4	1.167	1.114	1.034	1.519	1.561	1.614	0.633	0.756	0.687	0.641	0.603	0.67	1.033	1.025	1.05	1.135	1.118	1.164	0.876	0.887	0.871	0.919	0.94	0.935
PF3D7_0318200.1-p1	2338	S	DNA-directed RNA polymerase II subunit RPB1 OS=Plasmodium_falciparum_3D7 GN=PF3D7_0318200	PF3D7_0318200	1	YSPTSPK	0.0331311	4	1.167	1.114	1.034	1.519	1.561	1.614	0.633	0.756	0.687	0.641	0.603	0.67	1.033	1.025	1.05	1.135	1.118	1.164	0.876	0.887	0.871	0.919	0.94	0.935
PF3D7_0318200.1-p1	2345	S	DNA-directed RNA polymerase II subunit RPB1 OS=Plasmodium_falciparum_3D7 GN=PF3D7_0318200	PF3D7_0318200	1	YSPTSPK	0.0331311	4	1.167	1.114	1.034	1.519	1.561	1.614	0.633	0.756	0.687	0.641	0.603	0.67	1.033	1.025	1.05	1.135	1.118	1.164	0.876	0.887	0.871	0.919	0.94	0.935
PF3D7_0318200.1-p1	2298	T	DNA-directed RNA polymerase II subunit RPB1 OS=Plasmodium_falciparum_3D7 GN=PF3D7_0318200	PF3D7_0318200	0.99	YSPTSPKYSPTSPK	0.00647158	1	1.155	1.11	1.139	1.383	1.265	1.399	0.847	0.914	0.812	0.666	0.633	0.677	1.033	1.025	1.05	1.135	1.118	1.164	0.876	0.887	0.871	0.919	0.94	0.935
PF3D7_0318200.1-p1	2312	T	DNA-directed RNA polymerase II subunit RPB1 OS=Plasmodium_falciparum_3D7 GN=PF3D7_0318200	PF3D7_0318200	0.99	YSPTSPKYSPTSPK	0.00647158	1	1.155	1.11	1.139	1.383	1.265	1.399	0.847	0.914	0.812	0.666	0.633	0.677	1.033	1.025	1.05	1.135	1.118	1.164	0.876	0.887	0.871	0.919	0.94	0.935
PF3D7_0318200.1-p1	2326	T	DNA-directed RNA polymerase II subunit RPB1 OS=Plasmodium_falciparum_3D7 GN=PF3D7_0318200	PF3D7_0318200	0.99	YSPTSPKYSPTSPK	0.00647158	1	1.155	1.11	1.139	1.383	1.265	1.399	0.847	0.914	0.812	0.666	0.633	0.677	1.033	1.025	1.05	1.135	1.118	1.164	0.876	0.887	0.871	0.919	0.94	0.935
PF3D7_0318200.1-p1	2340	T	DNA-directed RNA polymerase II subunit RPB1 OS=Plasmodium_falciparum_3D7 GN=PF3D7_0318200	PF3D7_0318200	0.99	YSPTSPKYSPTSPK	0.00647158	1	1.155	1.11	1.139	1.383	1.265	1.399	0.847	0.914	0.812	0.666	0.633	0.677	1.033	1.025	1.05	1.135	1.118	1.164	0.876	0.887	0.871	0.919	0.94	0.935
PF3D7_0318200.1-p1	2352	S	DNA-directed RNA polymerase II subunit RPB1 OS=Plasmodium_falciparum_3D7 GN=PF3D7_0318200	PF3D7_0318200	1	YSPTSPVAQNIASPNYSPYSITSPK	4.91502e-06	1	1.053	1.111	1.113	1.669	1.595	1.691	0.812	0.811	0.768	0.455	0.446	0.475	1.033	1.025	1.05	1.135	1.118	1.164	0.876	0.887	0.871	0.919	0.94	0.935
PF3D7_0318200.1-p1	2367	S	DNA-directed RNA polymerase II subunit RPB1 OS=Plasmodium_falciparum_3D7 GN=PF3D7_0318200	PF3D7_0318200	1	YSPTSPVAQNIASPNYSPYSITSPK	4.91502e-06	1	1.053	1.111	1.113	1.669	1.595	1.691	0.812	0.811	0.768	0.455	0.446	0.475	1.033	1.025	1.05	1.135	1.118	1.164	0.876	0.887	0.871	0.919	0.94	0.935
PF3D7_0318500.1-p1	189	S	conserved Plasmodium protein, unknown function OS=Plasmodium_falciparum_3D7 GN=PF3D7_0318500	PF3D7_0318500	1	HSHSYVK	0.0147033	1	0.807	0.79	0.804	0.852	0.81	0.8	1.253	1.186	1.344	1.134	1.159	1.059
PF3D7_0318500.1-p1	4635	S	conserved Plasmodium protein, unknown function OS=Plasmodium_falciparum_3D7 GN=PF3D7_0318500	PF3D7_0318500	1	IPSFTHFDK	0.0221591	1	0.804	0.794	0.84	0.868	0.877	0.982	1.429	1.378	1.435	0.852	0.879	0.863
PF3D7_0318500.1-p1	4972	S	conserved Plasmodium protein, unknown function OS=Plasmodium_falciparum_3D7 GN=PF3D7_0318500	PF3D7_0318500	1	SLSILSILKPST	0.00136815	1	0.859	0.86	0.973	1.154	1.189	1.185	0.881	0.936	1.019	1.027	1.022	0.895
PF3D7_0318500.1-p1	489	S	conserved Plasmodium protein, unknown function OS=Plasmodium_falciparum_3D7 GN=PF3D7_0318500	PF3D7_0318500	1	VYHSDDKSDHLIYK	0.00109242	1	0.785	0.8	0.812	0.87	0.845	0.893	1.376	1.259	1.332	1.018	0.972	1.038
PF3D7_0318500.1-p1	493	S	conserved Plasmodium protein, unknown function OS=Plasmodium_falciparum_3D7 GN=PF3D7_0318500	PF3D7_0318500	1	VYHSDDKSDHLIYK	0.00109242	1	0.785	0.8	0.812	0.87	0.845	0.893	1.376	1.259	1.332	1.018	0.972	1.038
PF3D7_0318600.1-p1	861	S	cleavage and polyadenylation specificity factor, putative OS=Plasmodium_falciparum_3D7 GN=PF3D7_0318600	PF3D7_0318600	1	NNIHSDDKYK	0.00305408	1	1.053	1.016	1.141	1.05	1.086	1.091	0.833	0.847	0.871	0.961	1.028	1.022
PF3D7_0318700.1-p1	82	S	conserved Plasmodium protein, unknown function OS=Plasmodium_falciparum_3D7 GN=PF3D7_0318700	PF3D7_0318700	1	VNSKDMNIPTELTHEHNK	4.30686e-05	1	0.851	0.934	0.911	1.119	1.049	1.16	1.116	1.172	1.072	0.923	0.84	0.853
PF3D7_0319000.1-p1	1058	S	P4-type ATPase ATP7, putative OS=Plasmodium_falciparum_3D7 GN=PF3D7_0319000	PF3D7_0319000	1	NIFGSNK	0.0421339	1	1.059	1.034	1.044	0.861	0.885	0.958	1.185	1.212	1.194	0.87	0.851	0.846	0.946	0.98	0.982	0.928	0.892	0.918	1.068	1.048	1.044	1.124	1.047	1.09
PF3D7_0319000.1-p1	1305	T	P4-type ATPase ATP7, putative OS=Plasmodium_falciparum_3D7 GN=PF3D7_0319000	PF3D7_0319000	1	SETILNFMK	0.00121393	1	1.265	1.336	1.233	1	0.966	0.985	1.087	1.122	0.996	0.664	0.694	0.652	0.946	0.98	0.982	0.928	0.892	0.918	1.068	1.048	1.044	1.124	1.047	1.09
PF3D7_0319000.1-p1	1324	S	P4-type ATPase ATP7, putative OS=Plasmodium_falciparum_3D7 GN=PF3D7_0319000	PF3D7_0319000	0.998	SIISSNMFNMK	0.000926985	1	0.854	0.904	0.858	0.927	0.835	0.889	1.378	1.281	1.286	0.921	0.952	0.914	0.946	0.98	0.982	0.928	0.892	0.918	1.068	1.048	1.044	1.124	1.047	1.09
PF3D7_0319000.1-p1	1317	S	P4-type ATPase ATP7, putative OS=Plasmodium_falciparum_3D7 GN=PF3D7_0319000	PF3D7_0319000	1	SNFHGSLK	0.00100732	1	0.865	0.907	0.907	0.781	0.813	0.809	1.272	1.124	1.202	1.119	1.107	1.094	0.946	0.98	0.982	0.928	0.892	0.918	1.068	1.048	1.044	1.124	1.047	1.09
PF3D7_0319000.1-p1	822	S	P4-type ATPase ATP7, putative OS=Plasmodium_falciparum_3D7 GN=PF3D7_0319000	PF3D7_0319000	1	SYTFLNPLNWSNTSINTK	1.33759e-05	1	1.141	1.228	1.166	1.241	1.159	1.207	0.99	1.022	0.964	0.633	0.623	0.625	0.946	0.98	0.982	0.928	0.892	0.918	1.068	1.048	1.044	1.124	1.047	1.09
PF3D7_0319000.1-p1	821	T	P4-type ATPase ATP7, putative OS=Plasmodium_falciparum_3D7 GN=PF3D7_0319000	PF3D7_0319000	1	SYTFLNPLNWSNTSINTK	1.41891e-05	1	0.906	0.889	0.897	1.231	1.299	1.359	1.231	1.22	1.266	0.581	0.588	0.534	0.946	0.98	0.982	0.928	0.892	0.918	1.068	1.048	1.044	1.124	1.047	1.09
PF3D7_0319500.1-p1	192	S	RNA-binding protein, putative OS=Plasmodium_falciparum_3D7 GN=PF3D7_0319500	PF3D7_0319500	1	DIISPIGHDEK	4.41182e-05	1	1.161	1.196	1.229	1.299	1.311	1.354	1.014	0.912	0.909	0.57	0.525	0.521	0.982	1.032	1.147	1.265	1.088	1.21	0.85	0.918	0.974	0.81	0.78	0.955
PF3D7_0319500.1-p1	290	S	RNA-binding protein, putative OS=Plasmodium_falciparum_3D7 GN=PF3D7_0319500	PF3D7_0319500	1	HKHSYDK	0.107987	1	0.655	0.594	0.697	0.777	0.77	0.793	1.677	1.748	1.848	0.838	0.814	0.787	0.982	1.032	1.147	1.265	1.088	1.21	0.85	0.918	0.974	0.81	0.78	0.955
PF3D7_0319700.1-p1	1524	T	ABC transporter I family member 1, putative OS=Plasmodium_falciparum_3D7 GN=PF3D7_0319700	PF3D7_0319700	1	DDTELTDIEENISSK	4.15357e-08	3	1.198	1.243	1.223	1.443	1.365	1.496	0.786	0.779	0.759	0.575	0.57	0.563	1.099	1.072	1.101	1.273	1.239	1.264	0.815	0.854	0.846	0.814	0.827	0.779
PF3D7_0319700.1-p1	839	S	ABC transporter I family member 1, putative OS=Plasmodium_falciparum_3D7 GN=PF3D7_0319700	PF3D7_0319700	1	DNSNDFMLEGSDEDDTCYELDTLHK	1.31172e-08	1	1.071	1.148	1.099	1.374	1.355	1.416	0.84	0.787	0.794	0.686	0.731	0.698	1.099	1.072	1.101	1.273	1.239	1.264	0.815	0.854	0.846	0.814	0.827	0.779
PF3D7_0319700.1-p1	1545	S	ABC transporter I family member 1, putative OS=Plasmodium_falciparum_3D7 GN=PF3D7_0319700	PF3D7_0319700	1	EFSYNTYR	0.0361791	2	1.286	1.291	1.254	1.266	1.229	1.217	0.815	0.784	0.749	0.725	0.689	0.696	1.099	1.072	1.101	1.273	1.239	1.264	0.815	0.854	0.846	0.814	0.827	0.779
PF3D7_0319700.1-p1	2714	T	ABC transporter I family member 1, putative OS=Plasmodium_falciparum_3D7 GN=PF3D7_0319700	PF3D7_0319700	1	GEGIYTNDENQFDDYIDK	2.56657e-05	1	1.119	1.075	1.129	1.35	1.286	1.372	0.948	0.928	0.885	0.671	0.616	0.621	1.099	1.072	1.101	1.273	1.239	1.264	0.815	0.854	0.846	0.814	0.827	0.779
PF3D7_0319700.1-p1	2441	S	ABC transporter I family member 1, putative OS=Plasmodium_falciparum_3D7 GN=PF3D7_0319700	PF3D7_0319700	1	GQSDDDNDEEK	1.03084e-05	1	1.386	1.419	1.342	1.251	1.172	1.237	0.611	0.674	0.621	0.78	0.787	0.72	1.099	1.072	1.101	1.273	1.239	1.264	0.815	0.854	0.846	0.814	0.827	0.779
PF3D7_0319700.1-p1	1266	S	ABC transporter I family member 1, putative OS=Plasmodium_falciparum_3D7 GN=PF3D7_0319700	PF3D7_0319700	1	GVIKSPR	0.078568	1	1.011	0.95	1.031	1.028	1.067	1.053	0.839	0.806	0.784	1.181	1.142	1.107	1.099	1.072	1.101	1.273	1.239	1.264	0.815	0.854	0.846	0.814	0.827	0.779
PF3D7_0319700.1-p1	2966	S	ABC transporter I family member 1, putative OS=Plasmodium_falciparum_3D7 GN=PF3D7_0319700	PF3D7_0319700	0.994	LISPEDMPSNSIILFLENNVK	0.002413	1	0.783	0.888	0.785	0.824	0.818	0.901	0.99	1.133	1.094	1.273	1.226	1.284	1.099	1.072	1.101	1.273	1.239	1.264	0.815	0.854	0.846	0.814	0.827	0.779
PF3D7_0319700.1-p1	2372	S	ABC transporter I family member 1, putative OS=Plasmodium_falciparum_3D7 GN=PF3D7_0319700	PF3D7_0319700	1	VDSNNYISEDEININNQLNSEGYLK	0.00473206	1													1.099	1.072	1.101	1.273	1.239	1.264	0.815	0.854	0.846	0.814	0.827	0.779
PF3D7_0319700.1-p1	2384	S	ABC transporter I family member 1, putative OS=Plasmodium_falciparum_3D7 GN=PF3D7_0319700	PF3D7_0319700	1	VDSNNYISEDEININNQLNSEGYLK	0.00473206	1													1.099	1.072	1.101	1.273	1.239	1.264	0.815	0.854	0.846	0.814	0.827	0.779
PF3D7_0320000.1-p1	117	T	protein phosphatase inhibitor 2 OS=Plasmodium_falciparum_3D7 GN=PF3D7_0320000	PF3D7_0320000	0.993	KSGTLDDIDEEYKPDNK	0.00126613	1													0.859	0.856	0.899	0.879	0.89	0.887	1.524	1.392	1.489	0.787	0.794	0.821
PF3D7_0320000.1-p1	50	S	protein phosphatase inhibitor 2 OS=Plasmodium_falciparum_3D7 GN=PF3D7_0320000	PF3D7_0320000	1	ILEPNTPFNFILMDSASEDEASK	9.87651e-07	2	0.861	0.962	0.899	1.127	1.107	1.167	1.199	1.206	1.233	0.789	0.752	0.698	0.859	0.856	0.899	0.879	0.89	0.887	1.524	1.392	1.489	0.787	0.794	0.821
PF3D7_0320000.1-p1	48	S	protein phosphatase inhibitor 2 OS=Plasmodium_falciparum_3D7 GN=PF3D7_0320000	PF3D7_0320000	1	ILEPNTPFNFILMDSASEDEASK	2.17365e-05	2	0.894	0.9	0.912	0.957	0.933	0.955	1.463	1.436	1.403	0.749	0.696	0.701	0.859	0.856	0.899	0.879	0.89	0.887	1.524	1.392	1.489	0.787	0.794	0.821
PF3D7_0320100.1-p1	146	S	protein transport protein SEC22 OS=Plasmodium_falciparum_3D7 GN=PF3D7_0320100	PF3D7_0320100	1	LNESLNEVSSIMK	7.52387e-05	1	0.922	1.041	0.955	0.876	0.845	0.907	1.108	1.139	1.2	0.999	1.001	1.006	1.1	1.066	1.059	1.042	1.011	1.014	0.987	1.036	1.002	0.893	0.938	0.928
PF3D7_0321100.1-p1	792	S	conserved Plasmodium protein, unknown function OS=Plasmodium_falciparum_3D7 GN=PF3D7_0321100	PF3D7_0321100	1	DKNSFENVK	0.131419	1	1	1.071	1.041	1.091	1.048	1.145	0.926	0.93	0.931	0.962	0.92	0.936	1.008	0.946	0.869	0.95	0.903	0.87	0.977	1.08	0.984	1.156	1.152	1.182
PF3D7_0321100.1-p1	1100	S	conserved Plasmodium protein, unknown function OS=Plasmodium_falciparum_3D7 GN=PF3D7_0321100	PF3D7_0321100	1	FLQIPSESFYELYDQNK	0.000328155	4	0.962	0.939	0.985	1.192	1.147	1.222	0.989	0.952	0.965	0.893	0.868	0.887	1.008	0.946	0.869	0.95	0.903	0.87	0.977	1.08	0.984	1.156	1.152	1.182
PF3D7_0321100.1-p1	1098	S	conserved Plasmodium protein, unknown function OS=Plasmodium_falciparum_3D7 GN=PF3D7_0321100	PF3D7_0321100	1	FLQIPSESFYELYDQNK	0.000328155	2	1.14	1.244	1.172	1.378	1.33	1.421	0.839	0.788	0.78	0.687	0.617	0.603	1.008	0.946	0.869	0.95	0.903	0.87	0.977	1.08	0.984	1.156	1.152	1.182
PF3D7_0321100.1-p1	941	S	conserved Plasmodium protein, unknown function OS=Plasmodium_falciparum_3D7 GN=PF3D7_0321100	PF3D7_0321100	1	NTQTDYSHDSQK	0.132992	1	0.851	0.946	0.927	0.937	0.951	1.009	1.009	1.041	1.032	1.08	1.13	1.088	1.008	0.946	0.869	0.95	0.903	0.87	0.977	1.08	0.984	1.156	1.152	1.182
PF3D7_0321100.1-p1	944	S	conserved Plasmodium protein, unknown function OS=Plasmodium_falciparum_3D7 GN=PF3D7_0321100	PF3D7_0321100	1	NTQTDYSHDSQK	0.132992	1	0.851	0.946	0.927	0.937	0.951	1.009	1.009	1.041	1.032	1.08	1.13	1.088	1.008	0.946	0.869	0.95	0.903	0.87	0.977	1.08	0.984	1.156	1.152	1.182
PF3D7_0321100.1-p1	272	S	conserved Plasmodium protein, unknown function OS=Plasmodium_falciparum_3D7 GN=PF3D7_0321100	PF3D7_0321100	1	RISLNFVNYDMK	0.0528582	1													1.008	0.946	0.869	0.95	0.903	0.87	0.977	1.08	0.984	1.156	1.152	1.182
PF3D7_0321100.1-p1	950	T	conserved Plasmodium protein, unknown function OS=Plasmodium_falciparum_3D7 GN=PF3D7_0321100	PF3D7_0321100	0.996	VVTTPRQEQEQEHNEK	0.000442527	4	0.86	0.832	0.859	0.876	0.857	0.893	1.126	1.082	1.105	1.185	1.157	1.167	1.008	0.946	0.869	0.95	0.903	0.87	0.977	1.08	0.984	1.156	1.152	1.182
PF3D7_0321600.1-p1	107	S	ATP-dependent RNA helicase DDX42, putative OS=Plasmodium_falciparum_3D7 GN=PF3D7_0321600	PF3D7_0321600	1	IYDNSLDDNDVTADIYEYLEK	0.000797123	1	0.94	0.954	0.838	0.926	0.889	0.911	1.157	1.1	1.129	0.998	1.136	1.021	0.946	0.955	0.973	0.925	0.941	0.843	0.996	1.054	1.063	1.107	1.118	1.089
PF3D7_0321600.1-p1	29	S	ATP-dependent RNA helicase DDX42, putative OS=Plasmodium_falciparum_3D7 GN=PF3D7_0321600	PF3D7_0321600	1	NRDSSKEEEIDTLEEFMLEINK	4.67939e-09	1	0.957	0.969	1.019	0.862	0.886	0.823	1.17	1.131	1.082	1.083	0.983	1.034	0.946	0.955	0.973	0.925	0.941	0.843	0.996	1.054	1.063	1.107	1.118	1.089
PF3D7_0321600.1-p1	30	S	ATP-dependent RNA helicase DDX42, putative OS=Plasmodium_falciparum_3D7 GN=PF3D7_0321600	PF3D7_0321600	1	NRDSSKEEEIDTLEEFMLEINK	4.67939e-09	1	0.957	0.969	1.019	0.862	0.886	0.823	1.17	1.131	1.082	1.083	0.983	1.034	0.946	0.955	0.973	0.925	0.941	0.843	0.996	1.054	1.063	1.107	1.118	1.089
PF3D7_0321800.1-p1	402	S	WD repeat-containing protein, putative OS=Plasmodium_falciparum_3D7 GN=PF3D7_0321800	PF3D7_0321800	1	KKSHIHIR	0.00578288	2	1.128	1.255	1.196	1.167	1.226	1.153	0.808	0.779	0.787	0.901	0.807	0.793	1.174	1.043	1.152	0.954	0.923	1.002	1.046	0.972	0.948	1.052	0.886	0.847
PF3D7_0321800.1-p1	1513	S	WD repeat-containing protein, putative OS=Plasmodium_falciparum_3D7 GN=PF3D7_0321800	PF3D7_0321800	1	IIEESSDYASSEK	0.0595606	1	1.151	1.123	1.115	1.309	1.224	1.285	0.903	0.86	0.879	0.711	0.692	0.746	1.174	1.043	1.152	0.954	0.923	1.002	1.046	0.972	0.948	1.052	0.886	0.847
PF3D7_0321800.1-p1	1507	S	WD repeat-containing protein, putative OS=Plasmodium_falciparum_3D7 GN=PF3D7_0321800	PF3D7_0321800	0.996	IIEESSDYASSEK	0.0595606	1	1.151	1.123	1.115	1.309	1.224	1.285	0.903	0.86	0.879	0.711	0.692	0.746	1.174	1.043	1.152	0.954	0.923	1.002	1.046	0.972	0.948	1.052	0.886	0.847
PF3D7_0321800.1-p1	305	S	WD repeat-containing protein, putative OS=Plasmodium_falciparum_3D7 GN=PF3D7_0321800	PF3D7_0321800	1	LIYSDEECDKYK	0.00156497	1	1.068	1.093	1.142	1.08	0.991	1.081	0.901	0.857	0.889	0.904	1.003	0.991	1.174	1.043	1.152	0.954	0.923	1.002	1.046	0.972	0.948	1.052	0.886	0.847
PF3D7_0321800.1-p1	1522	T	WD repeat-containing protein, putative OS=Plasmodium_falciparum_3D7 GN=PF3D7_0321800	PF3D7_0321800	1	TIYTLYTDSNSR	0.0107491	1													1.174	1.043	1.152	0.954	0.923	1.002	1.046	0.972	0.948	1.052	0.886	0.847
PF3D7_0321800.1-p1	1524	S	WD repeat-containing protein, putative OS=Plasmodium_falciparum_3D7 GN=PF3D7_0321800	PF3D7_0321800	1	TIYTLYTDSNSR	0.0107491	1													1.174	1.043	1.152	0.954	0.923	1.002	1.046	0.972	0.948	1.052	0.886	0.847
PF3D7_0321800.1-p1	1452	S	WD repeat-containing protein, putative OS=Plasmodium_falciparum_3D7 GN=PF3D7_0321800	PF3D7_0321800	1	TSNSDDELEIISR	2.37736e-07	2	1.154	1.212	1.194	1.342	1.288	1.299	0.876	0.844	0.816	0.654	0.669	0.652	1.174	1.043	1.152	0.954	0.923	1.002	1.046	0.972	0.948	1.052	0.886	0.847
PF3D7_0321800.1-p1	1450	S	WD repeat-containing protein, putative OS=Plasmodium_falciparum_3D7 GN=PF3D7_0321800	PF3D7_0321800	1	TSNSDDELEIISR	0.0002625	1	1.013	1.032	1.105	1.283	1.255	1.252	0.87	0.85	0.835	0.832	0.81	0.864	1.174	1.043	1.152	0.954	0.923	1.002	1.046	0.972	0.948	1.052	0.886	0.847
PF3D7_0321900.1-p1	192	S	cyclic amine resistance locus protein OS=Plasmodium_falciparum_3D7 GN=PF3D7_0321900	PF3D7_0321900	1	EKSLDESSILYK	0.00714053	1
PF3D7_0321900.1-p1	377	S	cyclic amine resistance locus protein OS=Plasmodium_falciparum_3D7 GN=PF3D7_0321900	PF3D7_0321900	1	GNMINDTYYSDNIYDMEK	1.29133e-06	1	1.012	1.045	1.021	1.269	1.208	1.258	1.013	0.979	0.971	0.785	0.706	0.735
PF3D7_0321900.1-p1	25	S	cyclic amine resistance locus protein OS=Plasmodium_falciparum_3D7 GN=PF3D7_0321900	PF3D7_0321900	1	YYSDSDCSEEECKEDENVSK	1.45886e-05	1
PF3D7_0321900.1-p1	27	S	cyclic amine resistance locus protein OS=Plasmodium_falciparum_3D7 GN=PF3D7_0321900	PF3D7_0321900	1	YYSDSDCSEEECKEDENVSK	1.45886e-05	1
PF3D7_0321900.1-p1	30	S	cyclic amine resistance locus protein OS=Plasmodium_falciparum_3D7 GN=PF3D7_0321900	PF3D7_0321900	1	YYSDSDCSEEECKEDENVSK	1.45886e-05	1
PF3D7_0322000.1-p1	91	T	peptidyl-prolyl cis-trans isomerase OS=Plasmodium_falciparum_3D7 GN=PF3D7_0322000	PF3D7_0322000	1	SFTDENFNMK	0.00443881	1													0.787	0.793	0.798	0.871	0.919	0.934	1.069	1.12	1.113	1.271	1.282	1.239
PF3D7_0322100.1-p1	522	S	mRNA-capping enzyme subunit beta OS=Plasmodium_falciparum_3D7 GN=PF3D7_0322100	PF3D7_0322100	1	IEVLLCSDDEEYEQNEDVQDINNEYYDQYK	2.63858e-05	1													1.062	1.002	1.086	1.164	1.112	1.131	0.964	0.94	0.99	0.865	0.812	0.89
PF3D7_0322400.1-p1	110	S	regulator of initiation factor 2 (eIF2) OS=Plasmodium_falciparum_3D7 GN=PF3D7_0322400	PF3D7_0322400	1	FVFSEDDILYK	0.000219401	4	1.054	1.067	1.033	1.033	1.019	1.068	0.982	0.949	0.91	0.958	0.951	0.976	0.985	1.171	1.064	0.933	0.834	0.881	0.988	0.978	0.905	1.111	1.131	1.086
PF3D7_0322400.1-p1	441	S	regulator of initiation factor 2 (eIF2) OS=Plasmodium_falciparum_3D7 GN=PF3D7_0322400	PF3D7_0322400	1	INNQCEDNSEGDTHMEGK	6.60026e-08	1	0.932	0.862	0.975	0.955	0.979	0.952	0.996	0.894	0.983	1.162	1.176	1.135	0.985	1.171	1.064	0.933	0.834	0.881	0.988	0.978	0.905	1.111	1.131	1.086
PF3D7_0322900.1-p1	104	S	40S ribosomal protein S3A, putative OS=Plasmodium_falciparum_3D7 GN=PF3D7_0322900	PF3D7_0322900	1	DCYTDFCGLSITR	0.000131097	1	1.108	1.148	1.111	1.298	1.246	1.299	0.931	0.909	0.866	0.71	0.69	0.687	1.105	1.099	1.082	1.044	1.037	1.018	0.976	0.986	0.967	0.911	0.918	0.877
PF3D7_0322900.1-p1	112	S	40S ribosomal protein S3A, putative OS=Plasmodium_falciparum_3D7 GN=PF3D7_0322900	PF3D7_0322900	1	DKLCSLIR	0.145363	1	1.396	1.449	1.358	1.044	1.092	1.084	0.759	0.795	0.766	0.734	0.736	0.786	1.105	1.099	1.082	1.044	1.037	1.018	0.976	0.986	0.967	0.911	0.918	0.877
PF3D7_0322900.1-p1	257	T	40S ribosomal protein S3A, putative OS=Plasmodium_falciparum_3D7 GN=PF3D7_0322900	PF3D7_0322900	1	EATNILTAELK	0.000565489	1	1.041	1.074	1.103	1.046	1.084	1.019	1.192	1.154	1.188	0.651	0.72	0.729	1.105	1.099	1.082	1.044	1.037	1.018	0.976	0.986	0.967	0.911	0.918	0.877
PF3D7_0322900.1-p1	60	S	40S ribosomal protein S3A, putative OS=Plasmodium_falciparum_3D7 GN=PF3D7_0322900	PF3D7_0322900	1	LATDSLKGR	0.00934548	1	1.323	1.411	1.295	0.93	0.808	0.88	0.843	0.774	0.812	0.976	0.912	1.037	1.105	1.099	1.082	1.044	1.037	1.018	0.976	0.986	0.967	0.911	0.918	0.877
PF3D7_0322900.1-p1	87	S	40S ribosomal protein S3A, putative OS=Plasmodium_falciparum_3D7 GN=PF3D7_0322900	PF3D7_0322900	1	IKLSCDHIINR	0.002413	2	1.359	1.385	1.382	1.094	1.017	1.053	0.827	0.753	0.802	0.79	0.775	0.762	1.105	1.099	1.082	1.044	1.037	1.018	0.976	0.986	0.967	0.911	0.918	0.877
PF3D7_0322900.1-p1	233	T	40S ribosomal protein S3A, putative OS=Plasmodium_falciparum_3D7 GN=PF3D7_0322900	PF3D7_0322900	1	LMELHTDPK	0.0734491	1													1.105	1.099	1.082	1.044	1.037	1.018	0.976	0.986	0.967	0.911	0.918	0.877
PF3D7_0322900.1-p1	239	S	40S ribosomal protein S3A, putative OS=Plasmodium_falciparum_3D7 GN=PF3D7_0322900	PF3D7_0322900	1	LMELHTDPKEESGK	0.000342313	1	1.03	1.163	1.067	0.986	0.958	0.957	1.017	1.04	1.018	0.927	0.919	0.917	1.105	1.099	1.082	1.044	1.037	1.018	0.976	0.986	0.967	0.911	0.918	0.877
PF3D7_0322900.1-p1	249	S	40S ribosomal protein S3A, putative OS=Plasmodium_falciparum_3D7 GN=PF3D7_0322900	PF3D7_0322900	1	NVNALPESKEATNILTAELK	0.00019425	1	1.06	1.172	1.08	1.204	1.134	1.161	1.097	1.063	1.028	0.714	0.672	0.616	1.105	1.099	1.082	1.044	1.037	1.018	0.976	0.986	0.967	0.911	0.918	0.877
PF3D7_0323100.1-p1	698	S	conserved Plasmodium protein, unknown function OS=Plasmodium_falciparum_3D7 GN=PF3D7_0323100	PF3D7_0323100	1	GVDYDTSSVVDR	6.19509e-05	2	0.933	1.016	0.996	1.106	1.04	1.118	0.918	0.909	0.89	1.023	1.04	1.012
PF3D7_0323100.1-p1	696	T	conserved Plasmodium protein, unknown function OS=Plasmodium_falciparum_3D7 GN=PF3D7_0323100	PF3D7_0323100	0.998	GVDYDTSSVVDR	0.000597027	1
PF3D7_0323100.1-p1	676	S	conserved Plasmodium protein, unknown function OS=Plasmodium_falciparum_3D7 GN=PF3D7_0323100	PF3D7_0323100	1	GVPFVFDNSSSDVLSEDVYIK	0.000547878	4	1.061	1.096	1.143	1.246	1.264	1.296	0.849	0.847	0.796	0.833	0.769	0.801
PF3D7_0323100.1-p1	672	S	conserved Plasmodium protein, unknown function OS=Plasmodium_falciparum_3D7 GN=PF3D7_0323100	PF3D7_0323100	0.996	GVPFVFDNSSSDVLSEDVYIK	0.000547878	4	1.061	1.096	1.143	1.246	1.264	1.296	0.849	0.847	0.796	0.833	0.769	0.801
PF3D7_0323100.1-p1	16	S	conserved Plasmodium protein, unknown function OS=Plasmodium_falciparum_3D7 GN=PF3D7_0323100	PF3D7_0323100	1	GYYSCLDFDNLYK	7.69818e-06	2	1.121	1.181	1.102	1.17	1.145	1.197	0.924	0.923	0.896	0.785	0.773	0.784
PF3D7_0323100.1-p1	685	S	conserved Plasmodium protein, unknown function OS=Plasmodium_falciparum_3D7 GN=PF3D7_0323100	PF3D7_0323100	1	KFSLFK	0.124558	1	1.647	1.674	1.705	0.802	0.812	0.843	1.133	1.164	1.088	0.409	0.379	0.343
PF3D7_0323100.1-p1	1475	S	conserved Plasmodium protein, unknown function OS=Plasmodium_falciparum_3D7 GN=PF3D7_0323100	PF3D7_0323100	1	YIIQNSSNVIK	0.00141169	2	1.176	1.251	1.152	1.103	1.033	1.047	0.903	0.903	0.863	0.897	0.808	0.864
PF3D7_0323500.1-p1	82	S	survival motor neuron-like protein OS=Plasmodium_falciparum_3D7 GN=PF3D7_0323500	PF3D7_0323500	1	SGEVAPDIHEHIK	0.000137329	1	0.941	0.875	0.949	0.82	0.771	0.998	1.115	1.114	1.066	1.182	1.056	1.113	0.915	0.917	0.961	0.871	0.898	0.925	0.996	1.01	1.068	1.196	1.225	1.207
PF3D7_0323600.1-p1	186	S	BSD domain-containing protein, putative OS=Plasmodium_falciparum_3D7 GN=PF3D7_0323600	PF3D7_0323600	1	IAGDDLLNVLSSHESLKENEK	2.14677e-06	2	0.906	0.865	0.948	0.953	0.878	1.037	1.093	1.079	1.063	1.091	1.081	1.005	0.897	1.229	1.102	0.984	1.073	0.981	0.989	1.042	0.998	0.982	0.864	0.887
PF3D7_0323600.1-p1	190	S	BSD domain-containing protein, putative OS=Plasmodium_falciparum_3D7 GN=PF3D7_0323600	PF3D7_0323600	1	IAGDDLLNVLSSHESLKENEK	2.14677e-06	2	0.906	0.865	0.948	0.953	0.878	1.037	1.093	1.079	1.063	1.091	1.081	1.005	0.897	1.229	1.102	0.984	1.073	0.981	0.989	1.042	0.998	0.982	0.864	0.887
PF3D7_0323600.1-p1	187	S	BSD domain-containing protein, putative OS=Plasmodium_falciparum_3D7 GN=PF3D7_0323600	PF3D7_0323600	1	IAGDDLLNVLSSHESLKENEK	0.000342313	1													0.897	1.229	1.102	0.984	1.073	0.981	0.989	1.042	0.998	0.982	0.864	0.887
PF3D7_0323700.1-p1	178	S	U4/U6.U5 tri-snRNP-associated protein 1, putative OS=Plasmodium_falciparum_3D7 GN=PF3D7_0323700	PF3D7_0323700	1	DQNILNSDQEDCLINEELK	9.37758e-05	1	1.046	1.074	1.104	1.283	1.228	1.285	1.06	0.996	1.038	0.648	0.591	0.646	1.025	1.067	1.081	1.094	1.127	1.12	1.077	1.076	1.049	0.813	0.869	0.782
PF3D7_0323700.1-p1	116	S	U4/U6.U5 tri-snRNP-associated protein 1, putative OS=Plasmodium_falciparum_3D7 GN=PF3D7_0323700	PF3D7_0323700	1	LEQDELKYSDDENEEQSYNK	6.07695e-06	2	1.041	1.11	1.098	1.179	1.036	1.14	0.997	0.993	0.944	0.805	0.836	0.821	1.025	1.067	1.081	1.094	1.127	1.12	1.077	1.076	1.049	0.813	0.869	0.782
PF3D7_0323700.1-p1	492	S	U4/U6.U5 tri-snRNP-associated protein 1, putative OS=Plasmodium_falciparum_3D7 GN=PF3D7_0323700	PF3D7_0323700	1	NISLPLDVLENEK	0.000128936	1	1.223	1.27	1.237	0.905	0.885	0.805	1.132	1.016	1.149	0.742	0.812	0.824	1.025	1.067	1.081	1.094	1.127	1.12	1.077	1.076	1.049	0.813	0.869	0.782
PF3D7_0323800.1-p1	532	S	conserved Plasmodium protein, unknown function OS=Plasmodium_falciparum_3D7 GN=PF3D7_0323800	PF3D7_0323800	1	NNIFQGNSR	0.000964368	1	1.066	1.089	1.061	0.924	0.848	0.878	1.049	0.999	1.023	0.971	1.058	1.035	1.081	0.987	1.053	1.082	1.142	1.141	0.958	0.933	0.924	0.981	0.901	0.898
PF3D7_0401800.1-p1	302	S	Plasmodium exported protein (PHISTb), unknown function OS=Plasmodium_falciparum_3D7 GN=PF3D7_0401800	PF3D7_0401800	1	EGSNVDITEEEEK	1.14821e-07	3	1.172	1.14	1.172	1.37	1.435	1.427	0.736	0.73	0.702	0.72	0.666	0.731	1.062	1.088	1.045	1.422	1.402	1.454	0.67	0.666	0.61	0.786	0.775	0.779
PF3D7_0401800.1-p1	307	T	Plasmodium exported protein (PHISTb), unknown function OS=Plasmodium_falciparum_3D7 GN=PF3D7_0401800	PF3D7_0401800	1	EGSNVDITEEEEKEAESVDDNNK	0.00207752	1													1.062	1.088	1.045	1.422	1.402	1.454	0.67	0.666	0.61	0.786	0.775	0.779
PF3D7_0401800.1-p1	288	S	Plasmodium exported protein (PHISTb), unknown function OS=Plasmodium_falciparum_3D7 GN=PF3D7_0401800	PF3D7_0401800	1	FPSTGSSR	0.0204784	2	1.209	1.147	1.142	2.138	2.155	2.157	0.384	0.39	0.251	0.356	0.354	0.317	1.062	1.088	1.045	1.422	1.402	1.454	0.67	0.666	0.61	0.786	0.775	0.779
PF3D7_0401800.1-p1	291	S	Plasmodium exported protein (PHISTb), unknown function OS=Plasmodium_falciparum_3D7 GN=PF3D7_0401800	PF3D7_0401800	1	FPSTGSSR	0.130639	4	1.091	1.086	1.077	1.544	1.529	1.561	0.719	0.658	0.696	0.652	0.705	0.682	1.062	1.088	1.045	1.422	1.402	1.454	0.67	0.666	0.61	0.786	0.775	0.779
PF3D7_0401800.1-p1	292	S	Plasmodium exported protein (PHISTb), unknown function OS=Plasmodium_falciparum_3D7 GN=PF3D7_0401800	PF3D7_0401800	1	FPSTGSSRLEDYEK	0.000848523	3	1.362	1.332	1.317	1.553	1.524	1.618	0.604	0.615	0.574	0.529	0.48	0.492	1.062	1.088	1.045	1.422	1.402	1.454	0.67	0.666	0.61	0.786	0.775	0.779
PF3D7_0401800.1-p1	62	S	Plasmodium exported protein (PHISTb), unknown function OS=Plasmodium_falciparum_3D7 GN=PF3D7_0401800	PF3D7_0401800	1	KSSSCSSLASTTK	0.000427965	3	0.884	0.914	0.933	1.264	1.268	1.29	0.7	0.715	0.704	1.115	1.108	1.106	1.062	1.088	1.045	1.422	1.402	1.454	0.67	0.666	0.61	0.786	0.775	0.779
PF3D7_0401800.1-p1	61	S	Plasmodium exported protein (PHISTb), unknown function OS=Plasmodium_falciparum_3D7 GN=PF3D7_0401800	PF3D7_0401800	1	KSSSCSSLASTTK	0.000427965	3	0.884	0.914	0.933	1.264	1.268	1.29	0.7	0.715	0.704	1.115	1.108	1.106	1.062	1.088	1.045	1.422	1.402	1.454	0.67	0.666	0.61	0.786	0.775	0.779
PF3D7_0401800.1-p1	64	S	Plasmodium exported protein (PHISTb), unknown function OS=Plasmodium_falciparum_3D7 GN=PF3D7_0401800	PF3D7_0401800	1	KSSSCSSLASTTK	0.00120932	4	0.911	0.894	0.96	1.254	1.333	1.236	0.772	0.82	0.812	0.968	1.074	0.967	1.062	1.088	1.045	1.422	1.402	1.454	0.67	0.666	0.61	0.786	0.775	0.779
PF3D7_0401800.1-p1	68	S	Plasmodium exported protein (PHISTb), unknown function OS=Plasmodium_falciparum_3D7 GN=PF3D7_0401800	PF3D7_0401800	1	KSSSCSSLASTTKR	0.0615443	1	0.815	0.862	0.893	1.23	1.096	1.307	0.766	0.754	0.758	1.177	1.167	1.175	1.062	1.088	1.045	1.422	1.402	1.454	0.67	0.666	0.61	0.786	0.775	0.779
PF3D7_0401800.1-p1	279	S	Plasmodium exported protein (PHISTb), unknown function OS=Plasmodium_falciparum_3D7 GN=PF3D7_0401800	PF3D7_0401800	1	LPSTGSTIR	0.00544217	5	0.961	0.973	1.039	1.349	1.427	1.389	0.792	0.726	0.68	0.882	0.884	0.899	1.062	1.088	1.045	1.422	1.402	1.454	0.67	0.666	0.61	0.786	0.775	0.779
PF3D7_0401800.1-p1	282	S	Plasmodium exported protein (PHISTb), unknown function OS=Plasmodium_falciparum_3D7 GN=PF3D7_0401800	PF3D7_0401800	1	LPSTGSTIR	0.0506226	1	1.082	1.179	1.225	1.598	1.636	1.67	0.657	0.618	0.531	0.637	0.549	0.617	1.062	1.088	1.045	1.422	1.402	1.454	0.67	0.666	0.61	0.786	0.775	0.779
PF3D7_0401800.1-p1	73	S	Plasmodium exported protein (PHISTb), unknown function OS=Plasmodium_falciparum_3D7 GN=PF3D7_0401800	PF3D7_0401800	1	RSPSTASTSTSLR	0.000757235	8	0.629	0.638	0.692	0.876	0.873	1.03	0.626	0.627	0.627	1.825	1.811	1.746	1.062	1.088	1.045	1.422	1.402	1.454	0.67	0.666	0.61	0.786	0.775	0.779
PF3D7_0401800.1-p1	78	S	Plasmodium exported protein (PHISTb), unknown function OS=Plasmodium_falciparum_3D7 GN=PF3D7_0401800	PF3D7_0401800	1	RSPSTASTSTSLR	0.000334154	5	0.936	0.934	0.979	1.686	1.689	1.624	0.601	0.678	0.574	0.755	0.769	0.775	1.062	1.088	1.045	1.422	1.402	1.454	0.67	0.666	0.61	0.786	0.775	0.779
PF3D7_0401800.1-p1	75	S	Plasmodium exported protein (PHISTb), unknown function OS=Plasmodium_falciparum_3D7 GN=PF3D7_0401800	PF3D7_0401800	1	RSPSTASTSTSLR	0.000334154	5	0.936	0.934	0.979	1.686	1.689	1.624	0.601	0.678	0.574	0.755	0.769	0.775	1.062	1.088	1.045	1.422	1.402	1.454	0.67	0.666	0.61	0.786	0.775	0.779
PF3D7_0401800.1-p1	79	T	Plasmodium exported protein (PHISTb), unknown function OS=Plasmodium_falciparum_3D7 GN=PF3D7_0401800	PF3D7_0401800	1	RSPSTASTSTSLR	0.000682418	9	0.882	0.914	0.945	1.414	1.418	1.429	0.741	0.747	0.728	0.921	0.925	0.937	1.062	1.088	1.045	1.422	1.402	1.454	0.67	0.666	0.61	0.786	0.775	0.779
PF3D7_0401800.1-p1	138	S	Plasmodium exported protein (PHISTb), unknown function OS=Plasmodium_falciparum_3D7 GN=PF3D7_0401800	PF3D7_0401800	1	SASAASTTR	0.000698473	2	0.785	0.884	0.852	1.313	1.339	1.345	0.461	0.456	0.459	1.373	1.329	1.405	1.062	1.088	1.045	1.422	1.402	1.454	0.67	0.666	0.61	0.786	0.775	0.779
PF3D7_0401800.1-p1	147	S	Plasmodium exported protein (PHISTb), unknown function OS=Plasmodium_falciparum_3D7 GN=PF3D7_0401800	PF3D7_0401800	1	SASAASTTR	0.000698473	2	0.785	0.884	0.852	1.313	1.339	1.345	0.461	0.456	0.459	1.373	1.329	1.405	1.062	1.088	1.045	1.422	1.402	1.454	0.67	0.666	0.61	0.786	0.775	0.779
PF3D7_0401800.1-p1	156	S	Plasmodium exported protein (PHISTb), unknown function OS=Plasmodium_falciparum_3D7 GN=PF3D7_0401800	PF3D7_0401800	1	SASAASTTR	0.000698473	2	0.785	0.884	0.852	1.313	1.339	1.345	0.461	0.456	0.459	1.373	1.329	1.405	1.062	1.088	1.045	1.422	1.402	1.454	0.67	0.666	0.61	0.786	0.775	0.779
PF3D7_0401800.1-p1	192	S	Plasmodium exported protein (PHISTb), unknown function OS=Plasmodium_falciparum_3D7 GN=PF3D7_0401800	PF3D7_0401800	1	SASAASTTR	0.000698473	2	0.785	0.884	0.852	1.313	1.339	1.345	0.461	0.456	0.459	1.373	1.329	1.405	1.062	1.088	1.045	1.422	1.402	1.454	0.67	0.666	0.61	0.786	0.775	0.779
PF3D7_0401800.1-p1	201	S	Plasmodium exported protein (PHISTb), unknown function OS=Plasmodium_falciparum_3D7 GN=PF3D7_0401800	PF3D7_0401800	1	SASAASTTR	0.000698473	2	0.785	0.884	0.852	1.313	1.339	1.345	0.461	0.456	0.459	1.373	1.329	1.405	1.062	1.088	1.045	1.422	1.402	1.454	0.67	0.666	0.61	0.786	0.775	0.779
PF3D7_0401800.1-p1	210	S	Plasmodium exported protein (PHISTb), unknown function OS=Plasmodium_falciparum_3D7 GN=PF3D7_0401800	PF3D7_0401800	1	SASAASTTR	0.000698473	2	0.785	0.884	0.852	1.313	1.339	1.345	0.461	0.456	0.459	1.373	1.329	1.405	1.062	1.088	1.045	1.422	1.402	1.454	0.67	0.666	0.61	0.786	0.775	0.779
PF3D7_0401800.1-p1	133	S	Plasmodium exported protein (PHISTb), unknown function OS=Plasmodium_falciparum_3D7 GN=PF3D7_0401800	PF3D7_0401800	1	SASAASTTR	0.00424808	3	0.967	1.01	1.059	1.381	1.503	1.45	0.599	0.559	0.573	0.971	0.934	0.994	1.062	1.088	1.045	1.422	1.402	1.454	0.67	0.666	0.61	0.786	0.775	0.779
PF3D7_0401800.1-p1	142	S	Plasmodium exported protein (PHISTb), unknown function OS=Plasmodium_falciparum_3D7 GN=PF3D7_0401800	PF3D7_0401800	1	SASAASTTR	0.00424808	3	0.967	1.01	1.059	1.381	1.503	1.45	0.599	0.559	0.573	0.971	0.934	0.994	1.062	1.088	1.045	1.422	1.402	1.454	0.67	0.666	0.61	0.786	0.775	0.779
PF3D7_0401800.1-p1	151	S	Plasmodium exported protein (PHISTb), unknown function OS=Plasmodium_falciparum_3D7 GN=PF3D7_0401800	PF3D7_0401800	1	SASAASTTR	0.00424808	3	0.967	1.01	1.059	1.381	1.503	1.45	0.599	0.559	0.573	0.971	0.934	0.994	1.062	1.088	1.045	1.422	1.402	1.454	0.67	0.666	0.61	0.786	0.775	0.779
PF3D7_0401800.1-p1	187	S	Plasmodium exported protein (PHISTb), unknown function OS=Plasmodium_falciparum_3D7 GN=PF3D7_0401800	PF3D7_0401800	1	SASAASTTR	0.00424808	3	0.967	1.01	1.059	1.381	1.503	1.45	0.599	0.559	0.573	0.971	0.934	0.994	1.062	1.088	1.045	1.422	1.402	1.454	0.67	0.666	0.61	0.786	0.775	0.779
PF3D7_0401800.1-p1	196	S	Plasmodium exported protein (PHISTb), unknown function OS=Plasmodium_falciparum_3D7 GN=PF3D7_0401800	PF3D7_0401800	1	SASAASTTR	0.00424808	3	0.967	1.01	1.059	1.381	1.503	1.45	0.599	0.559	0.573	0.971	0.934	0.994	1.062	1.088	1.045	1.422	1.402	1.454	0.67	0.666	0.61	0.786	0.775	0.779
PF3D7_0401800.1-p1	205	S	Plasmodium exported protein (PHISTb), unknown function OS=Plasmodium_falciparum_3D7 GN=PF3D7_0401800	PF3D7_0401800	1	SASAASTTR	0.00424808	3	0.967	1.01	1.059	1.381	1.503	1.45	0.599	0.559	0.573	0.971	0.934	0.994	1.062	1.088	1.045	1.422	1.402	1.454	0.67	0.666	0.61	0.786	0.775	0.779
PF3D7_0401800.1-p1	135	S	Plasmodium exported protein (PHISTb), unknown function OS=Plasmodium_falciparum_3D7 GN=PF3D7_0401800	PF3D7_0401800	1	SASAASTTR	0.00424808	3	0.967	1.01	1.059	1.381	1.503	1.45	0.599	0.559	0.573	0.971	0.934	0.994	1.062	1.088	1.045	1.422	1.402	1.454	0.67	0.666	0.61	0.786	0.775	0.779
PF3D7_0401800.1-p1	144	S	Plasmodium exported protein (PHISTb), unknown function OS=Plasmodium_falciparum_3D7 GN=PF3D7_0401800	PF3D7_0401800	1	SASAASTTR	0.00424808	3	0.967	1.01	1.059	1.381	1.503	1.45	0.599	0.559	0.573	0.971	0.934	0.994	1.062	1.088	1.045	1.422	1.402	1.454	0.67	0.666	0.61	0.786	0.775	0.779
PF3D7_0401800.1-p1	153	S	Plasmodium exported protein (PHISTb), unknown function OS=Plasmodium_falciparum_3D7 GN=PF3D7_0401800	PF3D7_0401800	1	SASAASTTR	0.00424808	3	0.967	1.01	1.059	1.381	1.503	1.45	0.599	0.559	0.573	0.971	0.934	0.994	1.062	1.088	1.045	1.422	1.402	1.454	0.67	0.666	0.61	0.786	0.775	0.779
PF3D7_0401800.1-p1	189	S	Plasmodium exported protein (PHISTb), unknown function OS=Plasmodium_falciparum_3D7 GN=PF3D7_0401800	PF3D7_0401800	1	SASAASTTR	0.00424808	3	0.967	1.01	1.059	1.381	1.503	1.45	0.599	0.559	0.573	0.971	0.934	0.994	1.062	1.088	1.045	1.422	1.402	1.454	0.67	0.666	0.61	0.786	0.775	0.779
PF3D7_0401800.1-p1	198	S	Plasmodium exported protein (PHISTb), unknown function OS=Plasmodium_falciparum_3D7 GN=PF3D7_0401800	PF3D7_0401800	1	SASAASTTR	0.00424808	3	0.967	1.01	1.059	1.381	1.503	1.45	0.599	0.559	0.573	0.971	0.934	0.994	1.062	1.088	1.045	1.422	1.402	1.454	0.67	0.666	0.61	0.786	0.775	0.779
PF3D7_0401800.1-p1	207	S	Plasmodium exported protein (PHISTb), unknown function OS=Plasmodium_falciparum_3D7 GN=PF3D7_0401800	PF3D7_0401800	1	SASAASTTR	0.00424808	3	0.967	1.01	1.059	1.381	1.503	1.45	0.599	0.559	0.573	0.971	0.934	0.994	1.062	1.088	1.045	1.422	1.402	1.454	0.67	0.666	0.61	0.786	0.775	0.779
PF3D7_0401800.1-p1	139	T	Plasmodium exported protein (PHISTb), unknown function OS=Plasmodium_falciparum_3D7 GN=PF3D7_0401800	PF3D7_0401800	0.996	SASAASTTRSASAASTTR	0.000183269	3	0.748	0.749	0.724	1.059	0.999	0.983	0.694	0.734	0.721	1.531	1.503	1.556	1.062	1.088	1.045	1.422	1.402	1.454	0.67	0.666	0.61	0.786	0.775	0.779
PF3D7_0401800.1-p1	193	T	Plasmodium exported protein (PHISTb), unknown function OS=Plasmodium_falciparum_3D7 GN=PF3D7_0401800	PF3D7_0401800	0.996	SASAASTTRSASAASTTR	0.000183269	3	0.748	0.749	0.724	1.059	0.999	0.983	0.694	0.734	0.721	1.531	1.503	1.556	1.062	1.088	1.045	1.422	1.402	1.454	0.67	0.666	0.61	0.786	0.775	0.779
PF3D7_0401800.1-p1	162	S	Plasmodium exported protein (PHISTb), unknown function OS=Plasmodium_falciparum_3D7 GN=PF3D7_0401800	PF3D7_0401800	0.994	SASAASTTRSASTASTAR	0.00269277	1	0.72	0.766	0.763	0.931	0.993	0.952	0.856	0.887	0.853	1.506	1.356	1.417	1.062	1.088	1.045	1.422	1.402	1.454	0.67	0.666	0.61	0.786	0.775	0.779
PF3D7_0401800.1-p1	163	T	Plasmodium exported protein (PHISTb), unknown function OS=Plasmodium_falciparum_3D7 GN=PF3D7_0401800	PF3D7_0401800	0.984	SASAASTTRSASTASTAR	0.00269277	1	0.72	0.766	0.763	0.931	0.993	0.952	0.856	0.887	0.853	1.506	1.356	1.417	1.062	1.088	1.045	1.422	1.402	1.454	0.67	0.666	0.61	0.786	0.775	0.779
PF3D7_0401800.1-p1	165	S	Plasmodium exported protein (PHISTb), unknown function OS=Plasmodium_falciparum_3D7 GN=PF3D7_0401800	PF3D7_0401800	1	SASTASTAR	0.00237154	4	0.486	0.517	0.594	0.911	0.945	1.095	0.548	0.567	0.655	1.834	1.928	1.921	1.062	1.088	1.045	1.422	1.402	1.454	0.67	0.666	0.61	0.786	0.775	0.779
PF3D7_0401800.1-p1	160	S	Plasmodium exported protein (PHISTb), unknown function OS=Plasmodium_falciparum_3D7 GN=PF3D7_0401800	PF3D7_0401800	1	SASTASTAR	0.0564077	2	0.68	0.709	0.727	0.992	0.997	1.014	0.761	0.8	0.759	1.539	1.542	1.48	1.062	1.088	1.045	1.422	1.402	1.454	0.67	0.666	0.61	0.786	0.775	0.779
PF3D7_0401800.1-p1	177	S	Plasmodium exported protein (PHISTb), unknown function OS=Plasmodium_falciparum_3D7 GN=PF3D7_0401800	PF3D7_0401800	0.996	SASTASTASAASAASTTR	2.14153e-07	20	0.802	0.795	0.798	1.215	1.218	1.287	0.676	0.685	0.664	1.276	1.288	1.296	1.062	1.088	1.045	1.422	1.402	1.454	0.67	0.666	0.61	0.786	0.775	0.779
PF3D7_0401800.1-p1	180	S	Plasmodium exported protein (PHISTb), unknown function OS=Plasmodium_falciparum_3D7 GN=PF3D7_0401800	PF3D7_0401800	1	SASTASTASAASAASTTR	9.45541e-09	26	0.787	0.804	0.843	0.976	1.003	1.055	0.789	0.822	0.813	1.391	1.377	1.341	1.062	1.088	1.045	1.422	1.402	1.454	0.67	0.666	0.61	0.786	0.775	0.779
PF3D7_0401800.1-p1	183	S	Plasmodium exported protein (PHISTb), unknown function OS=Plasmodium_falciparum_3D7 GN=PF3D7_0401800	PF3D7_0401800	1	SASTASTASAASAASTTR	9.45541e-09	26	0.787	0.804	0.843	0.976	1.003	1.055	0.789	0.822	0.813	1.391	1.377	1.341	1.062	1.088	1.045	1.422	1.402	1.454	0.67	0.666	0.61	0.786	0.775	0.779
PF3D7_0401800.1-p1	174	S	Plasmodium exported protein (PHISTb), unknown function OS=Plasmodium_falciparum_3D7 GN=PF3D7_0401800	PF3D7_0401800	1	SASTASTASAASAASTTR	2.14153e-07	20	0.802	0.795	0.798	1.215	1.218	1.287	0.676	0.685	0.664	1.276	1.288	1.296	1.062	1.088	1.045	1.422	1.402	1.454	0.67	0.666	0.61	0.786	0.775	0.779
PF3D7_0401800.1-p1	93	S	Plasmodium exported protein (PHISTb), unknown function OS=Plasmodium_falciparum_3D7 GN=PF3D7_0401800	PF3D7_0401800	1	SASTASTASTLR	3.07201e-05	11	0.701	0.686	0.74	1.317	1.265	1.357	0.591	0.609	0.585	1.373	1.362	1.416	1.062	1.088	1.045	1.422	1.402	1.454	0.67	0.666	0.61	0.786	0.775	0.779
PF3D7_0401800.1-p1	88	T	Plasmodium exported protein (PHISTb), unknown function OS=Plasmodium_falciparum_3D7 GN=PF3D7_0401800	PF3D7_0401800	0.992	SASTASTASTLR	0.000407712	5	0.865	0.88	0.952	1.151	1.135	1.183	0.756	0.707	0.746	1.201	1.211	1.213	1.062	1.088	1.045	1.422	1.402	1.454	0.67	0.666	0.61	0.786	0.775	0.779
PF3D7_0401800.1-p1	85	S	Plasmodium exported protein (PHISTb), unknown function OS=Plasmodium_falciparum_3D7 GN=PF3D7_0401800	PF3D7_0401800	1	SASTASTASTLR	0.000407712	5	0.865	0.88	0.952	1.151	1.135	1.183	0.756	0.707	0.746	1.201	1.211	1.213	1.062	1.088	1.045	1.422	1.402	1.454	0.67	0.666	0.61	0.786	0.775	0.779
PF3D7_0401800.1-p1	87	S	Plasmodium exported protein (PHISTb), unknown function OS=Plasmodium_falciparum_3D7 GN=PF3D7_0401800	PF3D7_0401800	1	SASTASTASTLR	0.000407712	5	0.865	0.88	0.952	1.151	1.135	1.183	0.756	0.707	0.746	1.201	1.211	1.213	1.062	1.088	1.045	1.422	1.402	1.454	0.67	0.666	0.61	0.786	0.775	0.779
PF3D7_0401800.1-p1	82	S	Plasmodium exported protein (PHISTb), unknown function OS=Plasmodium_falciparum_3D7 GN=PF3D7_0401800	PF3D7_0401800	1	SPSTASTSTSLR	0.000464704	8	0.793	0.804	0.761	0.944	0.924	0.935	0.802	0.85	0.839	1.444	1.492	1.414	1.062	1.088	1.045	1.422	1.402	1.454	0.67	0.666	0.61	0.786	0.775	0.779
PF3D7_0401800.1-p1	76	T	Plasmodium exported protein (PHISTb), unknown function OS=Plasmodium_falciparum_3D7 GN=PF3D7_0401800	PF3D7_0401800	1	SPSTASTSTSLR	0.0055813	4	0.878	0.949	0.919	1.087	1.056	1.117	0.818	0.819	0.782	1.182	1.2	1.195	1.062	1.088	1.045	1.422	1.402	1.454	0.67	0.666	0.61	0.786	0.775	0.779
PF3D7_0401800.1-p1	65	S	Plasmodium exported protein (PHISTb), unknown function OS=Plasmodium_falciparum_3D7 GN=PF3D7_0401800	PF3D7_0401800	0.986	SSSCSSLASTTK	0.000453463	2	0.958	0.91	1.044	1.047	1.096	1.14	0.926	0.836	0.923	1.022	1.09	1.008	1.062	1.088	1.045	1.422	1.402	1.454	0.67	0.666	0.61	0.786	0.775	0.779
PF3D7_0402000.1-p1	224	S	Plasmodium exported protein (PHISTa), unknown function OS=Plasmodium_falciparum_3D7 GN=PF3D7_0402000	PF3D7_0402000	1	FGSYEQVLISQPHEFNER	2.10064e-09	1	1.124	1.325	1.174	1.223	1.161	1.275	0.996	1.008	0.9	0.597	0.596	0.622	1.114	1.112	1.142	1.359	1.341	1.36	0.745	0.764	0.736	0.787	0.79	0.757
PF3D7_0402000.1-p1	151	S	Plasmodium exported protein (PHISTa), unknown function OS=Plasmodium_falciparum_3D7 GN=PF3D7_0402000	PF3D7_0402000	1	KLSQDYNDVNK	0.00756262	1	1.027	0.966	0.992	1.338	1.32	1.359	0.797	0.81	0.768	0.901	0.861	0.86	1.114	1.112	1.142	1.359	1.341	1.36	0.745	0.764	0.736	0.787	0.79	0.757
PF3D7_0402000.1-p1	172	S	Plasmodium exported protein (PHISTa), unknown function OS=Plasmodium_falciparum_3D7 GN=PF3D7_0402000	PF3D7_0402000	1	NLVNSLDEIPPR	3.0194e-05	5	0.932	0.953	1.033	1.111	1.012	1.085	1.026	1.089	1.03	0.929	0.908	0.893	1.114	1.112	1.142	1.359	1.341	1.36	0.745	0.764	0.736	0.787	0.79	0.757
PF3D7_0402100.1-p1	94	S	Plasmodium exported protein (PHISTb), unknown function OS=Plasmodium_falciparum_3D7 GN=PF3D7_0402100	PF3D7_0402100	1	EESENSNNDIFEYYK	0.00105267	1	1.037	1.093	1.058	1.239	1.173	1.227	1.006	1.006	1.017	0.721	0.711	0.712	1.132	1.168	1.142	1.406	1.374	1.433	0.68	0.75	0.681	0.643	0.702	0.666
PF3D7_0402100.1-p1	97	S	Plasmodium exported protein (PHISTb), unknown function OS=Plasmodium_falciparum_3D7 GN=PF3D7_0402100	PF3D7_0402100	1	EESENSNNDIFEYYK	0.00105267	1	1.037	1.093	1.058	1.239	1.173	1.227	1.006	1.006	1.017	0.721	0.711	0.712	1.132	1.168	1.142	1.406	1.374	1.433	0.68	0.75	0.681	0.643	0.702	0.666
PF3D7_0402100.1-p1	84	S	Plasmodium exported protein (PHISTb), unknown function OS=Plasmodium_falciparum_3D7 GN=PF3D7_0402100	PF3D7_0402100	1	LTDVINYGEGSLLK	3.62311e-07	5	1.087	1.172	1.098	1.429	1.439	1.524	0.979	0.946	0.894	0.496	0.474	0.461	1.132	1.168	1.142	1.406	1.374	1.433	0.68	0.75	0.681	0.643	0.702	0.666
PF3D7_0402100.1-p1	121	S	Plasmodium exported protein (PHISTb), unknown function OS=Plasmodium_falciparum_3D7 GN=PF3D7_0402100	PF3D7_0402100	1	QHDENNFSDK	0.000235988	1													1.132	1.168	1.142	1.406	1.374	1.433	0.68	0.75	0.681	0.643	0.702	0.666
PF3D7_0402100.1-p1	124	S	Plasmodium exported protein (PHISTb), unknown function OS=Plasmodium_falciparum_3D7 GN=PF3D7_0402100	PF3D7_0402100	1	QHDENNFSDKSGSMVLNEK	3.51469e-05	1	0.925	1.011	1.059	1.121	1.192	1.107	1.039	1.075	1.057	0.796	0.811	0.807	1.132	1.168	1.142	1.406	1.374	1.433	0.68	0.75	0.681	0.643	0.702	0.666
PF3D7_0402100.1-p1	126	S	Plasmodium exported protein (PHISTb), unknown function OS=Plasmodium_falciparum_3D7 GN=PF3D7_0402100	PF3D7_0402100	1	QHDENNFSDKSGSMVLNEK	2.00023e-05	1	0.963	0.998	0.995	1.221	1.176	1.254	0.953	0.948	0.963	0.831	0.834	0.864	1.132	1.168	1.142	1.406	1.374	1.433	0.68	0.75	0.681	0.643	0.702	0.666
PF3D7_0402400.1-p1	117	S	Plasmodium exported protein, unknown function OS=Plasmodium_falciparum_3D7 GN=PF3D7_0402400	PF3D7_0402400	1	DHISENVK	0.0327671	1													0.962	1.012	1.043	1.129	1.104	1.16	1.057	1.043	1.058	0.868	0.864	0.846
PF3D7_0402400.1-p1	204	S	Plasmodium exported protein, unknown function OS=Plasmodium_falciparum_3D7 GN=PF3D7_0402400	PF3D7_0402400	0.998	YHTSTK	0.0615443	1													0.962	1.012	1.043	1.129	1.104	1.16	1.057	1.043	1.058	0.868	0.864	0.846
PF3D7_0403200.1-p1	416	S	pre-mRNA splicing factor, putative OS=Plasmodium_falciparum_3D7 GN=PF3D7_0403200	PF3D7_0403200	1	DTKSSSISYIEK	0.016443	1													1.044	0.998	1.062	1.166	1.084	1.198	0.946	0.932	0.896	0.855	0.849	0.859
PF3D7_0403200.1-p1	418	S	pre-mRNA splicing factor, putative OS=Plasmodium_falciparum_3D7 GN=PF3D7_0403200	PF3D7_0403200	1	DTKSSSISYIEK	0.016443	1													1.044	0.998	1.062	1.166	1.084	1.198	0.946	0.932	0.896	0.855	0.849	0.859
PF3D7_0403200.1-p1	414	S	pre-mRNA splicing factor, putative OS=Plasmodium_falciparum_3D7 GN=PF3D7_0403200	PF3D7_0403200	1	DTKSSSISYIEK	0.016443	1													1.044	0.998	1.062	1.166	1.084	1.198	0.946	0.932	0.896	0.855	0.849	0.859
PF3D7_0403200.1-p1	249	S	pre-mRNA splicing factor, putative OS=Plasmodium_falciparum_3D7 GN=PF3D7_0403200	PF3D7_0403200	1	FSDIER	0.0447147	2	1.233	1.262	1.218	1.259	1.293	1.224	0.925	0.844	0.908	0.615	0.628	0.591	1.044	0.998	1.062	1.166	1.084	1.198	0.946	0.932	0.896	0.855	0.849	0.859
PF3D7_0403200.1-p1	557	S	pre-mRNA splicing factor, putative OS=Plasmodium_falciparum_3D7 GN=PF3D7_0403200	PF3D7_0403200	1	GINSQSDND	0.102399	1	0.803	0.788	0.849	0.827	0.841	0.834	1.024	0.912	0.893	1.545	1.216	1.469	1.044	0.998	1.062	1.166	1.084	1.198	0.946	0.932	0.896	0.855	0.849	0.859
PF3D7_0403200.1-p1	412	T	pre-mRNA splicing factor, putative OS=Plasmodium_falciparum_3D7 GN=PF3D7_0403200	PF3D7_0403200	1	RDTKSSSISYIEK	0.00366081	1													1.044	0.998	1.062	1.166	1.084	1.198	0.946	0.932	0.896	0.855	0.849	0.859
PF3D7_0403200.1-p1	415	S	pre-mRNA splicing factor, putative OS=Plasmodium_falciparum_3D7 GN=PF3D7_0403200	PF3D7_0403200	0.994	RDTKSSSISYIEK	0.0100204	2	1.097	1.055	1.179	1.202	1.264	1.354	0.909	0.887	0.88	0.75	0.76	0.663	1.044	0.998	1.062	1.166	1.084	1.198	0.946	0.932	0.896	0.855	0.849	0.859
PF3D7_0403200.1-p1	385	S	pre-mRNA splicing factor, putative OS=Plasmodium_falciparum_3D7 GN=PF3D7_0403200	PF3D7_0403200	1	SISQSTYSYDK	0.000917104	1	1.048	1.045	1.034	1.14	1.089	1.16	1.04	0.978	0.975	0.789	0.883	0.818	1.044	0.998	1.062	1.166	1.084	1.198	0.946	0.932	0.896	0.855	0.849	0.859
PF3D7_0403200.1-p1	387	S	pre-mRNA splicing factor, putative OS=Plasmodium_falciparum_3D7 GN=PF3D7_0403200	PF3D7_0403200	1	SISQSTYSYDK	0.0148681	1	1.017	1.093	1.077	1.234	1.222	1.322	0.947	0.93	0.923	0.77	0.739	0.727	1.044	0.998	1.062	1.166	1.084	1.198	0.946	0.932	0.896	0.855	0.849	0.859
PF3D7_0403200.1-p1	392	S	pre-mRNA splicing factor, putative OS=Plasmodium_falciparum_3D7 GN=PF3D7_0403200	PF3D7_0403200	1	SISQSTYSYDKR	0.000236734	1	0.61	0.58	0.622	0.77	0.742	0.733	1.377	1.313	1.358	1.363	1.313	1.22	1.044	0.998	1.062	1.166	1.084	1.198	0.946	0.932	0.896	0.855	0.849	0.859
PF3D7_0403200.1-p1	360	S	pre-mRNA splicing factor, putative OS=Plasmodium_falciparum_3D7 GN=PF3D7_0403200	PF3D7_0403200	1	SNSSSIYNDR	0.000517803	2	0.84	0.793	0.881	1.169	1.115	1.242	1.236	1.183	1.218	0.77	0.808	0.746	1.044	0.998	1.062	1.166	1.084	1.198	0.946	0.932	0.896	0.855	0.849	0.859
PF3D7_0403200.1-p1	358	S	pre-mRNA splicing factor, putative OS=Plasmodium_falciparum_3D7 GN=PF3D7_0403200	PF3D7_0403200	1	SNSSSIYNDR	0.00180348	4	0.986	0.987	0.989	1.15	1.133	1.192	0.891	0.935	0.882	0.96	0.921	0.973	1.044	0.998	1.062	1.166	1.084	1.198	0.946	0.932	0.896	0.855	0.849	0.859
PF3D7_0403600.1-p1	46	S	conserved Plasmodium protein, unknown function OS=Plasmodium_falciparum_3D7 GN=PF3D7_0403600	PF3D7_0403600	1	MYNSDKEK	0.147957	1	0.889	0.89	0.954	0.845	0.884	0.94	1.186	1.165	1.138	1.069	1.039	1.001	0.8	0.786	0.869	0.816	0.831	0.724	1.168	1.12	1.02	1.234	1.384	1.371
PF3D7_0403600.1-p1	543	S	conserved Plasmodium protein, unknown function OS=Plasmodium_falciparum_3D7 GN=PF3D7_0403600	PF3D7_0403600	1	SSEVSILEDIKDK	0.000438502	1	0.85	0.839	0.849	0.79	0.819	0.794	1.301	1.238	1.265	1.106	1.061	1.089	0.8	0.786	0.869	0.816	0.831	0.724	1.168	1.12	1.02	1.234	1.384	1.371
PF3D7_0403600.1-p1	546	S	conserved Plasmodium protein, unknown function OS=Plasmodium_falciparum_3D7 GN=PF3D7_0403600	PF3D7_0403600	1	SSEVSILEDIKDK	0.000438502	1	0.85	0.839	0.849	0.79	0.819	0.794	1.301	1.238	1.265	1.106	1.061	1.089	0.8	0.786	0.869	0.816	0.831	0.724	1.168	1.12	1.02	1.234	1.384	1.371
PF3D7_0403600.1-p1	32	S	conserved Plasmodium protein, unknown function OS=Plasmodium_falciparum_3D7 GN=PF3D7_0403600	PF3D7_0403600	1	VCSDFSLSNTPSNDR	1.69001e-07	3	0.994	0.99	0.979	1.035	1.038	1.069	1.032	1.011	0.977	0.955	0.968	0.953	0.8	0.786	0.869	0.816	0.831	0.724	1.168	1.12	1.02	1.234	1.384	1.371
PF3D7_0403600.1-p1	28	S	conserved Plasmodium protein, unknown function OS=Plasmodium_falciparum_3D7 GN=PF3D7_0403600	PF3D7_0403600	1	VCSDFSLSNTPSNDR	7.00486e-05	3													0.8	0.786	0.869	0.816	0.831	0.724	1.168	1.12	1.02	1.234	1.384	1.371
PF3D7_0403800.1-p1	365	S	alpha/beta hydrolase, putative OS=Plasmodium_falciparum_3D7 GN=PF3D7_0403800	PF3D7_0403800	1	GIPDSNTLCEK	0.00239216	1
PF3D7_0403800.1-p1	410	S	alpha/beta hydrolase, putative OS=Plasmodium_falciparum_3D7 GN=PF3D7_0403800	PF3D7_0403800	1	YDNLYSPNK	0.00383912	1
PF3D7_0404300.1-p1	99	S	conserved Plasmodium protein, unknown function OS=Plasmodium_falciparum_3D7 GN=PF3D7_0404300	PF3D7_0404300	1	KNSFAEETK	0.00504775	1	0.903	0.893	0.921	0.749	0.724	0.82	0.871	0.836	0.882	1.558	1.376	1.467	0.989	0.95	0.99	0.872	0.901	0.95	1.151	1.142	1.144	0.978	1.001	1.03
PF3D7_0404300.1-p1	131	S	conserved Plasmodium protein, unknown function OS=Plasmodium_falciparum_3D7 GN=PF3D7_0404300	PF3D7_0404300	0.997	KVTSDENVR	0.00492356	2	1.111	1.087	1.127	1.161	1.17	1.187	0.803	0.79	0.809	0.929	0.893	0.933	0.989	0.95	0.99	0.872	0.901	0.95	1.151	1.142	1.144	0.978	1.001	1.03
PF3D7_0404300.1-p1	461	S	conserved Plasmodium protein, unknown function OS=Plasmodium_falciparum_3D7 GN=PF3D7_0404300	PF3D7_0404300	1	LFASMNDYNSPNK	1.90549e-05	3	0.853	0.859	0.867	0.891	0.892	0.895	1.583	1.527	1.554	0.72	0.692	0.667	0.989	0.95	0.99	0.872	0.901	0.95	1.151	1.142	1.144	0.978	1.001	1.03
PF3D7_0404300.1-p1	441	S	conserved Plasmodium protein, unknown function OS=Plasmodium_falciparum_3D7 GN=PF3D7_0404300	PF3D7_0404300	1	SDNESIASDASDIK	3.49912e-07	1	0.751	0.8	0.769	0.882	0.847	0.957	0.871	0.831	0.853	1.5	1.44	1.499	0.989	0.95	0.99	0.872	0.901	0.95	1.151	1.142	1.144	0.978	1.001	1.03
PF3D7_0404300.1-p1	434	S	conserved Plasmodium protein, unknown function OS=Plasmodium_falciparum_3D7 GN=PF3D7_0404300	PF3D7_0404300	1	SEKSDNESIASDASDIK	5.71726e-07	6	0.725	0.766	0.791	0.848	0.897	0.922	1.02	1.059	0.991	1.316	1.307	1.357	0.989	0.95	0.99	0.872	0.901	0.95	1.151	1.142	1.144	0.978	1.001	1.03
PF3D7_0404300.1-p1	431	S	conserved Plasmodium protein, unknown function OS=Plasmodium_falciparum_3D7 GN=PF3D7_0404300	PF3D7_0404300	1	SVENKSEKSDNESIASDASDIK	1.60245e-06	1	0.771	0.782	0.758	0.937	0.924	0.966	1.016	0.998	1.001	1.294	1.244	1.309	0.989	0.95	0.99	0.872	0.901	0.95	1.151	1.142	1.144	0.978	1.001	1.03
PF3D7_0404600.1-p1	2039	S	conserved Plasmodium membrane protein, unknown function OS=Plasmodium_falciparum_3D7 GN=PF3D7_0404600	PF3D7_0404600	1	FSDDSDHVDEK	0.00485073	2
PF3D7_0404600.1-p1	3307	S	conserved Plasmodium membrane protein, unknown function OS=Plasmodium_falciparum_3D7 GN=PF3D7_0404600	PF3D7_0404600	1	FYDILNLGSK	0.000346465	1	0.946	1.094	0.96	0.672	0.77	0.739	1.32	1.205	1.148	0.992	1.026	1.127
PF3D7_0404600.1-p1	2036	S	conserved Plasmodium membrane protein, unknown function OS=Plasmodium_falciparum_3D7 GN=PF3D7_0404600	PF3D7_0404600	1	NFKFSDDSDHVDEK	0.00143973	2	1.007	1.005	1.021	1.464	1.301	1.434	0.84	0.874	0.801	0.787	0.741	0.723
PF3D7_0405100.1-p1	740	S	protein transport protein Sec24B, putative OS=Plasmodium_falciparum_3D7 GN=PF3D7_0405100	PF3D7_0405100	1	RGSFLFK	0.00166906	1	0.985	0.974	1.034	0.814	0.824	0.881	1.081	1.061	1.055	1.119	1.076	1.098	0.95	0.946	0.971	1.189	1.186	1.174	0.807	0.835	0.922	0.926	1.263	0.942
PF3D7_0405400.1-p1	763	S	pre-mRNA-processing-splicing factor 8, putative OS=Plasmodium_falciparum_3D7 GN=PF3D7_0405400	PF3D7_0405400	1	HSDADDNRYDK	0.000551347	3	1.236	1.329	1.392	1.186	1.138	1.24	0.707	0.779	0.814	0.689	0.7	0.791	1.09	1.074	1.055	1.102	1.108	1.112	0.883	0.863	0.836	0.908	0.918	0.921
PF3D7_0405400.1-p1	1796	S	pre-mRNA-processing-splicing factor 8, putative OS=Plasmodium_falciparum_3D7 GN=PF3D7_0405400	PF3D7_0405400	1	KVGSLKDEVTK	0.0454446	1	1.313	1.379	1.465	1.395	1.394	1.407	0.598	0.617	0.572	0.613	0.635	0.61	1.09	1.074	1.055	1.102	1.108	1.112	0.883	0.863	0.836	0.908	0.918	0.921
PF3D7_0405400.1-p1	857	S	pre-mRNA-processing-splicing factor 8, putative OS=Plasmodium_falciparum_3D7 GN=PF3D7_0405400	PF3D7_0405400	1	NKDETYEIDSTVENDSHDGSLK	1.31629e-08	4	1.149	1.178	1.152	1.2	1.192	1.233	0.724	0.724	0.692	0.914	0.922	0.92	1.09	1.074	1.055	1.102	1.108	1.112	0.883	0.863	0.836	0.908	0.918	0.921
PF3D7_0405400.1-p1	888	S	pre-mRNA-processing-splicing factor 8, putative OS=Plasmodium_falciparum_3D7 GN=PF3D7_0405400	PF3D7_0405400	1	NKSDDDDNYKGDDNNDNNNK	8.18364e-07	2	1.314	1.257	1.265	1.118	1.159	1.177	0.75	0.73	0.667	0.865	0.848	0.849	1.09	1.074	1.055	1.102	1.108	1.112	0.883	0.863	0.836	0.908	0.918	0.921
PF3D7_0405400.1-p1	832	S	pre-mRNA-processing-splicing factor 8, putative OS=Plasmodium_falciparum_3D7 GN=PF3D7_0405400	PF3D7_0405400	1	YNSNNMSSR	0.00640533	1	1.105	1.159	1.141	0.979	0.881	0.972	0.848	0.864	0.906	1.038	1.05	1.056	1.09	1.074	1.055	1.102	1.108	1.112	0.883	0.863	0.836	0.908	0.918	0.921
PF3D7_0405700.1-p1	38	S	lysine decarboxylase, putative OS=Plasmodium_falciparum_3D7 GN=PF3D7_0405700	PF3D7_0405700	1	AVSDYNVNNQEVQR	0.000926985	2	1.051	1.103	1.069	1.144	1.044	1.139	0.764	0.752	0.743	1.062	1.038	1.091	1.102	1.166	1.091	0.999	0.989	1.102	0.958	0.809	0.884	0.982	1.032	0.903
PF3D7_0405700.1-p1	329	S	lysine decarboxylase, putative OS=Plasmodium_falciparum_3D7 GN=PF3D7_0405700	PF3D7_0405700	1	DIYNYYNDENNSVR	3.08324e-06	1	1.042	1.073	1.06	1.254	1.143	1.254	0.93	0.895	0.866	0.801	0.828	0.853	1.102	1.166	1.091	0.999	0.989	1.102	0.958	0.809	0.884	0.982	1.032	0.903
PF3D7_0405700.1-p1	1970	S	lysine decarboxylase, putative OS=Plasmodium_falciparum_3D7 GN=PF3D7_0405700	PF3D7_0405700	1	DSYSDVVLIK	0.003287	2	1.061	1.131	1.072	1.134	1.091	1.134	0.931	0.923	0.917	0.882	0.851	0.874	1.102	1.166	1.091	0.999	0.989	1.102	0.958	0.809	0.884	0.982	1.032	0.903
PF3D7_0405700.1-p1	2060	S	lysine decarboxylase, putative OS=Plasmodium_falciparum_3D7 GN=PF3D7_0405700	PF3D7_0405700	1	EEGAYYSDSSK	0.000159813	2	1.155	1.169	1.161	1.208	1.172	1.261	0.814	0.803	0.794	0.841	0.793	0.831	1.102	1.166	1.091	0.999	0.989	1.102	0.958	0.809	0.884	0.982	1.032	0.903
PF3D7_0405700.1-p1	64	S	lysine decarboxylase, putative OS=Plasmodium_falciparum_3D7 GN=PF3D7_0405700	PF3D7_0405700	1	INSVGVYK	0.0799106	1	1.158	1.152	1.177	1.008	1.083	1.13	1.143	1.053	1.133	0.705	0.611	0.647	1.102	1.166	1.091	0.999	0.989	1.102	0.958	0.809	0.884	0.982	1.032	0.903
PF3D7_0405700.1-p1	1736	S	lysine decarboxylase, putative OS=Plasmodium_falciparum_3D7 GN=PF3D7_0405700	PF3D7_0405700	0.998	QDHAFYNSGSPR	2.68461e-05	2	1.086	1.147	1.101	0.959	1.049	1.011	0.797	0.746	0.774	1.091	1.126	1.111	1.102	1.166	1.091	0.999	0.989	1.102	0.958	0.809	0.884	0.982	1.032	0.903
PF3D7_0406000.1-p1	263	S	conserved protein, unknown function OS=Plasmodium_falciparum_3D7 GN=PF3D7_0406000	PF3D7_0406000	1	QHSYTNVDLCEK	2.42833e-05	1	0.935	1.019	0.957	1.069	0.968	0.983	1.074	1.026	0.967	1.048	0.993	0.96	0.974	1.017	0.991	0.936	0.976	1.017	0.993	0.983	1.065	0.984	1.031	0.993
PF3D7_0406100.1-p1	36	S	V-type proton ATPase subunit B OS=Plasmodium_falciparum_3D7 GN=PF3D7_0406100	PF3D7_0406100	0.998	TISGVQGPLVIIEDVK	4.90511e-07	1	1.119	1.114	1.131	1.097	1.002	0.974	0.888	0.907	0.924	0.951	0.918	0.977	0.859	0.855	0.913	1.022	0.988	1.007	1.002	1.038	1.019	1.106	1.144	1.167
PF3D7_0406500.1-p1	2506	T	NYN domain-containing protein, putative OS=Plasmodium_falciparum_3D7 GN=PF3D7_0406500	PF3D7_0406500	1	KENMTDEKEQMK	0.00840233	1	1.476	1.511	1.654	1.01	0.862	0.978	0.705	0.746	0.727	0.763	0.754	0.814	1.364	1.427	1.374	1.052	1.127	1	0.73	0.74	0.733	0.728	0.718	0.722
PF3D7_0406500.1-p1	2807	S	NYN domain-containing protein, putative OS=Plasmodium_falciparum_3D7 GN=PF3D7_0406500	PF3D7_0406500	1	NDMGINSSEELENDSK	2.322e-08	1	1.55	1.566	1.598	1.201	1.152	1.159	0.683	0.729	0.661	0.566	0.566	0.569	1.364	1.427	1.374	1.052	1.127	1	0.73	0.74	0.733	0.728	0.718	0.722
PF3D7_0406500.1-p1	2808	S	NYN domain-containing protein, putative OS=Plasmodium_falciparum_3D7 GN=PF3D7_0406500	PF3D7_0406500	1	NDMGINSSEELENDSK	2.99861e-05	1	1.115	1.145	1.178	1.289	1.192	1.303	0.904	0.894	0.838	0.726	0.709	0.707	1.364	1.427	1.374	1.052	1.127	1	0.73	0.74	0.733	0.728	0.718	0.722
PF3D7_0406500.1-p1	2618	S	NYN domain-containing protein, putative OS=Plasmodium_falciparum_3D7 GN=PF3D7_0406500	PF3D7_0406500	1	NVEMDDKEELITNEQSNNESSPNK	1.40876e-06	1	1.389	1.387	1.278	1.191	1.13	1.214	0.769	0.749	0.748	0.738	0.707	0.7	1.364	1.427	1.374	1.052	1.127	1	0.73	0.74	0.733	0.728	0.718	0.722
PF3D7_0406500.1-p1	2948	T	NYN domain-containing protein, putative OS=Plasmodium_falciparum_3D7 GN=PF3D7_0406500	PF3D7_0406500	0.996	TATNENIIYDLYEQEKPLNIPK	2.16402e-07	2	1.424	1.477	1.494	1.047	0.989	0.992	0.878	0.895	0.926	0.643	0.637	0.599	1.364	1.427	1.374	1.052	1.127	1	0.73	0.74	0.733	0.728	0.718	0.722
PF3D7_0407200.1-p1	111	S	peptidyl-tRNA hydrolase 2, putative OS=Plasmodium_falciparum_3D7 GN=PF3D7_0407200	PF3D7_0407200	1	NSLTYFDVWK	0.0104059	1	1.205	1.19	1.163	1.107	1.154	1.248	0.82	0.905	0.86	0.842	0.721	0.784	1.104	1.161	1.176	1.152	1.169	1.171	0.926	0.889	0.731	0.821	0.868	0.847
PF3D7_0407300.1-p1	87	S	transcription factor, putative OS=Plasmodium_falciparum_3D7 GN=PF3D7_0407300	PF3D7_0407300	1	KLSQELENINK	2.26185e-06	2	1.555	1.596	1.509	1.544	1.523	1.601	0.501	0.458	0.428	0.427	0.438	0.42	1.318	1.216	1.259	1.534	1.403	1.343	0.594	0.67	0.684	0.617	0.624	0.664
PF3D7_0407300.1-p1	21	S	transcription factor, putative OS=Plasmodium_falciparum_3D7 GN=PF3D7_0407300	PF3D7_0407300	1	NVNNDETFDSR	0.000115499	2	1.173	1.117	1.182	1.139	1.105	1.079	0.758	0.731	0.759	0.995	1.007	0.954	1.318	1.216	1.259	1.534	1.403	1.343	0.594	0.67	0.684	0.617	0.624	0.664
PF3D7_0407300.1-p1	26	S	transcription factor, putative OS=Plasmodium_falciparum_3D7 GN=PF3D7_0407300	PF3D7_0407300	1	SKHSGDEEDEGYDK	6.2051e-06	2	1.198	1.283	1.25	1.515	1.39	1.496	0.528	0.541	0.512	0.685	0.801	0.803	1.318	1.216	1.259	1.534	1.403	1.343	0.594	0.67	0.684	0.617	0.624	0.664
PF3D7_0407300.1-p1	23	S	transcription factor, putative OS=Plasmodium_falciparum_3D7 GN=PF3D7_0407300	PF3D7_0407300	1	SKHSGDEEDEGYDK	0.00106048	2	1.607	1.497	1.629	1.091	0.962	0.968	0.614	0.592	0.574	0.841	0.808	0.818	1.318	1.216	1.259	1.534	1.403	1.343	0.594	0.67	0.684	0.617	0.624	0.664
PF3D7_0407700.1-p1	1227	S	conserved Plasmodium protein, unknown function OS=Plasmodium_falciparum_3D7 GN=PF3D7_0407700	PF3D7_0407700	1	KTDSILNVK	0.000463281	1	0.936	0.951	0.962	0.957	0.98	0.991	1.234	1.148	1.182	0.954	0.833	0.874
PF3D7_0407700.1-p1	1023	S	conserved Plasmodium protein, unknown function OS=Plasmodium_falciparum_3D7 GN=PF3D7_0407700	PF3D7_0407700	1	SFINSESFNFSENK	0.000179153	1	0.958	1.001	0.99	1.16	1.149	1.222	1.035	0.964	1.027	0.853	0.833	0.807
PF3D7_0407700.1-p1	1038	S	conserved Plasmodium protein, unknown function OS=Plasmodium_falciparum_3D7 GN=PF3D7_0407700	PF3D7_0407700	0.995	SGVSEFLLPSASQYGR	6.67838e-05	1
PF3D7_0407700.1-p1	1046	S	conserved Plasmodium protein, unknown function OS=Plasmodium_falciparum_3D7 GN=PF3D7_0407700	PF3D7_0407700	0.995	SGVSEFLLPSASQYGR	6.67838e-05	1
PF3D7_0407700.1-p1	1214	S	conserved Plasmodium protein, unknown function OS=Plasmodium_falciparum_3D7 GN=PF3D7_0407700	PF3D7_0407700	0.997	SNESSFSNDTDNEEEK	2.54887e-05	1	0.938	0.93	0.936	1.079	1.025	1.078	0.824	0.78	0.808	1.221	1.14	1.241
PF3D7_0407800.1-p1	1764	S	protein CINCH OS=Plasmodium_falciparum_3D7 GN=PF3D7_0407800	PF3D7_0407800	1	FKSDLGLIYAR	0.000281838	3	0.518	0.548	0.523	0.502	0.552	0.567	2.281	2.181	2.211	0.731	0.719	0.666	0.99	0.972	0.976	0.646	0.659	0.645	1.231	1.293	1.255	1.087	1.076	1.07
PF3D7_0407800.1-p1	1610	S	protein CINCH OS=Plasmodium_falciparum_3D7 GN=PF3D7_0407800	PF3D7_0407800	0.997	KISSTYLGIDK	0.00416639	1	0.679	0.777	0.802	0.705	0.726	0.722	1.85	1.714	1.84	0.762	0.77	0.653	0.99	0.972	0.976	0.646	0.659	0.645	1.231	1.293	1.255	1.087	1.076	1.07
PF3D7_0407800.1-p1	1701	T	protein CINCH OS=Plasmodium_falciparum_3D7 GN=PF3D7_0407800	PF3D7_0407800	0.998	KSTNEMYVNADDSYFYQTK	5.46731e-12	1	0.65	0.701	0.733	0.878	0.882	0.9	1.815	1.637	1.745	0.706	0.686	0.668	0.99	0.972	0.976	0.646	0.659	0.645	1.231	1.293	1.255	1.087	1.076	1.07
PF3D7_0407800.1-p1	1916	S	protein CINCH OS=Plasmodium_falciparum_3D7 GN=PF3D7_0407800	PF3D7_0407800	1	KVSSNLSNIK	0.00919689	2	0.749	0.778	0.816	0.718	0.815	0.823	1.649	1.533	1.619	0.827	0.828	0.844	0.99	0.972	0.976	0.646	0.659	0.645	1.231	1.293	1.255	1.087	1.076	1.07
PF3D7_0407800.1-p1	1917	S	protein CINCH OS=Plasmodium_falciparum_3D7 GN=PF3D7_0407800	PF3D7_0407800	1	KVSSNLSNIK	0.00198377	2	0.596	0.6	0.642	0.633	0.666	0.689	1.746	1.662	1.67	1.042	1.033	1.021	0.99	0.972	0.976	0.646	0.659	0.645	1.231	1.293	1.255	1.087	1.076	1.07
PF3D7_0407800.1-p1	1920	S	protein CINCH OS=Plasmodium_falciparum_3D7 GN=PF3D7_0407800	PF3D7_0407800	1	KVSSNLSNIKDK	0.0209453	1													0.99	0.972	0.976	0.646	0.659	0.645	1.231	1.293	1.255	1.087	1.076	1.07
PF3D7_0407800.1-p1	1788	S	protein CINCH OS=Plasmodium_falciparum_3D7 GN=PF3D7_0407800	PF3D7_0407800	1	KYYSVDYSNENNEYIHK	0.00027925	2	0.837	0.739	0.899	1.01	1	1.062	1.292	1.119	1.222	0.956	0.928	0.934	0.99	0.972	0.976	0.646	0.659	0.645	1.231	1.293	1.255	1.087	1.076	1.07
PF3D7_0407800.1-p1	262	T	protein CINCH OS=Plasmodium_falciparum_3D7 GN=PF3D7_0407800	PF3D7_0407800	1	IKDTSSISNDYNNK	0.000200605	1	0.781	0.783	0.781	0.942	0.899	0.961	1.362	1.296	1.333	0.974	0.939	0.95	0.99	0.972	0.976	0.646	0.659	0.645	1.231	1.293	1.255	1.087	1.076	1.07
PF3D7_0407800.1-p1	276	T	protein CINCH OS=Plasmodium_falciparum_3D7 GN=PF3D7_0407800	PF3D7_0407800	1	NLTNILPFEK	0.000334154	2	0.362	0.345	0.384	0.407	0.445	0.397	2.404	1.972	2.171	1.064	0.987	1.063	0.99	0.972	0.976	0.646	0.659	0.645	1.231	1.293	1.255	1.087	1.076	1.07
PF3D7_0407800.1-p1	1567	S	protein CINCH OS=Plasmodium_falciparum_3D7 GN=PF3D7_0407800	PF3D7_0407800	1	SLTHANSR	0.00660641	2	0.629	0.582	0.586	0.705	0.672	0.647	1.895	1.802	1.795	0.858	0.886	0.943	0.99	0.972	0.976	0.646	0.659	0.645	1.231	1.293	1.255	1.087	1.076	1.07
PF3D7_0407800.1-p1	1669	T	protein CINCH OS=Plasmodium_falciparum_3D7 GN=PF3D7_0407800	PF3D7_0407800	1	YEDTINQDKDTDDISFK	5.50242e-07	2	0.863	0.893	0.893	1.058	1.031	1.083	1.283	1.193	1.222	0.832	0.828	0.82	0.99	0.972	0.976	0.646	0.659	0.645	1.231	1.293	1.255	1.087	1.076	1.07
PF3D7_0407800.1-p1	923	S	protein CINCH OS=Plasmodium_falciparum_3D7 GN=PF3D7_0407800	PF3D7_0407800	1	YEHLQSGKNEGDQFDLK	0.0361791	1	0.923	0.909	0.896	1.093	1.117	1.228	1.042	0.951	0.979	0.973	0.928	0.96	0.99	0.972	0.976	0.646	0.659	0.645	1.231	1.293	1.255	1.087	1.076	1.07
PF3D7_0407800.1-p1	1851	S	protein CINCH OS=Plasmodium_falciparum_3D7 GN=PF3D7_0407800	PF3D7_0407800	0.994	YLSSNSR	0.100021	1	0.6	0.625	0.604	0.595	0.675	0.643	1.859	1.703	1.819	0.98	0.943	0.954	0.99	0.972	0.976	0.646	0.659	0.645	1.231	1.293	1.255	1.087	1.076	1.07
PF3D7_0407900.1-p1	215	S	AAA family ATPase, putative OS=Plasmodium_falciparum_3D7 GN=PF3D7_0407900	PF3D7_0407900	1	KYQIDSDFSR	0.00473206	1	0.937	0.953	0.943	0.992	0.965	1.026	1.123	1.043	1.039	0.993	0.975	1.01	1.109	1.115	1.06	0.997	0.875	0.873	0.932	0.952	0.869	1.048	1.094	1.037
PF3D7_0408300.1-p1	117	S	zinc finger Ran-binding domain-containing protein 2, putative OS=Plasmodium_falciparum_3D7 GN=PF3D7_0408300	PF3D7_0408300	1	RVHDSEDEEYDEFGR	0.000123887	1	1.127	1.112	1.158	1.101	1.166	1.163	0.747	0.775	0.685	0.987	0.972	1.008	1.134	1.11	1.117	1.016	1.035	1.154	0.799	0.736	0.808	1.025	1.018	1.066
PF3D7_0408300.1-p1	146	S	zinc finger Ran-binding domain-containing protein 2, putative OS=Plasmodium_falciparum_3D7 GN=PF3D7_0408300	PF3D7_0408300	1	RYSEDSR	0.0324069	3	1.486	1.543	1.682	0.979	1.091	1.234	1.121	0.922	0.945	0.34	0.339	0.316	1.134	1.11	1.117	1.016	1.035	1.154	0.799	0.736	0.808	1.025	1.018	1.066
PF3D7_0408300.1-p1	149	S	zinc finger Ran-binding domain-containing protein 2, putative OS=Plasmodium_falciparum_3D7 GN=PF3D7_0408300	PF3D7_0408300	1	RYSEDSRINNHK	0.00714053	2	1.568	1.623	1.642	1.128	1.076	1.092	0.796	0.711	0.709	0.556	0.546	0.552	1.134	1.11	1.117	1.016	1.035	1.154	0.799	0.736	0.808	1.025	1.018	1.066
PF3D7_0408300.1-p1	202	S	zinc finger Ran-binding domain-containing protein 2, putative OS=Plasmodium_falciparum_3D7 GN=PF3D7_0408300	PF3D7_0408300	0.998	SSKYDDKYDR	0.00210399	2	2.115	2.072	2.045	1.159	1.039	1.037	0.511	0.556	0.523	0.317	0.307	0.32	1.134	1.11	1.117	1.016	1.035	1.154	0.799	0.736	0.808	1.025	1.018	1.066
PF3D7_0408300.1-p1	212	S	zinc finger Ran-binding domain-containing protein 2, putative OS=Plasmodium_falciparum_3D7 GN=PF3D7_0408300	PF3D7_0408300	0.998	SSKYDDKYDR	0.00210399	2	2.115	2.072	2.045	1.159	1.039	1.037	0.511	0.556	0.523	0.317	0.307	0.32	1.134	1.11	1.117	1.016	1.035	1.154	0.799	0.736	0.808	1.025	1.018	1.066
PF3D7_0408300.1-p1	232	S	zinc finger Ran-binding domain-containing protein 2, putative OS=Plasmodium_falciparum_3D7 GN=PF3D7_0408300	PF3D7_0408300	0.998	SSKYDDKYDR	0.00210399	2	2.115	2.072	2.045	1.159	1.039	1.037	0.511	0.556	0.523	0.317	0.307	0.32	1.134	1.11	1.117	1.016	1.035	1.154	0.799	0.736	0.808	1.025	1.018	1.066
PF3D7_0408300.1-p1	272	S	zinc finger Ran-binding domain-containing protein 2, putative OS=Plasmodium_falciparum_3D7 GN=PF3D7_0408300	PF3D7_0408300	0.998	SSKYDDKYDR	0.00210399	2	2.115	2.072	2.045	1.159	1.039	1.037	0.511	0.556	0.523	0.317	0.307	0.32	1.134	1.11	1.117	1.016	1.035	1.154	0.799	0.736	0.808	1.025	1.018	1.066
PF3D7_0408300.1-p1	179	S	zinc finger Ran-binding domain-containing protein 2, putative OS=Plasmodium_falciparum_3D7 GN=PF3D7_0408300	PF3D7_0408300	1	SVSSDIK	0.00674436	1	0.82	0.807	0.835	0.806	0.831	0.868	0.951	0.934	0.959	1.383	1.402	1.404	1.134	1.11	1.117	1.016	1.035	1.154	0.799	0.736	0.808	1.025	1.018	1.066
PF3D7_0408300.1-p1	180	S	zinc finger Ran-binding domain-containing protein 2, putative OS=Plasmodium_falciparum_3D7 GN=PF3D7_0408300	PF3D7_0408300	1	SVSSDIK	0.00674436	1	0.82	0.807	0.835	0.806	0.831	0.868	0.951	0.934	0.959	1.383	1.402	1.404	1.134	1.11	1.117	1.016	1.035	1.154	0.799	0.736	0.808	1.025	1.018	1.066
PF3D7_0408500.1-p1	492	S	flap endonuclease 1 OS=Plasmodium_falciparum_3D7 GN=PF3D7_0408500	PF3D7_0408500	1	KSLDNFSSNLFDSDKESESGNIIK	0.000136422	1	0.856	0.854	0.905	0.947	0.962	1.022	1.031	0.975	1.018	1.175	1.123	1.132	0.846	0.83	0.784	0.78	0.77	0.756	1.264	1.13	1.29	1.194	1.179	1.094
PF3D7_0408500.1-p1	503	S	flap endonuclease 1 OS=Plasmodium_falciparum_3D7 GN=PF3D7_0408500	PF3D7_0408500	1	KSLDNFSSNLFDSDKESESGNIIK	0.000136422	1	0.856	0.854	0.905	0.947	0.962	1.022	1.031	0.975	1.018	1.175	1.123	1.132	0.846	0.83	0.784	0.78	0.77	0.756	1.264	1.13	1.29	1.194	1.179	1.094
PF3D7_0408500.1-p1	443	S	flap endonuclease 1 OS=Plasmodium_falciparum_3D7 GN=PF3D7_0408500	PF3D7_0408500	1	NEDGIKSVDDEK	0.00104494	2	0.704	0.726	0.757	0.702	0.717	0.733	1.133	1.141	1.158	1.423	1.364	1.44	0.846	0.83	0.784	0.78	0.77	0.756	1.264	1.13	1.29	1.194	1.179	1.094
PF3D7_0408500.1-p1	507	S	flap endonuclease 1 OS=Plasmodium_falciparum_3D7 GN=PF3D7_0408500	PF3D7_0408500	1	SLDNFSSNLFDSDKESESGNIIK	5.78219e-08	5	0.711	0.708	0.717	0.632	0.656	0.643	1.434	1.423	1.526	1.189	1.189	1.172	0.846	0.83	0.784	0.78	0.77	0.756	1.264	1.13	1.29	1.194	1.179	1.094
PF3D7_0408500.1-p1	603	S	flap endonuclease 1 OS=Plasmodium_falciparum_3D7 GN=PF3D7_0408500	PF3D7_0408500	1	SNSPLKEDSPNSYNNIK	1.02265e-06	2	0.798	0.783	0.848	0.912	0.982	0.974	1.624	1.519	1.535	0.691	0.679	0.655	0.846	0.83	0.784	0.78	0.77	0.756	1.264	1.13	1.29	1.194	1.179	1.094
PF3D7_0408500.1-p1	597	S	flap endonuclease 1 OS=Plasmodium_falciparum_3D7 GN=PF3D7_0408500	PF3D7_0408500	1	SNSPLKEDSPNSYNNIK	7.37189e-05	2	0.827	0.842	0.855	0.798	0.83	0.859	1.451	1.373	1.402	0.914	0.943	0.907	0.846	0.83	0.784	0.78	0.77	0.756	1.264	1.13	1.29	1.194	1.179	1.094
PF3D7_0408500.1-p1	431	S	flap endonuclease 1 OS=Plasmodium_falciparum_3D7 GN=PF3D7_0408500	PF3D7_0408500	1	SVDNEKNEDGIKSVDNEK	0.00115556	2	0.539	0.5	0.536	0.37	0.459	0.5	1.227	1.252	1.249	1.748	1.812	1.808	0.846	0.83	0.784	0.78	0.77	0.756	1.264	1.13	1.29	1.194	1.179	1.094
PF3D7_0409300.1-p1	617	S	methyltransferase, putative OS=Plasmodium_falciparum_3D7 GN=PF3D7_0409300	PF3D7_0409300	1	DVLITDEFMSDHFHDDQNK	0.000141014	1	1.052	1.08	1.074	1.151	1.156	1.214	1.01	0.953	0.953	0.749	0.819	0.789
PF3D7_0409600.1-p1	502	S	replication protein A1, large subunit OS=Plasmodium_falciparum_3D7 GN=PF3D7_0409600	PF3D7_0409600	1	CDESLHER	0.00183339	1	0.688	0.594	0.885	0.848	0.771	0.791	1.683	1.703	1.621	0.783	0.869	0.762	0.947	0.942	0.934	0.899	0.877	0.91	1.107	1.042	1.122	1.045	0.987	0.979
PF3D7_0409600.1-p1	629	S	replication protein A1, large subunit OS=Plasmodium_falciparum_3D7 GN=PF3D7_0409600	PF3D7_0409600	1	DDMGSNQESR	0.0192474	1	0.992	1.002	1.015	0.735	0.815	0.817	1.248	1.173	1.244	0.987	0.957	1.014	0.947	0.942	0.934	0.899	0.877	0.91	1.107	1.042	1.122	1.045	0.987	0.979
PF3D7_0409600.1-p1	221	S	replication protein A1, large subunit OS=Plasmodium_falciparum_3D7 GN=PF3D7_0409600	PF3D7_0409600	1	ENYTHSNDDNINHTNIK	9.28783e-06	2	0.85	0.921	0.917	0.873	0.848	0.855	1.428	1.371	1.371	0.882	0.857	0.828	0.947	0.942	0.934	0.899	0.877	0.91	1.107	1.042	1.122	1.045	0.987	0.979
PF3D7_0409600.1-p1	304	T	replication protein A1, large subunit OS=Plasmodium_falciparum_3D7 GN=PF3D7_0409600	PF3D7_0409600	0.993	NFTTPIHMNEDNR	0.00308207	1	0.943	0.841	1.015	1.17	1.353	1.178	0.996	0.825	0.805	0.917	1.019	0.938	0.947	0.942	0.934	0.899	0.877	0.91	1.107	1.042	1.122	1.045	0.987	0.979
PF3D7_0409600.1-p1	393	S	replication protein A1, large subunit OS=Plasmodium_falciparum_3D7 GN=PF3D7_0409600	PF3D7_0409600	1	NNMCYENNSPGNEAYNK	1.38005e-05	1	0.811	0.824	0.818	0.892	0.873	0.916	1.257	1.275	1.249	1.039	1.032	1.013	0.947	0.942	0.934	0.899	0.877	0.91	1.107	1.042	1.122	1.045	0.987	0.979
PF3D7_0410000.1-p1	99	S	erythrocyte vesicle protein 1 OS=Plasmodium_falciparum_3D7 GN=PF3D7_0410000	PF3D7_0410000	1	ALSINTVFNYNK	0.00270476	1	1.048	1.139	1.083	1.202	1.231	1.24	0.914	0.901	0.87	0.842	0.779	0.751
PF3D7_0410800.1-p1	1166	S	conserved Plasmodium protein, unknown function OS=Plasmodium_falciparum_3D7 GN=PF3D7_0410800	PF3D7_0410800	1	NEEDIQNFYESSISTEDHSCDHNINDER	5.47475e-06	1	1.024	1.047	1.082	1.263	1.144	1.241	0.856	0.861	0.797	0.907	0.869	0.908	1.05	1.045	1.011	0.792	0.757	0.772	1.077	1.034	1.041	1.095	1.024	0.935
PF3D7_0410800.1-p1	194	S	conserved Plasmodium protein, unknown function OS=Plasmodium_falciparum_3D7 GN=PF3D7_0410800	PF3D7_0410800	1	NNLHMNSFNK	0.00116432	1													1.05	1.045	1.011	0.792	0.757	0.772	1.077	1.034	1.041	1.095	1.024	0.935
PF3D7_0410900.1-p1	69	S	conserved Plasmodium protein, unknown function OS=Plasmodium_falciparum_3D7 GN=PF3D7_0410900	PF3D7_0410900	1	CETLDENYDQSGEKEDVLVENSLDR	1.4973e-08	1	1.039	1.012	1.053	1.304	1.266	1.263	0.934	0.915	0.852	0.805	0.795	0.762	1.05	1.046	1.006	1.026	0.986	1.04	0.976	0.954	0.939	1.008	1.022	1.009
PF3D7_0410900.1-p1	690	S	conserved Plasmodium protein, unknown function OS=Plasmodium_falciparum_3D7 GN=PF3D7_0410900	PF3D7_0410900	1	RSPQFFNPYDK	3.0933e-05	2	0.943	1.06	1.064	1.673	1.748	1.679	0.755	0.78	0.737	0.549	0.505	0.506	1.05	1.046	1.006	1.026	0.986	1.04	0.976	0.954	0.939	1.008	1.022	1.009
PF3D7_0410900.1-p1	48	S	conserved Plasmodium protein, unknown function OS=Plasmodium_falciparum_3D7 GN=PF3D7_0410900	PF3D7_0410900	1	WEPSEENYEPASEK	3.79166e-05	2	1.117	1.157	1.13	1.238	1.211	1.265	0.892	0.883	0.863	0.762	0.749	0.732	1.05	1.046	1.006	1.026	0.986	1.04	0.976	0.954	0.939	1.008	1.022	1.009
PF3D7_0411300.1-p1	15	S	conserved Plasmodium protein, unknown function OS=Plasmodium_falciparum_3D7 GN=PF3D7_0411300	PF3D7_0411300	1	EIHRSPLEGHK	0.0002625	2	0.761	0.772	0.771	0.771	0.762	0.782	1.216	1.23	1.293	1.269	1.181	1.194
PF3D7_0411300.1-p1	399	S	conserved Plasmodium protein, unknown function OS=Plasmodium_falciparum_3D7 GN=PF3D7_0411300	PF3D7_0411300	1	SDDIMSDDSGNNVDDLNK	0.000239736	1
PF3D7_0411300.1-p1	215	S	conserved Plasmodium protein, unknown function OS=Plasmodium_falciparum_3D7 GN=PF3D7_0411300	PF3D7_0411300	1	YQEHDYMSIGSK	0.000411429	1
PF3D7_0411800.1-p1	826	S	conserved Plasmodium protein, unknown function OS=Plasmodium_falciparum_3D7 GN=PF3D7_0411800	PF3D7_0411800	1	ESYEGSEGVVIHK	3.43083e-05	1	1.146	1.179	1.181	0.895	0.951	0.887	0.775	0.835	0.827	1.069	1.126	1.129	0.956	0.963	1.044	0.922	0.985	0.885	1.091	1.096	1.086	1.048	0.998	0.986
PF3D7_0411800.1-p1	1346	S	conserved Plasmodium protein, unknown function OS=Plasmodium_falciparum_3D7 GN=PF3D7_0411800	PF3D7_0411800	1	LSFDIK	0.0262266	1	1.177	1.231	1.157	0.907	1.011	0.944	1.182	1.238	1.22	0.679	0.632	0.623	0.956	0.963	1.044	0.922	0.985	0.885	1.091	1.096	1.086	1.048	0.998	0.986
PF3D7_1013500.1-p1	73	S	phosphoinositide-specific phospholipase C OS=Plasmodium_falciparum_3D7 GN=PF3D7_1013500	PF3D7_1013500	1	LSFDIK	0.0262266	1	1.177	1.231	1.157	0.907	1.011	0.944	1.182	1.238	1.22	0.679	0.632	0.623
PF3D7_0411800.1-p1	1627	S	conserved Plasmodium protein, unknown function OS=Plasmodium_falciparum_3D7 GN=PF3D7_0411800	PF3D7_0411800	1	TDSFFIK	0.0103498	1	0.883	0.9	0.906	0.829	0.8	0.849	1.29	1.263	1.252	1.044	0.987	0.997	0.956	0.963	1.044	0.922	0.985	0.885	1.091	1.096	1.086	1.048	0.998	0.986
PF3D7_0411900.1-p1	61	S	DNA polymerase alpha catalytic subunit A OS=Plasmodium_falciparum_3D7 GN=PF3D7_0411900	PF3D7_0411900	0.996	DFDSSDDVIVENINFTLLK	0.00457147	1													0.893	0.96	0.885	0.851	0.798	0.82	1.104	1.102	1.151	1.126	1.186	1.158
PF3D7_0411900.1-p1	601	S	DNA polymerase alpha catalytic subunit A OS=Plasmodium_falciparum_3D7 GN=PF3D7_0411900	PF3D7_0411900	1	NIDEQTSPK	0.00371325	2	0.716	0.756	0.749	0.671	0.687	0.689	1.233	1.2	1.173	1.401	1.365	1.362	0.893	0.96	0.885	0.851	0.798	0.82	1.104	1.102	1.151	1.126	1.186	1.158
PF3D7_0411900.1-p1	1155	S	DNA polymerase alpha catalytic subunit A OS=Plasmodium_falciparum_3D7 GN=PF3D7_0411900	PF3D7_0411900	1	NIHSDAEK	0.00181091	2	0.836	0.865	0.845	0.743	0.769	0.721	1.158	1.151	1.138	1.256	1.233	1.286	0.893	0.96	0.885	0.851	0.798	0.82	1.104	1.102	1.151	1.126	1.186	1.158
PF3D7_0411900.1-p1	1163	S	DNA polymerase alpha catalytic subunit A OS=Plasmodium_falciparum_3D7 GN=PF3D7_0411900	PF3D7_0411900	1	NIHSDDDK	0.00191078	1													0.893	0.96	0.885	0.851	0.798	0.82	1.104	1.102	1.151	1.126	1.186	1.158
PF3D7_0411900.1-p1	1171	S	DNA polymerase alpha catalytic subunit A OS=Plasmodium_falciparum_3D7 GN=PF3D7_0411900	PF3D7_0411900	1	NIHSDDDKNIHSDDEK	2.33761e-05	4	0.734	0.699	0.753	0.766	0.675	0.758	1.189	1.073	1.15	1.343	1.427	1.435	0.893	0.96	0.885	0.851	0.798	0.82	1.104	1.102	1.151	1.126	1.186	1.158
PF3D7_0411900.1-p1	146	S	DNA polymerase alpha catalytic subunit A OS=Plasmodium_falciparum_3D7 GN=PF3D7_0411900	PF3D7_0411900	0.997	TRESYENSMYK	0.000346465	1	0.722	0.787	0.809	0.779	0.751	0.848	1.371	1.404	1.331	1.103	1.033	1.062	0.893	0.96	0.885	0.851	0.798	0.82	1.104	1.102	1.151	1.126	1.186	1.158
PF3D7_0413600.1-p1	231	S	26S protease regulatory subunit 6B, putative OS=Plasmodium_falciparum_3D7 GN=PF3D7_0413600	PF3D7_0413600	1	ENSPSIIFIDEVDAIATK	5.62925e-06	1	1.129	1.145	1.103	0.938	0.91	0.873	0.963	0.947	0.955	1.006	1.09	0.941	0.903	0.922	0.888	0.91	0.851	0.822	1.07	1.064	1.084	1.147	1.187	1.166
PF3D7_0413700.1-p1	331	S	lysine decarboxylase-like protein, putative OS=Plasmodium_falciparum_3D7 GN=PF3D7_0413700	PF3D7_0413700	1	KPCYLSDAK	0.00578288	1	0.801	0.803	0.822	0.815	0.792	0.853	1.082	1.099	1.095	1.312	1.255	1.27	0.837	0.842	0.865	0.891	0.907	0.86	1.07	1.104	1.132	1.11	1.17	1.222
PF3D7_0413700.1-p1	14	S	lysine decarboxylase-like protein, putative OS=Plasmodium_falciparum_3D7 GN=PF3D7_0413700	PF3D7_0413700	1	INENNTSDIESDNGEVEVHEIYNK	2.42496e-10	4	0.771	0.816	0.792	0.909	0.894	0.947	1.108	1.09	1.132	1.207	1.165	1.168	0.837	0.842	0.865	0.891	0.907	0.86	1.07	1.104	1.132	1.11	1.17	1.222
PF3D7_0413700.1-p1	10	S	lysine decarboxylase-like protein, putative OS=Plasmodium_falciparum_3D7 GN=PF3D7_0413700	PF3D7_0413700	1	INENNTSDIESDNGEVEVHEIYNK	2.74867e-06	1													0.837	0.842	0.865	0.891	0.907	0.86	1.07	1.104	1.132	1.11	1.17	1.222
PF3D7_0413900.1-p1	414	S	ubiquitin carboxyl-terminal hydrolase 13, putative OS=Plasmodium_falciparum_3D7 GN=PF3D7_0413900	PF3D7_0413900	1	NVEINYDSDIDDENSVSINPSMFR	1.3061e-07	2	0.533	0.576	0.561	0.6	0.634	0.657	1.317	1.358	1.288	1.495	1.469	1.512	0.843	0.852	0.847	0.85	0.85	0.832	1.104	1.095	1.092	1.216	1.224	1.237
PF3D7_0414600.1-p1	94	S	acylated pleckstrin-homology domain-containing protein, putative OS=Plasmodium_falciparum_3D7 GN=PF3D7_0414600	PF3D7_0414600	1	KINIQSDDEEEDEDDDEKLSTDDSDENISAK	2.15426e-06	2	0.768	0.784	0.757	0.986	0.937	1.013	1.116	1.074	1.093	1.195	1.124	1.153
PF3D7_0414600.1-p1	46	S	acylated pleckstrin-homology domain-containing protein, putative OS=Plasmodium_falciparum_3D7 GN=PF3D7_0414600	PF3D7_0414600	0.991	TPDGPLLNYDPQMPNSGTLSVLLENFDYESTEESNNK	0.00120932	1
PF3D7_0414900.1-p1	33	S	armadillo-domain containing rhoptry protein OS=Plasmodium_falciparum_3D7 GN=PF3D7_0414900	PF3D7_0414900	1	KLLSFTSNDILR	0.000664627	2	0.699	0.657	0.729	0.871	0.887	0.877	1.533	1.411	1.452	0.968	0.977	0.938	1.153	1.043	1.019	1.017	1.086	1.132	0.976	0.97	0.968	0.894	0.909	0.852
PF3D7_0414900.1-p1	27	T	armadillo-domain containing rhoptry protein OS=Plasmodium_falciparum_3D7 GN=PF3D7_0414900	PF3D7_0414900	0.995	LQEFGIEGSKTIR	0.00522763	1	1.07	1.101	1.162	1.203	1.222	1.307	0.993	0.907	0.905	0.754	0.66	0.715	1.153	1.043	1.019	1.017	1.086	1.132	0.976	0.97	0.968	0.894	0.909	0.852
PF3D7_0414900.1-p1	85	S	armadillo-domain containing rhoptry protein OS=Plasmodium_falciparum_3D7 GN=PF3D7_0414900	PF3D7_0414900	1	TIGALSATQLAILASK	9.77388e-07	1	1.024	1.138	1.092	1.061	1.112	1.156	1.045	0.995	1.044	0.822	0.74	0.769	1.153	1.043	1.019	1.017	1.086	1.132	0.976	0.97	0.968	0.894	0.909	0.852
PF3D7_0415200.1-p1	931	S	conserved Plasmodium protein, unknown function OS=Plasmodium_falciparum_3D7 GN=PF3D7_0415200	PF3D7_0415200	0.986	DVIKSEDTLDNKDVIK	0.108628	1	0.921	0.967	0.942	1.008	0.935	1.016	0.998	1.011	0.981	1.084	1.042	1.095
PF3D7_0415200.1-p1	190	S	conserved Plasmodium protein, unknown function OS=Plasmodium_falciparum_3D7 GN=PF3D7_0415200	PF3D7_0415200	1	KNNSPIIK	0.00439558	1	0.764	0.773	0.779	0.729	0.732	0.736	1.68	1.679	1.659	0.85	0.836	0.783
PF3D7_0415200.1-p1	446	S	conserved Plasmodium protein, unknown function OS=Plasmodium_falciparum_3D7 GN=PF3D7_0415200	PF3D7_0415200	1	SISDYENYNK	0.000420245	3	0.877	0.913	0.88	0.877	0.867	0.922	1.325	1.282	1.309	0.94	0.906	0.902
PF3D7_0415200.1-p1	544	S	conserved Plasmodium protein, unknown function OS=Plasmodium_falciparum_3D7 GN=PF3D7_0415200	PF3D7_0415200	1	TLISDNELDMTCK	0.000137329	1	0.877	0.922	0.99	1.179	1.09	1.228	1.233	1.372	1.285	0.654	0.607	0.562
PF3D7_0415300.1-p1	1124	S	cdc2-related protein kinase 3 OS=Plasmodium_falciparum_3D7 GN=PF3D7_0415300	PF3D7_0415300	1	EYNHNRSPSHAK	0.0005098	4	1.165	1.122	1.199	1.291	1.405	1.28	0.776	0.815	0.788	0.784	0.616	0.76	1.195	1.077	1.186	1.155	1.092	0.994	0.91	0.927	0.857	0.883	0.805	0.841
PF3D7_0415300.1-p1	778	T	cdc2-related protein kinase 3 OS=Plasmodium_falciparum_3D7 GN=PF3D7_0415300	PF3D7_0415300	1	FHSDINASNMTNR	5.90552e-05	6	1.15	1.1	1.138	1.099	1.164	1.099	0.879	0.808	0.85	0.871	0.929	0.912	1.195	1.077	1.186	1.155	1.092	0.994	0.91	0.927	0.857	0.883	0.805	0.841
PF3D7_0415300.1-p1	1151	S	cdc2-related protein kinase 3 OS=Plasmodium_falciparum_3D7 GN=PF3D7_0415300	PF3D7_0415300	1	RESNNYFR	0.0125233	1	1.456	1.331	1.386	1.117	1.021	1.125	0.927	0.9	0.912	0.655	0.548	0.622	1.195	1.077	1.186	1.155	1.092	0.994	0.91	0.927	0.857	0.883	0.805	0.841
PF3D7_0415300.1-p1	1097	S	cdc2-related protein kinase 3 OS=Plasmodium_falciparum_3D7 GN=PF3D7_0415300	PF3D7_0415300	1	SATISRDGSLR	0.147088	1	1.024	1.063	1.02	1.013	0.957	1.015	0.909	0.901	0.918	1.056	1.019	1.104	1.195	1.077	1.186	1.155	1.092	0.994	0.91	0.927	0.857	0.883	0.805	0.841
PF3D7_0415300.1-p1	1091	T	cdc2-related protein kinase 3 OS=Plasmodium_falciparum_3D7 GN=PF3D7_0415300	PF3D7_0415300	1	SATISRDGSLR	0.00306803	1	0.799	0.821	0.817	0.858	0.888	0.893	0.966	0.973	1.012	1.363	1.306	1.304	1.195	1.077	1.186	1.155	1.092	0.994	0.91	0.927	0.857	0.883	0.805	0.841
PF3D7_0415300.1-p1	1093	S	cdc2-related protein kinase 3 OS=Plasmodium_falciparum_3D7 GN=PF3D7_0415300	PF3D7_0415300	1	SATISRDGSLR	0.00306803	1	0.799	0.821	0.817	0.858	0.888	0.893	0.966	0.973	1.012	1.363	1.306	1.304	1.195	1.077	1.186	1.155	1.092	0.994	0.91	0.927	0.857	0.883	0.805	0.841
PF3D7_0415300.1-p1	1056	S	cdc2-related protein kinase 3 OS=Plasmodium_falciparum_3D7 GN=PF3D7_0415300	PF3D7_0415300	1	VESVTDYSDRENLKPTFDNDIK	1.63059e-06	2	0.945	0.97	0.943	1.083	1.066	1.121	0.804	0.827	0.793	1.145	1.144	1.16	1.195	1.077	1.186	1.155	1.092	0.994	0.91	0.927	0.857	0.883	0.805	0.841
PF3D7_0415800.1-p1	387	S	PhIL1-interacting candidate PIC3 OS=Plasmodium_falciparum_3D7 GN=PF3D7_0415800	PF3D7_0415800	1	QKSIIFSSYK	0.00272891	1
PF3D7_0415900.1-p1	16	S	60S ribosomal protein L15, putative OS=Plasmodium_falciparum_3D7 GN=PF3D7_0415900	PF3D7_0415900	1	KKQSDAMHFLLR	0.0027168	1	1.186	1.228	1.191	1.171	1.14	1.144	0.934	0.833	0.902	0.771	0.758	0.742	1.102	1.112	1.044	1.072	1.104	1.139	0.908	0.9	0.917	0.923	0.867	0.936
PF3D7_0415900.1-p1	27	T	60S ribosomal protein L15, putative OS=Plasmodium_falciparum_3D7 GN=PF3D7_0415900	PF3D7_0415900	1	VRTWEYR	0.0579609	1	1.126	1.192	1.17	0.968	0.876	0.956	1.105	1.128	1.076	0.812	0.784	0.806	1.102	1.112	1.044	1.072	1.104	1.139	0.908	0.9	0.917	0.923	0.867	0.936
PF3D7_0416000.1-p1	21	S	RNA-binding protein, putative OS=Plasmodium_falciparum_3D7 GN=PF3D7_0416000	PF3D7_0416000	1	ADEVSLENLSFEK	0.000122655	1													1.068	1.065	1.03	1.055	0.95	1.039	1.147	1.08	1.043	0.907	0.792	0.847
PF3D7_0416000.1-p1	272	S	RNA-binding protein, putative OS=Plasmodium_falciparum_3D7 GN=PF3D7_0416000	PF3D7_0416000	1	KLSSVELR	0.0213023	1	1.115	1.138	1.134	1.167	1.127	1.149	0.921	0.941	0.904	0.83	0.757	0.819	1.068	1.065	1.03	1.055	0.95	1.039	1.147	1.08	1.043	0.907	0.792	0.847
PF3D7_0416000.1-p1	52	S	RNA-binding protein, putative OS=Plasmodium_falciparum_3D7 GN=PF3D7_0416000	PF3D7_0416000	1	LLSDKEEDEK	0.000576384	4	0.968	0.971	0.97	0.991	1.009	1.002	0.969	0.991	0.985	1.038	1.066	1.041	1.068	1.065	1.03	1.055	0.95	1.039	1.147	1.08	1.043	0.907	0.792	0.847
PF3D7_0416200.1-p1	182	S	conserved protein, unknown function OS=Plasmodium_falciparum_3D7 GN=PF3D7_0416200	PF3D7_0416200	1	NDNDDNISLEELQKIDSDENDESLAPPVDTK	1.43103e-08	1	1.067	1.152	1.086	1.482	1.361	1.467	0.823	0.869	0.815	0.637	0.619	0.622
PF3D7_0416300.1-p1	791	S	DNA helicase MCM9, putative OS=Plasmodium_falciparum_3D7 GN=PF3D7_0416300	PF3D7_0416300	1	GDDSPILK	0.000450701	1	0.862	0.831	0.858	0.914	0.852	0.887	1.114	1.065	1.056	1.251	1.171	1.139
PF3D7_0416400.1-p1	255	S	histone acetyltransferase, putative OS=Plasmodium_falciparum_3D7 GN=PF3D7_0416400	PF3D7_0416400	1	ASHENTSGSLVPTDVLEWDR	4.07849e-07	1	1.029	1.06	1.096	1.358	1.326	1.36	0.897	0.879	0.844	0.764	0.687	0.7	0.961	0.941	0.945	0.84	0.867	0.894	1.068	1.073	1.074	1.08	1.149	1.098
PF3D7_0416400.1-p1	851	S	histone acetyltransferase, putative OS=Plasmodium_falciparum_3D7 GN=PF3D7_0416400	PF3D7_0416400	1	DDVEVIEISEGEEK	9.6993e-05	1	0.943	0.958	0.967	1.233	1.17	1.29	0.967	0.964	0.978	0.828	0.881	0.821	0.961	0.941	0.945	0.84	0.867	0.894	1.068	1.073	1.074	1.08	1.149	1.098
PF3D7_0416400.1-p1	769	S	histone acetyltransferase, putative OS=Plasmodium_falciparum_3D7 GN=PF3D7_0416400	PF3D7_0416400	1	ELSEGTLNVHK	0.000754665	2	0.964	0.915	0.933	1.004	1.015	0.994	0.953	0.925	0.962	1.099	1.108	1.127	0.961	0.941	0.945	0.84	0.867	0.894	1.068	1.073	1.074	1.08	1.149	1.098
PF3D7_0416400.1-p1	243	S	histone acetyltransferase, putative OS=Plasmodium_falciparum_3D7 GN=PF3D7_0416400	PF3D7_0416400	1	ETVNAENEQICDENSPNNAK	6.65705e-10	1	0.808	0.793	0.824	0.92	0.873	0.889	1.067	1.046	1.069	1.226	1.23	1.254	0.961	0.941	0.945	0.84	0.867	0.894	1.068	1.073	1.074	1.08	1.149	1.098
PF3D7_0416400.1-p1	175	S	histone acetyltransferase, putative OS=Plasmodium_falciparum_3D7 GN=PF3D7_0416400	PF3D7_0416400	1	KNSYEELVR	0.0168163	1													0.961	0.941	0.945	0.84	0.867	0.894	1.068	1.073	1.074	1.08	1.149	1.098
PF3D7_0416400.1-p1	612	S	histone acetyltransferase, putative OS=Plasmodium_falciparum_3D7 GN=PF3D7_0416400	PF3D7_0416400	1	LISENYHNR	0.00109242	1													0.961	0.941	0.945	0.84	0.867	0.894	1.068	1.073	1.074	1.08	1.149	1.098
PF3D7_0416400.1-p1	1161	T	histone acetyltransferase, putative OS=Plasmodium_falciparum_3D7 GN=PF3D7_0416400	PF3D7_0416400	1	MIETLMLADVLPHPAPAYTDNEEK	4.37265e-07	1	0.94	1.137	1.148	1	1.14	1.063	0.861	0.872	0.922	0.943	0.992	0.982	0.961	0.941	0.945	0.84	0.867	0.894	1.068	1.073	1.074	1.08	1.149	1.098
PF3D7_0416400.1-p1	484	S	histone acetyltransferase, putative OS=Plasmodium_falciparum_3D7 GN=PF3D7_0416400	PF3D7_0416400	1	NDADGNNSGEENK	0.000257644	1	0.989	1.085	1.005	0.968	0.9	1.05	0.928	0.956	0.951	1.136	0.954	1.078	0.961	0.941	0.945	0.84	0.867	0.894	1.068	1.073	1.074	1.08	1.149	1.098
PF3D7_0416400.1-p1	760	S	histone acetyltransferase, putative OS=Plasmodium_falciparum_3D7 GN=PF3D7_0416400	PF3D7_0416400	1	NNQSDVQNDKELSEGTLNVHK	3.83106e-05	1	0.989	0.986	0.995	1.034	1.02	1.066	1.011	0.986	0.992	0.957	0.971	0.993	0.961	0.941	0.945	0.84	0.867	0.894	1.068	1.073	1.074	1.08	1.149	1.098
PF3D7_0416400.1-p1	448	S	histone acetyltransferase, putative OS=Plasmodium_falciparum_3D7 GN=PF3D7_0416400	PF3D7_0416400	0.996	NSCSSINAR	0.0377967	1	0.968	0.93	0.957	0.847	0.904	0.872	1.105	1.062	1.092	1.079	1.007	1.176	0.961	0.941	0.945	0.84	0.867	0.894	1.068	1.073	1.074	1.08	1.149	1.098
PF3D7_0416400.1-p1	315	S	histone acetyltransferase, putative OS=Plasmodium_falciparum_3D7 GN=PF3D7_0416400	PF3D7_0416400	0.989	NTSDSLSKSKEDIEDNTK	0.00549735	1	0.764	0.737	0.748	0.987	0.947	1.048	0.972	0.962	0.942	1.337	1.268	1.288	0.961	0.941	0.945	0.84	0.867	0.894	1.068	1.073	1.074	1.08	1.149	1.098
PF3D7_0416400.1-p1	317	S	histone acetyltransferase, putative OS=Plasmodium_falciparum_3D7 GN=PF3D7_0416400	PF3D7_0416400	0.989	NTSDSLSKSKEDIEDNTK	0.00549735	1	0.764	0.737	0.748	0.987	0.947	1.048	0.972	0.962	0.942	1.337	1.268	1.288	0.961	0.941	0.945	0.84	0.867	0.894	1.068	1.073	1.074	1.08	1.149	1.098
PF3D7_0416400.1-p1	555	S	histone acetyltransferase, putative OS=Plasmodium_falciparum_3D7 GN=PF3D7_0416400	PF3D7_0416400	1	QTIEGGEASDK	0.000162453	1													0.961	0.941	0.945	0.84	0.867	0.894	1.068	1.073	1.074	1.08	1.149	1.098
PF3D7_0416400.1-p1	559	S	histone acetyltransferase, putative OS=Plasmodium_falciparum_3D7 GN=PF3D7_0416400	PF3D7_0416400	1	QTIEGGEASDKCSINDQK	1.67606e-05	5	0.938	0.97	0.949	0.793	0.801	0.798	1.031	1.039	1.07	1.239	1.188	1.185	0.961	0.941	0.945	0.84	0.867	0.894	1.068	1.073	1.074	1.08	1.149	1.098
PF3D7_0416400.1-p1	714	S	histone acetyltransferase, putative OS=Plasmodium_falciparum_3D7 GN=PF3D7_0416400	PF3D7_0416400	1	VEGGSLEVANK	0.000666819	1	1.136	1.113	1.129	1.07	1.064	1.126	0.929	1.014	1.007	0.896	0.772	0.744	0.961	0.941	0.945	0.84	0.867	0.894	1.068	1.073	1.074	1.08	1.149	1.098
PF3D7_0416800.1-p1	162	S	small GTP-binding protein sar1 OS=Plasmodium_falciparum_3D7 GN=PF3D7_0416800	PF3D7_0416800	1	GGSGVRPVELFMCSVIR	0.00934548	1	1.091	1.221	1.163	1.229	1.167	1.257	1.004	0.92	0.953	0.62	0.691	0.683	0.927	0.896	0.922	0.868	0.885	0.889	1.147	1.133	1.178	1.103	1.088	1.124
PF3D7_0416800.1-p1	120	S	small GTP-binding protein sar1 OS=Plasmodium_falciparum_3D7 GN=PF3D7_0416800	PF3D7_0416800	1	HLLETEELSNVPFVVLGNK	4.94934e-06	1													0.927	0.896	0.922	0.868	0.885	0.889	1.147	1.133	1.178	1.103	1.088	1.124
PF3D7_0416800.1-p1	138	S	small GTP-binding protein sar1 OS=Plasmodium_falciparum_3D7 GN=PF3D7_0416800	PF3D7_0416800	1	IDKPDAASEDELR	0.00344358	1	1.295	1.359	1.363	0.857	0.778	0.769	1.002	0.978	0.954	0.891	0.854	0.901	0.927	0.896	0.922	0.868	0.885	0.889	1.147	1.133	1.178	1.103	1.088	1.124
PF3D7_0416900.1-p1	244	S	conserved Plasmodium protein, unknown function OS=Plasmodium_falciparum_3D7 GN=PF3D7_0416900	PF3D7_0416900	0.991	IAEYFTNYPVNVQEDIFSSPSDDNISTLK	0.000396774	1
PF3D7_0416900.1-p1	1602	S	conserved Plasmodium protein, unknown function OS=Plasmodium_falciparum_3D7 GN=PF3D7_0416900	PF3D7_0416900	1	LISDNDMAK	0.0988557	1	0.985	0.935	1.088	1.252	1.115	1.129	0.998	0.931	0.894	0.9	0.935	0.838
PF3D7_0416900.1-p1	915	S	conserved Plasmodium protein, unknown function OS=Plasmodium_falciparum_3D7 GN=PF3D7_0416900	PF3D7_0416900	1	NHNKHSEVDFYDAIK	0.000435841	1	1.087	1.08	1.065	1.077	1.131	1.12	0.927	0.937	0.93	0.92	0.865	0.862
PF3D7_0417400.1-p1	3467	S	conserved Plasmodium protein, unknown function OS=Plasmodium_falciparum_3D7 GN=PF3D7_0417400	PF3D7_0417400	1	HISEDYETLMK	0.00015929	1	0.928	0.952	0.956	0.978	0.983	0.982	1.188	1.116	1.05	0.984	0.94	0.943
PF3D7_0417400.1-p1	3457	S	conserved Plasmodium protein, unknown function OS=Plasmodium_falciparum_3D7 GN=PF3D7_0417400	PF3D7_0417400	1	HQNSYIPFK	0.00298544	1
PF3D7_0417400.1-p1	4422	S	conserved Plasmodium protein, unknown function OS=Plasmodium_falciparum_3D7 GN=PF3D7_0417400	PF3D7_0417400	1	KNSEENTSLDYSSNFTK	1.38445e-06	1	0.975	0.962	0.976	1.342	1.208	1.352	0.805	0.799	0.751	0.964	0.914	0.954
PF3D7_0417400.1-p1	5367	S	conserved Plasmodium protein, unknown function OS=Plasmodium_falciparum_3D7 GN=PF3D7_0417400	PF3D7_0417400	1	IIDELSCDNDSDEDCIDKYNNILK	0.000158768	1	1.178	1.245	1.23	1.224	1.194	1.228	0.806	0.796	0.789	0.78	0.769	0.76
PF3D7_0417400.1-p1	5372	S	conserved Plasmodium protein, unknown function OS=Plasmodium_falciparum_3D7 GN=PF3D7_0417400	PF3D7_0417400	1	IIDELSCDNDSDEDCIDKYNNILK	0.000158768	1	1.178	1.245	1.23	1.224	1.194	1.228	0.806	0.796	0.789	0.78	0.769	0.76
PF3D7_0417400.1-p1	1736	S	conserved Plasmodium protein, unknown function OS=Plasmodium_falciparum_3D7 GN=PF3D7_0417400	PF3D7_0417400	1	LNNSFILSK	0.00265721	1	1.381	1.247	1.347	1.411	1.256	1.339	0.792	0.716	0.711	0.654	0.566	0.58
PF3D7_0417400.1-p1	5246	S	conserved Plasmodium protein, unknown function OS=Plasmodium_falciparum_3D7 GN=PF3D7_0417400	PF3D7_0417400	1	NFLSLENILK	2.15118e-05	2	1.216	1.254	1.342	1.527	1.434	1.483	0.78	0.706	0.631	0.581	0.546	0.5
PF3D7_0417400.1-p1	3484	S	conserved Plasmodium protein, unknown function OS=Plasmodium_falciparum_3D7 GN=PF3D7_0417400	PF3D7_0417400	1	SVSIHDLK	0.0140634	1	1.277	1.321	1.217	1.459	1.395	1.48	0.745	0.801	0.726	0.519	0.558	0.503
PF3D7_0417400.1-p1	4662	S	conserved Plasmodium protein, unknown function OS=Plasmodium_falciparum_3D7 GN=PF3D7_0417400	PF3D7_0417400	1	YHFFESSANEK	0.00013597	1
PF3D7_0417400.1-p1	4663	S	conserved Plasmodium protein, unknown function OS=Plasmodium_falciparum_3D7 GN=PF3D7_0417400	PF3D7_0417400	1	YHFFESSANEK	0.00013597	1
PF3D7_0417800.1-p1	189	S	cdc2-related protein kinase 1 OS=Plasmodium_falciparum_3D7 GN=PF3D7_0417800	PF3D7_0417800	1	DSSYYTSNYSEDSSK	5.88535e-05	1	0.914	0.931	0.955	1.056	0.965	1.041	0.937	0.926	0.924	1.124	1.104	1.123	0.995	0.917	0.982	0.984	0.938	0.944	0.95	0.946	0.954	1.21	1.12	1.13
PF3D7_0417800.1-p1	192	S	cdc2-related protein kinase 1 OS=Plasmodium_falciparum_3D7 GN=PF3D7_0417800	PF3D7_0417800	1	DSSYYTSNYSEDSSKR	7.38358e-06	1	0.788	0.839	0.819	0.911	0.953	0.939	1.1	1.011	1.055	1.224	1.189	1.172	0.995	0.917	0.982	0.984	0.938	0.944	0.95	0.946	0.954	1.21	1.12	1.13
PF3D7_0417800.1-p1	514	T	cdc2-related protein kinase 1 OS=Plasmodium_falciparum_3D7 GN=PF3D7_0417800	PF3D7_0417800	1	FGHVTNHNFTK	0.000224337	1	1.011	1.07	0.926	0.821	0.87	0.881	1.086	1.103	1.175	1.001	1.074	0.982	0.995	0.917	0.982	0.984	0.938	0.944	0.95	0.946	0.954	1.21	1.12	1.13
PF3D7_0417800.1-p1	47	S	cdc2-related protein kinase 1 OS=Plasmodium_falciparum_3D7 GN=PF3D7_0417800	PF3D7_0417800	1	HSYNSSDEYK	4.17552e-05	2	1.12	1.125	1.13	1.096	1.137	1.105	0.93	0.93	0.972	0.805	0.828	0.822	0.995	0.917	0.982	0.984	0.938	0.944	0.95	0.946	0.954	1.21	1.12	1.13
PF3D7_0417800.1-p1	145	S	cdc2-related protein kinase 1 OS=Plasmodium_falciparum_3D7 GN=PF3D7_0417800	PF3D7_0417800	1	KYDESSQDTYDK	0.000342313	1	1.163	1.171	1.148	1.08	1.091	1.152	0.96	0.925	0.92	0.823	0.761	0.806	0.995	0.917	0.982	0.984	0.938	0.944	0.95	0.946	0.954	1.21	1.12	1.13
PF3D7_0417800.1-p1	146	S	cdc2-related protein kinase 1 OS=Plasmodium_falciparum_3D7 GN=PF3D7_0417800	PF3D7_0417800	1	KYDESSQDTYDK	0.00112978	1	1.242	1.317	1.277	1.162	1.097	1.13	0.833	0.852	0.852	0.767	0.725	0.747	0.995	0.917	0.982	0.984	0.938	0.944	0.95	0.946	0.954	1.21	1.12	1.13
PF3D7_0417800.1-p1	699	S	cdc2-related protein kinase 1 OS=Plasmodium_falciparum_3D7 GN=PF3D7_0417800	PF3D7_0417800	1	LNSQNNIQFHS	0.000120224	2													0.995	0.917	0.982	0.984	0.938	0.944	0.95	0.946	0.954	1.21	1.12	1.13
PF3D7_0417800.1-p1	96	S	cdc2-related protein kinase 1 OS=Plasmodium_falciparum_3D7 GN=PF3D7_0417800	PF3D7_0417800	1	YVHSPSPK	0.000597027	3	0.949	0.985	0.964	1.035	1.03	1.084	1.087	1.057	1.051	0.921	0.937	0.9	0.995	0.917	0.982	0.984	0.938	0.944	0.95	0.946	0.954	1.21	1.12	1.13
PF3D7_0418300.1-p1	82	S	conserved Plasmodium protein, unknown function OS=Plasmodium_falciparum_3D7 GN=PF3D7_0418300	PF3D7_0418300	1	NMSSLNDVYSK	0.0011956	1	1.164	1.193	1.15	1.239	1.197	1.3	0.936	0.965	0.926	0.679	0.634	0.616
PF3D7_0418300.1-p1	730	S	conserved Plasmodium protein, unknown function OS=Plasmodium_falciparum_3D7 GN=PF3D7_0418300	PF3D7_0418300	1	SPKPEQIPIPLYFSEGENIILPK	1.07847e-05	3	1.276	1.324	1.273	1.22	1.178	1.214	0.908	0.892	0.904	0.589	0.603	0.619
PF3D7_0418600.1-p1	1566	S	regulator of chromosome condensation, putative OS=Plasmodium_falciparum_3D7 GN=PF3D7_0418600	PF3D7_0418600	1	FSLILSPNK	0.000427965	1	0.961	0.973	1.093	0.917	1.048	1.007	1.19	1.164	1.191	0.818	0.812	0.825
PF3D7_0418600.1-p1	1626	S	regulator of chromosome condensation, putative OS=Plasmodium_falciparum_3D7 GN=PF3D7_0418600	PF3D7_0418600	1	KFSLER	0.123818	1	0.993	0.91	1.008	0.974	0.944	0.981	1.153	1.151	1.189	0.904	0.87	0.924
PF3D7_0418600.1-p1	1526	S	regulator of chromosome condensation, putative OS=Plasmodium_falciparum_3D7 GN=PF3D7_0418600	PF3D7_0418600	1	KYSDQISYNSK	0.000400385	1
PF3D7_0418600.1-p1	195	S	regulator of chromosome condensation, putative OS=Plasmodium_falciparum_3D7 GN=PF3D7_0418600	PF3D7_0418600	1	LPSNFALK	0.112566	1	1.199	1.129	1.128	0.937	0.996	0.932	1.246	1.264	1.231	0.666	0.647	0.626
PF3D7_0418600.1-p1	179	S	regulator of chromosome condensation, putative OS=Plasmodium_falciparum_3D7 GN=PF3D7_0418600	PF3D7_0418600	0.996	ISLSNNELYNEILTK	0.000189911	1
PF3D7_0418600.1-p1	925	S	regulator of chromosome condensation, putative OS=Plasmodium_falciparum_3D7 GN=PF3D7_0418600	PF3D7_0418600	1	LYFSDACSSNEK	0.000836751	1	0.998	0.995	1.024	0.997	0.975	0.965	1.16	1.104	1.05	0.908	0.895	0.928
PF3D7_0418600.1-p1	929	S	regulator of chromosome condensation, putative OS=Plasmodium_falciparum_3D7 GN=PF3D7_0418600	PF3D7_0418600	1	LYFSDACSSNEK	0.0046167	2	1.091	1.068	1.096	1.23	1.209	1.274	0.874	0.901	0.856	0.841	0.77	0.79
PF3D7_0418600.1-p1	1688	S	regulator of chromosome condensation, putative OS=Plasmodium_falciparum_3D7 GN=PF3D7_0418600	PF3D7_0418600	1	MGSEPIHK	0.00621105	1	0.876	0.872	0.866	0.886	0.894	0.878	1.221	1.263	1.222	1.028	1.016	0.978
PF3D7_0418600.1-p1	325	S	regulator of chromosome condensation, putative OS=Plasmodium_falciparum_3D7 GN=PF3D7_0418600	PF3D7_0418600	1	RESFIR	0.134584	1	1.095	1.036	1.044	1.04	1.013	1.096	1.004	0.914	1.016	0.953	0.879	0.909
PF3D7_0418600.1-p1	1710	S	regulator of chromosome condensation, putative OS=Plasmodium_falciparum_3D7 GN=PF3D7_0418600	PF3D7_0418600	1	SASNSVQIIEVDK	1.40876e-06	1
PF3D7_0418600.1-p1	873	S	regulator of chromosome condensation, putative OS=Plasmodium_falciparum_3D7 GN=PF3D7_0418600	PF3D7_0418600	0.998	SISDTLMNLPFIK	3.61301e-05	1	0.947	0.998	0.898	0.904	0.935	0.955	1.186	1.057	1.151	0.992	0.928	1.048
PF3D7_0418700.1-p1	156	T	RNA-binding protein NOB1, putative OS=Plasmodium_falciparum_3D7 GN=PF3D7_0418700	PF3D7_0418700	1	EKETDDEKGTHEENEK	1.80267e-05	1	1.174	1.143	1.159	0.988	0.967	1.011	0.818	0.811	0.803	1.095	0.991	1.039	1.017	1.026	1.027	0.995	0.982	1	0.951	0.918	0.935	0.99	1.023	1.035
PF3D7_0418700.1-p1	222	S	RNA-binding protein NOB1, putative OS=Plasmodium_falciparum_3D7 GN=PF3D7_0418700	PF3D7_0418700	1	EIIYLEHDKHSQGDDNSLGK	2.03964e-07	6	1.126	1.147	1.143	1.145	1.132	1.186	0.933	0.925	0.874	0.821	0.785	0.784	1.017	1.026	1.027	0.995	0.982	1	0.951	0.918	0.935	0.99	1.023	1.035
PF3D7_0418700.1-p1	228	S	RNA-binding protein NOB1, putative OS=Plasmodium_falciparum_3D7 GN=PF3D7_0418700	PF3D7_0418700	1	EIIYLEHDKHSQGDDNSLGK	2.27765e-06	7	1.055	1.034	1.069	1.202	1.154	1.212	0.939	0.897	0.891	0.869	0.833	0.845	1.017	1.026	1.027	0.995	0.982	1	0.951	0.918	0.935	0.99	1.023	1.035
PF3D7_0418700.1-p1	243	S	RNA-binding protein NOB1, putative OS=Plasmodium_falciparum_3D7 GN=PF3D7_0418700	PF3D7_0418700	1	LSHIDDDISDK	6.23758e-05	1	1.044	1.099	1.117	1.195	1.13	1.212	0.905	0.842	0.845	0.874	0.869	0.866	1.017	1.026	1.027	0.995	0.982	1	0.951	0.918	0.935	0.99	1.023	1.035
PF3D7_0419500.1-p1	194	S	conserved Plasmodium membrane protein, unknown function OS=Plasmodium_falciparum_3D7 GN=PF3D7_0419500	PF3D7_0419500	1	MNIINLSDNDINQDDDKR	2.15826e-08	1	1.016	1.029	1.001	1.215	1.195	1.239	0.987	0.998	0.969	0.808	0.772	0.771	0.992	0.946	1.068	1.082	1.068	1.01	1.011	0.908	1.088	0.942	0.922	1.006
PF3D7_0419600.1-p1	158	S	ran-specific GTPase-activating protein 1, putative OS=Plasmodium_falciparum_3D7 GN=PF3D7_0419600	PF3D7_0419600	1	LLDSQGNLK	0.0160784	1													0.746	0.734	0.737	0.726	0.761	0.747	1.215	1.178	1.246	1.284	1.264	1.252
PF3D7_0419600.1-p1	270	S	ran-specific GTPase-activating protein 1, putative OS=Plasmodium_falciparum_3D7 GN=PF3D7_0419600	PF3D7_0419600	1	SDDKKSDEEENIK	7.83702e-05	5	0.533	0.598	0.554	0.474	0.433	0.486	1.292	1.209	1.279	1.689	1.704	1.748	0.746	0.734	0.737	0.726	0.761	0.747	1.215	1.178	1.246	1.284	1.264	1.252
PF3D7_0419900.1-p1	1600	S	phosphatidylinositol 4-kinase, putative OS=Plasmodium_falciparum_3D7 GN=PF3D7_0419900	PF3D7_0419900	1	DIESYINIK	0.00158389	1	1.251	1.2	1.159	1.001	0.974	1.002	1.089	1.034	1.215	0.703	0.679	0.692
PF3D7_0419900.1-p1	2079	S	phosphatidylinositol 4-kinase, putative OS=Plasmodium_falciparum_3D7 GN=PF3D7_0419900	PF3D7_0419900	1	ESICLSDEHMVDDEKK	0.00031838	1
PF3D7_0419900.1-p1	4662	S	phosphatidylinositol 4-kinase, putative OS=Plasmodium_falciparum_3D7 GN=PF3D7_0419900	PF3D7_0419900	1	FVNIYSSNEEDEKDEK	0.000235245	1
PF3D7_0419900.1-p1	4663	S	phosphatidylinositol 4-kinase, putative OS=Plasmodium_falciparum_3D7 GN=PF3D7_0419900	PF3D7_0419900	1	FVNIYSSNEEDEKDEK	0.000235245	1
PF3D7_0419900.1-p1	2070	S	phosphatidylinositol 4-kinase, putative OS=Plasmodium_falciparum_3D7 GN=PF3D7_0419900	PF3D7_0419900	1	IRSFEK	0.0522899	2	1.169	1.236	1.059	1.046	0.944	1.031	1.019	1.078	0.97	0.858	0.774	0.816
PF3D7_0419900.1-p1	3224	S	phosphatidylinositol 4-kinase, putative OS=Plasmodium_falciparum_3D7 GN=PF3D7_0419900	PF3D7_0419900	1	MDSHHIDSIK	0.000376947	1	1.013	0.975	1.087	1.137	0.992	1.036	1.019	1.026	1.017	0.934	0.863	0.902
PF3D7_0419900.1-p1	872	S	phosphatidylinositol 4-kinase, putative OS=Plasmodium_falciparum_3D7 GN=PF3D7_0419900	PF3D7_0419900	1	NDSHMFINPK	0.00232091	1
PF3D7_0419900.1-p1	2785	S	phosphatidylinositol 4-kinase, putative OS=Plasmodium_falciparum_3D7 GN=PF3D7_0419900	PF3D7_0419900	1	NNNSDDNISIVDEYIYK	4.03421e-05	1	0.935	0.985	0.982	0.99	1.05	1.016	1.048	1.023	1.073	0.964	0.934	1
PF3D7_0419900.1-p1	2790	S	phosphatidylinositol 4-kinase, putative OS=Plasmodium_falciparum_3D7 GN=PF3D7_0419900	PF3D7_0419900	1	NNNSDDNISIVDEYIYK	4.03421e-05	1	0.935	0.985	0.982	0.99	1.05	1.016	1.048	1.023	1.073	0.964	0.934	1
PF3D7_0419900.1-p1	3579	S	phosphatidylinositol 4-kinase, putative OS=Plasmodium_falciparum_3D7 GN=PF3D7_0419900	PF3D7_0419900	1	NYHDNDINIPSCDEK	6.2051e-06	1	0.957	1.008	1.002	1.116	1.08	1.144	0.929	0.891	0.897	1.057	0.913	1.005
PF3D7_0419900.1-p1	3327	S	phosphatidylinositol 4-kinase, putative OS=Plasmodium_falciparum_3D7 GN=PF3D7_0419900	PF3D7_0419900	1	YIEYPSDKEEDFSLLK	0.000274133	2	0.851	0.932	0.876	0.801	0.746	0.765	1.084	1.055	1.08	1.257	1.297	1.257
PF3D7_0420000.1-p1	1955	S	zinc finger protein, putative OS=Plasmodium_falciparum_3D7 GN=PF3D7_0420000	PF3D7_0420000	1	EASFNLNNK	0.0214227	2													1.067	1.051	1.092	1.12	1.195	1.278	0.897	0.866	0.941	0.876	0.764	0.865
PF3D7_0420000.1-p1	2807	S	zinc finger protein, putative OS=Plasmodium_falciparum_3D7 GN=PF3D7_0420000	PF3D7_0420000	1	ERESIQSIMAQR	0.000247386	1	1.052	1.113	1.174	1.298	1.328	1.222	1.011	0.946	0.949	0.643	0.664	0.601	1.067	1.051	1.092	1.12	1.195	1.278	0.897	0.866	0.941	0.876	0.764	0.865
PF3D7_0420000.1-p1	1831	S	zinc finger protein, putative OS=Plasmodium_falciparum_3D7 GN=PF3D7_0420000	PF3D7_0420000	1	HPSYHFNK	0.0311746	1	1.382	1.434	1.47	0.939	0.912	0.908	0.988	0.915	0.954	0.701	0.698	0.699	1.067	1.051	1.092	1.12	1.195	1.278	0.897	0.866	0.941	0.876	0.764	0.865
PF3D7_0420000.1-p1	454	S	zinc finger protein, putative OS=Plasmodium_falciparum_3D7 GN=PF3D7_0420000	PF3D7_0420000	1	KYNSDGDLYEK	0.000505068	1	1.297	1.318	1.237	1.315	1.316	1.37	0.823	0.865	0.795	0.555	0.541	0.569	1.067	1.051	1.092	1.12	1.195	1.278	0.897	0.866	0.941	0.876	0.764	0.865
PF3D7_0420000.1-p1	1217	T	zinc finger protein, putative OS=Plasmodium_falciparum_3D7 GN=PF3D7_0420000	PF3D7_0420000	1	NDFTNSLR	0.0592369	1													1.067	1.051	1.092	1.12	1.195	1.278	0.897	0.866	0.941	0.876	0.764	0.865
PF3D7_0420000.1-p1	1193	S	zinc finger protein, putative OS=Plasmodium_falciparum_3D7 GN=PF3D7_0420000	PF3D7_0420000	1	NISNHINLK	0.0213023	1	1.003	1.035	1.08	0.895	0.85	0.843	1.119	1.098	1.072	1.041	0.987	0.977	1.067	1.051	1.092	1.12	1.195	1.278	0.897	0.866	0.941	0.876	0.764	0.865
PF3D7_0420000.1-p1	2789	S	zinc finger protein, putative OS=Plasmodium_falciparum_3D7 GN=PF3D7_0420000	PF3D7_0420000	1	NNDNNSELNNSDYYSSK	0.00027498	1													1.067	1.051	1.092	1.12	1.195	1.278	0.897	0.866	0.941	0.876	0.764	0.865
PF3D7_0420000.1-p1	3132	S	zinc finger protein, putative OS=Plasmodium_falciparum_3D7 GN=PF3D7_0420000	PF3D7_0420000	1	NSFHDEEK	0.000673449	2	1.349	1.284	1.307	1.279	1.334	1.362	0.774	0.77	0.669	0.584	0.639	0.648	1.067	1.051	1.092	1.12	1.195	1.278	0.897	0.866	0.941	0.876	0.764	0.865
PF3D7_0420000.1-p1	3303	S	zinc finger protein, putative OS=Plasmodium_falciparum_3D7 GN=PF3D7_0420000	PF3D7_0420000	1	NSQDKVDIQNK	0.000324212	1													1.067	1.051	1.092	1.12	1.195	1.278	0.897	0.866	0.941	0.876	0.764	0.865
PF3D7_0420000.1-p1	1252	S	zinc finger protein, putative OS=Plasmodium_falciparum_3D7 GN=PF3D7_0420000	PF3D7_0420000	1	NYLSDSVLK	0.000497296	5	1.168	1.234	1.147	1.233	1.235	1.29	0.808	0.82	0.781	0.759	0.751	0.774	1.067	1.051	1.092	1.12	1.195	1.278	0.897	0.866	0.941	0.876	0.764	0.865
PF3D7_0420000.1-p1	3043	S	zinc finger protein, putative OS=Plasmodium_falciparum_3D7 GN=PF3D7_0420000	PF3D7_0420000	1	RFSESNK	0.0585951	1	1.455	1.381	1.429	1.368	1.504	1.473	0.775	0.622	0.568	0.498	0.547	0.381	1.067	1.051	1.092	1.12	1.195	1.278	0.897	0.866	0.941	0.876	0.764	0.865
PF3D7_0420000.1-p1	1915	S	zinc finger protein, putative OS=Plasmodium_falciparum_3D7 GN=PF3D7_0420000	PF3D7_0420000	1	SDSFIKK	0.0916585	1	1.372	1.355	1.362	1.086	1.105	1.144	0.915	0.947	0.854	0.599	0.611	0.65	1.067	1.051	1.092	1.12	1.195	1.278	0.897	0.866	0.941	0.876	0.764	0.865
PF3D7_0420000.1-p1	3175	S	zinc finger protein, putative OS=Plasmodium_falciparum_3D7 GN=PF3D7_0420000	PF3D7_0420000	1	SVDEKDKDDYHIYNNDR	5.7855e-05	1													1.067	1.051	1.092	1.12	1.195	1.278	0.897	0.866	0.941	0.876	0.764	0.865
PF3D7_0420000.1-p1	475	S	zinc finger protein, putative OS=Plasmodium_falciparum_3D7 GN=PF3D7_0420000	PF3D7_0420000	1	TIMSDTDMNSK	0.000213877	3	1.079	1.04	1.143	1.129	1.22	1.22	1.033	0.846	0.95	0.748	0.799	0.793	1.067	1.051	1.092	1.12	1.195	1.278	0.897	0.866	0.941	0.876	0.764	0.865
PF3D7_0420000.1-p1	2743	S	zinc finger protein, putative OS=Plasmodium_falciparum_3D7 GN=PF3D7_0420000	PF3D7_0420000	0.994	TSLNKSFIK	0.0582771	1	1.391	1.37	1.393	1.018	1.048	1.09	0.974	0.96	0.956	0.596	0.631	0.573	1.067	1.051	1.092	1.12	1.195	1.278	0.897	0.866	0.941	0.876	0.764	0.865
PF3D7_0420000.1-p1	3015	S	zinc finger protein, putative OS=Plasmodium_falciparum_3D7 GN=PF3D7_0420000	PF3D7_0420000	1	YDHHSYHYEK	0.00155872	1	1.82	1.588	1.66	1.053	1.268	1.172	0.695	0.648	0.605	0.539	0.409	0.544	1.067	1.051	1.092	1.12	1.195	1.278	0.897	0.866	0.941	0.876	0.764	0.865
PF3D7_0420000.1-p1	2910	S	zinc finger protein, putative OS=Plasmodium_falciparum_3D7 GN=PF3D7_0420000	PF3D7_0420000	1	YYDSIHDGSK	0.00207752	2	1.097	1.115	1.153	1.215	1.127	1.202	0.854	0.836	0.81	0.895	0.85	0.845	1.067	1.051	1.092	1.12	1.195	1.278	0.897	0.866	0.941	0.876	0.764	0.865
PF3D7_0420300.1-p1	1281	S	AP2 domain transcription factor, putative OS=Plasmodium_falciparum_3D7 GN=PF3D7_0420300	PF3D7_0420300	1	CESESYLPNK	0.00176691	1	1.038	1.067	1.108	1.225	1.222	1.276	0.828	0.863	0.829	0.873	0.826	0.845	1.101	1.132	1.166	1.456	1.389	1.439	0.789	0.796	0.743	0.689	0.6	0.614
PF3D7_0420300.1-p1	604	S	AP2 domain transcription factor, putative OS=Plasmodium_falciparum_3D7 GN=PF3D7_0420300	PF3D7_0420300	1	DLESEYEYVDIDENEKDNDNICFK	2.89624e-10	1	1.449	1.453	1.345	1.586	1.462	1.602	0.552	0.575	0.532	0.469	0.479	0.497	1.101	1.132	1.166	1.456	1.389	1.439	0.789	0.796	0.743	0.689	0.6	0.614
PF3D7_0420300.1-p1	2195	S	AP2 domain transcription factor, putative OS=Plasmodium_falciparum_3D7 GN=PF3D7_0420300	PF3D7_0420300	1	EGGGVSVDGGGLLESALIER	1.92911e-07	1	1.076	0.997	1.036	1.28	1.284	1.271	0.928	0.965	0.9	0.776	0.731	0.757	1.101	1.132	1.166	1.456	1.389	1.439	0.789	0.796	0.743	0.689	0.6	0.614
PF3D7_0420300.1-p1	2221	S	AP2 domain transcription factor, putative OS=Plasmodium_falciparum_3D7 GN=PF3D7_0420300	PF3D7_0420300	0.997	GLIESGLLDSGSVNK	6.67838e-05	1	1.119	1.159	1.142	1.081	1.063	1.14	0.948	0.965	0.879	0.795	0.843	0.866	1.101	1.132	1.166	1.456	1.389	1.439	0.789	0.796	0.743	0.689	0.6	0.614
PF3D7_0420300.1-p1	1874	S	AP2 domain transcription factor, putative OS=Plasmodium_falciparum_3D7 GN=PF3D7_0420300	PF3D7_0420300	1	KNTSDNDLTSLK	0.000342313	1	1.196	1.197	1.219	1.374	1.303	1.404	0.789	0.794	0.76	0.691	0.629	0.644	1.101	1.132	1.166	1.456	1.389	1.439	0.789	0.796	0.743	0.689	0.6	0.614
PF3D7_0420300.1-p1	728	S	AP2 domain transcription factor, putative OS=Plasmodium_falciparum_3D7 GN=PF3D7_0420300	PF3D7_0420300	1	NECNANNGSDKEHLKEEDVCNK	0.00205144	1	1.036	1.052	1.152	1.426	1.357	1.444	0.712	0.745	0.729	0.769	0.798	0.78	1.101	1.132	1.166	1.456	1.389	1.439	0.789	0.796	0.743	0.689	0.6	0.614
PF3D7_0420300.1-p1	3333	S	AP2 domain transcription factor, putative OS=Plasmodium_falciparum_3D7 GN=PF3D7_0420300	PF3D7_0420300	1	RLNSPYNK	0.0421339	1													1.101	1.132	1.166	1.456	1.389	1.439	0.789	0.796	0.743	0.689	0.6	0.614
PF3D7_0420300.1-p1	2472	S	AP2 domain transcription factor, putative OS=Plasmodium_falciparum_3D7 GN=PF3D7_0420300	PF3D7_0420300	1	SNSFFLDGK	0.00193475	1													1.101	1.132	1.166	1.456	1.389	1.439	0.789	0.796	0.743	0.689	0.6	0.614
PF3D7_0420300.1-p1	1401	S	AP2 domain transcription factor, putative OS=Plasmodium_falciparum_3D7 GN=PF3D7_0420300	PF3D7_0420300	1	SSNPQSTDNYSSEEYMQR	3.99416e-07	1													1.101	1.132	1.166	1.456	1.389	1.439	0.789	0.796	0.743	0.689	0.6	0.614
PF3D7_0420300.1-p1	1402	S	AP2 domain transcription factor, putative OS=Plasmodium_falciparum_3D7 GN=PF3D7_0420300	PF3D7_0420300	1	SSNPQSTDNYSSEEYMQR	5.69739e-07	1	1.076	1.026	1.057	1.09	1.094	1.143	0.844	0.845	0.749	1.078	0.974	1.024	1.101	1.132	1.166	1.456	1.389	1.439	0.789	0.796	0.743	0.689	0.6	0.614
PF3D7_0420300.1-p1	1849	S	AP2 domain transcription factor, putative OS=Plasmodium_falciparum_3D7 GN=PF3D7_0420300	PF3D7_0420300	1	SVSNTNFGR	0.00316793	1	1.376	1.371	1.41	1.254	1.316	1.241	0.711	0.663	0.674	0.691	0.651	0.641	1.101	1.132	1.166	1.456	1.389	1.439	0.789	0.796	0.743	0.689	0.6	0.614
PF3D7_0420600.1-p1	464	S	conserved Plasmodium protein, unknown function OS=Plasmodium_falciparum_3D7 GN=PF3D7_0420600	PF3D7_0420600	1	FFNNFQTDSIDNEINNMNEK	1.0015e-06	2	1.042	1.089	1.044	1.112	1.086	1.15	1.087	1.074	1.062	0.767	0.732	0.755	0.944	0.965	0.986	0.758	0.75	0.745	0.995	1.04	1.081	1.296	1.287	1.288
PF3D7_0422200.1-p1	2817	S	erythrocyte membrane-associated antigen OS=Plasmodium_falciparum_3D7 GN=PF3D7_0422200	PF3D7_0422200	0.992	DREDNSSYSYR	0.0890544	1	1.024	1.079	1.136	0.942	0.937	0.927	0.838	0.812	0.887	1.13	1.108	1.179
PF3D7_0422200.1-p1	943	S	erythrocyte membrane-associated antigen OS=Plasmodium_falciparum_3D7 GN=PF3D7_0422200	PF3D7_0422200	1	KYESFSEENYK	0.00991322	1	1.123	1.062	1.104	1.097	1.106	1.081	0.903	0.842	0.907	0.909	0.927	0.938
PF3D7_0422200.1-p1	945	S	erythrocyte membrane-associated antigen OS=Plasmodium_falciparum_3D7 GN=PF3D7_0422200	PF3D7_0422200	1	KYESFSEENYK	0.00991322	1	1.123	1.062	1.104	1.097	1.106	1.081	0.903	0.842	0.907	0.909	0.927	0.938
PF3D7_0422200.1-p1	1920	S	erythrocyte membrane-associated antigen OS=Plasmodium_falciparum_3D7 GN=PF3D7_0422200	PF3D7_0422200	1	SISLNIPK	0.0207105	1	1.381	1.389	1.39	1.159	1.138	1.143	0.921	0.903	0.846	0.595	0.553	0.584
PF3D7_0422200.1-p1	3204	S	erythrocyte membrane-associated antigen OS=Plasmodium_falciparum_3D7 GN=PF3D7_0422200	PF3D7_0422200	1	YYNNPSNNR	0.0639515	1	0.945	0.996	0.967	0.829	0.801	0.832	1.026	0.986	1.052	1.174	1.148	1.242
PF3D7_0422300.1-p1	439	S	alpha tubulin 2 OS=Plasmodium_falciparum_3D7 GN=PF3D7_0422300	PF3D7_0422300	1	DYEEVGIESNDGEGEDEGYE	0.00061459	1	1.019	1.131	1.069	1.178	1.086	1.196	0.934	0.924	0.898	0.902	0.8	0.863	1.127	1.054	1.199	1.385	1.246	1.288	0.913	0.844	0.831	0.734	0.699	0.652
PF3D7_0422300.1-p1	223	T	alpha tubulin 2 OS=Plasmodium_falciparum_3D7 GN=PF3D7_0422300	PF3D7_0422300	1	NLDIERPTYTNLNR	0.00142283	1	0.981	1.05	1.019	1.246	1.325	1.39	0.903	0.881	0.836	0.772	0.83	0.767	1.127	1.054	1.199	1.385	1.246	1.288	0.913	0.844	0.831	0.734	0.699	0.652
PF3D7_0903700.1-p1	223	T	alpha tubulin 1 OS=Plasmodium_falciparum_3D7 GN=PF3D7_0903700	PF3D7_0903700	1	NLDIERPTYTNLNR	0.00142283	1	0.981	1.05	1.019	1.246	1.325	1.39	0.903	0.881	0.836	0.772	0.83	0.767	0.855	0.836	0.876	0.846	0.844	0.826	1.136	1.145	1.089	1.204	1.204	1.198
PF3D7_0422300.1-p1	340	S	alpha tubulin 2 OS=Plasmodium_falciparum_3D7 GN=PF3D7_0422300	PF3D7_0422300	1	SIQFVDWCPTGFK	1.7292e-05	1	0.978	1.053	1.11	1.828	1.857	1.972	0.688	0.638	0.559	0.455	0.449	0.415	1.127	1.054	1.199	1.385	1.246	1.288	0.913	0.844	0.831	0.734	0.699	0.652
PF3D7_0422500.1-p1	39	S	pre-mRNA-splicing helicase BRR2, putative OS=Plasmodium_falciparum_3D7 GN=PF3D7_0422500	PF3D7_0422500	1	EPTGESESLVGR	0.00207752	1	1.017	1.042	1.076	1.12	1.114	1.159	0.86	0.868	0.861	0.923	0.962	0.999	1.09	1.102	1.088	1.095	1.106	1.103	0.876	0.906	0.87	0.92	0.917	0.945
PF3D7_0422500.1-p1	603	S	pre-mRNA-splicing helicase BRR2, putative OS=Plasmodium_falciparum_3D7 GN=PF3D7_0422500	PF3D7_0422500	1	GVKEEDNDGGSGKEDNEPTQK	5.8633e-08	5	1.103	1.114	1.103	1.255	1.263	1.304	0.735	0.709	0.705	0.909	0.887	0.912	1.09	1.102	1.088	1.095	1.106	1.103	0.876	0.906	0.87	0.92	0.917	0.945
PF3D7_0422500.1-p1	570	S	pre-mRNA-splicing helicase BRR2, putative OS=Plasmodium_falciparum_3D7 GN=PF3D7_0422500	PF3D7_0422500	1	LYNSDSQGEDANK	7.70504e-05	2	1.025	1.039	1.056	1.101	1.111	1.137	0.895	0.838	0.828	1.019	0.985	0.966	1.09	1.102	1.088	1.095	1.106	1.103	0.876	0.906	0.87	0.92	0.917	0.945
PF3D7_0422500.1-p1	572	S	pre-mRNA-splicing helicase BRR2, putative OS=Plasmodium_falciparum_3D7 GN=PF3D7_0422500	PF3D7_0422500	1	LYNSDSQGEDANK	0.000206483	2	0.972	0.999	0.98	1.283	1.263	1.365	0.732	0.725	0.691	0.959	1.003	1.028	1.09	1.102	1.088	1.095	1.106	1.103	0.876	0.906	0.87	0.92	0.917	0.945
PF3D7_0422500.1-p1	556	S	pre-mRNA-splicing helicase BRR2, putative OS=Plasmodium_falciparum_3D7 GN=PF3D7_0422500	PF3D7_0422500	1	YYDEENVSDDDNYYESTK	1.8119e-07	5	1.335	1.382	1.315	1.23	1.207	1.272	0.725	0.73	0.693	0.704	0.698	0.709	1.09	1.102	1.088	1.095	1.106	1.103	0.876	0.906	0.87	0.92	0.917	0.945
PF3D7_0423000.1-p1	35	T	conserved Plasmodium protein, unknown function OS=Plasmodium_falciparum_3D7 GN=PF3D7_0423000	PF3D7_0423000	0.993	RNSHVNNTIGIENEEK	0.0622217	1
PF3D7_0423000.1-p1	65	S	conserved Plasmodium protein, unknown function OS=Plasmodium_falciparum_3D7 GN=PF3D7_0423000	PF3D7_0423000	1	SYSDISER	0.00688553	1
PF3D7_0423000.1-p1	87	T	conserved Plasmodium protein, unknown function OS=Plasmodium_falciparum_3D7 GN=PF3D7_0423000	PF3D7_0423000	1	TIDNTPR	0.0112262	1	1.021	0.927	1.032	0.829	0.948	0.877	1.269	1.197	1.235	0.855	0.923	0.887
PF3D7_0423500.1-p1	272	S	glideosome associated protein with multiple membrane spans 2 OS=Plasmodium_falciparum_3D7 GN=PF3D7_0423500	PF3D7_0423500	1	WSPELHSR	0.00135223	2	0.941	1.041	1.03	1.065	1.045	1.031	0.974	0.982	1.035	0.942	0.961	0.954	1.048	1.04	1.051	0.81	0.825	0.746	1.208	1.18	1.235	0.956	1.038	1.008
PF3D7_0423500.1-p1	331	S	glideosome associated protein with multiple membrane spans 2 OS=Plasmodium_falciparum_3D7 GN=PF3D7_0423500	PF3D7_0423500	1	YIDGNTYDSNIYSANNGIPTTYDYTQIEGQLK	2.73912e-06	1	1.069	1.047	1.075	1.245	1.191	1.303	1.027	1.054	1.032	0.642	0.654	0.66	1.048	1.04	1.051	0.81	0.825	0.746	1.208	1.18	1.235	0.956	1.038	1.008
PF3D7_0423600.1-p1	1433	S	conserved Plasmodium protein, unknown function OS=Plasmodium_falciparum_3D7 GN=PF3D7_0423600	PF3D7_0423600	1	EAEFWELDESDSLTDEK	6.21558e-07	3	1.186	1.216	1.202	1.174	1.148	1.247	0.635	0.679	0.708	0.954	0.887	0.963	1.069	1.053	1.101	1.06	1.05	1.048	0.876	0.85	0.912	0.92	0.992	0.973
PF3D7_0423600.1-p1	406	S	conserved Plasmodium protein, unknown function OS=Plasmodium_falciparum_3D7 GN=PF3D7_0423600	PF3D7_0423600	1	EQNTSTPLPSHEIQTESMNSPNLLNVK	0.000512983	1	1.047	1.042	1.063	1.236	1.192	1.25	1.01	0.951	0.902	0.783	0.751	0.773	1.069	1.053	1.101	1.06	1.05	1.048	0.876	0.85	0.912	0.92	0.992	0.973
PF3D7_0423600.1-p1	1041	S	conserved Plasmodium protein, unknown function OS=Plasmodium_falciparum_3D7 GN=PF3D7_0423600	PF3D7_0423600	1	KNDPAIISPR	0.118053	2	0.983	1.139	1.167	1.085	0.842	1.126	0.844	0.875	0.877	1.078	0.965	1.019	1.069	1.053	1.101	1.06	1.05	1.048	0.876	0.85	0.912	0.92	0.992	0.973
PF3D7_0423600.1-p1	677	S	conserved Plasmodium protein, unknown function OS=Plasmodium_falciparum_3D7 GN=PF3D7_0423600	PF3D7_0423600	1	NVISDEQDGEDTLYK	4.64888e-06	4	1.134	1.171	1.154	1.259	1.224	1.311	0.808	0.787	0.77	0.823	0.779	0.779	1.069	1.053	1.101	1.06	1.05	1.048	0.876	0.85	0.912	0.92	0.992	0.973
PF3D7_0423700.1-p1	86	S	early transcribed membrane protein 4 OS=Plasmodium_falciparum_3D7 GN=PF3D7_0423700	PF3D7_0423700	1	KPEVSGDEKDESK	0.0182961	1	1.955	1.916	1.769	0.927	0.944	0.887	0.54	0.543	0.6	0.671	0.604	0.644	1.179	1.214	1.162	0.839	0.898	0.838	1.032	1.052	1.057	0.872	0.89	0.885
PF3D7_0423700.1-p1	35	S	early transcribed membrane protein 4 OS=Plasmodium_falciparum_3D7 GN=PF3D7_0423700	PF3D7_0423700	1	NVNVDSIVMSK	0.000441181	1	1.139	1.279	1.185	0.927	0.878	0.843	1.047	1.088	0.94	0.914	0.897	0.863	1.179	1.214	1.162	0.839	0.898	0.838	1.032	1.052	1.057	0.872	0.89	0.885
PF3D7_0423700.1-p1	130	T	early transcribed membrane protein 4 OS=Plasmodium_falciparum_3D7 GN=PF3D7_0423700	PF3D7_0423700	0.994	STAVPTTV	0.0296543	1													1.179	1.214	1.162	0.839	0.898	0.838	1.032	1.052	1.057	0.872	0.89	0.885
PF3D7_0424500.1-p1	265	S	serine/threonine protein kinase, FIKK family OS=Plasmodium_falciparum_3D7 GN=PF3D7_0424500	PF3D7_0424500	1	DWTLNTIPDIGYSQNNR	1.29704e-07	2	1.099	1.118	1.128	1.669	1.53	1.669	0.726	0.731	0.653	0.529	0.566	0.582	1.1	1.138	1.123	1.397	1.372	1.43	0.716	0.703	0.709	0.698	0.697	0.727
PF3D7_0424500.1-p1	163	S	serine/threonine protein kinase, FIKK family OS=Plasmodium_falciparum_3D7 GN=PF3D7_0424500	PF3D7_0424500	1	KSLSIR	0.0290011	1	0.937	0.991	0.945	1.159	1.168	1.164	0.855	0.811	0.915	1.028	1.03	0.996	1.1	1.138	1.123	1.397	1.372	1.43	0.716	0.703	0.709	0.698	0.697	0.727
PF3D7_0424500.1-p1	523	S	serine/threonine protein kinase, FIKK family OS=Plasmodium_falciparum_3D7 GN=PF3D7_0424500	PF3D7_0424500	1	INDPYDYLKSITNQEER	6.8636e-06	1	1.315	1.328	1.231	1.57	1.488	1.554	0.628	0.666	0.612	0.534	0.528	0.547	1.1	1.138	1.123	1.397	1.372	1.43	0.716	0.703	0.709	0.698	0.697	0.727
PF3D7_0424500.1-p1	493	S	serine/threonine protein kinase, FIKK family OS=Plasmodium_falciparum_3D7 GN=PF3D7_0424500	PF3D7_0424500	1	YYESYQPCISK	0.000647408	2													1.1	1.138	1.123	1.397	1.372	1.43	0.716	0.703	0.709	0.698	0.697	0.727
PF3D7_0424600.1-p1	124	T	Plasmodium exported protein (PHISTb) OS=Plasmodium_falciparum_3D7 GN=PF3D7_0424600	PF3D7_0424600	1	LNTIGNLFEGEK	1.62454e-05	2	1.501	1.463	1.448	1.833	1.712	1.856	0.583	0.518	0.455	0.209	0.225	0.197	1.121	1.124	1.102	1.377	1.332	1.351	0.776	0.768	0.753	0.765	0.754	0.761
PF3D7_0424700.1-p1	948	S	serine/threonine protein kinase, FIKK family OS=Plasmodium_falciparum_3D7 GN=PF3D7_0424700	PF3D7_0424700	1	NDDNDDSDASDAVHEDIELLESYSDLNK	0.000429267	1
PF3D7_0424700.1-p1	951	S	serine/threonine protein kinase, FIKK family OS=Plasmodium_falciparum_3D7 GN=PF3D7_0424700	PF3D7_0424700	1	NDDNDDSDASDAVHEDIELLESYSDLNK	0.000429267	1
PF3D7_0424700.1-p1	106	S	serine/threonine protein kinase, FIKK family OS=Plasmodium_falciparum_3D7 GN=PF3D7_0424700	PF3D7_0424700	1	SALNDDSESCR	0.000249722	2	1.002	0.993	0.962	1.149	1.157	1.208	0.818	0.785	0.796	1.055	1.026	1.049
PF3D7_0424700.1-p1	289	S	serine/threonine protein kinase, FIKK family OS=Plasmodium_falciparum_3D7 GN=PF3D7_0424700	PF3D7_0424700	1	SIPTVGFSKDGDR	0.0187128	1	0.952	1.023	0.986	1.188	1.234	1.226	0.876	0.878	0.779	0.969	0.924	0.964
PF3D7_0424700.1-p1	123	S	serine/threonine protein kinase, FIKK family OS=Plasmodium_falciparum_3D7 GN=PF3D7_0424700	PF3D7_0424700	1	TEENSEEIR	0.00674436	1	1.169	1.145	1.117	1.193	1.16	1.126	0.711	0.666	0.653	1.032	0.994	1.035
PF3D7_0500800.1-p1	1114	T	mature parasite-infected erythrocyte surface antigen OS=Plasmodium_falciparum_3D7 GN=PF3D7_0500800	PF3D7_0500800	0.994	DNVIVQEIMNEDVNEKDTESKDK	1.718e-06	1	1.168	1.174	1.199	1.271	1.276	1.349	0.94	0.964	0.921	0.629	0.561	0.546	0.954	0.948	0.94	1.13	1.148	1.162	0.958	0.968	0.96	0.962	0.94	0.948
PF3D7_0500800.1-p1	1095	S	mature parasite-infected erythrocyte surface antigen OS=Plasmodium_falciparum_3D7 GN=PF3D7_0500800	PF3D7_0500800	1	DTESKDNVIVQEIMNEDVNEK	6.06591e-07	1	1.046	1.013	1.001	1.204	1.157	1.227	1.135	1.047	1.034	0.714	0.712	0.71	0.954	0.948	0.94	1.13	1.148	1.162	0.958	0.968	0.96	0.962	0.94	0.948
PF3D7_0500800.1-p1	1165	S	mature parasite-infected erythrocyte surface antigen OS=Plasmodium_falciparum_3D7 GN=PF3D7_0500800	PF3D7_0500800	1	DVIEQEIVSEEVNEK	4.95852e-05	1	1.093	0.985	1.153	1.495	1.54	1.557	0.871	0.814	0.791	0.633	0.544	0.524	0.954	0.948	0.94	1.13	1.148	1.162	0.958	0.968	0.96	0.962	0.94	0.948
PF3D7_0500800.1-p1	342	S	mature parasite-infected erythrocyte surface antigen OS=Plasmodium_falciparum_3D7 GN=PF3D7_0500800	PF3D7_0500800	1	EGNKVSGPYENSENSNVTSESEETK	7.24468e-07	1	0.922	0.948	1.005	1.049	1.039	1.026	1.076	1.002	0.934	0.978	0.988	1.033	0.954	0.948	0.94	1.13	1.148	1.162	0.958	0.968	0.96	0.962	0.94	0.948
PF3D7_0500800.1-p1	1321	T	mature parasite-infected erythrocyte surface antigen OS=Plasmodium_falciparum_3D7 GN=PF3D7_0500800	PF3D7_0500800	1	EHNTLNTFPNMALNEDFR	2.30959e-06	1	1.117	1.112	1.073	1.146	1.198	1.199	1.006	0.992	0.915	0.729	0.758	0.756	0.954	0.948	0.94	1.13	1.148	1.162	0.958	0.968	0.96	0.962	0.94	0.948
PF3D7_0500800.1-p1	177	S	mature parasite-infected erythrocyte surface antigen OS=Plasmodium_falciparum_3D7 GN=PF3D7_0500800	PF3D7_0500800	1	ELEEMDESDVEK	8.44415e-07	6	0.994	1.043	1.041	1.493	1.382	1.478	1.096	0.953	0.905	0.552	0.539	0.524	0.954	0.948	0.94	1.13	1.148	1.162	0.958	0.968	0.96	0.962	0.94	0.948
PF3D7_0500800.1-p1	404	S	mature parasite-infected erythrocyte surface antigen OS=Plasmodium_falciparum_3D7 GN=PF3D7_0500800	PF3D7_0500800	0.992	ESSEETKDDKPEENEK	0.000772883	2	0.876	0.915	0.865	0.842	0.907	0.904	1.397	1.219	1.298	0.965	0.977	0.836	0.954	0.948	0.94	1.13	1.148	1.162	0.958	0.968	0.96	0.962	0.94	0.948
PF3D7_0500800.1-p1	225	S	mature parasite-infected erythrocyte surface antigen OS=Plasmodium_falciparum_3D7 GN=PF3D7_0500800	PF3D7_0500800	0.994	ETGESKETGESK	0.00316793	1	0.93	0.972	0.937	0.954	0.93	1.002	1.038	0.986	0.973	1.085	1.08	1.111	0.954	0.948	0.94	1.13	1.148	1.162	0.958	0.968	0.96	0.962	0.94	0.948
PF3D7_0500800.1-p1	237	S	mature parasite-infected erythrocyte surface antigen OS=Plasmodium_falciparum_3D7 GN=PF3D7_0500800	PF3D7_0500800	0.994	ETGESKETGESK	0.00316793	1	0.93	0.972	0.937	0.954	0.93	1.002	1.038	0.986	0.973	1.085	1.08	1.111	0.954	0.948	0.94	1.13	1.148	1.162	0.958	0.968	0.96	0.962	0.94	0.948
PF3D7_0500800.1-p1	249	S	mature parasite-infected erythrocyte surface antigen OS=Plasmodium_falciparum_3D7 GN=PF3D7_0500800	PF3D7_0500800	0.994	ETGESKETGESK	0.00316793	1	0.93	0.972	0.937	0.954	0.93	1.002	1.038	0.986	0.973	1.085	1.08	1.111	0.954	0.948	0.94	1.13	1.148	1.162	0.958	0.968	0.96	0.962	0.94	0.948
PF3D7_0500800.1-p1	261	S	mature parasite-infected erythrocyte surface antigen OS=Plasmodium_falciparum_3D7 GN=PF3D7_0500800	PF3D7_0500800	0.994	ETGESKETGESK	0.00316793	1	0.93	0.972	0.937	0.954	0.93	1.002	1.038	0.986	0.973	1.085	1.08	1.111	0.954	0.948	0.94	1.13	1.148	1.162	0.958	0.968	0.96	0.962	0.94	0.948
PF3D7_0500800.1-p1	273	S	mature parasite-infected erythrocyte surface antigen OS=Plasmodium_falciparum_3D7 GN=PF3D7_0500800	PF3D7_0500800	0.994	ETGESKETGESK	0.00316793	1	0.93	0.972	0.937	0.954	0.93	1.002	1.038	0.986	0.973	1.085	1.08	1.111	0.954	0.948	0.94	1.13	1.148	1.162	0.958	0.968	0.96	0.962	0.94	0.948
PF3D7_0500800.1-p1	285	S	mature parasite-infected erythrocyte surface antigen OS=Plasmodium_falciparum_3D7 GN=PF3D7_0500800	PF3D7_0500800	0.994	ETGESKETGESK	0.00316793	1	0.93	0.972	0.937	0.954	0.93	1.002	1.038	0.986	0.973	1.085	1.08	1.111	0.954	0.948	0.94	1.13	1.148	1.162	0.958	0.968	0.96	0.962	0.94	0.948
PF3D7_0500800.1-p1	297	S	mature parasite-infected erythrocyte surface antigen OS=Plasmodium_falciparum_3D7 GN=PF3D7_0500800	PF3D7_0500800	0.994	ETGESKETGESK	0.00316793	1	0.93	0.972	0.937	0.954	0.93	1.002	1.038	0.986	0.973	1.085	1.08	1.111	0.954	0.948	0.94	1.13	1.148	1.162	0.958	0.968	0.96	0.962	0.94	0.948
PF3D7_0500800.1-p1	579	T	mature parasite-infected erythrocyte surface antigen OS=Plasmodium_falciparum_3D7 GN=PF3D7_0500800	PF3D7_0500800	1	GIKENDTEGNDK	0.0101837	1													0.954	0.948	0.94	1.13	1.148	1.162	0.958	0.968	0.96	0.962	0.94	0.948
PF3D7_0500800.1-p1	612	T	mature parasite-infected erythrocyte surface antigen OS=Plasmodium_falciparum_3D7 GN=PF3D7_0500800	PF3D7_0500800	1	GIKENDTEGNDK	0.0101837	1													0.954	0.948	0.94	1.13	1.148	1.162	0.958	0.968	0.96	0.962	0.94	0.948
PF3D7_0500800.1-p1	645	T	mature parasite-infected erythrocyte surface antigen OS=Plasmodium_falciparum_3D7 GN=PF3D7_0500800	PF3D7_0500800	1	GIKENDTEGNDK	0.0101837	1													0.954	0.948	0.94	1.13	1.148	1.162	0.958	0.968	0.96	0.962	0.94	0.948
PF3D7_0500800.1-p1	383	S	mature parasite-infected erythrocyte surface antigen OS=Plasmodium_falciparum_3D7 GN=PF3D7_0500800	PF3D7_0500800	1	LGENVNDGASENSEDPK	1.46887e-06	11	0.796	0.842	0.838	1.023	1.006	1.073	1.067	0.998	1.016	1.174	1.056	1.113	0.954	0.948	0.94	1.13	1.148	1.162	0.958	0.968	0.96	0.962	0.94	0.948
PF3D7_0500800.1-p1	386	S	mature parasite-infected erythrocyte surface antigen OS=Plasmodium_falciparum_3D7 GN=PF3D7_0500800	PF3D7_0500800	1	LGENVNDGASENSEDPK	5.47475e-06	6	0.906	0.914	0.951	1.086	1.064	1.065	1.165	1.117	1.122	0.891	0.844	0.874	0.954	0.948	0.94	1.13	1.148	1.162	0.958	0.968	0.96	0.962	0.94	0.948
PF3D7_0500800.1-p1	142	S	mature parasite-infected erythrocyte surface antigen OS=Plasmodium_falciparum_3D7 GN=PF3D7_0500800	PF3D7_0500800	1	LLEMQESER	0.00433165	1	0.901	0.918	0.944	0.989	0.922	0.939	1.338	1.3	1.269	0.835	0.824	0.819	0.954	0.948	0.94	1.13	1.148	1.162	0.958	0.968	0.96	0.962	0.94	0.948
PF3D7_0500800.1-p1	448	T	mature parasite-infected erythrocyte surface antigen OS=Plasmodium_falciparum_3D7 GN=PF3D7_0500800	PF3D7_0500800	1	NIETDDEEETLVVK	4.96476e-09	47	0.891	1.001	0.937	1.1	1.057	1.068	1.107	1.073	1.099	0.866	0.888	0.913	0.954	0.948	0.94	1.13	1.148	1.162	0.958	0.968	0.96	0.962	0.94	0.948
PF3D7_0500800.1-p1	454	T	mature parasite-infected erythrocyte surface antigen OS=Plasmodium_falciparum_3D7 GN=PF3D7_0500800	PF3D7_0500800	1	NIETDDEEETLVVK	2.69391e-05	2	1.104	1.103	1.09	1.22	1.162	1.283	1.032	1.02	0.985	0.661	0.667	0.673	0.954	0.948	0.94	1.13	1.148	1.162	0.958	0.968	0.96	0.962	0.94	0.948
PF3D7_0500800.1-p1	1276	S	mature parasite-infected erythrocyte surface antigen OS=Plasmodium_falciparum_3D7 GN=PF3D7_0500800	PF3D7_0500800	1	NTSGLVHR	0.00124208	9	1.071	1.074	1.07	1.062	1.097	1.06	0.978	1.052	1.027	0.898	0.791	0.818	0.954	0.948	0.94	1.13	1.148	1.162	0.958	0.968	0.96	0.962	0.94	0.948
PF3D7_0500800.1-p1	431	S	mature parasite-infected erythrocyte surface antigen OS=Plasmodium_falciparum_3D7 GN=PF3D7_0500800	PF3D7_0500800	1	SFFQMLGCNFLCNK	8.91417e-05	1													0.954	0.948	0.94	1.13	1.148	1.162	0.958	0.968	0.96	0.962	0.94	0.948
PF3D7_0500800.1-p1	100	S	mature parasite-infected erythrocyte surface antigen OS=Plasmodium_falciparum_3D7 GN=PF3D7_0500800	PF3D7_0500800	1	TFDEDHLYSIR	0.000139621	1	0.953	0.922	0.918	0.843	0.917	0.897	1.424	1.302	1.253	0.852	0.907	0.812	0.954	0.948	0.94	1.13	1.148	1.162	0.958	0.968	0.96	0.962	0.94	0.948
PF3D7_0500800.1-p1	547	S	mature parasite-infected erythrocyte surface antigen OS=Plasmodium_falciparum_3D7 GN=PF3D7_0500800	PF3D7_0500800	1	VIGSEK	0.134584	1	0.775	0.8	0.788	0.775	0.84	0.778	1.389	1.296	1.326	1.111	1.057	1.066	0.954	0.948	0.94	1.13	1.148	1.162	0.958	0.968	0.96	0.962	0.94	0.948
PF3D7_0500800.1-p1	355	S	mature parasite-infected erythrocyte surface antigen OS=Plasmodium_falciparum_3D7 GN=PF3D7_0500800	PF3D7_0500800	0.996	VSGPYENSENSNVTSESEETK	4.22991e-09	8	0.992	1.012	1.02	1.223	1.187	1.289	0.866	0.863	0.859	0.896	0.887	0.908	0.954	0.948	0.94	1.13	1.148	1.162	0.958	0.968	0.96	0.962	0.94	0.948
PF3D7_0500800.1-p1	351	S	mature parasite-infected erythrocyte surface antigen OS=Plasmodium_falciparum_3D7 GN=PF3D7_0500800	PF3D7_0500800	1	VSGPYENSENSNVTSESEETK	1.15921e-06	1	0.941	1.003	1.012	1.329	1.241	1.336	0.831	0.899	0.808	0.903	0.838	0.859	0.954	0.948	0.94	1.13	1.148	1.162	0.958	0.968	0.96	0.962	0.94	0.948
PF3D7_0500800.1-p1	357	S	mature parasite-infected erythrocyte surface antigen OS=Plasmodium_falciparum_3D7 GN=PF3D7_0500800	PF3D7_0500800	1	VSGPYENSENSNVTSESEETK	1.15921e-06	1	0.941	1.003	1.012	1.329	1.241	1.336	0.831	0.899	0.808	0.903	0.838	0.859	0.954	0.948	0.94	1.13	1.148	1.162	0.958	0.968	0.96	0.962	0.94	0.948
PF3D7_0500800.1-p1	348	S	mature parasite-infected erythrocyte surface antigen OS=Plasmodium_falciparum_3D7 GN=PF3D7_0500800	PF3D7_0500800	1	VSGPYENSENSNVTSESEETK	2.81966e-07	1	0.96	0.948	0.981	1.09	1.071	1.171	1.05	1.04	1.024	0.906	0.878	0.881	0.954	0.948	0.94	1.13	1.148	1.162	0.958	0.968	0.96	0.962	0.94	0.948
PF3D7_0501000.1-p1	136	S	Plasmodium exported protein, unknown function OS=Plasmodium_falciparum_3D7 GN=PF3D7_0501000	PF3D7_0501000	1	NPCAIPQDDLSNEGIEIIDYVDK	0.000123064	12	0.972	0.971	1.032	1.107	1.086	1.102	1.015	0.96	1.008	0.907	0.955	0.886	1.058	1.072	1.033	1.255	1.249	1.276	0.803	0.814	0.784	0.894	0.876	0.92
PF3D7_0501000.1-p1	105	S	Plasmodium exported protein, unknown function OS=Plasmodium_falciparum_3D7 GN=PF3D7_0501000	PF3D7_0501000	1	NPNNSNYPDR	0.00164229	1	1.085	1.018	1.049	0.952	0.959	0.969	1.028	0.973	0.966	0.995	0.935	1.071	1.058	1.072	1.033	1.255	1.249	1.276	0.803	0.814	0.784	0.894	0.876	0.92
PF3D7_0501000.1-p1	194	S	Plasmodium exported protein, unknown function OS=Plasmodium_falciparum_3D7 GN=PF3D7_0501000	PF3D7_0501000	1	VVDHYVGSLK	0.000658104	1	1.115	1.161	1.03	0.933	0.915	0.916	1.063	1.143	1.161	0.913	0.86	0.789	1.058	1.072	1.033	1.255	1.249	1.276	0.803	0.814	0.784	0.894	0.876	0.92
PF3D7_0501200.1-p1	305	S	parasite-infected erythrocyte surface protein OS=Plasmodium_falciparum_3D7 GN=PF3D7_0501200	PF3D7_0501200	1	FSYALDPNDYASIEDK	8.5148e-06	1	1.003	1.088	0.998	1.012	0.971	1.046	1.159	1.161	1.128	0.85	0.78	0.803	1.167	1.134	1.13	1.368	1.384	1.427	0.804	0.818	0.76	0.671	0.64	0.673
PF3D7_0501200.1-p1	105	S	parasite-infected erythrocyte surface protein OS=Plasmodium_falciparum_3D7 GN=PF3D7_0501200	PF3D7_0501200	1	NHEESNANMNNHNSFNDK	5.7855e-05	2	1.089	1.171	1.194	1.1	1.017	1.063	0.911	0.893	0.888	0.878	0.908	0.889	1.167	1.134	1.13	1.368	1.384	1.427	0.804	0.818	0.76	0.671	0.64	0.673
PF3D7_0501200.1-p1	269	T	parasite-infected erythrocyte surface protein OS=Plasmodium_falciparum_3D7 GN=PF3D7_0501200	PF3D7_0501200	1	QESRTLILGSFPQAGEILR	5.21449e-06	1	1.109	1.141	1.119	1.194	1.121	1.208	1	0.962	0.888	0.81	0.702	0.746	1.167	1.134	1.13	1.368	1.384	1.427	0.804	0.818	0.76	0.671	0.64	0.673
PF3D7_0501300.1-p1	12	T	skeleton-binding protein 1 OS=Plasmodium_falciparum_3D7 GN=PF3D7_0501300	PF3D7_0501300	1	AFDFFTDLADEPTQLQDAVPETTEK	1.085e-06	4	0.974	1.044	1.053	1.357	1.313	1.448	0.929	0.988	0.918	0.652	0.664	0.662	1.068	1.026	1.055	1.404	1.447	1.463	0.685	0.678	0.651	0.832	0.846	0.84
PF3D7_0501300.1-p1	158	S	skeleton-binding protein 1 OS=Plasmodium_falciparum_3D7 GN=PF3D7_0501300	PF3D7_0501300	0.996	DVIPENTESTTDLVPSEVSPPVDDYLDDDGFSSFR	4.21858e-10	13	1.036	1.065	1.037	1.364	1.281	1.341	0.834	0.818	0.83	0.829	0.782	0.783	1.068	1.026	1.055	1.404	1.447	1.463	0.685	0.678	0.651	0.832	0.846	0.84
PF3D7_0501300.1-p1	136	T	skeleton-binding protein 1 OS=Plasmodium_falciparum_3D7 GN=PF3D7_0501300	PF3D7_0501300	0.995	DVIPENTESTTDLVPSEVSPPVDDYLDDDGFSSFR	1.8056e-07	2	1.033	1.121	1.081	1.342	1.331	1.412	0.897	0.865	0.897	0.685	0.66	0.675	1.068	1.026	1.055	1.404	1.447	1.463	0.685	0.678	0.651	0.832	0.846	0.84
PF3D7_0501300.1-p1	167	T	skeleton-binding protein 1 OS=Plasmodium_falciparum_3D7 GN=PF3D7_0501300	PF3D7_0501300	1	EFLESTPCWQR	0.000381517	4	1.005	1.021	1.034	1.403	1.311	1.385	0.867	0.862	0.809	0.798	0.745	0.76	1.068	1.026	1.055	1.404	1.447	1.463	0.685	0.678	0.651	0.832	0.846	0.84
PF3D7_0501300.1-p1	191	S	skeleton-binding protein 1 OS=Plasmodium_falciparum_3D7 GN=PF3D7_0501300	PF3D7_0501300	1	MAQEALLNEYEVESPAESMSPILR	3.14869e-10	1	1.118	1.156	1.156	1.267	1.211	1.223	0.881	0.856	0.835	0.797	0.733	0.769	1.068	1.026	1.055	1.404	1.447	1.463	0.685	0.678	0.651	0.832	0.846	0.84
PF3D7_0501300.1-p1	324	S	skeleton-binding protein 1 OS=Plasmodium_falciparum_3D7 GN=PF3D7_0501300	PF3D7_0501300	0.997	TQQNPQQNAQQNTQQNTQQQSTTK	9.45064e-06	2	0.88	1.018	1.206	1.847	1.64	1.937	0.529	0.551	0.563	0.651	0.572	0.607	1.068	1.026	1.055	1.404	1.447	1.463	0.685	0.678	0.651	0.832	0.846	0.84
PF3D7_0501300.1-p1	326	T	skeleton-binding protein 1 OS=Plasmodium_falciparum_3D7 GN=PF3D7_0501300	PF3D7_0501300	0.98	TQQNPQQNAQQNTQQNTQQQSTTK	0.0304901	1	0.834	0.929	1.009	1.322	1.398	1.308	0.802	0.818	0.73	0.984	0.936	0.928	1.068	1.026	1.055	1.404	1.447	1.463	0.685	0.678	0.651	0.832	0.846	0.84
PF3D7_0501300.1-p1	320	T	skeleton-binding protein 1 OS=Plasmodium_falciparum_3D7 GN=PF3D7_0501300	PF3D7_0501300	0.995	TQQNPQQNAQQNTQQNTQQQSTTKSTTK	3.90649e-06	1	1.075	1.016	1.117	1.234	1.254	1.303	0.793	0.756	0.708	0.961	0.901	0.881	1.068	1.026	1.055	1.404	1.447	1.463	0.685	0.678	0.651	0.832	0.846	0.84
PF3D7_0501300.1-p1	328	S	skeleton-binding protein 1 OS=Plasmodium_falciparum_3D7 GN=PF3D7_0501300	PF3D7_0501300	0.995	TQQNPQQNAQQNTQQNTQQQSTTKSTTK	3.90649e-06	1	1.075	1.016	1.117	1.234	1.254	1.303	0.793	0.756	0.708	0.961	0.901	0.881	1.068	1.026	1.055	1.404	1.447	1.463	0.685	0.678	0.651	0.832	0.846	0.84
PF3D7_0501400.1-p1	677	S	interspersed repeat antigen OS=Plasmodium_falciparum_3D7 GN=PF3D7_0501400	PF3D7_0501400	1	KASEGDNISLSSLSEETQEK	4.82045e-07	1	1.265	1.316	1.288	1.233	1.212	1.248	0.835	0.827	0.785	0.684	0.652	0.655
PF3D7_0501400.1-p1	842	S	interspersed repeat antigen OS=Plasmodium_falciparum_3D7 GN=PF3D7_0501400	PF3D7_0501400	1	KASEGDNISLSSLSEETQEK	4.82045e-07	1	1.265	1.316	1.288	1.233	1.212	1.248	0.835	0.827	0.785	0.684	0.652	0.655
PF3D7_0501400.1-p1	989	S	interspersed repeat antigen OS=Plasmodium_falciparum_3D7 GN=PF3D7_0501400	PF3D7_0501400	1	KASEGDNISLSSLSEETQEK	4.82045e-07	1	1.265	1.316	1.288	1.233	1.212	1.248	0.835	0.827	0.785	0.684	0.652	0.655
PF3D7_0501600.1-p1	116	S	rhoptry-associated protein 2 OS=Plasmodium_falciparum_3D7 GN=PF3D7_0501600	PF3D7_0501600	1	SMLSTDDYQSFFK	0.00019176	1													0.992	0.985	0.983	0.669	0.684	0.676	1.244	1.237	1.245	1.084	1.14	1.079
PF3D7_0501800.1-p1	1035	T	chromatin assembly factor 1 subunit A OS=Plasmodium_falciparum_3D7 GN=PF3D7_0501800	PF3D7_0501800	1	DESNDYTSSEDEFDDHNLIPPKEETK	1.94553e-05	1													0.906	0.868	0.874	0.749	0.8	0.733	1.24	1.232	1.227	1.114	1.18	1.131
PF3D7_0501800.1-p1	1036	S	chromatin assembly factor 1 subunit A OS=Plasmodium_falciparum_3D7 GN=PF3D7_0501800	PF3D7_0501800	1	DESNDYTSSEDEFDDHNLIPPKEETK	1.94553e-05	1													0.906	0.868	0.874	0.749	0.8	0.733	1.24	1.232	1.227	1.114	1.18	1.131
PF3D7_0501800.1-p1	1037	S	chromatin assembly factor 1 subunit A OS=Plasmodium_falciparum_3D7 GN=PF3D7_0501800	PF3D7_0501800	1	DESNDYTSSEDEFDDHNLIPPKEETK	1.94553e-05	1													0.906	0.868	0.874	0.749	0.8	0.733	1.24	1.232	1.227	1.114	1.18	1.131
PF3D7_0501800.1-p1	144	S	chromatin assembly factor 1 subunit A OS=Plasmodium_falciparum_3D7 GN=PF3D7_0501800	PF3D7_0501800	0.994	TNTSTEDHQEHNLVNK	8.0986e-07	2	0.751	0.716	0.787	0.698	0.644	0.773	1.162	1.166	1.164	1.367	1.325	1.447	0.906	0.868	0.874	0.749	0.8	0.733	1.24	1.232	1.227	1.114	1.18	1.131
PF3D7_0503200.1-p1	680	S	cell division control protein 6, putative OS=Plasmodium_falciparum_3D7 GN=PF3D7_0503200	PF3D7_0503200	1	IQNNNETLSEILIR	2.1024e-06	2	0.83	0.809	0.845	0.748	0.862	0.797	1.311	1.313	1.361	1.001	1.114	1.009	1.029	1.017	1.046	0.985	1.122	0.938	1.054	1.015	1.005	0.879	0.978	0.887
PF3D7_0503200.1-p1	664	T	cell division control protein 6, putative OS=Plasmodium_falciparum_3D7 GN=PF3D7_0503200	PF3D7_0503200	1	NESSFGYETLR	5.18471e-05	2	0.927	1.024	1.035	1.112	1.015	1.078	1.07	1.021	0.98	0.887	0.948	0.902	1.029	1.017	1.046	0.985	1.122	0.938	1.054	1.015	1.005	0.879	0.978	0.887
PF3D7_0503200.1-p1	730	S	cell division control protein 6, putative OS=Plasmodium_falciparum_3D7 GN=PF3D7_0503200	PF3D7_0503200	1	QYYESPFK	0.0102941	1													1.029	1.017	1.046	0.985	1.122	0.938	1.054	1.015	1.005	0.879	0.978	0.887
PF3D7_0503200.1-p1	723	T	cell division control protein 6, putative OS=Plasmodium_falciparum_3D7 GN=PF3D7_0503200	PF3D7_0503200	1	SFCTFGQYTPK	0.000155161	2	0.878	0.879	0.888	0.986	0.99	1.017	1.02	1	1.006	1.144	1.081	1.111	1.029	1.017	1.046	0.985	1.122	0.938	1.054	1.015	1.005	0.879	0.978	0.887
PF3D7_0503200.1-p1	718	T	cell division control protein 6, putative OS=Plasmodium_falciparum_3D7 GN=PF3D7_0503200	PF3D7_0503200	1	SFCTFGQYTPK	0.000900927	1	0.751	0.78	0.762	0.785	0.689	0.807	1.086	1.094	1.14	1.372	1.332	1.402	1.029	1.017	1.046	0.985	1.122	0.938	1.054	1.015	1.005	0.879	0.978	0.887
PF3D7_0503200.1-p1	583	S	cell division control protein 6, putative OS=Plasmodium_falciparum_3D7 GN=PF3D7_0503200	PF3D7_0503200	0.994	YHNNCNTSPSNTR	8.76467e-05	2	0.568	0.556	0.583	0.445	0.446	0.447	1.486	1.574	1.636	1.413	1.424	1.422	1.029	1.017	1.046	0.985	1.122	0.938	1.054	1.015	1.005	0.879	0.978	0.887
PF3D7_0503300.1-p1	282	S	serine/arginine-rich splicing factor 12 OS=Plasmodium_falciparum_3D7 GN=PF3D7_0503300	PF3D7_0503300	1	DNSNDWKGSEQR	3.34895e-05	2	0.922	0.804	0.865	1.278	1.303	1.367	1.022	0.956	0.999	0.865	0.828	0.792	1.098	1.098	1.073	1.138	1.12	1.119	0.912	0.92	0.922	0.852	0.852	0.866
PF3D7_0503300.1-p1	276	S	serine/arginine-rich splicing factor 12 OS=Plasmodium_falciparum_3D7 GN=PF3D7_0503300	PF3D7_0503300	1	DNSNDWKGSEQR	0.0199093	2	1.215	1.225	1.24	0.966	0.972	0.944	0.911	0.883	0.902	0.923	0.905	0.915	1.098	1.098	1.073	1.138	1.12	1.119	0.912	0.92	0.922	0.852	0.852	0.866
PF3D7_0503300.1-p1	26	S	serine/arginine-rich splicing factor 12 OS=Plasmodium_falciparum_3D7 GN=PF3D7_0503300	PF3D7_0503300	1	FDTSPSIVR	0.00312464	3	1.045	1.157	1.148	1.128	1.106	1.12	0.924	0.877	0.919	0.92	0.811	0.845	1.098	1.098	1.073	1.138	1.12	1.119	0.912	0.92	0.922	0.852	0.852	0.866
PF3D7_0503300.1-p1	251	S	serine/arginine-rich splicing factor 12 OS=Plasmodium_falciparum_3D7 GN=PF3D7_0503300	PF3D7_0503300	1	KEHVSR	0.0186078	1	1.833	1.71	1.887	1.316	1.346	1.476	0.534	0.494	0.435	0.27	0.389	0.31	1.098	1.098	1.073	1.138	1.12	1.119	0.912	0.92	0.922	0.852	0.852	0.866
PF3D7_0503300.1-p1	253	S	serine/arginine-rich splicing factor 12 OS=Plasmodium_falciparum_3D7 GN=PF3D7_0503300	PF3D7_0503300	1	KEHVSRSISFNSEK	0.00339567	1	1.2	1.222	1.224	1.377	1.275	1.341	0.827	0.816	0.802	0.679	0.605	0.634	1.098	1.098	1.073	1.138	1.12	1.119	0.912	0.92	0.922	0.852	0.852	0.866
PF3D7_0503300.1-p1	255	S	serine/arginine-rich splicing factor 12 OS=Plasmodium_falciparum_3D7 GN=PF3D7_0503300	PF3D7_0503300	1	KEHVSRSISFNSEK	0.00339567	1	1.2	1.222	1.224	1.377	1.275	1.341	0.827	0.816	0.802	0.679	0.605	0.634	1.098	1.098	1.073	1.138	1.12	1.119	0.912	0.92	0.922	0.852	0.852	0.866
PF3D7_0503300.1-p1	271	S	serine/arginine-rich splicing factor 12 OS=Plasmodium_falciparum_3D7 GN=PF3D7_0503300	PF3D7_0503300	0.997	KNDNTSER	0.0205941	1	1.223	1.237	1.178	1.36	1.216	1.325	0.76	0.729	0.697	0.743	0.727	0.805	1.098	1.098	1.073	1.138	1.12	1.119	0.912	0.92	0.922	0.852	0.852	0.866
PF3D7_0503300.1-p1	169	S	serine/arginine-rich splicing factor 12 OS=Plasmodium_falciparum_3D7 GN=PF3D7_0503300	PF3D7_0503300	1	KNYHMKSYDK	0.0399109	2	1.506	1.553	1.478	1.417	1.4	1.472	0.657	0.625	0.544	0.456	0.456	0.437	1.098	1.098	1.073	1.138	1.12	1.119	0.912	0.92	0.922	0.852	0.852	0.866
PF3D7_0503300.1-p1	181	S	serine/arginine-rich splicing factor 12 OS=Plasmodium_falciparum_3D7 GN=PF3D7_0503300	PF3D7_0503300	1	NHDRSLSR	0.00200883	4	1.038	1.036	1.07	1.205	1.266	1.229	0.827	0.891	0.929	0.863	0.789	0.857	1.098	1.098	1.073	1.138	1.12	1.119	0.912	0.92	0.922	0.852	0.852	0.866
PF3D7_0503300.1-p1	183	S	serine/arginine-rich splicing factor 12 OS=Plasmodium_falciparum_3D7 GN=PF3D7_0503300	PF3D7_0503300	1	NHDRSLSR	0.0109254	3	1.362	1.475	1.324	1.05	1.17	1.164	0.937	1.005	1.012	0.494	0.494	0.513	1.098	1.098	1.073	1.138	1.12	1.119	0.912	0.92	0.922	0.852	0.852	0.866
PF3D7_0503300.1-p1	258	S	serine/arginine-rich splicing factor 12 OS=Plasmodium_falciparum_3D7 GN=PF3D7_0503300	PF3D7_0503300	1	SISFNSEKDDAK	0.000604756	6	0.707	0.733	0.652	0.926	0.941	0.978	1.391	1.33	1.376	0.961	0.977	1.03	1.098	1.098	1.073	1.138	1.12	1.119	0.912	0.92	0.922	0.852	0.852	0.866
PF3D7_0503300.1-p1	132	S	serine/arginine-rich splicing factor 12 OS=Plasmodium_falciparum_3D7 GN=PF3D7_0503300	PF3D7_0503300	1	YGSYSRDK	0.0192474	1	0.919	0.908	0.921	0.936	0.994	1.017	0.904	0.867	0.941	1.229	1.178	1.185	1.098	1.098	1.073	1.138	1.12	1.119	0.912	0.92	0.922	0.852	0.852	0.866
PF3D7_0503300.1-p1	130	S	serine/arginine-rich splicing factor 12 OS=Plasmodium_falciparum_3D7 GN=PF3D7_0503300	PF3D7_0503300	1	YGSYSRDK	0.071429	1	1.03	1.019	1.017	1.104	1.131	1.143	0.887	0.919	0.931	0.953	0.927	0.938	1.098	1.098	1.073	1.138	1.12	1.119	0.912	0.92	0.922	0.852	0.852	0.866
PF3D7_0503300.1-p1	122	S	serine/arginine-rich splicing factor 12 OS=Plasmodium_falciparum_3D7 GN=PF3D7_0503300	PF3D7_0503300	1	YISKSNSR	0.071828	1	1.093	1.123	1.177	1.166	1.202	1.137	0.909	0.815	0.863	0.848	0.807	0.86	1.098	1.098	1.073	1.138	1.12	1.119	0.912	0.92	0.922	0.852	0.852	0.866
PF3D7_0503300.1-p1	124	S	serine/arginine-rich splicing factor 12 OS=Plasmodium_falciparum_3D7 GN=PF3D7_0503300	PF3D7_0503300	1	YISKSNSR	0.071828	1	1.093	1.123	1.177	1.166	1.202	1.137	0.909	0.815	0.863	0.848	0.807	0.86	1.098	1.098	1.073	1.138	1.12	1.119	0.912	0.92	0.922	0.852	0.852	0.866
PF3D7_0503300.1-p1	126	S	serine/arginine-rich splicing factor 12 OS=Plasmodium_falciparum_3D7 GN=PF3D7_0503300	PF3D7_0503300	0.982	YISKSNSRYGSYSR	0.0320502	1													1.098	1.098	1.073	1.138	1.12	1.119	0.912	0.92	0.922	0.852	0.852	0.866
PF3D7_0503300.1-p1	235	S	serine/arginine-rich splicing factor 12 OS=Plasmodium_falciparum_3D7 GN=PF3D7_0503300	PF3D7_0503300	1	YNHSNDDYSDETR	8.93942e-06	15	0.724	0.763	0.719	0.838	0.778	0.842	1.038	0.997	1.069	1.409	1.365	1.459	1.098	1.098	1.073	1.138	1.12	1.119	0.912	0.92	0.922	0.852	0.852	0.866
PF3D7_0503300.1-p1	230	S	serine/arginine-rich splicing factor 12 OS=Plasmodium_falciparum_3D7 GN=PF3D7_0503300	PF3D7_0503300	1	YNHSNDDYSDETR	9.83093e-05	5	1.509	1.379	1.369	1.618	1.392	1.428	0.548	0.51	0.435	0.622	0.625	0.565	1.098	1.098	1.073	1.138	1.12	1.119	0.912	0.92	0.922	0.852	0.852	0.866
PF3D7_0503300.1-p1	241	S	serine/arginine-rich splicing factor 12 OS=Plasmodium_falciparum_3D7 GN=PF3D7_0503300	PF3D7_0503300	1	YNHSNDDYSDETRNSSK	1.72569e-07	1	0.575	0.516	0.552	0.815	0.84	0.943	1.478	1.474	1.419	1.117	1.131	1.139	1.098	1.098	1.073	1.138	1.12	1.119	0.912	0.92	0.922	0.852	0.852	0.866
PF3D7_0503300.1-p1	242	S	serine/arginine-rich splicing factor 12 OS=Plasmodium_falciparum_3D7 GN=PF3D7_0503300	PF3D7_0503300	1	YNHSNDDYSDETRNSSK	0.000749559	1	0.772	0.728	0.695	0.906	0.895	0.947	1.016	0.97	0.996	1.343	1.399	1.332	1.098	1.098	1.073	1.138	1.12	1.119	0.912	0.92	0.922	0.852	0.852	0.866
PF3D7_0503300.1-p1	245	S	serine/arginine-rich splicing factor 12 OS=Plasmodium_falciparum_3D7 GN=PF3D7_0503300	PF3D7_0503300	1	YNHSNDDYSDETRNSSKHSR	7.08181e-06	5	0.762	0.803	0.64	1.001	0.88	0.907	1.086	1.12	1.113	1.199	1.168	1.32	1.098	1.098	1.073	1.138	1.12	1.119	0.912	0.92	0.922	0.852	0.852	0.866
PF3D7_0503300.1-p1	151	S	serine/arginine-rich splicing factor 12 OS=Plasmodium_falciparum_3D7 GN=PF3D7_0503300	PF3D7_0503300	1	YRSSYDR	0.0831472	3	1.207	1.416	1.291	1.452	1.478	1.441	0.783	0.714	0.683	0.568	0.515	0.452	1.098	1.098	1.073	1.138	1.12	1.119	0.912	0.92	0.922	0.852	0.852	0.866
PF3D7_0503300.1-p1	150	S	serine/arginine-rich splicing factor 12 OS=Plasmodium_falciparum_3D7 GN=PF3D7_0503300	PF3D7_0503300	1	YRSSYDR	0.0746923	1	1.355	1.358	1.259	0.934	0.903	0.906	0.802	0.807	0.777	0.978	0.907	1.015	1.098	1.098	1.073	1.138	1.12	1.119	0.912	0.92	0.922	0.852	0.852	0.866
PF3D7_0503400.1-p1	45	T	actin-depolymerizing factor 1 OS=Plasmodium_falciparum_3D7 GN=PF3D7_0503400	PF3D7_0503400	0.993	GASTTLTELVQSIDK	3.50698e-06	1	1.057	1.264	1.016	0.898	0.947	0.925	1.037	1.062	0.922	1.005	0.883	0.985	0.804	0.753	0.76	0.777	0.771	0.782	1.19	1.297	1.301	1.208	1.188	1.232
PF3D7_0504000.1-p1	1782	S	cation transporting P-ATPase OS=Plasmodium_falciparum_3D7 GN=PF3D7_0504000	PF3D7_0504000	1	FLSFENFFK	0.00062869	2	1.577	1.601	1.607	1.239	1.286	1.247	0.935	0.921	0.916	0.247	0.236	0.187	1.084	1.086	1.05	1.043	1.04	1.102	0.961	0.968	0.978	0.862	0.862	0.89
PF3D7_0504000.1-p1	692	S	cation transporting P-ATPase OS=Plasmodium_falciparum_3D7 GN=PF3D7_0504000	PF3D7_0504000	0.994	KICLSSSK	0.109924	1	0.987	0.939	0.985	0.969	1.035	0.982	1.059	1.046	1.025	1.001	0.982	0.991	1.084	1.086	1.05	1.043	1.04	1.102	0.961	0.968	0.978	0.862	0.862	0.89
PF3D7_0504000.1-p1	276	S	cation transporting P-ATPase OS=Plasmodium_falciparum_3D7 GN=PF3D7_0504000	PF3D7_0504000	1	KNSYYNNSFHK	0.0994363	1	1.195	1.307	1.245	0.957	0.982	1.014	1.022	1.002	0.964	0.816	0.793	0.704	1.084	1.086	1.05	1.043	1.04	1.102	0.961	0.968	0.978	0.862	0.862	0.89
PF3D7_0504000.1-p1	281	S	cation transporting P-ATPase OS=Plasmodium_falciparum_3D7 GN=PF3D7_0504000	PF3D7_0504000	1	KNSYYNNSFHK	0.0994363	1	1.195	1.307	1.245	0.957	0.982	1.014	1.022	1.002	0.964	0.816	0.793	0.704	1.084	1.086	1.05	1.043	1.04	1.102	0.961	0.968	0.978	0.862	0.862	0.89
PF3D7_0504000.1-p1	1016	S	cation transporting P-ATPase OS=Plasmodium_falciparum_3D7 GN=PF3D7_0504000	PF3D7_0504000	1	LLSDDDLK	0.00210399	5	1.102	1.056	1.119	1.249	1.279	1.357	0.98	0.984	0.915	0.658	0.654	0.647	1.084	1.086	1.05	1.043	1.04	1.102	0.961	0.968	0.978	0.862	0.862	0.89
PF3D7_0504000.1-p1	329	S	cation transporting P-ATPase OS=Plasmodium_falciparum_3D7 GN=PF3D7_0504000	PF3D7_0504000	1	MNSIDHIYNIDSLNVIDQGNDK	1.26343e-09	1	1.156	1.207	1.174	1.261	1.22	1.281	1.019	0.999	0.985	0.577	0.556	0.565	1.084	1.086	1.05	1.043	1.04	1.102	0.961	0.968	0.978	0.862	0.862	0.89
PF3D7_0504000.1-p1	1168	S	cation transporting P-ATPase OS=Plasmodium_falciparum_3D7 GN=PF3D7_0504000	PF3D7_0504000	1	NEYNSLQEK	0.0217878	1													1.084	1.086	1.05	1.043	1.04	1.102	0.961	0.968	0.978	0.862	0.862	0.89
PF3D7_0504000.1-p1	1028	S	cation transporting P-ATPase OS=Plasmodium_falciparum_3D7 GN=PF3D7_0504000	PF3D7_0504000	1	NQTSLLNVSK	0.000167306	3	1.189	1.186	1.158	1.056	1	1.08	1.08	1.091	1.111	0.697	0.683	0.67	1.084	1.086	1.05	1.043	1.04	1.102	0.961	0.968	0.978	0.862	0.862	0.89
PF3D7_0504000.1-p1	247	S	cation transporting P-ATPase OS=Plasmodium_falciparum_3D7 GN=PF3D7_0504000	PF3D7_0504000	1	NSYHDDDLDDDDIQNK	1.34768e-07	1													1.084	1.086	1.05	1.043	1.04	1.102	0.961	0.968	0.978	0.862	0.862	0.89
PF3D7_0504000.1-p1	1929	S	cation transporting P-ATPase OS=Plasmodium_falciparum_3D7 GN=PF3D7_0504000	PF3D7_0504000	1	SHIINTLINDNISDDENNSVYSQSHIFFNEQK	8.5403e-08	1	1.004	1.015	1.072	1.265	1.233	1.268	1.058	1.052	1.006	0.676	0.654	0.696	1.084	1.086	1.05	1.043	1.04	1.102	0.961	0.968	0.978	0.862	0.862	0.89
PF3D7_0504000.1-p1	1940	S	cation transporting P-ATPase OS=Plasmodium_falciparum_3D7 GN=PF3D7_0504000	PF3D7_0504000	0.99	SHIINTLINDNISDDENNSVYSQSHIFFNEQK	8.5403e-08	1	1.004	1.015	1.072	1.265	1.233	1.268	1.058	1.052	1.006	0.676	0.654	0.696	1.084	1.086	1.05	1.043	1.04	1.102	0.961	0.968	0.978	0.862	0.862	0.89
PF3D7_0504000.1-p1	1935	S	cation transporting P-ATPase OS=Plasmodium_falciparum_3D7 GN=PF3D7_0504000	PF3D7_0504000	1	SHIINTLINDNISDDENNSVYSQSHIFFNEQK	1.04966e-08	1	1.097	1.103	1.119	1.35	1.362	1.439	0.947	0.924	0.916	0.602	0.566	0.575	1.084	1.086	1.05	1.043	1.04	1.102	0.961	0.968	0.978	0.862	0.862	0.89
PF3D7_0504000.1-p1	1938	S	cation transporting P-ATPase OS=Plasmodium_falciparum_3D7 GN=PF3D7_0504000	PF3D7_0504000	0.989	SHIINTLINDNISDDENNSVYSQSHIFFNEQK	1.04966e-08	1	1.097	1.103	1.119	1.35	1.362	1.439	0.947	0.924	0.916	0.602	0.566	0.575	1.084	1.086	1.05	1.043	1.04	1.102	0.961	0.968	0.978	0.862	0.862	0.89
PF3D7_0504000.1-p1	288	S	cation transporting P-ATPase OS=Plasmodium_falciparum_3D7 GN=PF3D7_0504000	PF3D7_0504000	1	SISNQYSNK	0.00333305	1	1.058	1.096	1.082	0.954	0.933	0.954	1.08	1.059	1.043	0.932	0.905	0.905	1.084	1.086	1.05	1.043	1.04	1.102	0.961	0.968	0.978	0.862	0.862	0.89
PF3D7_0504000.1-p1	1003	S	cation transporting P-ATPase OS=Plasmodium_falciparum_3D7 GN=PF3D7_0504000	PF3D7_0504000	1	SISNSVNNIYPNK	5.6292e-05	2	0.942	0.992	0.962	1.111	1.068	1.096	1.059	1.05	0.957	0.938	0.904	0.921	1.084	1.086	1.05	1.043	1.04	1.102	0.961	0.968	0.978	0.862	0.862	0.89
PF3D7_0504000.1-p1	1893	S	cation transporting P-ATPase OS=Plasmodium_falciparum_3D7 GN=PF3D7_0504000	PF3D7_0504000	1	YDMNNEFSNDENSALIPHHVK	0.000381517	1	0.886	0.857	0.886	0.863	0.925	0.9	1.089	1.076	1.181	1.087	1.118	1.132	1.084	1.086	1.05	1.043	1.04	1.102	0.961	0.968	0.978	0.862	0.862	0.89
PF3D7_0504700.1-p1	734	S	centrosomal protein CEP120, putative OS=Plasmodium_falciparum_3D7 GN=PF3D7_0504700	PF3D7_0504700	1	KIDSDNESLILIK	1.02726e-05	2	1.224	1.247	1.235	1.298	1.262	1.35	0.734	0.815	0.732	0.706	0.7	0.697
PF3D7_0504700.1-p1	738	S	centrosomal protein CEP120, putative OS=Plasmodium_falciparum_3D7 GN=PF3D7_0504700	PF3D7_0504700	1	KIDSDNESLILIK	0.000620585	1	1.326	1.267	1.31	1.267	1.314	1.285	0.818	0.801	0.806	0.604	0.625	0.578
PF3D7_0504700.1-p1	515	S	centrosomal protein CEP120, putative OS=Plasmodium_falciparum_3D7 GN=PF3D7_0504700	PF3D7_0504700	1	SISPEQVEDQQNDIIDK	0.000576384	1
PF3D7_0504800.1-p1	4236	S	conserved Plasmodium protein, unknown function OS=Plasmodium_falciparum_3D7 GN=PF3D7_0504800	PF3D7_0504800	0.991	DDVLCNSAEYTLLR	0.00647158	1													0.932	0.955	0.964	0.867	0.861	0.74	1.069	1.161	1.173	1.132	1.078	1.072
PF3D7_0504800.1-p1	2786	S	conserved Plasmodium protein, unknown function OS=Plasmodium_falciparum_3D7 GN=PF3D7_0504800	PF3D7_0504800	1	DLHQYSNER	0.00194282	4	0.869	0.866	0.916	0.839	0.912	0.943	1.179	1.073	1.116	1.096	1.126	1.065	0.932	0.955	0.964	0.867	0.861	0.74	1.069	1.161	1.173	1.132	1.078	1.072
PF3D7_0504800.1-p1	2573	S	conserved Plasmodium protein, unknown function OS=Plasmodium_falciparum_3D7 GN=PF3D7_0504800	PF3D7_0504800	1	FIDVGNSQGK	0.00640533	1	0.78	0.796	0.82	0.75	0.773	0.875	1.078	1.061	1.09	1.329	1.375	1.272	0.932	0.955	0.964	0.867	0.861	0.74	1.069	1.161	1.173	1.132	1.078	1.072
PF3D7_0504800.1-p1	2014	S	conserved Plasmodium protein, unknown function OS=Plasmodium_falciparum_3D7 GN=PF3D7_0504800	PF3D7_0504800	1	KCSNTLGNVDR	0.000608667	3	0.559	0.62	0.631	0.585	0.619	0.566	1.278	1.215	1.282	1.543	1.551	1.552	0.932	0.955	0.964	0.867	0.861	0.74	1.069	1.161	1.173	1.132	1.078	1.072
PF3D7_0504800.1-p1	222	S	conserved Plasmodium protein, unknown function OS=Plasmodium_falciparum_3D7 GN=PF3D7_0504800	PF3D7_0504800	1	KDHSDNMYK	0.00560961	1													0.932	0.955	0.964	0.867	0.861	0.74	1.069	1.161	1.173	1.132	1.078	1.072
PF3D7_0504800.1-p1	274	S	conserved Plasmodium protein, unknown function OS=Plasmodium_falciparum_3D7 GN=PF3D7_0504800	PF3D7_0504800	0.997	KLSCSDGAILNNK	0.00040403	1													0.932	0.955	0.964	0.867	0.861	0.74	1.069	1.161	1.173	1.132	1.078	1.072
PF3D7_0504800.1-p1	2062	T	conserved Plasmodium protein, unknown function OS=Plasmodium_falciparum_3D7 GN=PF3D7_0504800	PF3D7_0504800	1	KVTNEFVKDER	0.124558	1													0.932	0.955	0.964	0.867	0.861	0.74	1.069	1.161	1.173	1.132	1.078	1.072
PF3D7_0504800.1-p1	66	S	conserved Plasmodium protein, unknown function OS=Plasmodium_falciparum_3D7 GN=PF3D7_0504800	PF3D7_0504800	1	IDSLPNIMSEYDNSIK	3.56352e-05	1	0.94	0.993	0.894	0.888	0.893	0.884	1.19	1.184	1.201	0.953	1.012	0.968	0.932	0.955	0.964	0.867	0.861	0.74	1.069	1.161	1.173	1.132	1.078	1.072
PF3D7_0504800.1-p1	531	S	conserved Plasmodium protein, unknown function OS=Plasmodium_falciparum_3D7 GN=PF3D7_0504800	PF3D7_0504800	1	IKHEAISENDMNSEK	0.0421339	1													0.932	0.955	0.964	0.867	0.861	0.74	1.069	1.161	1.173	1.132	1.078	1.072
PF3D7_0504800.1-p1	537	S	conserved Plasmodium protein, unknown function OS=Plasmodium_falciparum_3D7 GN=PF3D7_0504800	PF3D7_0504800	1	IKHEAISENDMNSEK	0.0421339	1													0.932	0.955	0.964	0.867	0.861	0.74	1.069	1.161	1.173	1.132	1.078	1.072
PF3D7_0504800.1-p1	1104	S	conserved Plasmodium protein, unknown function OS=Plasmodium_falciparum_3D7 GN=PF3D7_0504800	PF3D7_0504800	0.998	LKVSTDEIK	0.00760234	2	0.959	0.995	0.955	0.948	0.939	0.923	1.112	1.135	1.076	1.055	0.917	0.986	0.932	0.955	0.964	0.867	0.861	0.74	1.069	1.161	1.173	1.132	1.078	1.072
PF3D7_0504800.1-p1	559	S	conserved Plasmodium protein, unknown function OS=Plasmodium_falciparum_3D7 GN=PF3D7_0504800	PF3D7_0504800	1	LYYMLNNNSLENLNYTVIEK	5.13163e-05	1	0.959	0.989	1.025	0.881	0.895	0.842	1.084	1.093	1.129	1.016	1.035	1.053	0.932	0.955	0.964	0.867	0.861	0.74	1.069	1.161	1.173	1.132	1.078	1.072
PF3D7_0504800.1-p1	1467	S	conserved Plasmodium protein, unknown function OS=Plasmodium_falciparum_3D7 GN=PF3D7_0504800	PF3D7_0504800	1	NDNINSSNEYDVR	4.94153e-05	2	0.739	0.822	0.775	0.748	0.684	0.661	0.998	1.022	1.06	1.459	1.516	1.517	0.932	0.955	0.964	0.867	0.861	0.74	1.069	1.161	1.173	1.132	1.078	1.072
PF3D7_0504800.1-p1	1468	S	conserved Plasmodium protein, unknown function OS=Plasmodium_falciparum_3D7 GN=PF3D7_0504800	PF3D7_0504800	1	NDNINSSNEYDVR	0.00016676	1	0.861	0.852	0.973	0.779	0.818	0.812	0.843	0.898	0.859	1.429	1.412	1.463	0.932	0.955	0.964	0.867	0.861	0.74	1.069	1.161	1.173	1.132	1.078	1.072
PF3D7_0504800.1-p1	5624	S	conserved Plasmodium protein, unknown function OS=Plasmodium_falciparum_3D7 GN=PF3D7_0504800	PF3D7_0504800	1	NEFIDLSNIPLLTLPK	0.000176839	1	0.663	0.663	0.626	0.71	0.694	0.733	2.02	1.898	1.941	0.717	0.672	0.663	0.932	0.955	0.964	0.867	0.861	0.74	1.069	1.161	1.173	1.132	1.078	1.072
PF3D7_0504800.1-p1	1839	S	conserved Plasmodium protein, unknown function OS=Plasmodium_falciparum_3D7 GN=PF3D7_0504800	PF3D7_0504800	1	NILIDSNINYNK	0.00244466	1	0.624	0.657	0.639	0.616	0.6	0.603	1.015	1.152	1.119	1.603	1.702	1.671	0.932	0.955	0.964	0.867	0.861	0.74	1.069	1.161	1.173	1.132	1.078	1.072
PF3D7_0504800.1-p1	2179	S	conserved Plasmodium protein, unknown function OS=Plasmodium_falciparum_3D7 GN=PF3D7_0504800	PF3D7_0504800	1	NTLYSSNPSDKEK	5.25632e-05	1	0.865	0.832	0.875	0.911	0.932	0.921	0.955	0.981	0.968	1.276	1.222	1.262	0.932	0.955	0.964	0.867	0.861	0.74	1.069	1.161	1.173	1.132	1.078	1.072
PF3D7_0504800.1-p1	2176	S	conserved Plasmodium protein, unknown function OS=Plasmodium_falciparum_3D7 GN=PF3D7_0504800	PF3D7_0504800	1	NTLYSSNPSDKEK	0.00100732	1	0.787	0.851	0.846	0.805	0.835	0.877	0.913	0.893	0.867	1.48	1.414	1.431	0.932	0.955	0.964	0.867	0.861	0.74	1.069	1.161	1.173	1.132	1.078	1.072
PF3D7_0504800.1-p1	1550	S	conserved Plasmodium protein, unknown function OS=Plasmodium_falciparum_3D7 GN=PF3D7_0504800	PF3D7_0504800	1	NVDSDHLSELCK	2.47928e-05	1	0.854	0.827	0.887	0.947	0.863	0.882	0.976	1.005	1	1.264	1.197	1.299	0.932	0.955	0.964	0.867	0.861	0.74	1.069	1.161	1.173	1.132	1.078	1.072
PF3D7_0504800.1-p1	1554	S	conserved Plasmodium protein, unknown function OS=Plasmodium_falciparum_3D7 GN=PF3D7_0504800	PF3D7_0504800	1	NVDSDHLSELCK	0.000168403	1													0.932	0.955	0.964	0.867	0.861	0.74	1.069	1.161	1.173	1.132	1.078	1.072
PF3D7_0504800.1-p1	1098	S	conserved Plasmodium protein, unknown function OS=Plasmodium_falciparum_3D7 GN=PF3D7_0504800	PF3D7_0504800	1	NVDTLMLSDK	0.00102968	1	0.927	0.961	0.944	1.131	1.061	1.133	0.986	1.005	0.954	0.989	0.921	0.988	0.932	0.955	0.964	0.867	0.861	0.74	1.069	1.161	1.173	1.132	1.078	1.072
PF3D7_0504800.1-p1	736	T	conserved Plasmodium protein, unknown function OS=Plasmodium_falciparum_3D7 GN=PF3D7_0504800	PF3D7_0504800	1	NYTQLNK	0.0324069	1	0.89	0.921	0.953	1.012	1.049	0.997	0.99	1.025	1.026	1.025	1.012	1.098	0.932	0.955	0.964	0.867	0.861	0.74	1.069	1.161	1.173	1.132	1.078	1.072
PF3D7_0504800.1-p1	634	T	conserved Plasmodium protein, unknown function OS=Plasmodium_falciparum_3D7 GN=PF3D7_0504800	PF3D7_0504800	1	RQTMNENYLNK	4.58186e-05	1	0.808	0.844	0.752	0.858	0.881	0.929	1.082	1.028	1.042	1.29	1.243	1.241	0.932	0.955	0.964	0.867	0.861	0.74	1.069	1.161	1.173	1.132	1.078	1.072
PF3D7_0504800.1-p1	1152	S	conserved Plasmodium protein, unknown function OS=Plasmodium_falciparum_3D7 GN=PF3D7_0504800	PF3D7_0504800	1	SEYSEDKEFEELIEEKEER	8.4148e-07	1													0.932	0.955	0.964	0.867	0.861	0.74	1.069	1.161	1.173	1.132	1.078	1.072
PF3D7_0504800.1-p1	1137	S	conserved Plasmodium protein, unknown function OS=Plasmodium_falciparum_3D7 GN=PF3D7_0504800	PF3D7_0504800	1	SGNNLEHQLNSDENEK	1.57083e-07	1	0.794	0.814	0.837	0.756	0.758	0.768	0.956	0.984	1.032	1.424	1.442	1.435	0.932	0.955	0.964	0.867	0.861	0.74	1.069	1.161	1.173	1.132	1.078	1.072
PF3D7_0504800.1-p1	2186	S	conserved Plasmodium protein, unknown function OS=Plasmodium_falciparum_3D7 GN=PF3D7_0504800	PF3D7_0504800	1	SKSLNENYNIK	0.00732907	1	0.893	0.846	0.902	0.873	0.876	0.865	1.137	1.106	1.072	1.171	1.144	1.116	0.932	0.955	0.964	0.867	0.861	0.74	1.069	1.161	1.173	1.132	1.078	1.072
PF3D7_0504800.1-p1	11	S	conserved Plasmodium protein, unknown function OS=Plasmodium_falciparum_3D7 GN=PF3D7_0504800	PF3D7_0504800	1	SICESVASSSDFMIYNVLSGGR	3.7546e-08	1	0.999	1.008	1.105	1.327	1.227	1.301	0.89	0.894	0.915	0.768	0.807	0.758	0.932	0.955	0.964	0.867	0.861	0.74	1.069	1.161	1.173	1.132	1.078	1.072
PF3D7_0504800.1-p1	12	S	conserved Plasmodium protein, unknown function OS=Plasmodium_falciparum_3D7 GN=PF3D7_0504800	PF3D7_0504800	1	SICESVASSSDFMIYNVLSGGR	3.7546e-08	1	0.999	1.008	1.105	1.327	1.227	1.301	0.89	0.894	0.915	0.768	0.807	0.758	0.932	0.955	0.964	0.867	0.861	0.74	1.069	1.161	1.173	1.132	1.078	1.072
PF3D7_0504800.1-p1	8	S	conserved Plasmodium protein, unknown function OS=Plasmodium_falciparum_3D7 GN=PF3D7_0504800	PF3D7_0504800	1	SICESVASSSDFMIYNVLSGGR	8.92793e-07	1													0.932	0.955	0.964	0.867	0.861	0.74	1.069	1.161	1.173	1.132	1.078	1.072
PF3D7_0504800.1-p1	910	S	conserved Plasmodium protein, unknown function OS=Plasmodium_falciparum_3D7 GN=PF3D7_0504800	PF3D7_0504800	0.996	SVHNLKDELSSTEK	0.000137784	1													0.932	0.955	0.964	0.867	0.861	0.74	1.069	1.161	1.173	1.132	1.078	1.072
PF3D7_0504800.1-p1	2200	S	conserved Plasmodium protein, unknown function OS=Plasmodium_falciparum_3D7 GN=PF3D7_0504800	PF3D7_0504800	1	VILSNNNIK	0.0432887	1													0.932	0.955	0.964	0.867	0.861	0.74	1.069	1.161	1.173	1.132	1.078	1.072
PF3D7_0504800.1-p1	3491	S	conserved Plasmodium protein, unknown function OS=Plasmodium_falciparum_3D7 GN=PF3D7_0504800	PF3D7_0504800	1	VLQQDSMEER	0.0154607	1	0.949	0.996	1.002	0.948	0.954	0.978	0.87	0.847	0.849	1.17	1.202	1.235	0.932	0.955	0.964	0.867	0.861	0.74	1.069	1.161	1.173	1.132	1.078	1.072
PF3D7_0504800.1-p1	1564	S	conserved Plasmodium protein, unknown function OS=Plasmodium_falciparum_3D7 GN=PF3D7_0504800	PF3D7_0504800	1	YVMNDSYDELDHR	0.000102018	1	0.877	0.958	0.951	0.841	0.908	0.984	1.066	1.109	1.117	1.085	1.063	1.039	0.932	0.955	0.964	0.867	0.861	0.74	1.069	1.161	1.173	1.132	1.078	1.072
PF3D7_0505000.1-p1	869	S	MMS19-like protein, putative OS=Plasmodium_falciparum_3D7 GN=PF3D7_0505000	PF3D7_0505000	1	NNMYGSDESDKNIFTIIK	1.20526e-05	1	1.099	1.098	1.135	1.115	1.048	1.075	0.922	0.867	0.833	0.944	0.91	0.954	0.994	1.003	1.127	1.175	1.097	1.102	0.814	0.929	0.878	0.93	0.952	0.992
PF3D7_0505000.1-p1	866	S	MMS19-like protein, putative OS=Plasmodium_falciparum_3D7 GN=PF3D7_0505000	PF3D7_0505000	1	NNMYGSDESDKNIFTIIK	2.19636e-05	1	1.207	1.214	1.165	1.204	1.164	1.201	0.821	0.833	0.813	0.818	0.785	0.775	0.994	1.003	1.127	1.175	1.097	1.102	0.814	0.929	0.878	0.93	0.952	0.992
PF3D7_0505100.1-p1	1387	S	trafficking protein particle complex subunit 8, putative OS=Plasmodium_falciparum_3D7 GN=PF3D7_0505100	PF3D7_0505100	1	INYFSDDNTEDIIKPLNLR	3.60094e-08	1	0.878	0.928	0.902	0.892	0.867	0.934	1.119	1.129	1.105	1.081	1.058	1.106	0.95	0.994	0.885	0.723	0.803	0.824	1.096	1.155	1.091	1.181	1.226	1.163
PF3D7_0505100.1-p1	2574	S	trafficking protein particle complex subunit 8, putative OS=Plasmodium_falciparum_3D7 GN=PF3D7_0505100	PF3D7_0505100	1	SFDDTLFK	0.0167221	1													0.95	0.994	0.885	0.723	0.803	0.824	1.096	1.155	1.091	1.181	1.226	1.163
PF3D7_0505500.1-p1	256	S	DNA mismatch repair protein MSH6, putative OS=Plasmodium_falciparum_3D7 GN=PF3D7_0505500	PF3D7_0505500	1	KIILDSVSDKECSDAK	0.00232091	1	0.891	0.96	0.907	0.968	0.951	0.977	1.417	1.372	1.34	0.743	0.757	0.717	0.81	0.814	0.831	0.744	0.728	0.748	1.202	1.188	1.2	1.3	1.272	1.305
PF3D7_0505500.1-p1	258	S	DNA mismatch repair protein MSH6, putative OS=Plasmodium_falciparum_3D7 GN=PF3D7_0505500	PF3D7_0505500	1	KIILDSVSDKECSDAK	0.00232091	1	0.891	0.96	0.907	0.968	0.951	0.977	1.417	1.372	1.34	0.743	0.757	0.717	0.81	0.814	0.831	0.744	0.728	0.748	1.202	1.188	1.2	1.3	1.272	1.305
PF3D7_0505500.1-p1	263	S	DNA mismatch repair protein MSH6, putative OS=Plasmodium_falciparum_3D7 GN=PF3D7_0505500	PF3D7_0505500	1	IILDSVSDKECSDAKENNINK	2.79036e-07	2	0.657	0.687	0.662	0.777	0.709	0.766	0.998	0.956	1.025	1.609	1.543	1.611	0.81	0.814	0.831	0.744	0.728	0.748	1.202	1.188	1.2	1.3	1.272	1.305
PF3D7_0505500.1-p1	238	S	DNA mismatch repair protein MSH6, putative OS=Plasmodium_falciparum_3D7 GN=PF3D7_0505500	PF3D7_0505500	1	NYMDNLESSTEDDIIIK	0.000284447	1	0.828	0.79	0.818	0.739	0.843	0.732	1.551	1.505	1.548	0.889	0.928	0.831	0.81	0.814	0.831	0.744	0.728	0.748	1.202	1.188	1.2	1.3	1.272	1.305
PF3D7_0505500.1-p1	239	S	DNA mismatch repair protein MSH6, putative OS=Plasmodium_falciparum_3D7 GN=PF3D7_0505500	PF3D7_0505500	0.995	NYMDNLESSTEDDIIIK	0.000105152	2	0.85	0.917	0.9	0.971	0.957	0.953	1.388	1.313	1.388	0.811	0.794	0.758	0.81	0.814	0.831	0.744	0.728	0.748	1.202	1.188	1.2	1.3	1.272	1.305
PF3D7_0505700.1-p1	752	S	conserved Plasmodium membrane protein, unknown function OS=Plasmodium_falciparum_3D7 GN=PF3D7_0505700	PF3D7_0505700	1	KGSYDYNR	0.137004	1	1.199	1.214	1.131	1.084	1.2	1.181	1.021	0.982	0.896	0.713	0.705	0.674	1.048	1.032	1.023	0.967	0.934	0.962	0.996	0.973	0.964	1.045	1.058	1.069
PF3D7_0505700.1-p1	765	S	conserved Plasmodium membrane protein, unknown function OS=Plasmodium_falciparum_3D7 GN=PF3D7_0505700	PF3D7_0505700	1	NGYDEKGSYER	0.111236	1	1.031	1.007	1.016	1.075	0.918	0.938	1.006	1.149	1.033	0.978	0.868	0.98	1.048	1.032	1.023	0.967	0.934	0.962	0.996	0.973	0.964	1.045	1.058	1.069
PF3D7_0505700.1-p1	879	S	conserved Plasmodium membrane protein, unknown function OS=Plasmodium_falciparum_3D7 GN=PF3D7_0505700	PF3D7_0505700	1	NHERSQDR	0.00311037	1	1.299	1.3	1.444	1.633	1.57	1.783	0.727	0.648	0.662	0.326	0.331	0.277	1.048	1.032	1.023	0.967	0.934	0.962	0.996	0.973	0.964	1.045	1.058	1.069
PF3D7_0505700.1-p1	909	S	conserved Plasmodium membrane protein, unknown function OS=Plasmodium_falciparum_3D7 GN=PF3D7_0505700	PF3D7_0505700	1	SEELTMNNSELKK	0.00369567	1	1.109	1.141	1.142	1.149	1.126	1.091	0.965	0.853	0.893	0.849	0.855	0.828	1.048	1.032	1.023	0.967	0.934	0.962	0.996	0.973	0.964	1.045	1.058	1.069
PF3D7_0505700.1-p1	917	S	conserved Plasmodium membrane protein, unknown function OS=Plasmodium_falciparum_3D7 GN=PF3D7_0505700	PF3D7_0505700	0.997	TSNIHER	0.0259344	2	1.475	1.436	1.379	1.048	1.013	1.027	0.878	0.817	0.878	0.696	0.689	0.664	1.048	1.032	1.023	0.967	0.934	0.962	0.996	0.973	0.964	1.045	1.058	1.069
PF3D7_0505700.1-p1	746	S	conserved Plasmodium membrane protein, unknown function OS=Plasmodium_falciparum_3D7 GN=PF3D7_0505700	PF3D7_0505700	1	VNSFDR	0.0781262	1	1.144	1.05	1.205	1.081	1.136	1.085	1.061	1.076	1.003	0.758	0.697	0.703	1.048	1.032	1.023	0.967	0.934	0.962	0.996	0.973	0.964	1.045	1.058	1.069
PF3D7_0506500.1-p1	2467	S	conserved Plasmodium protein, unknown function OS=Plasmodium_falciparum_3D7 GN=PF3D7_0506500	PF3D7_0506500	1	HDMSEYNR	0.0280468	1
PF3D7_0506500.1-p1	2475	S	conserved Plasmodium protein, unknown function OS=Plasmodium_falciparum_3D7 GN=PF3D7_0506500	PF3D7_0506500	1	HDMSEYNR	0.0280468	1
PF3D7_0506500.1-p1	2061	S	conserved Plasmodium protein, unknown function OS=Plasmodium_falciparum_3D7 GN=PF3D7_0506500	PF3D7_0506500	1	STITNYSYINK	0.000565489	1	0.987	0.974	0.994	1.092	1.083	1.09	0.953	0.972	0.958	1.018	1.003	0.876
PF3D7_0506500.1-p1	2328	S	conserved Plasmodium protein, unknown function OS=Plasmodium_falciparum_3D7 GN=PF3D7_0506500	PF3D7_0506500	1	VVHTYSSDEMKEYNFLK	2.89676e-05	1	1.032	1.085	1.041	1.259	1.289	1.183	0.949	0.92	0.884	0.784	0.797	0.777
PF3D7_0506500.1-p1	2329	S	conserved Plasmodium protein, unknown function OS=Plasmodium_falciparum_3D7 GN=PF3D7_0506500	PF3D7_0506500	1	VVHTYSSDEMKEYNFLK	2.89676e-05	1	1.032	1.085	1.041	1.259	1.289	1.183	0.949	0.92	0.884	0.784	0.797	0.777
PF3D7_0506700.1-p1	782	S	GTPase-activating protein, putative OS=Plasmodium_falciparum_3D7 GN=PF3D7_0506700	PF3D7_0506700	1	NTIHSLENIKEEHDHTK	0.000230827	1	0.767	0.76	0.808	0.756	0.749	0.779	1.286	1.27	1.299	1.175	1.219	1.133
PF3D7_0506800.1-p1	133	S	transcription factor 25, putative OS=Plasmodium_falciparum_3D7 GN=PF3D7_0506800	PF3D7_0506800	1	KNVDDEISDILNEINKEEK	2.43339e-06	1	1.165	1.199	1.186	1.248	1.165	1.26	0.941	0.923	0.861	0.701	0.686	0.666	1.031	1.07	1.01	1.163	1.085	1.08	0.955	0.922	0.966	0.896	1	0.932
PF3D7_0506800.1-p1	33	S	transcription factor 25, putative OS=Plasmodium_falciparum_3D7 GN=PF3D7_0506800	PF3D7_0506800	1	INEEEEEEEESSSLK	1.46887e-06	3	1.098	1.167	1.232	1.465	1.351	1.522	0.809	0.777	0.687	0.633	0.632	0.628	1.031	1.07	1.01	1.163	1.085	1.08	0.955	0.922	0.966	0.896	1	0.932
PF3D7_0506900.1-p1	305	S	rhomboid protease ROM4 OS=Plasmodium_falciparum_3D7 GN=PF3D7_0506900	PF3D7_0506900	1	APLNPFSSPILGK	0.000379225	1	1.003	0.997	1.031	1.049	0.981	0.958	1.082	1.111	1.143	0.893	0.886	0.865	1.067	1.007	1.018	0.814	0.73	0.779	1.24	1.252	1.305	0.881	0.824	0.868
PF3D7_0506900.1-p1	125	S	rhomboid protease ROM4 OS=Plasmodium_falciparum_3D7 GN=PF3D7_0506900	PF3D7_0506900	1	KESFLINK	0.00835799	1	0.927	0.947	0.956	0.952	0.903	0.933	1.776	1.449	1.497	0.579	0.575	0.506	1.067	1.007	1.018	0.814	0.73	0.779	1.24	1.252	1.305	0.881	0.824	0.868
PF3D7_0506900.1-p1	136	S	rhomboid protease ROM4 OS=Plasmodium_falciparum_3D7 GN=PF3D7_0506900	PF3D7_0506900	1	KESFLINK	0.00835799	1	0.927	0.947	0.956	0.952	0.903	0.933	1.776	1.449	1.497	0.579	0.575	0.506	1.067	1.007	1.018	0.814	0.73	0.779	1.24	1.252	1.305	0.881	0.824	0.868
PF3D7_0506900.1-p1	169	S	rhomboid protease ROM4 OS=Plasmodium_falciparum_3D7 GN=PF3D7_0506900	PF3D7_0506900	1	KESFSINEDETK	0.000258448	2	0.93	0.923	0.923	0.891	0.936	0.968	1.388	1.331	1.332	0.809	0.802	0.768	1.067	1.007	1.018	0.814	0.73	0.779	1.24	1.252	1.305	0.881	0.824	0.868
PF3D7_0506900.1-p1	94	S	rhomboid protease ROM4 OS=Plasmodium_falciparum_3D7 GN=PF3D7_0506900	PF3D7_0506900	1	KESFSINGDEK	0.000492699	1	0.818	0.801	0.806	0.964	0.938	1.027	1.366	1.344	1.308	0.934	0.83	0.865	1.067	1.007	1.018	0.814	0.73	0.779	1.24	1.252	1.305	0.881	0.824	0.868
PF3D7_0506900.1-p1	116	S	rhomboid protease ROM4 OS=Plasmodium_falciparum_3D7 GN=PF3D7_0506900	PF3D7_0506900	1	KESFSINGDEK	0.000492699	1	0.818	0.801	0.806	0.964	0.938	1.027	1.366	1.344	1.308	0.934	0.83	0.865	1.067	1.007	1.018	0.814	0.73	0.779	1.24	1.252	1.305	0.881	0.824	0.868
PF3D7_0506900.1-p1	160	S	rhomboid protease ROM4 OS=Plasmodium_falciparum_3D7 GN=PF3D7_0506900	PF3D7_0506900	1	KESFSINGDEK	0.000492699	1	0.818	0.801	0.806	0.964	0.938	1.027	1.366	1.344	1.308	0.934	0.83	0.865	1.067	1.007	1.018	0.814	0.73	0.779	1.24	1.252	1.305	0.881	0.824	0.868
PF3D7_0506900.1-p1	182	S	rhomboid protease ROM4 OS=Plasmodium_falciparum_3D7 GN=PF3D7_0506900	PF3D7_0506900	0.996	KSCSINDDER	0.0172953	2	0.765	0.726	0.834	0.801	0.968	0.869	1.456	1.266	1.452	0.907	1.034	0.921	1.067	1.007	1.018	0.814	0.73	0.779	1.24	1.252	1.305	0.881	0.824	0.868
PF3D7_0506900.1-p1	282	S	rhomboid protease ROM4 OS=Plasmodium_falciparum_3D7 GN=PF3D7_0506900	PF3D7_0506900	1	IIVTSDENLHTLPSGAVGR	5.99298e-06	1	0.782	0.841	0.82	0.794	0.857	0.851	1.458	1.575	1.547	0.781	0.853	0.84	1.067	1.007	1.018	0.814	0.73	0.779	1.24	1.252	1.305	0.881	0.824	0.868
PF3D7_0506900.1-p1	281	T	rhomboid protease ROM4 OS=Plasmodium_falciparum_3D7 GN=PF3D7_0506900	PF3D7_0506900	1	IIVTSDENLHTLPSGAVGR	0.000551347	1	1.016	1.013	1.072	1.228	1.219	1.245	1.082	1.065	1.027	0.722	0.653	0.659	1.067	1.007	1.018	0.814	0.73	0.779	1.24	1.252	1.305	0.881	0.824	0.868
PF3D7_0506900.1-p1	222	S	rhomboid protease ROM4 OS=Plasmodium_falciparum_3D7 GN=PF3D7_0506900	PF3D7_0506900	1	ISIFSDLETSTNIDDISSK	5.68732e-05	1	1.035	1.192	0.995	0.886	0.845	0.97	1.286	1.255	1.362	0.755	0.737	0.683	1.067	1.007	1.018	0.814	0.73	0.779	1.24	1.252	1.305	0.881	0.824	0.868
PF3D7_0506900.1-p1	226	T	rhomboid protease ROM4 OS=Plasmodium_falciparum_3D7 GN=PF3D7_0506900	PF3D7_0506900	1	ISIFSDLETSTNIDDISSK	0.000196137	1	1.194	1.16	1.125	1.374	1.33	1.413	0.856	0.875	0.819	0.635	0.596	0.624	1.067	1.007	1.018	0.814	0.73	0.779	1.24	1.252	1.305	0.881	0.824	0.868
PF3D7_0506900.1-p1	21	S	rhomboid protease ROM4 OS=Plasmodium_falciparum_3D7 GN=PF3D7_0506900	PF3D7_0506900	1	SSIFSDLEIPQGDVK	0.000128508	1	0.767	0.757	0.729	0.925	0.843	0.973	1.688	1.728	1.651	0.65	0.707	0.583	1.067	1.007	1.018	0.814	0.73	0.779	1.24	1.252	1.305	0.881	0.824	0.868
PF3D7_0507100.1-p1	160	S	60S ribosomal protein L4 OS=Plasmodium_falciparum_3D7 GN=PF3D7_0507100	PF3D7_0507100	1	EVPLVVSNDIESLSK	7.08181e-06	3	1.166	1.203	1.045	1.278	1.289	1.338	0.795	0.824	0.772	0.776	0.799	0.714	1.075	1.089	1.086	1.064	1.047	1.048	0.959	0.962	0.943	0.916	0.924	0.882
PF3D7_0507100.1-p1	145	S	60S ribosomal protein L4 OS=Plasmodium_falciparum_3D7 GN=PF3D7_0507100	PF3D7_0507100	1	GHRISHLK	0.0231796	3	1.266	1.314	1.247	1.215	1.244	1.206	0.767	0.786	0.726	0.771	0.726	0.732	1.075	1.089	1.086	1.064	1.047	1.048	0.959	0.962	0.943	0.916	0.924	0.882
PF3D7_0507100.1-p1	62	T	60S ribosomal protein L4 OS=Plasmodium_falciparum_3D7 GN=PF3D7_0507100	PF3D7_0507100	0.997	LGAGYETSAESWGTGR	8.26957e-07	5	0.996	1.06	1.044	1.066	1.004	1.059	0.907	0.896	0.886	1.037	1.004	1.042	1.075	1.089	1.086	1.064	1.047	1.048	0.959	0.962	0.943	0.916	0.924	0.882
PF3D7_0507100.1-p1	295	S	60S ribosomal protein L4 OS=Plasmodium_falciparum_3D7 GN=PF3D7_0507100	PF3D7_0507100	1	IIHSDKVQASLLAK	1.15205e-05	1	1.119	1.162	1.137	1.137	1.126	1.123	0.813	0.906	0.892	0.87	0.806	0.909	1.075	1.089	1.086	1.064	1.047	1.048	0.959	0.962	0.943	0.916	0.924	0.882
PF3D7_0507100.1-p1	318	S	60S ribosomal protein L4 OS=Plasmodium_falciparum_3D7 GN=PF3D7_0507100	PF3D7_0507100	1	LQNKNSLTNFAVR	0.00125163	1	1.222	1.119	1.261	0.928	0.959	0.923	0.86	0.799	0.811	1.033	1.058	1.027	1.075	1.089	1.086	1.064	1.047	1.048	0.959	0.962	0.943	0.916	0.924	0.882
PF3D7_0507100.1-p1	30	T	60S ribosomal protein L4 OS=Plasmodium_falciparum_3D7 GN=PF3D7_0507100	PF3D7_0507100	1	NVVGEVEIPVVFQTPIR	2.18119e-05	1													1.075	1.089	1.086	1.064	1.047	1.048	0.959	0.962	0.943	0.916	0.924	0.882
PF3D7_0507100.1-p1	337	S	60S ribosomal protein L4 OS=Plasmodium_falciparum_3D7 GN=PF3D7_0507100	PF3D7_0507100	1	SLAVLR	0.0660984	1	0.921	1.001	0.926	1.003	0.955	0.942	0.887	0.877	0.857	1.228	1.201	1.202	1.075	1.089	1.086	1.064	1.047	1.048	0.959	0.962	0.943	0.916	0.924	0.882
PF3D7_0507100.1-p1	282	S	60S ribosomal protein L4 OS=Plasmodium_falciparum_3D7 GN=PF3D7_0507100	PF3D7_0507100	1	SIVHNPDIYR	0.000264136	1	1.095	1.103	1.118	1.13	1.129	1.033	0.97	0.847	0.957	0.856	0.843	0.919	1.075	1.089	1.086	1.064	1.047	1.048	0.959	0.962	0.943	0.916	0.924	0.882
PF3D7_0507100.1-p1	301	S	60S ribosomal protein L4 OS=Plasmodium_falciparum_3D7 GN=PF3D7_0507100	PF3D7_0507100	1	VQASLLAK	0.0567147	1													1.075	1.089	1.086	1.064	1.047	1.048	0.959	0.962	0.943	0.916	0.924	0.882
PF3D7_0507700.1-p1	127	S	nuclear protein localization protein 4, putative OS=Plasmodium_falciparum_3D7 GN=PF3D7_0507700	PF3D7_0507700	1	KESIVNNNMNK	0.0113491	2													0.948	0.933	0.931	0.858	0.934	0.958	1.01	1.022	1.005	1.168	1.159	1.161
PF3D7_0507800.1-p1	452	S	conserved protein, unknown function OS=Plasmodium_falciparum_3D7 GN=PF3D7_0507800	PF3D7_0507800	0.996	HFSSSNYNK	0.00605418	1	1.012	1.146	1.131	1.036	0.985	1.067	0.978	1.038	0.904	0.896	0.872	0.935	0.977	0.943	0.953	0.974	1.012	0.984	1.051	0.973	0.991	1.099	1.096	1.018
PF3D7_0507800.1-p1	677	S	conserved protein, unknown function OS=Plasmodium_falciparum_3D7 GN=PF3D7_0507800	PF3D7_0507800	0.997	MYSTGSMYDIK	0.00530694	2	1.062	1.091	1.085	1.192	1.144	1.207	1.04	1.037	0.994	0.71	0.704	0.733	0.977	0.943	0.953	0.974	1.012	0.984	1.051	0.973	0.991	1.099	1.096	1.018
PF3D7_0507800.1-p1	395	S	conserved protein, unknown function OS=Plasmodium_falciparum_3D7 GN=PF3D7_0507800	PF3D7_0507800	1	NHEKDSVENEDYNTK	2.05645e-05	2	1.051	1.113	1.128	1.092	1.08	1.129	0.92	0.936	0.911	0.885	0.848	0.906	0.977	0.943	0.953	0.974	1.012	0.984	1.051	0.973	0.991	1.099	1.096	1.018
PF3D7_0507800.1-p1	179	S	conserved protein, unknown function OS=Plasmodium_falciparum_3D7 GN=PF3D7_0507800	PF3D7_0507800	1	SDNSFLDIDQEHEK	7.82146e-07	2	0.937	0.94	0.974	1.136	1.067	1.107	0.917	0.9	0.845	1.076	1.037	1.064	0.977	0.943	0.953	0.974	1.012	0.984	1.051	0.973	0.991	1.099	1.096	1.018
PF3D7_0507800.1-p1	176	S	conserved protein, unknown function OS=Plasmodium_falciparum_3D7 GN=PF3D7_0507800	PF3D7_0507800	0.987	TEEICDTTKSDNSFLDIDQEHEK	2.60884e-06	1	0.991	0.998	1.013	1.159	1.17	1.196	1.033	0.991	1.022	0.806	0.838	0.784	0.977	0.943	0.953	0.974	1.012	0.984	1.051	0.973	0.991	1.099	1.096	1.018
PF3D7_0507800.1-p1	651	S	conserved protein, unknown function OS=Plasmodium_falciparum_3D7 GN=PF3D7_0507800	PF3D7_0507800	1	TYNSYNFK	0.00373092	2	1.092	1.073	1.072	1.151	1.141	1.229	1.151	1.095	1.127	0.627	0.624	0.617	0.977	0.943	0.953	0.974	1.012	0.984	1.051	0.973	0.991	1.099	1.096	1.018
PF3D7_0508000.1-p1	312	S	6-cysteine protein OS=Plasmodium_falciparum_3D7 GN=PF3D7_0508000	PF3D7_0508000	1	HSFSNSEIFER	8.30236e-05	4	0.886	0.871	0.905	0.938	0.908	0.952	1.156	1.184	1.14	1.025	1.016	1.018	0.805	0.914	0.893	0.504	0.601	0.518	1.232	1.274	1.272	1.426	1.272	1.449
PF3D7_0508300.1-p1	22	S	triose phosphate transporter OS=Plasmodium_falciparum_3D7 GN=PF3D7_0508300	PF3D7_0508300	1	KNEYGTFPITINEGYSDNVGDNK	5.67759e-07	1	0.858	0.94	0.876	1.217	1.127	1.193	1.121	1.073	1.047	0.855	0.859	0.834	0.998	0.988	1.026	1.018	0.981	1.053	0.999	0.994	1.037	0.948	1.002	1.002
PF3D7_0508500.1-p1	635	S	ND6 protein, putative OS=Plasmodium_falciparum_3D7 GN=PF3D7_0508500	PF3D7_0508500	1	EINDNDSDDDLIK	0.000563698	2	1.2	1.305	1.245	1.188	1.156	1.189	0.878	0.867	0.817	0.748	0.715	0.693
PF3D7_0508700.1-p1	623	T	pre-mRNA-processing ATP-dependent RNA helicase PRP5, putative OS=Plasmodium_falciparum_3D7 GN=PF3D7_0508700	PF3D7_0508700	1	DNMNESNLTDSK	0.000141481	1
PF3D7_0508700.1-p1	36	S	pre-mRNA-processing ATP-dependent RNA helicase PRP5, putative OS=Plasmodium_falciparum_3D7 GN=PF3D7_0508700	PF3D7_0508700	1	KQDHDDSDDVLK	0.0454446	1
PF3D7_0508700.1-p1	82	S	pre-mRNA-processing ATP-dependent RNA helicase PRP5, putative OS=Plasmodium_falciparum_3D7 GN=PF3D7_0508700	PF3D7_0508700	1	KYSVDDSYNK	0.000379225	1	1.274	1.305	1.253	1.161	1.14	1.118	0.873	0.893	0.866	0.733	0.683	0.702
PF3D7_0508700.1-p1	230	S	pre-mRNA-processing ATP-dependent RNA helicase PRP5, putative OS=Plasmodium_falciparum_3D7 GN=PF3D7_0508700	PF3D7_0508700	1	LYSHEK	0.0430554	1	1.311	1.318	1.219	1.096	1.102	1.14	0.957	0.843	0.806	0.747	0.739	0.723
PF3D7_0508700.1-p1	414	S	pre-mRNA-processing ATP-dependent RNA helicase PRP5, putative OS=Plasmodium_falciparum_3D7 GN=PF3D7_0508700	PF3D7_0508700	1	NLNIFINDQDDESDNSK	1.38966e-05	2	0.956	1.02	0.994	1.029	1.001	1.091	1.036	1.024	1.021	0.951	0.971	0.906
PF3D7_0508700.1-p1	242	S	pre-mRNA-processing ATP-dependent RNA helicase PRP5, putative OS=Plasmodium_falciparum_3D7 GN=PF3D7_0508700	PF3D7_0508700	1	RYSNSANYSSYDEETK	4.55923e-07	1	0.742	0.776	0.762	0.872	0.832	0.925	1.128	1.113	1.083	1.295	1.191	1.28
PF3D7_0508900.1-p1	696	S	protein AAP6 OS=Plasmodium_falciparum_3D7 GN=PF3D7_0508900	PF3D7_0508900	1	KIDLFHMNSLNEDYSWVK	0.00206878	1													1.038	0.999	1.034	0.832	0.745	0.75	1.036	1.098	1.072	0.996	1.112	1.144
PF3D7_0508900.1-p1	647	S	protein AAP6 OS=Plasmodium_falciparum_3D7 GN=PF3D7_0508900	PF3D7_0508900	1	NSHDHYINDDK	0.00127591	1	0.727	0.696	0.775	0.717	0.705	0.773	1.201	1.275	1.232	1.302	1.335	1.262	1.038	0.999	1.034	0.832	0.745	0.75	1.036	1.098	1.072	0.996	1.112	1.144
PF3D7_0508900.1-p1	2286	S	protein AAP6 OS=Plasmodium_falciparum_3D7 GN=PF3D7_0508900	PF3D7_0508900	1	STIDSPSIK	0.0187128	1	0.711	0.627	0.806	0.746	0.722	0.725	1.429	1.372	1.381	1.167	1.166	1.149	1.038	0.999	1.034	0.832	0.745	0.75	1.036	1.098	1.072	0.996	1.112	1.144
PF3D7_0509100.1-p1	237	S	structural maintenance of chromosomes protein 4, putative OS=Plasmodium_falciparum_3D7 GN=PF3D7_0509100	PF3D7_0509100	1	GNNKDEEEETYFSGR	0.00395104	1	1.002	0.955	0.965	0.813	0.861	0.83	1.058	1.014	1.005	1.215	1.111	1.17	0.815	0.77	0.692	0.628	0.619	0.662	1.278	1.261	1.36	1.374	1.452	1.378
PF3D7_0509400.1-p1	2532	S	RNA polymerase I OS=Plasmodium_falciparum_3D7 GN=PF3D7_0509400	PF3D7_0509400	1	DNYYTNRNSSNESK	0.110578	1													1.199	1.227	1.16	1.35	1.308	1.308	0.742	0.728	0.72	0.714	0.697	0.708
PF3D7_0509400.1-p1	2533	S	RNA polymerase I OS=Plasmodium_falciparum_3D7 GN=PF3D7_0509400	PF3D7_0509400	1	DNYYTNRNSSNESK	0.0390526	1	1.208	1.25	1.255	1.277	1.159	1.235	0.697	0.675	0.642	0.845	0.867	0.891	1.199	1.227	1.16	1.35	1.308	1.308	0.742	0.728	0.72	0.714	0.697	0.708
PF3D7_0509400.1-p1	2437	S	RNA polymerase I OS=Plasmodium_falciparum_3D7 GN=PF3D7_0509400	PF3D7_0509400	1	EKEEDEKEYDEEGESDTNSK	3.05121e-06	1	1.2	1.196	1.202	1.348	1.366	1.438	0.509	0.525	0.46	0.93	0.889	0.937	1.199	1.227	1.16	1.35	1.308	1.308	0.742	0.728	0.72	0.714	0.697	0.708
PF3D7_0509400.1-p1	2366	S	RNA polymerase I OS=Plasmodium_falciparum_3D7 GN=PF3D7_0509400	PF3D7_0509400	1	ENMSPYDDGK	4.10426e-05	2	1.253	1.274	1.255	1.376	1.284	1.336	0.682	0.661	0.64	0.751	0.737	0.752	1.199	1.227	1.16	1.35	1.308	1.308	0.742	0.728	0.72	0.714	0.697	0.708
PF3D7_0509400.1-p1	1036	S	RNA polymerase I OS=Plasmodium_falciparum_3D7 GN=PF3D7_0509400	PF3D7_0509400	1	ISHPVSNDEAR	0.000137329	2	0.983	1.147	1.169	1.238	1.235	1.299	0.773	0.737	0.798	0.853	0.838	0.932	1.199	1.227	1.16	1.35	1.308	1.308	0.742	0.728	0.72	0.714	0.697	0.708
PF3D7_0509400.1-p1	2407	S	RNA polymerase I OS=Plasmodium_falciparum_3D7 GN=PF3D7_0509400	PF3D7_0509400	1	NADSDTDEEEEDDELK	8.1103e-06	1	0.982	0.983	1.047	1.198	1.202	1.24	0.747	0.786	0.732	1.006	1.034	1.045	1.199	1.227	1.16	1.35	1.308	1.308	0.742	0.728	0.72	0.714	0.697	0.708
PF3D7_0509400.1-p1	2660	S	RNA polymerase I OS=Plasmodium_falciparum_3D7 GN=PF3D7_0509400	PF3D7_0509400	1	NNINLISSDDDQENIEENEEGQK	1.60959e-07	2	1.158	1.164	1.185	1.343	1.248	1.344	0.794	0.82	0.811	0.712	0.712	0.71	1.199	1.227	1.16	1.35	1.308	1.308	0.742	0.728	0.72	0.714	0.697	0.708
PF3D7_0509400.1-p1	2659	S	RNA polymerase I OS=Plasmodium_falciparum_3D7 GN=PF3D7_0509400	PF3D7_0509400	1	NNINLISSDDDQENIEENEEGQK	2.06825e-07	3	1.061	1.084	1.082	1.259	1.175	1.244	1.064	0.991	1.001	0.679	0.673	0.688	1.199	1.227	1.16	1.35	1.308	1.308	0.742	0.728	0.72	0.714	0.697	0.708
PF3D7_0509400.1-p1	1024	S	RNA polymerase I OS=Plasmodium_falciparum_3D7 GN=PF3D7_0509400	PF3D7_0509400	1	NQQSLDDNAK	0.00259919	1	1.223	1.114	1.163	1.09	0.954	1.01	0.891	0.941	0.844	0.878	0.919	0.974	1.199	1.227	1.16	1.35	1.308	1.308	0.742	0.728	0.72	0.714	0.697	0.708
PF3D7_0509800.1-p1	606	S	phosphatidylinositol 4-kinase beta OS=Plasmodium_falciparum_3D7 GN=PF3D7_0509800	PF3D7_0509800	1	EDHQDVINISSEENEER	3.29402e-06	1													0.997	1.058	1.099	1.055	1.099	1.048	1.089	1.034	0.987	0.797	0.868	0.771
PF3D7_0509800.1-p1	1181	S	phosphatidylinositol 4-kinase beta OS=Plasmodium_falciparum_3D7 GN=PF3D7_0509800	PF3D7_0509800	1	KNSNNEFIDYNEHMVK	0.000971365	1	0.962	0.972	0.963	0.989	0.978	1.012	1.115	1.163	1.109	0.9	0.904	0.932	0.997	1.058	1.099	1.055	1.099	1.048	1.089	1.034	0.987	0.797	0.868	0.771
PF3D7_0509800.1-p1	182	S	phosphatidylinositol 4-kinase beta OS=Plasmodium_falciparum_3D7 GN=PF3D7_0509800	PF3D7_0509800	1	LHCTSPK	0.0172953	1	0.775	0.841	0.913	0.688	0.81	0.694	1.443	1.423	1.402	1.004	1.007	1	0.997	1.058	1.099	1.055	1.099	1.048	1.089	1.034	0.987	0.797	0.868	0.771
PF3D7_0509800.1-p1	555	S	phosphatidylinositol 4-kinase beta OS=Plasmodium_falciparum_3D7 GN=PF3D7_0509800	PF3D7_0509800	1	NLHVSNPIEMDTTSFLR	3.67697e-08	1													0.997	1.058	1.099	1.055	1.099	1.048	1.089	1.034	0.987	0.797	0.868	0.771
PF3D7_0509800.1-p1	607	S	phosphatidylinositol 4-kinase beta OS=Plasmodium_falciparum_3D7 GN=PF3D7_0509800	PF3D7_0509800	1	REDHQDVINISSEENEER	4.04483e-06	1	1.041	1.012	1.11	1.305	1.283	1.343	0.851	0.855	0.813	0.823	0.804	0.76	0.997	1.058	1.099	1.055	1.099	1.048	1.089	1.034	0.987	0.797	0.868	0.771
PF3D7_0509800.1-p1	1155	S	phosphatidylinositol 4-kinase beta OS=Plasmodium_falciparum_3D7 GN=PF3D7_0509800	PF3D7_0509800	1	TSIETISNGIDDIQVEK	0.000658104	1	0.97	1.033	1.003	1.281	1.121	1.223	1.018	0.983	0.973	0.804	0.815	0.775	0.997	1.058	1.099	1.055	1.099	1.048	1.089	1.034	0.987	0.797	0.868	0.771
PF3D7_0509900.1-p1	9	S	NSE4 domain-containing protein, putative OS=Plasmodium_falciparum_3D7 GN=PF3D7_0509900	PF3D7_0509900	1	GSSNDEVAEISR	7.59185e-06	1	0.819	0.814	0.876	0.847	0.928	0.945	1.084	0.983	1.052	1.186	1.238	1.228
PF3D7_0510100.1-p1	839	S	KH domain-containing protein, putative OS=Plasmodium_falciparum_3D7 GN=PF3D7_0510100	PF3D7_0510100	1	DNALSQKSIENDNK	0.000485148	1	1.047	1.073	1.013	1.126	0.998	1.105	0.926	0.944	0.91	0.952	0.937	0.969	0.985	0.983	1.017	0.975	1.021	0.952	1.043	1.089	1.109	0.935	1.033	0.928
PF3D7_0510100.1-p1	842	S	KH domain-containing protein, putative OS=Plasmodium_falciparum_3D7 GN=PF3D7_0510100	PF3D7_0510100	1	DNALSQKSIENDNK	0.000485148	1	1.047	1.073	1.013	1.126	0.998	1.105	0.926	0.944	0.91	0.952	0.937	0.969	0.985	0.983	1.017	0.975	1.021	0.952	1.043	1.089	1.109	0.935	1.033	0.928
PF3D7_0510100.1-p1	389	S	KH domain-containing protein, putative OS=Plasmodium_falciparum_3D7 GN=PF3D7_0510100	PF3D7_0510100	1	FNSFNDMCINDISK	0.000395578	1	1.009	1.016	0.998	1.231	1.17	1.247	1.011	1.053	0.996	0.774	0.749	0.746	0.985	0.983	1.017	0.975	1.021	0.952	1.043	1.089	1.109	0.935	1.033	0.928
PF3D7_0510100.1-p1	84	S	KH domain-containing protein, putative OS=Plasmodium_falciparum_3D7 GN=PF3D7_0510100	PF3D7_0510100	1	LLVEGNSSDTFVDSSIGFK	3.2298e-07	4	1.172	1.226	1.19	0.999	1.018	1.057	1.015	1.04	1.006	0.771	0.756	0.75	0.985	0.983	1.017	0.975	1.021	0.952	1.043	1.089	1.109	0.935	1.033	0.928
PF3D7_0510100.1-p1	83	S	KH domain-containing protein, putative OS=Plasmodium_falciparum_3D7 GN=PF3D7_0510100	PF3D7_0510100	1	LLVEGNSSDTFVDSSIGFK	8.64681e-05	1	0.945	1.015	0.949	1.027	0.966	0.935	1.094	1.132	1.043	0.979	0.922	0.993	0.985	0.983	1.017	0.975	1.021	0.952	1.043	1.089	1.109	0.935	1.033	0.928
PF3D7_0510100.1-p1	1464	S	KH domain-containing protein, putative OS=Plasmodium_falciparum_3D7 GN=PF3D7_0510100	PF3D7_0510100	1	INSPIGTNK	0.00617932	1													0.985	0.983	1.017	0.975	1.021	0.952	1.043	1.089	1.109	0.935	1.033	0.928
PF3D7_0510100.1-p1	280	S	KH domain-containing protein, putative OS=Plasmodium_falciparum_3D7 GN=PF3D7_0510100	PF3D7_0510100	1	ISPSLDNK	0.00437415	1	0.892	0.791	0.916	0.809	0.844	0.936	1.353	1.348	1.273	0.977	0.966	0.895	0.985	0.983	1.017	0.975	1.021	0.952	1.043	1.089	1.109	0.935	1.033	0.928
PF3D7_0510100.1-p1	2036	T	KH domain-containing protein, putative OS=Plasmodium_falciparum_3D7 GN=PF3D7_0510100	PF3D7_0510100	1	MNTPNVINYNNMIENEK	1.19692e-05	1	1.013	1.075	0.994	1.18	1.147	1.245	1.036	1.103	0.999	0.759	0.727	0.723	0.985	0.983	1.017	0.975	1.021	0.952	1.043	1.089	1.109	0.935	1.033	0.928
PF3D7_0510100.1-p1	1357	S	KH domain-containing protein, putative OS=Plasmodium_falciparum_3D7 GN=PF3D7_0510100	PF3D7_0510100	1	NEDFIYSPNK	0.000396774	1	0.892	0.9	0.915	0.977	0.916	0.973	1.252	1.222	1.187	0.943	0.908	0.915	0.985	0.983	1.017	0.975	1.021	0.952	1.043	1.089	1.109	0.935	1.033	0.928
PF3D7_0510100.1-p1	534	S	KH domain-containing protein, putative OS=Plasmodium_falciparum_3D7 GN=PF3D7_0510100	PF3D7_0510100	1	NFNMYSNDLLNFDYK	0.00013197	2	0.815	0.9	0.87	1.318	1.492	1.356	0.989	1.056	0.932	0.757	0.737	0.778	0.985	0.983	1.017	0.975	1.021	0.952	1.043	1.089	1.109	0.935	1.033	0.928
PF3D7_0510100.1-p1	24	S	KH domain-containing protein, putative OS=Plasmodium_falciparum_3D7 GN=PF3D7_0510100	PF3D7_0510100	1	NMSNENTVNYMVR	0.00123261	1	1.033	0.982	1.065	1.072	1.187	1.03	1.048	0.946	0.991	0.843	0.96	0.843	0.985	0.983	1.017	0.975	1.021	0.952	1.043	1.089	1.109	0.935	1.033	0.928
PF3D7_0510100.1-p1	820	S	KH domain-containing protein, putative OS=Plasmodium_falciparum_3D7 GN=PF3D7_0510100	PF3D7_0510100	1	NNSNIVHMLIEENSFFK	1.91572e-07	3	0.979	1.066	1.034	1.123	1.122	1.201	1.08	1.051	1.029	0.768	0.751	0.796	0.985	0.983	1.017	0.975	1.021	0.952	1.043	1.089	1.109	0.935	1.033	0.928
PF3D7_0510100.1-p1	494	S	KH domain-containing protein, putative OS=Plasmodium_falciparum_3D7 GN=PF3D7_0510100	PF3D7_0510100	0.991	NNSVVSNMSSSDEVK	0.000563698	1	0.924	0.981	0.984	1.079	0.959	1.051	0.98	0.925	0.886	1.079	1.098	1.053	0.985	0.983	1.017	0.975	1.021	0.952	1.043	1.089	1.109	0.935	1.033	0.928
PF3D7_0510100.1-p1	854	S	KH domain-containing protein, putative OS=Plasmodium_falciparum_3D7 GN=PF3D7_0510100	PF3D7_0510100	1	NYDSNEHLIDDNFNLFLNNEDVDYK	8.4729e-05	1													0.985	0.983	1.017	0.975	1.021	0.952	1.043	1.089	1.109	0.935	1.033	0.928
PF3D7_0510100.1-p1	904	S	KH domain-containing protein, putative OS=Plasmodium_falciparum_3D7 GN=PF3D7_0510100	PF3D7_0510100	1	NYSNEKDIFNSLEYQK	6.06933e-05	1	0.714	0.707	0.709	0.709	0.735	0.716	1.293	1.238	1.272	1.262	1.311	1.336	0.985	0.983	1.017	0.975	1.021	0.952	1.043	1.089	1.109	0.935	1.033	0.928
PF3D7_0510100.1-p1	1840	S	KH domain-containing protein, putative OS=Plasmodium_falciparum_3D7 GN=PF3D7_0510100	PF3D7_0510100	1	QNMSPSNNSLNDR	0.000256043	1													0.985	0.983	1.017	0.975	1.021	0.952	1.043	1.089	1.109	0.935	1.033	0.928
PF3D7_0510100.1-p1	1176	S	KH domain-containing protein, putative OS=Plasmodium_falciparum_3D7 GN=PF3D7_0510100	PF3D7_0510100	0.998	SNSTILNLDNLNIFLK	2.20971e-07	1	1.394	1.579	1.495	0.794	0.858	0.932	1.071	1.004	1.1	0.529	0.608	0.635	0.985	0.983	1.017	0.975	1.021	0.952	1.043	1.089	1.109	0.935	1.033	0.928
PF3D7_0510100.1-p1	1310	S	KH domain-containing protein, putative OS=Plasmodium_falciparum_3D7 GN=PF3D7_0510100	PF3D7_0510100	1	SPVLYENNNIENVSDDDKNK	6.73962e-08	2	0.945	0.961	0.971	1.079	1.057	1.101	1.068	1.07	1.056	0.907	0.901	0.883	0.985	0.983	1.017	0.975	1.021	0.952	1.043	1.089	1.109	0.935	1.033	0.928
PF3D7_0510100.1-p1	1203	S	KH domain-containing protein, putative OS=Plasmodium_falciparum_3D7 GN=PF3D7_0510100	PF3D7_0510100	1	VYNSFHDVK	0.000375813	4	1.141	1.035	1.226	0.78	0.843	0.776	1.353	1.128	1.332	0.835	0.772	0.778	0.985	0.983	1.017	0.975	1.021	0.952	1.043	1.089	1.109	0.935	1.033	0.928
PF3D7_0510200.1-p1	68	S	peptidyl-prolyl cis-trans isomerase OS=Plasmodium_falciparum_3D7 GN=PF3D7_0510200	PF3D7_0510200	1	NYNDNDYISGNEKDVVLLDSK	2.99861e-05	1	0.949	1.033	1.019	1.152	1.123	1.201	1.057	1.018	0.995	0.839	0.825	0.787	1.094	1.069	0.998	0.976	0.962	1.018	0.964	0.936	0.951	0.953	1.046	1.07
PF3D7_0510500.1-p1	646	S	topoisomerase I OS=Plasmodium_falciparum_3D7 GN=PF3D7_0510500	PF3D7_0510500	1	KLSYATTVGK	0.000888241	1													1.023	0.988	1.006	0.869	0.88	0.86	1.083	1.051	1.082	1.05	1.055	1.027
PF3D7_0510500.1-p1	16	S	topoisomerase I OS=Plasmodium_falciparum_3D7 GN=PF3D7_0510500	PF3D7_0510500	1	NESTSDDDILINK	2.59074e-06	2	0.992	1.005	1.016	1.225	1.194	1.236	0.908	0.905	0.898	0.909	0.861	0.852	1.023	0.988	1.006	0.869	0.88	0.86	1.083	1.051	1.082	1.05	1.055	1.027
PF3D7_0510500.1-p1	52	S	topoisomerase I OS=Plasmodium_falciparum_3D7 GN=PF3D7_0510500	PF3D7_0510500	1	QKSNSELGIK	0.00695734	2	0.903	0.945	0.918	0.633	0.658	0.679	1.671	1.613	1.658	0.806	0.784	0.734	1.023	0.988	1.006	0.869	0.88	0.86	1.083	1.051	1.082	1.05	1.055	1.027
PF3D7_0510500.1-p1	598	S	topoisomerase I OS=Plasmodium_falciparum_3D7 GN=PF3D7_0510500	PF3D7_0510500	1	TTYSLYSGETELHK	0.000141949	1													1.023	0.988	1.006	0.869	0.88	0.86	1.083	1.051	1.082	1.05	1.055	1.027
PF3D7_0511000.1-p1	15	S	translationally-controlled tumor protein homolog OS=Plasmodium_falciparum_3D7 GN=PF3D7_0511000	PF3D7_0511000	1	DVFTNDEVCSDSYVQQDPFEVPEFR	1.59842e-07	3	1.101	1.096	1.115	1.097	1.103	1.081	0.983	0.946	0.916	0.851	0.861	0.849	0.801	0.743	0.769	0.849	0.899	0.917	1.132	1.115	1.201	1.336	1.368	1.302
PF3D7_0511000.1-p1	156	T	translationally-controlled tumor protein homolog OS=Plasmodium_falciparum_3D7 GN=PF3D7_0511000	PF3D7_0511000	1	GEEITPR	0.143655	1													0.801	0.743	0.769	0.849	0.899	0.917	1.132	1.115	1.201	1.336	1.368	1.302
PF3D7_0511300.1-p1	1205	S	MORN repeat protein, putative OS=Plasmodium_falciparum_3D7 GN=PF3D7_0511300	PF3D7_0511300	1	DSLPIIFLEEK	0.000154145	1	1.052	1.096	1.197	1.044	0.997	1.014	1.064	1.032	1.031	0.878	0.817	0.778
PF3D7_0511300.1-p1	705	S	MORN repeat protein, putative OS=Plasmodium_falciparum_3D7 GN=PF3D7_0511300	PF3D7_0511300	1	ENYSEELNFIK	0.00171019	1
PF3D7_0511500.1-p1	2658	S	RNA pseudouridylate synthase, putative OS=Plasmodium_falciparum_3D7 GN=PF3D7_0511500	PF3D7_0511500	1	GDLVDIPLYLDVFEENEEMEDDSKGEK	0.0178888	1													1.114	1.093	1.098	1.057	1.052	1.066	0.905	0.934	0.912	0.942	0.927	0.918
PF3D7_0511500.1-p1	612	S	RNA pseudouridylate synthase, putative OS=Plasmodium_falciparum_3D7 GN=PF3D7_0511500	PF3D7_0511500	1	KESNVCESYEGR	5.7264e-05	2	1.247	1.34	1.303	0.935	0.922	0.919	0.87	0.831	0.889	0.911	0.881	0.951	1.114	1.093	1.098	1.057	1.052	1.066	0.905	0.934	0.912	0.942	0.927	0.918
PF3D7_0511500.1-p1	3173	S	RNA pseudouridylate synthase, putative OS=Plasmodium_falciparum_3D7 GN=PF3D7_0511500	PF3D7_0511500	1	KLDVVDNISETNDLNLIR	1.6959e-07	1	1.191	1.154	1.138	1.243	1.205	1.266	0.88	0.862	0.862	0.76	0.71	0.729	1.114	1.093	1.098	1.057	1.052	1.066	0.905	0.934	0.912	0.942	0.927	0.918
PF3D7_0511500.1-p1	7273	S	RNA pseudouridylate synthase, putative OS=Plasmodium_falciparum_3D7 GN=PF3D7_0511500	PF3D7_0511500	1	KNSHIITNYFSDSQILEDK	1.03699e-06	1	1.117	1.11	1.126	1.498	1.417	1.517	0.837	0.821	0.761	0.6	0.597	0.598	1.114	1.093	1.098	1.057	1.052	1.066	0.905	0.934	0.912	0.942	0.927	0.918
PF3D7_0511500.1-p1	7556	S	RNA pseudouridylate synthase, putative OS=Plasmodium_falciparum_3D7 GN=PF3D7_0511500	PF3D7_0511500	1	IIHSAREETNDKEK	0.0742752	1	1.04	1.065	1.126	1.043	1.008	1.066	1.172	1.134	1.119	0.774	0.713	0.739	1.114	1.093	1.098	1.057	1.052	1.066	0.905	0.934	0.912	0.942	0.927	0.918
PF3D7_0511500.1-p1	7561	T	RNA pseudouridylate synthase, putative OS=Plasmodium_falciparum_3D7 GN=PF3D7_0511500	PF3D7_0511500	1	IIHSAREETNDKEK	0.0742752	1	1.04	1.065	1.126	1.043	1.008	1.066	1.172	1.134	1.119	0.774	0.713	0.739	1.114	1.093	1.098	1.057	1.052	1.066	0.905	0.934	0.912	0.942	0.927	0.918
PF3D7_0511500.1-p1	6882	S	RNA pseudouridylate synthase, putative OS=Plasmodium_falciparum_3D7 GN=PF3D7_0511500	PF3D7_0511500	1	LSDQPLSAK	0.00416639	1	1.205	1.078	1.089	1.05	0.993	1.086	1.049	0.925	1.034	0.766	0.899	0.827	1.114	1.093	1.098	1.057	1.052	1.066	0.905	0.934	0.912	0.942	0.927	0.918
PF3D7_0511500.1-p1	9180	S	RNA pseudouridylate synthase, putative OS=Plasmodium_falciparum_3D7 GN=PF3D7_0511500	PF3D7_0511500	1	NGSHIYLR	0.00614776	1													1.114	1.093	1.098	1.057	1.052	1.066	0.905	0.934	0.912	0.942	0.927	0.918
PF3D7_0511500.1-p1	7873	S	RNA pseudouridylate synthase, putative OS=Plasmodium_falciparum_3D7 GN=PF3D7_0511500	PF3D7_0511500	1	NLLSKENLK	0.0340573	1	1.497	1.428	1.679	0.973	1.036	0.964	1.062	0.968	1.058	0.486	0.436	0.413	1.114	1.093	1.098	1.057	1.052	1.066	0.905	0.934	0.912	0.942	0.927	0.918
PF3D7_0511500.1-p1	5998	S	RNA pseudouridylate synthase, putative OS=Plasmodium_falciparum_3D7 GN=PF3D7_0511500	PF3D7_0511500	1	NINDDSDDNNK	6.77011e-05	1	1.018	1.035	1.047	0.909	0.915	0.923	0.822	0.849	0.868	1.197	1.197	1.222	1.114	1.093	1.098	1.057	1.052	1.066	0.905	0.934	0.912	0.942	0.927	0.918
PF3D7_0511500.1-p1	3076	S	RNA pseudouridylate synthase, putative OS=Plasmodium_falciparum_3D7 GN=PF3D7_0511500	PF3D7_0511500	1	NNSIIDSDNER	0.000201251	3	0.934	1.075	0.96	0.925	0.875	0.77	1.041	1.095	1.061	1.089	1.123	1.051	1.114	1.093	1.098	1.057	1.052	1.066	0.905	0.934	0.912	0.942	0.927	0.918
PF3D7_0511500.1-p1	9850	S	RNA pseudouridylate synthase, putative OS=Plasmodium_falciparum_3D7 GN=PF3D7_0511500	PF3D7_0511500	0.996	NNSNSVNSNYLNK	0.0469398	2	1.001	0.974	1.059	1.09	1.044	1.054	0.958	1.012	0.869	1.012	0.952	0.974	1.114	1.093	1.098	1.057	1.052	1.066	0.905	0.934	0.912	0.942	0.927	0.918
PF3D7_0511500.1-p1	7697	S	RNA pseudouridylate synthase, putative OS=Plasmodium_falciparum_3D7 GN=PF3D7_0511500	PF3D7_0511500	1	NNVNINDSYEEGEEEGDGK	2.18447e-06	2	1.273	1.319	1.332	1.251	1.242	1.323	0.827	0.782	0.773	0.66	0.609	0.608	1.114	1.093	1.098	1.057	1.052	1.066	0.905	0.934	0.912	0.942	0.927	0.918
PF3D7_0511500.1-p1	2428	S	RNA pseudouridylate synthase, putative OS=Plasmodium_falciparum_3D7 GN=PF3D7_0511500	PF3D7_0511500	1	NYSDDEDSNNR	2.80804e-05	1	1.132	1.123	1.096	0.947	0.875	0.946	0.852	0.791	0.849	1.126	1.1	1.163	1.114	1.093	1.098	1.057	1.052	1.066	0.905	0.934	0.912	0.942	0.927	0.918
PF3D7_0511500.1-p1	2433	S	RNA pseudouridylate synthase, putative OS=Plasmodium_falciparum_3D7 GN=PF3D7_0511500	PF3D7_0511500	1	NYSDDEDSNNR	0.000118234	1	1.226	1.183	1.236	1.011	0.936	1.029	0.808	0.791	0.837	1.083	0.95	0.908	1.114	1.093	1.098	1.057	1.052	1.066	0.905	0.934	0.912	0.942	0.927	0.918
PF3D7_0511500.1-p1	2571	S	RNA pseudouridylate synthase, putative OS=Plasmodium_falciparum_3D7 GN=PF3D7_0511500	PF3D7_0511500	1	RLDDSYNK	0.029326	1	0.866	0.932	1.013	0.728	0.843	0.791	1.153	1.05	1.179	1.132	1.147	1.167	1.114	1.093	1.098	1.057	1.052	1.066	0.905	0.934	0.912	0.942	0.927	0.918
PF3D7_0511500.1-p1	6877	S	RNA pseudouridylate synthase, putative OS=Plasmodium_falciparum_3D7 GN=PF3D7_0511500	PF3D7_0511500	1	RLSDQPLSAK	5.02707e-05	2	1.224	1.248	1.223	1.212	1.244	1.309	0.859	0.886	0.822	0.703	0.645	0.625	1.114	1.093	1.098	1.057	1.052	1.066	0.905	0.934	0.912	0.942	0.927	0.918
PF3D7_0511500.1-p1	9652	S	RNA pseudouridylate synthase, putative OS=Plasmodium_falciparum_3D7 GN=PF3D7_0511500	PF3D7_0511500	1	SLSESNLMNLVCELNNIEK	7.9983e-06	1													1.114	1.093	1.098	1.057	1.052	1.066	0.905	0.934	0.912	0.942	0.927	0.918
PF3D7_0511500.1-p1	6836	S	RNA pseudouridylate synthase, putative OS=Plasmodium_falciparum_3D7 GN=PF3D7_0511500	PF3D7_0511500	1	TSVGLNSPTSNR	0.000425375	5	0.963	1.021	1.023	1.257	1.167	1.328	0.883	0.901	0.884	0.865	0.859	0.848	1.114	1.093	1.098	1.057	1.052	1.066	0.905	0.934	0.912	0.942	0.927	0.918
PF3D7_0511500.1-p1	2082	S	RNA pseudouridylate synthase, putative OS=Plasmodium_falciparum_3D7 GN=PF3D7_0511500	PF3D7_0511500	1	YTSDVNLNELYYNEK	3.63575e-07	2	1.158	1.162	1.181	1.16	1.174	1.181	0.851	0.844	0.796	0.844	0.821	0.829	1.114	1.093	1.098	1.057	1.052	1.066	0.905	0.934	0.912	0.942	0.927	0.918
PF3D7_0511800.1-p1	409	S	inositol-3-phosphate synthase OS=Plasmodium_falciparum_3D7 GN=PF3D7_0511800	PF3D7_0511800	1	SIDYCEGDSLNEK	0.000581927	2	0.924	0.959	1.033	1.129	1.071	1.085	1.029	0.959	0.993	0.981	0.873	0.964	0.677	0.67	0.669	0.689	0.704	0.726	1.227	1.222	1.258	1.431	1.453	1.454
PF3D7_0512300.1-p1	94	T	CDK-activating kinase assembly factor MAT1 OS=Plasmodium_falciparum_3D7 GN=PF3D7_0512300	PF3D7_0512300	1	HNFENTPLYNNYLEK	4.59109e-07	6	0.994	1.017	0.999	1.077	1.077	1.142	1.001	0.967	0.96	0.914	0.929	0.924
PF3D7_0512600.1-p1	32	T	ras-related protein Rab-1B OS=Plasmodium_falciparum_3D7 GN=PF3D7_0512600	PF3D7_0512600	1	FADDTYTDSYISTIGVDFK	1.961e-06	3	1.164	1.199	1.198	1.192	1.258	1.215	0.849	0.866	0.821	0.761	0.743	0.733	0.945	0.931	0.931	0.889	0.901	0.891	1.1	1.071	1.082	1.112	1.122	1.083
PF3D7_0512600.1-p1	72	T	ras-related protein Rab-1B OS=Plasmodium_falciparum_3D7 GN=PF3D7_0512600	PF3D7_0512600	1	FRTITSSYYR	0.00389461	2	1.062	1.061	1.108	1.325	1.276	1.36	0.896	0.879	0.843	0.757	0.701	0.731	0.945	0.931	0.931	0.889	0.901	0.891	1.1	1.071	1.082	1.112	1.122	1.083
PF3D7_0513600.1-p1	1097	S	deoxyribodipyrimidine photo-lyase, putative OS=Plasmodium_falciparum_3D7 GN=PF3D7_0513600	PF3D7_0513600	1	KNSNISIEEK	0.00163568	1													1.061	1.041	1.041	0.949	0.982	0.916	1.12	1.163	1.114	0.796	0.867	0.845
PF3D7_0513600.1-p1	510	S	deoxyribodipyrimidine photo-lyase, putative OS=Plasmodium_falciparum_3D7 GN=PF3D7_0513600	PF3D7_0513600	1	LPDIGSPATNNVK	0.0172953	1	1.051	1.082	1.117	1.056	1.043	0.974	1.24	1.083	1.099	0.857	0.727	0.672	1.061	1.041	1.041	0.949	0.982	0.916	1.12	1.163	1.114	0.796	0.867	0.845
PF3D7_0514900.1-p1	373	S	conserved Plasmodium protein, unknown function OS=Plasmodium_falciparum_3D7 GN=PF3D7_0514900	PF3D7_0514900	1	NYNYLNTSNDHSNLSQR	1.56387e-06	1	1.058	1.104	1.052	1.002	0.948	1.013	1.05	1.01	1.011	0.97	0.884	0.897
PF3D7_0515000.1-p1	55	S	pre-mRNA-splicing factor CWC2, putative OS=Plasmodium_falciparum_3D7 GN=PF3D7_0515000	PF3D7_0515000	1	YKEEGEQEKSEELPK	0.00382083	1	0.963	0.984	0.978	1	0.936	1.028	0.877	0.899	0.872	1.162	1.133	1.167	1.044	1.008	0.964	1.072	1.051	1.026	0.976	1	0.972	1.018	0.97	0.977
PF3D7_0515300.1-p1	1362	S	phosphatidylinositol 3-kinase OS=Plasmodium_falciparum_3D7 GN=PF3D7_0515300	PF3D7_0515300	1	ENSLDTPMR	0.0167221	1	0.976	1.055	1.039	1.014	0.946	1.01	1.008	1.052	0.958	1.018	0.955	0.969	1.024	1.02	1.004	0.841	0.854	0.938	1.112	1.01	1.028	1.16	1.05	1.019
PF3D7_0515300.1-p1	1036	S	phosphatidylinositol 3-kinase OS=Plasmodium_falciparum_3D7 GN=PF3D7_0515300	PF3D7_0515300	1	IGSNHFFLK	0.00064953	1	0.602	0.641	0.656	0.518	0.533	0.541	1.451	1.423	1.473	1.409	1.353	1.4	1.024	1.02	1.004	0.841	0.854	0.938	1.112	1.01	1.028	1.16	1.05	1.019
PF3D7_0515300.1-p1	1452	S	phosphatidylinositol 3-kinase OS=Plasmodium_falciparum_3D7 GN=PF3D7_0515300	PF3D7_0515300	1	NIFSDDNK	0.0763872	1													1.024	1.02	1.004	0.841	0.854	0.938	1.112	1.01	1.028	1.16	1.05	1.019
PF3D7_0515300.1-p1	1478	S	phosphatidylinositol 3-kinase OS=Plasmodium_falciparum_3D7 GN=PF3D7_0515300	PF3D7_0515300	1	NISYEHFNEYPYDNK	0.00844692	1													1.024	1.02	1.004	0.841	0.854	0.938	1.112	1.01	1.028	1.16	1.05	1.019
PF3D7_0515300.1-p1	254	T	phosphatidylinositol 3-kinase OS=Plasmodium_falciparum_3D7 GN=PF3D7_0515300	PF3D7_0515300	1	YDDDKYDTCDDNKYNK	0.000427965	1	0.926	0.926	0.988	0.858	0.865	0.853	1.122	1.059	1.148	1.074	1.067	1.114	1.024	1.02	1.004	0.841	0.854	0.938	1.112	1.01	1.028	1.16	1.05	1.019
PF3D7_0515300.1-p1	90	S	phosphatidylinositol 3-kinase OS=Plasmodium_falciparum_3D7 GN=PF3D7_0515300	PF3D7_0515300	1	YNSNLEGNQGFNK	0.00013597	1	0.936	1.021	0.991	0.994	1.022	1.038	1.024	1.025	1.055	0.962	0.989	0.943	1.024	1.02	1.004	0.841	0.854	0.938	1.112	1.01	1.028	1.16	1.05	1.019
PF3D7_0515400.1-p1	67	S	conserved protein, unknown function OS=Plasmodium_falciparum_3D7 GN=PF3D7_0515400	PF3D7_0515400	1	TISFVDEFFVK	0.000216623	1	0.489	0.534	0.506	0.538	0.544	0.6	1.372	1.52	1.524	1.513	1.426	1.435
PF3D7_0515700.1-p1	399	S	glideosome-associated protein 40, putative OS=Plasmodium_falciparum_3D7 GN=PF3D7_0515700	PF3D7_0515700	1	ESVNSSSQQYSVHK	3.66929e-06	1	0.707	0.763	0.764	0.73	0.819	0.77	1.057	1.133	1.237	1.331	1.37	1.319	1	1.124	0.99	0.58	0.687	0.662	1.156	1.239	1.272	1.027	0.99	1.073
PF3D7_0515700.1-p1	393	S	glideosome-associated protein 40, putative OS=Plasmodium_falciparum_3D7 GN=PF3D7_0515700	PF3D7_0515700	1	ESVNSSSQQYSVHK	0.000216623	1	0.803	0.827	0.846	0.927	0.991	0.997	1.111	1.113	1.089	1.117	1.131	1.047	1	1.124	0.99	0.58	0.687	0.662	1.156	1.239	1.272	1.027	0.99	1.073
PF3D7_0515700.1-p1	12	S	glideosome-associated protein 40, putative OS=Plasmodium_falciparum_3D7 GN=PF3D7_0515700	PF3D7_0515700	1	FNIPEWSDIER	0.00177415	2	1.087	1.122	1.085	1.03	1.078	1.046	1.153	1.062	1.083	0.775	0.76	0.719	1	1.124	0.99	0.58	0.687	0.662	1.156	1.239	1.272	1.027	0.99	1.073
PF3D7_0515700.1-p1	409	S	glideosome-associated protein 40, putative OS=Plasmodium_falciparum_3D7 GN=PF3D7_0515700	PF3D7_0515700	1	GTSHMDSSSNQTSHGVISADEGR	4.67564e-08	8	0.541	0.537	0.584	0.506	0.586	0.603	1.042	1.264	1.279	1.655	1.708	1.695	1	1.124	0.99	0.58	0.687	0.662	1.156	1.239	1.272	1.027	0.99	1.073
PF3D7_0515700.1-p1	420	S	glideosome-associated protein 40, putative OS=Plasmodium_falciparum_3D7 GN=PF3D7_0515700	PF3D7_0515700	1	GTSHMDSSSNQTSHGVISADEGR	5.24923e-09	9	0.727	0.725	0.744	0.797	0.842	0.825	1.166	1.209	1.227	1.231	1.266	1.242	1	1.124	0.99	0.58	0.687	0.662	1.156	1.239	1.272	1.027	0.99	1.073
PF3D7_0515700.1-p1	415	S	glideosome-associated protein 40, putative OS=Plasmodium_falciparum_3D7 GN=PF3D7_0515700	PF3D7_0515700	0.995	GTSHMDSSSNQTSHGVISADEGR	5.24923e-09	9	0.727	0.725	0.744	0.797	0.842	0.825	1.166	1.209	1.227	1.231	1.266	1.242	1	1.124	0.99	0.58	0.687	0.662	1.156	1.239	1.272	1.027	0.99	1.073
PF3D7_0515700.1-p1	414	T	glideosome-associated protein 40, putative OS=Plasmodium_falciparum_3D7 GN=PF3D7_0515700	PF3D7_0515700	0.994	GTSHMDSSSNQTSHGVISADEGR	2.14153e-07	4	0.809	0.844	0.866	0.854	0.827	0.897	1.156	1.227	1.228	1.119	1.102	1.071	1	1.124	0.99	0.58	0.687	0.662	1.156	1.239	1.272	1.027	0.99	1.073
PF3D7_0515700.1-p1	410	S	glideosome-associated protein 40, putative OS=Plasmodium_falciparum_3D7 GN=PF3D7_0515700	PF3D7_0515700	0.988	GTSHMDSSSNQTSHGVISADEGR	1.20526e-05	1													1	1.124	0.99	0.58	0.687	0.662	1.156	1.239	1.272	1.027	0.99	1.073
PF3D7_0515700.1-p1	411	S	glideosome-associated protein 40, putative OS=Plasmodium_falciparum_3D7 GN=PF3D7_0515700	PF3D7_0515700	0.994	GTSHMDSSSNQTSHGVISADEGR	1.20526e-05	1													1	1.124	0.99	0.58	0.687	0.662	1.156	1.239	1.272	1.027	0.99	1.073
PF3D7_0515700.1-p1	445	S	glideosome-associated protein 40, putative OS=Plasmodium_falciparum_3D7 GN=PF3D7_0515700	PF3D7_0515700	0.989	NYSSKQHEMLDSQA	0.102399	1													1	1.124	0.99	0.58	0.687	0.662	1.156	1.239	1.272	1.027	0.99	1.073
PF3D7_0515700.1-p1	372	S	glideosome-associated protein 40, putative OS=Plasmodium_falciparum_3D7 GN=PF3D7_0515700	PF3D7_0515700	0.989	QGTQASKPFLSSADNEEDEESSFSSNDSK	4.13262e-05	1													1	1.124	0.99	0.58	0.687	0.662	1.156	1.239	1.272	1.027	0.99	1.073
PF3D7_0515700.1-p1	359	S	glideosome-associated protein 40, putative OS=Plasmodium_falciparum_3D7 GN=PF3D7_0515700	PF3D7_0515700	0.989	QGTQASKPFLSSADNEEDEESSFSSNDSK	4.13262e-05	1													1	1.124	0.99	0.58	0.687	0.662	1.156	1.239	1.272	1.027	0.99	1.073
PF3D7_0515700.1-p1	382	S	glideosome-associated protein 40, putative OS=Plasmodium_falciparum_3D7 GN=PF3D7_0515700	PF3D7_0515700	1	SYQGSQDYDDK	0.000130228	2	0.755	0.756	0.723	0.765	0.733	0.757	1.261	1.259	1.251	1.277	1.21	1.254	1	1.124	0.99	0.58	0.687	0.662	1.156	1.239	1.272	1.027	0.99	1.073
PF3D7_0516200.1-p1	8	T	40S ribosomal protein S11 OS=Plasmodium_falciparum_3D7 GN=PF3D7_0516200	PF3D7_0516200	1	KVKTPQPETAIVSGPQPK	1.95418e-06	1	0.953	1.015	0.941	1.013	0.973	1.036	1.007	0.989	0.984	1.089	1.001	0.999	1.082	1.038	1.082	1.062	1.048	1.022	0.953	0.952	0.954	0.957	0.964	0.96
PF3D7_0516200.1-p1	139	S	40S ribosomal protein S11 OS=Plasmodium_falciparum_3D7 GN=PF3D7_0516200	PF3D7_0516200	0.996	IEDVTPIPTDSTR	8.88408e-05	2	0.974	1.035	0.997	0.997	0.969	0.923	1.07	0.996	1.063	1	0.969	1.008	1.082	1.038	1.082	1.062	1.048	1.022	0.953	0.952	0.954	0.957	0.964	0.96
PF3D7_0516200.1-p1	17	S	40S ribosomal protein S11 OS=Plasmodium_falciparum_3D7 GN=PF3D7_0516200	PF3D7_0516200	1	TPQPETAIVSGPQPK	1.49993e-05	2	1.118	1.051	1.073	0.873	1.104	0.931	1.127	1.026	1.102	0.878	0.85	0.868	1.082	1.038	1.082	1.062	1.048	1.022	0.953	0.952	0.954	0.957	0.964	0.96
PF3D7_0516400.1-p1	267	S	phosducin-like protein 1, putative OS=Plasmodium_falciparum_3D7 GN=PF3D7_0516400	PF3D7_0516400	1	DNNSDNYDDEDELNK	7.83318e-06	2	1.067	1.03	1.085	1.307	1.218	1.249	0.863	0.838	0.861	0.866	0.84	0.777	0.808	0.832	0.89	0.978	0.903	0.873	1.146	1.122	1.14	1.105	1.132	1.128
PF3D7_0516400.1-p1	306	S	phosducin-like protein 1, putative OS=Plasmodium_falciparum_3D7 GN=PF3D7_0516400	PF3D7_0516400	1	GNQHYDNSDNSSVEDK	2.34447e-07	2	0.828	0.856	0.821	0.878	0.867	0.898	1.326	1.333	1.321	0.965	0.937	0.97	0.808	0.832	0.89	0.978	0.903	0.873	1.146	1.122	1.14	1.105	1.132	1.128
PF3D7_0516400.1-p1	309	S	phosducin-like protein 1, putative OS=Plasmodium_falciparum_3D7 GN=PF3D7_0516400	PF3D7_0516400	1	GNQHYDNSDNSSVEDK	3.05086e-05	1													0.808	0.832	0.89	0.978	0.903	0.873	1.146	1.122	1.14	1.105	1.132	1.128
PF3D7_0516400.1-p1	310	S	phosducin-like protein 1, putative OS=Plasmodium_falciparum_3D7 GN=PF3D7_0516400	PF3D7_0516400	1	GNQHYDNSDNSSVEDKEIHSR	5.70683e-05	1	1.048	1.032	1.122	1.03	1.064	0.956	1.138	1.104	1.053	0.913	0.74	0.799	0.808	0.832	0.89	0.978	0.903	0.873	1.146	1.122	1.14	1.105	1.132	1.128
PF3D7_0516800.1-p1	2016	S	AP2 domain transcription factor AP2-O2, putative OS=Plasmodium_falciparum_3D7 GN=PF3D7_0516800	PF3D7_0516800	0.998	HINDQVENQMNSPTR	1.96983e-07	3	0.912	1.001	0.931	1.461	1.19	1.525	0.892	0.876	0.847	0.782	0.727	0.856	0.86	0.927	0.953	0.917	0.998	0.971	0.964	0.94	1.078	1.223	1.092	1.167
PF3D7_0516800.1-p1	1797	S	AP2 domain transcription factor AP2-O2, putative OS=Plasmodium_falciparum_3D7 GN=PF3D7_0516800	PF3D7_0516800	0.984	MVVDKDNKEDSSDDINSR	0.00772288	1	0.591	0.568	0.642	0.47	0.57	0.552	1.223	1.264	1.367	1.748	1.5	1.504	0.86	0.927	0.953	0.917	0.998	0.971	0.964	0.94	1.078	1.223	1.092	1.167
PF3D7_0516800.1-p1	1528	S	AP2 domain transcription factor AP2-O2, putative OS=Plasmodium_falciparum_3D7 GN=PF3D7_0516800	PF3D7_0516800	1	SAGSCISSTSSCYK	0.000352783	1	0.957	0.951	0.911	1.042	0.948	1.041	0.966	0.909	0.901	1.145	1.123	1.107	0.86	0.927	0.953	0.917	0.998	0.971	0.964	0.94	1.078	1.223	1.092	1.167
PF3D7_0516800.1-p1	1529	S	AP2 domain transcription factor AP2-O2, putative OS=Plasmodium_falciparum_3D7 GN=PF3D7_0516800	PF3D7_0516800	1	SAGSCISSTSSCYK	0.000352783	1	0.957	0.951	0.911	1.042	0.948	1.041	0.966	0.909	0.901	1.145	1.123	1.107	0.86	0.927	0.953	0.917	0.998	0.971	0.964	0.94	1.078	1.223	1.092	1.167
PF3D7_0516800.1-p1	2167	S	AP2 domain transcription factor AP2-O2, putative OS=Plasmodium_falciparum_3D7 GN=PF3D7_0516800	PF3D7_0516800	1	SICSHYK	0.0329486	1	0.859	0.813	0.862	0.777	0.771	0.773	1.318	1.157	1.218	1.14	1.129	1.183	0.86	0.927	0.953	0.917	0.998	0.971	0.964	0.94	1.078	1.223	1.092	1.167
PF3D7_0516800.1-p1	1514	S	AP2 domain transcription factor AP2-O2, putative OS=Plasmodium_falciparum_3D7 GN=PF3D7_0516800	PF3D7_0516800	1	SPGCLSLK	0.00433165	3	0.683	0.69	0.694	0.761	0.741	0.85	1.419	1.326	1.347	1.231	1.13	1.128	0.86	0.927	0.953	0.917	0.998	0.971	0.964	0.94	1.078	1.223	1.092	1.167
PF3D7_0516900.1-p1	97	S	60S ribosomal protein L2 OS=Plasmodium_falciparum_3D7 GN=PF3D7_0516900	PF3D7_0516900	1	APLSVGNILPIGK	0.00026993	1	1.209	1.284	1.294	0.97	0.995	1.06	0.99	0.87	0.938	0.803	0.812	0.776	1.132	1.078	1.062	1.086	1.076	1.105	0.953	0.936	0.913	0.798	0.841	0.823
PF3D7_0516900.1-p1	140	S	60S ribosomal protein L2 OS=Plasmodium_falciparum_3D7 GN=PF3D7_0516900	PF3D7_0516900	1	ASGCYATVVGQSEDGKK	3.63575e-07	1	1.206	1.243	1.252	1.229	1.118	1.197	0.734	0.749	0.76	0.828	0.843	0.842	1.132	1.078	1.062	1.086	1.076	1.105	0.953	0.936	0.913	0.798	0.841	0.823
PF3D7_0516900.1-p1	14	S	60S ribosomal protein L2 OS=Plasmodium_falciparum_3D7 GN=PF3D7_0516900	PF3D7_0516900	1	GRGSIFK	0.0776872	1	1.613	1.457	1.721	0.774	0.731	0.719	1.041	0.857	0.932	0.74	0.767	0.648	1.132	1.078	1.062	1.086	1.076	1.105	0.953	0.936	0.913	0.798	0.841	0.823
PF3D7_0517000.1-p1	38	S	60S ribosomal protein L12, putative OS=Plasmodium_falciparum_3D7 GN=PF3D7_0517000	PF3D7_0517000	1	LGPLGLSPK	0.00105657	3	0.961	0.976	0.998	0.858	0.828	0.855	1.162	1.163	1.16	1.045	1.015	0.978	1.158	1.136	1.114	1.126	1.124	1.15	1.019	0.976	0.988	0.746	0.739	0.714
PF3D7_0517300.1-p1	205	S	serine/arginine-rich splicing factor 1 OS=Plasmodium_falciparum_3D7 GN=PF3D7_0517300	PF3D7_0517300	1	HRSYSSR	0.0412311	3	1.341	1.398	1.37	1.461	1.4	1.431	0.68	0.654	0.677	0.504	0.537	0.546	1.102	1.186	1.142	1	0.958	0.947	0.893	0.963	0.913	0.956	0.942	0.988
PF3D7_0517300.1-p1	207	S	serine/arginine-rich splicing factor 1 OS=Plasmodium_falciparum_3D7 GN=PF3D7_0517300	PF3D7_0517300	1	HRSYSSR	0.0412311	3	1.341	1.398	1.37	1.461	1.4	1.431	0.68	0.654	0.677	0.504	0.537	0.546	1.102	1.186	1.142	1	0.958	0.947	0.893	0.963	0.913	0.956	0.942	0.988
PF3D7_0517300.1-p1	208	S	serine/arginine-rich splicing factor 1 OS=Plasmodium_falciparum_3D7 GN=PF3D7_0517300	PF3D7_0517300	1	HRSYSSR	0.0160784	4	1.594	1.574	1.646	1.189	1.156	1.203	0.685	0.642	0.684	0.482	0.507	0.637	1.102	1.186	1.142	1	0.958	0.947	0.893	0.963	0.913	0.956	0.942	0.988
PF3D7_0517300.1-p1	17	S	serine/arginine-rich splicing factor 1 OS=Plasmodium_falciparum_3D7 GN=PF3D7_0517300	PF3D7_0517300	0.993	IYVGNLPSHVSSR	5.55261e-05	1													1.102	1.186	1.142	1	0.958	0.947	0.893	0.963	0.913	0.956	0.942	0.988
PF3D7_0517300.1-p1	275	T	serine/arginine-rich splicing factor 1 OS=Plasmodium_falciparum_3D7 GN=PF3D7_0517300	PF3D7_0517300	1	NNRTISKSR	0.0260801	2	1.462	1.429	1.508	0.81	0.9	0.912	0.841	0.759	0.839	0.815	0.831	0.894	1.102	1.186	1.142	1	0.958	0.947	0.893	0.963	0.913	0.956	0.942	0.988
PF3D7_0517300.1-p1	277	S	serine/arginine-rich splicing factor 1 OS=Plasmodium_falciparum_3D7 GN=PF3D7_0517300	PF3D7_0517300	1	NNRTISKSR	0.0260801	2	1.462	1.429	1.508	0.81	0.9	0.912	0.841	0.759	0.839	0.815	0.831	0.894	1.102	1.186	1.142	1	0.958	0.947	0.893	0.963	0.913	0.956	0.942	0.988
PF3D7_0517300.1-p1	279	S	serine/arginine-rich splicing factor 1 OS=Plasmodium_falciparum_3D7 GN=PF3D7_0517300	PF3D7_0517300	1	NNRTISKSR	0.0260801	2	1.462	1.429	1.508	0.81	0.9	0.912	0.841	0.759	0.839	0.815	0.831	0.894	1.102	1.186	1.142	1	0.958	0.947	0.893	0.963	0.913	0.956	0.942	0.988
PF3D7_0517300.1-p1	253	T	serine/arginine-rich splicing factor 1 OS=Plasmodium_falciparum_3D7 GN=PF3D7_0517300	PF3D7_0517300	1	RDTYDK	0.0369799	1	1.557	1.577	1.55	0.836	0.871	0.815	0.858	0.864	0.839	0.815	0.686	0.733	1.102	1.186	1.142	1	0.958	0.947	0.893	0.963	0.913	0.956	0.942	0.988
PF3D7_0517300.1-p1	259	S	serine/arginine-rich splicing factor 1 OS=Plasmodium_falciparum_3D7 GN=PF3D7_0517300	PF3D7_0517300	1	RSYSRSLSYQER	0.000240491	1	1.117	1.15	1.009	0.99	0.978	1.033	0.797	0.802	0.877	1.089	1.059	1.1	1.102	1.186	1.142	1	0.958	0.947	0.893	0.963	0.913	0.956	0.942	0.988
PF3D7_0517300.1-p1	261	S	serine/arginine-rich splicing factor 1 OS=Plasmodium_falciparum_3D7 GN=PF3D7_0517300	PF3D7_0517300	1	RSYSRSLSYQER	0.000240491	1	1.117	1.15	1.009	0.99	0.978	1.033	0.797	0.802	0.877	1.089	1.059	1.1	1.102	1.186	1.142	1	0.958	0.947	0.893	0.963	0.913	0.956	0.942	0.988
PF3D7_0517300.1-p1	263	S	serine/arginine-rich splicing factor 1 OS=Plasmodium_falciparum_3D7 GN=PF3D7_0517300	PF3D7_0517300	1	RSYSRSLSYQER	0.000240491	1	1.117	1.15	1.009	0.99	0.978	1.033	0.797	0.802	0.877	1.089	1.059	1.1	1.102	1.186	1.142	1	0.958	0.947	0.893	0.963	0.913	0.956	0.942	0.988
PF3D7_0517300.1-p1	218	S	serine/arginine-rich splicing factor 1 OS=Plasmodium_falciparum_3D7 GN=PF3D7_0517300	PF3D7_0517300	1	RSYTRSR	0.0492749	1	1.49	1.458	1.923	0.879	0.891	0.89	0.824	0.877	0.74	0.652	0.709	0.669	1.102	1.186	1.142	1	0.958	0.947	0.893	0.963	0.913	0.956	0.942	0.988
PF3D7_0517300.1-p1	220	T	serine/arginine-rich splicing factor 1 OS=Plasmodium_falciparum_3D7 GN=PF3D7_0517300	PF3D7_0517300	1	RSYTRSR	0.0492749	1	1.49	1.458	1.923	0.879	0.891	0.89	0.824	0.877	0.74	0.652	0.709	0.669	1.102	1.186	1.142	1	0.958	0.947	0.893	0.963	0.913	0.956	0.942	0.988
PF3D7_0517300.1-p1	222	S	serine/arginine-rich splicing factor 1 OS=Plasmodium_falciparum_3D7 GN=PF3D7_0517300	PF3D7_0517300	1	RSYTRSR	0.0492749	1	1.49	1.458	1.923	0.879	0.891	0.89	0.824	0.877	0.74	0.652	0.709	0.669	1.102	1.186	1.142	1	0.958	0.947	0.893	0.963	0.913	0.956	0.942	0.988
PF3D7_0517300.1-p1	265	S	serine/arginine-rich splicing factor 1 OS=Plasmodium_falciparum_3D7 GN=PF3D7_0517300	PF3D7_0517300	1	SLSYQER	0.0246577	2	0.913	1.009	0.97	1.069	1.084	1.062	0.99	0.904	1.028	0.951	1.04	0.979	1.102	1.186	1.142	1	0.958	0.947	0.893	0.963	0.913	0.956	0.942	0.988
PF3D7_0517300.1-p1	289	S	serine/arginine-rich splicing factor 1 OS=Plasmodium_falciparum_3D7 GN=PF3D7_0517300	PF3D7_0517300	0.997	SSSWSHK	0.136193	1	1.017	1.059	1.057	1.116	1.053	1.029	1.054	0.999	1.057	0.872	0.827	0.86	1.102	1.186	1.142	1	0.958	0.947	0.893	0.963	0.913	0.956	0.942	0.988
PF3D7_0517300.1-p1	210	S	serine/arginine-rich splicing factor 1 OS=Plasmodium_falciparum_3D7 GN=PF3D7_0517300	PF3D7_0517300	1	SYSSRSYSR	0.0187128	2	1.134	1.128	1.113	1.193	1.061	1.178	0.742	0.726	0.783	0.933	0.993	1.015	1.102	1.186	1.142	1	0.958	0.947	0.893	0.963	0.913	0.956	0.942	0.988
PF3D7_0517300.1-p1	231	S	serine/arginine-rich splicing factor 1 OS=Plasmodium_falciparum_3D7 GN=PF3D7_0517300	PF3D7_0517300	1	SYSSRSYSR	0.0187128	2	1.134	1.128	1.113	1.193	1.061	1.178	0.742	0.726	0.783	0.933	0.993	1.015	1.102	1.186	1.142	1	0.958	0.947	0.893	0.963	0.913	0.956	0.942	0.988
PF3D7_0517300.1-p1	212	S	serine/arginine-rich splicing factor 1 OS=Plasmodium_falciparum_3D7 GN=PF3D7_0517300	PF3D7_0517300	1	SYSSRSYSR	0.00312464	5	0.68	0.678	0.773	0.612	0.679	0.589	1.149	1.096	1.211	1.471	1.473	1.59	1.102	1.186	1.142	1	0.958	0.947	0.893	0.963	0.913	0.956	0.942	0.988
PF3D7_0517300.1-p1	233	S	serine/arginine-rich splicing factor 1 OS=Plasmodium_falciparum_3D7 GN=PF3D7_0517300	PF3D7_0517300	1	SYSSRSYSR	0.00312464	5	0.68	0.678	0.773	0.612	0.679	0.589	1.149	1.096	1.211	1.471	1.473	1.59	1.102	1.186	1.142	1	0.958	0.947	0.893	0.963	0.913	0.956	0.942	0.988
PF3D7_0517300.1-p1	228	S	serine/arginine-rich splicing factor 1 OS=Plasmodium_falciparum_3D7 GN=PF3D7_0517300	PF3D7_0517300	1	SYSSRSYSR	0.00312464	5	0.68	0.678	0.773	0.612	0.679	0.589	1.149	1.096	1.211	1.471	1.473	1.59	1.102	1.186	1.142	1	0.958	0.947	0.893	0.963	0.913	0.956	0.942	0.988
PF3D7_0517300.1-p1	224	S	serine/arginine-rich splicing factor 1 OS=Plasmodium_falciparum_3D7 GN=PF3D7_0517300	PF3D7_0517300	1	SYTRSRSR	0.00236131	1	0.619	0.723	0.779	0.639	0.656	0.633	1.193	1.169	1.183	1.398	1.529	1.48	1.102	1.186	1.142	1	0.958	0.947	0.893	0.963	0.913	0.956	0.942	0.988
PF3D7_0517300.1-p1	287	S	serine/arginine-rich splicing factor 1 OS=Plasmodium_falciparum_3D7 GN=PF3D7_0517300	PF3D7_0517300	1	TNSRSSSWSHK	0.0646584	1													1.102	1.186	1.142	1	0.958	0.947	0.893	0.963	0.913	0.956	0.942	0.988
PF3D7_0517300.1-p1	44	S	serine/arginine-rich splicing factor 1 OS=Plasmodium_falciparum_3D7 GN=PF3D7_0517300	PF3D7_0517300	0.996	TVSGAAFAFIEFEDAR	2.01638e-06	1													1.102	1.186	1.142	1	0.958	0.947	0.893	0.963	0.913	0.956	0.942	0.988
PF3D7_0517400.1-p1	1125	S	FACT complex subunit SPT16, putative OS=Plasmodium_falciparum_3D7 GN=PF3D7_0517400	PF3D7_0517400	1	FAYKSDEDDEGYNK	2.86688e-05	4	1.142	1.18	1.197	1.292	1.156	1.204	0.908	0.807	0.89	0.777	0.72	0.728	1.032	1.012	1.043	0.973	0.983	0.99	0.975	0.974	0.992	1.031	1.03	1.021
PF3D7_0517400.1-p1	1027	S	FACT complex subunit SPT16, putative OS=Plasmodium_falciparum_3D7 GN=PF3D7_0517400	PF3D7_0517400	1	TILSDIDSFVNSK	1.73521e-05	5	1.004	1.015	1.026	0.894	0.946	0.867	1.184	1.066	1.16	0.925	0.991	0.923	1.032	1.012	1.043	0.973	0.983	0.99	0.975	0.974	0.992	1.031	1.03	1.021
PF3D7_0517700.1-p1	22	S	eukaryotic translation initiation factor 3 subunit B, putative OS=Plasmodium_falciparum_3D7 GN=PF3D7_0517700	PF3D7_0517700	1	ELVDFLSEDSDNGDENLLNK	2.83614e-06	3	1.001	1.01	1.009	1.05	1.066	1.059	1.064	1.094	1.038	0.901	0.842	0.865	1.191	1.148	1.166	0.914	0.885	0.883	0.898	0.901	0.913	0.947	0.983	0.997
PF3D7_0517700.1-p1	19	S	eukaryotic translation initiation factor 3 subunit B, putative OS=Plasmodium_falciparum_3D7 GN=PF3D7_0517700	PF3D7_0517700	1	ELVDFLSEDSDNGDENLLNK	3.99275e-05	2	1.312	1.405	1.285	0.869	0.823	0.901	0.898	0.812	0.83	1.004	0.945	0.915	1.191	1.148	1.166	0.914	0.885	0.883	0.898	0.901	0.913	0.947	0.983	0.997
PF3D7_0517700.1-p1	10	S	eukaryotic translation initiation factor 3 subunit B, putative OS=Plasmodium_falciparum_3D7 GN=PF3D7_0517700	PF3D7_0517700	1	VSDNELSDK	0.000402811	2	0.949	0.973	1.013	0.758	0.796	0.813	1.188	1.182	1.234	1.04	1.019	1.035	1.191	1.148	1.166	0.914	0.885	0.883	0.898	0.901	0.913	0.947	0.983	0.997
PF3D7_0517700.1-p1	185	S	eukaryotic translation initiation factor 3 subunit B, putative OS=Plasmodium_falciparum_3D7 GN=PF3D7_0517700	PF3D7_0517700	1	YDSHFEVHWFDPLEK	8.33904e-06	2	1.095	1.179	1.183	1.07	1.07	1.1	1.028	1.051	1.013	0.763	0.722	0.726	1.191	1.148	1.166	0.914	0.885	0.883	0.898	0.901	0.913	0.947	0.983	0.997
PF3D7_0518500.1-p1	271	S	ATP-dependent RNA helicase DDX23, putative OS=Plasmodium_falciparum_3D7 GN=PF3D7_0518500	PF3D7_0518500	1	IFANLSNNEKPVFLTK	3.97902e-05	1	1.353	1.435	1.527	1.201	1.191	1.131	0.895	0.906	0.891	0.505	0.513	0.453	1.041	1.052	1.069	1.141	1.176	1.178	0.979	0.943	0.948	0.792	0.832	0.816
PF3D7_0518500.1-p1	175	S	ATP-dependent RNA helicase DDX23, putative OS=Plasmodium_falciparum_3D7 GN=PF3D7_0518500	PF3D7_0518500	1	LYYNNSGSEEEESNDDDDYNNNKDEK	1.08686e-08	1	1.095	1.091	1.148	1.221	1.126	1.271	0.961	0.905	0.885	0.837	0.718	0.741	1.041	1.052	1.069	1.141	1.176	1.178	0.979	0.943	0.948	0.792	0.832	0.816
PF3D7_0519000.1-p1	64	T	histone RNA hairpin-binding protein, putative OS=Plasmodium_falciparum_3D7 GN=PF3D7_0519000	PF3D7_0519000	1	NSWHPETPR	0.00502263	1
PF3D7_0519400.1-p1	34	S	40S ribosomal protein S24 OS=Plasmodium_falciparum_3D7 GN=PF3D7_0519400	PF3D7_0519400	1	QFALEILHPNKGSVAK	0.00237154	1													1.132	1.134	1.175	1.009	1.018	0.993	0.976	0.968	0.941	0.838	0.826	0.824
PF3D7_0519400.1-p1	109	S	40S ribosomal protein S24 OS=Plasmodium_falciparum_3D7 GN=PF3D7_0519400	PF3D7_0519400	1	RASKELK	0.1209	1	1.146	1.27	1.214	0.679	0.771	0.704	1.186	1.062	1.024	0.952	0.971	1.022	1.132	1.134	1.175	1.009	1.018	0.993	0.976	0.968	0.941	0.838	0.826	0.824
PF3D7_0519600.1-p1	570	S	zinc finger protein, putative OS=Plasmodium_falciparum_3D7 GN=PF3D7_0519600	PF3D7_0519600	0.989	NLFSSQSIHQDVNDK	0.000842611	1													0.972	0.965	0.988	0.941	1.052	1.131	0.996	0.971	1.006	0.987	1.054	1.093
PF3D7_0519700.1-p1	110	S	FoP domain-containing protein, putative OS=Plasmodium_falciparum_3D7 GN=PF3D7_0519700	PF3D7_0519700	1	FKSANFR	0.104225	1	0.919	0.964	1.006	1.04	0.943	1.093	1.353	1.416	1.348	0.678	0.614	0.628	1.056	1.085	1.084	1.433	1.375	1.466	0.986	0.974	0.939	0.529	0.523	0.541
PF3D7_0519700.1-p1	145	S	FoP domain-containing protein, putative OS=Plasmodium_falciparum_3D7 GN=PF3D7_0519700	PF3D7_0519700	1	LTSKDLDDELDK	0.000201251	7	1.219	1.176	1.175	0.908	0.941	0.95	1.452	1.442	1.48	0.445	0.429	0.383	1.056	1.085	1.084	1.433	1.375	1.466	0.986	0.974	0.939	0.529	0.523	0.541
PF3D7_0519800.1-p1	648	S	EELM2 domain-containing protein, putative OS=Plasmodium_falciparum_3D7 GN=PF3D7_0519800	PF3D7_0519800	1	NPFPSPLTIR	0.0125233	2	0.915	0.933	0.921	0.942	0.895	1.006	1.084	1.088	1.044	1.093	1.038	1.042	1.127	1.074	1.06	1.249	1.198	1.281	0.895	0.873	0.865	0.822	0.782	0.69
PF3D7_0519800.1-p1	228	S	EELM2 domain-containing protein, putative OS=Plasmodium_falciparum_3D7 GN=PF3D7_0519800	PF3D7_0519800	1	TLSDENNLQNNVPHGR	1.79754e-06	5	0.978	1.063	1.066	1.175	1.146	1.212	0.871	0.86	0.837	0.934	0.909	0.95	1.127	1.074	1.06	1.249	1.198	1.281	0.895	0.873	0.865	0.822	0.782	0.69
PF3D7_0519800.1-p1	112	T	EELM2 domain-containing protein, putative OS=Plasmodium_falciparum_3D7 GN=PF3D7_0519800	PF3D7_0519800	1	VEDNHLTDNDMIEEDEENDQK	0.000126809	1	1.122	1.098	1.166	1.257	1.3	1.37	0.866	0.832	0.816	0.732	0.729	0.712	1.127	1.074	1.06	1.249	1.198	1.281	0.895	0.873	0.865	0.822	0.782	0.69
PF3D7_0520100.1-p1	249	S	protein phosphatase PPM9, putative OS=Plasmodium_falciparum_3D7 GN=PF3D7_0520100	PF3D7_0520100	1	LNSNDINISPDK	0.0112262	1	1.057	1.192	1.135	1.355	1.133	1.195	0.815	0.781	0.725	0.868	0.824	0.921
PF3D7_0520200.1-p1	548	S	mediator of RNA polymerase II transcription subunit 17, putative OS=Plasmodium_falciparum_3D7 GN=PF3D7_0520200	PF3D7_0520200	0.997	SSISEDENTSSGHNK	7.97054e-06	1	0.769	0.812	0.851	0.827	0.858	0.832	1.08	1.071	1.188	1.224	1.22	1.269	0.98	0.98	0.963	0.883	0.956	0.935	1.057	1.038	1.031	1.062	1.106	1.097
PF3D7_0520700.1-p1	488	S	CDC73 domain-containing protein, putative OS=Plasmodium_falciparum_3D7 GN=PF3D7_0520700	PF3D7_0520700	1	DNISPSLENYK	0.0081832	2	1.007	1.046	1.047	1.124	1.076	1.147	1.009	1.001	0.973	0.868	0.851	0.849	0.996	1.01	1.081	1.081	1.088	1.117	0.908	0.959	0.97	0.883	1.077	0.891
PF3D7_0520700.1-p1	616	S	CDC73 domain-containing protein, putative OS=Plasmodium_falciparum_3D7 GN=PF3D7_0520700	PF3D7_0520700	1	ISYENEGHKSDNEFDDNDDDDNMFEICK	2.50617e-12	1	1.135	1.159	1.106	1.312	1.252	1.317	0.816	0.84	0.807	0.744	0.758	0.754	0.996	1.01	1.081	1.081	1.088	1.117	0.908	0.959	0.97	0.883	1.077	0.891
PF3D7_0520900.1-p1	452	S	adenosylhomocysteinase OS=Plasmodium_falciparum_3D7 GN=PF3D7_0520900	PF3D7_0520900	1	KLNASLTELDDNQCQFLGVNK	4.14687e-05	1	1.135	1.162	1.146	1.196	1.112	1.196	1.022	1.009	0.988	0.709	0.663	0.663	0.644	0.643	0.654	0.726	0.735	0.762	1.182	1.178	1.193	1.47	1.453	1.482
PF3D7_0520900.1-p1	474	S	adenosylhomocysteinase OS=Plasmodium_falciparum_3D7 GN=PF3D7_0520900	PF3D7_0520900	1	SGPFKSNEYR	0.00116432	2	0.935	0.966	0.935	0.789	0.783	0.806	0.997	0.949	0.988	1.272	1.281	1.3	0.644	0.643	0.654	0.726	0.735	0.762	1.182	1.178	1.193	1.47	1.453	1.482
PF3D7_0521000.1-p1	483	S	conserved Plasmodium protein, unknown function OS=Plasmodium_falciparum_3D7 GN=PF3D7_0521000	PF3D7_0521000	1	DNNVEENDVIHSDNSEKEK	4.51929e-05	1	0.857	1.066	0.959	1.086	0.974	1.119	1.006	1.037	0.955	0.994	0.937	1.011	1.086	1.132	1.024	1.22	1.224	1.288	0.931	0.899	1.003	0.746	0.659	0.788
PF3D7_0521000.1-p1	480	S	conserved Plasmodium protein, unknown function OS=Plasmodium_falciparum_3D7 GN=PF3D7_0521000	PF3D7_0521000	1	DNNVEENDVIHSDNSEKEK	7.91683e-09	3	0.956	0.973	0.963	1.088	1.054	1.1	0.896	0.907	0.847	1.056	1.075	1.087	1.086	1.132	1.024	1.22	1.224	1.288	0.931	0.899	1.003	0.746	0.659	0.788
PF3D7_0521000.1-p1	51	S	conserved Plasmodium protein, unknown function OS=Plasmodium_falciparum_3D7 GN=PF3D7_0521000	PF3D7_0521000	1	HENEEEYDSDNK	3.33263e-07	1	1.376	1.418	1.477	1.132	1.21	1.226	0.731	0.797	0.663	0.701	0.646	0.623	1.086	1.132	1.024	1.22	1.224	1.288	0.931	0.899	1.003	0.746	0.659	0.788
PF3D7_0521000.1-p1	366	S	conserved Plasmodium protein, unknown function OS=Plasmodium_falciparum_3D7 GN=PF3D7_0521000	PF3D7_0521000	1	HYSSDVSLNDEDLK	1.03084e-05	3	1.145	1.147	1.146	1.377	1.41	1.406	0.832	0.818	0.78	0.664	0.645	0.63	1.086	1.132	1.024	1.22	1.224	1.288	0.931	0.899	1.003	0.746	0.659	0.788
PF3D7_0521000.1-p1	367	S	conserved Plasmodium protein, unknown function OS=Plasmodium_falciparum_3D7 GN=PF3D7_0521000	PF3D7_0521000	1	HYSSDVSLNDEDLK	6.83977e-06	1													1.086	1.132	1.024	1.22	1.224	1.288	0.931	0.899	1.003	0.746	0.659	0.788
PF3D7_0521000.1-p1	370	S	conserved Plasmodium protein, unknown function OS=Plasmodium_falciparum_3D7 GN=PF3D7_0521000	PF3D7_0521000	1	HYSSDVSLNDEDLK	1.61331e-05	1													1.086	1.132	1.024	1.22	1.224	1.288	0.931	0.899	1.003	0.746	0.659	0.788
PF3D7_0521000.1-p1	41	S	conserved Plasmodium protein, unknown function OS=Plasmodium_falciparum_3D7 GN=PF3D7_0521000	PF3D7_0521000	1	KNSKHENEEEYDSDNK	1.5209e-05	2	1.019	0.981	1.007	1.147	1.147	1.159	1.119	1.093	1.059	0.776	0.752	0.74	1.086	1.132	1.024	1.22	1.224	1.288	0.931	0.899	1.003	0.746	0.659	0.788
PF3D7_0521000.1-p1	264	S	conserved Plasmodium protein, unknown function OS=Plasmodium_falciparum_3D7 GN=PF3D7_0521000	PF3D7_0521000	1	KYGSNENLHVNSDEENDSYYHK	0.000589418	1													1.086	1.132	1.024	1.22	1.224	1.288	0.931	0.899	1.003	0.746	0.659	0.788
PF3D7_0521000.1-p1	272	S	conserved Plasmodium protein, unknown function OS=Plasmodium_falciparum_3D7 GN=PF3D7_0521000	PF3D7_0521000	1	KYGSNENLHVNSDEENDSYYHK	0.000589418	1													1.086	1.132	1.024	1.22	1.224	1.288	0.931	0.899	1.003	0.746	0.659	0.788
[truncated: 6,313 more rows]

## Sheet: Table S5B
Table S5. (B) Differentially regulated phosphosites in trophozoite (24 ± 3 hpi) and schizont (36 ± 3 hpi) of GlcN+ and GlcN- NIF4iKD parasites (p-adjustment < 0.1 and log2(FC) uniformly higher or lower than 0 for all three biological replicates). The phosphorylated proteins affected by GlcN-induced PfNIF4 KD were further classified into three classes by K-means based on the temporal dynamic patte…
[truncated: 2,458 more rows]

[truncated: 3 more sheets: Table S5C, Table S5D, Table S5E]
